# Supplementary material for: Thermodynamic and electrochemical study of tailor-made crown ethers for redox-switchable (pseudo)rotaxanes
Source: Beilstein J Org Chem. 2020 Oct 20;16:2576–88. doi: 10.3762/bjoc.16.209 (PMC7590624; doi:10.3762/bjoc.16.209)
Supplement: File 2 — Crystallographic data (cif) for exTTFC7, NDIC7, and NDIC8. [file Beilstein_J_Org_Chem-16-2576-s002.zip]

Archive with 3 entries (3 files):
- kristallstruktur/exTTFC7.cif
- kristallstruktur/NDIC7.cif
- kristallstruktur/NDIC8.cif
