# Supplementary material for: Thermodynamic and electrochemical study of tailor-made crown ethers for redox-switchable (pseudo)rotaxanes
Source: Beilstein J Org Chem. 2020 Oct 20;16:2576–88. doi: 10.3762/bjoc.16.209 (PMC7590624; doi:10.3762/bjoc.16.209)
Supplement: File 2 — Crystallographic data (cif) for exTTFC7, NDIC7, and NDIC8. [file Beilstein_J_Org_Chem-16-2576-s002.zip › kristallstruktur/exTTFC7.cif]

 
data_shelx
 
_audit_creation_method            'SHELXL-2018/3'
_shelx_SHELXL_version_number      '2018/3'
_chemical_name_systematic         ?
_chemical_name_common             ?
_chemical_melting_point           ?
_chemical_formula_moiety          'C26 H32 O7 S8, C2 H3 N'
_chemical_formula_sum             'C28 H35 N O7 S8' 
_chemical_formula_weight          754.05

loop_
 _atom_type_symbol
 _atom_type_description
 _atom_type_scat_dispersion_real
 _atom_type_scat_dispersion_imag
 _atom_type_scat_source
 'C'  'C'   0.0181   0.0091
 'International Tables Vol C Tables 4.2.6.8 and 6.1.1.4'
 'H'  'H'   0.0000   0.0000
 'International Tables Vol C Tables 4.2.6.8 and 6.1.1.4'
 'N'  'N'   0.0311   0.0180
 'International Tables Vol C Tables 4.2.6.8 and 6.1.1.4'
 'O'  'O'   0.0492   0.0322
 'International Tables Vol C Tables 4.2.6.8 and 6.1.1.4'
 'S'  'S'   0.3331   0.5567
 'International Tables Vol C Tables 4.2.6.8 and 6.1.1.4'
 
_space_group_crystal_system       monoclinic
_space_group_IT_number            14
_space_group_name_H-M_alt         'P 21/c'
_space_group_name_Hall            '-P 2ybc'
 
_shelx_space_group_comment
;
The symmetry employed for this shelxl refinement is uniquely defined
by the following loop, which should always be used as a source of
symmetry information in preference to the above space-group names.
They are only intended as comments.
;
 
loop_
 _space_group_symop_operation_xyz
 'x, y, z'
 '-x, y+1/2, -z+1/2'
 '-x, -y, -z'
 'x, -y-1/2, z-1/2'
 
_cell_length_a                    31.5592(13)
_cell_length_b                    12.8309(5)
_cell_length_c                    8.3107(3)
_cell_angle_alpha                 90
_cell_angle_beta                  94.379(3)
_cell_angle_gamma                 90
_cell_volume                      3355.5(2)
_cell_formula_units_Z             4
_cell_measurement_temperature     120(2)
_cell_measurement_reflns_used     3999
_cell_measurement_theta_min       2.7680
_cell_measurement_theta_max       72.8600
 
_exptl_crystal_description        plate
_exptl_crystal_colour             yellow
_exptl_crystal_density_meas       ?
_exptl_crystal_density_method     ?
_exptl_crystal_density_diffrn     1.493          
_exptl_crystal_F_000              1576
_exptl_transmission_factor_min    ?
_exptl_transmission_factor_max    ?
_exptl_crystal_size_max           0.120
_exptl_crystal_size_mid           0.090
_exptl_crystal_size_min           0.050
_exptl_absorpt_coefficient_mu     5.317
_shelx_estimated_absorpt_T_min    0.568
_shelx_estimated_absorpt_T_max    0.777
_exptl_absorpt_correction_type    analytical
_exptl_absorpt_correction_T_min   0.629
_exptl_absorpt_correction_T_max   0.842
_exptl_absorpt_process_details    
;
CrysAlisPro 1.171.39.43c (Rigaku Oxford Diffraction, 2018)
Analytical numeric absorption correction using a multifaceted crystal
model based on expressions derived by R.C. Clark & J.S. Reid.
(Clark, R. C. & Reid, J. S. (1995). Acta Cryst. A51, 887-897)
Empirical absorption correction using spherical harmonics,
 implemented in SCALE3 ABSPACK scaling algorithm.
;
_exptl_absorpt_special_details    ?
_diffrn_ambient_temperature       120(2)
_diffrn_radiation_wavelength      1.54184
_diffrn_radiation_type            CuK\a
_diffrn_source                    'micro-focus sealed X-ray tube'
_diffrn_measurement_device_type   'SuperNova, Dual, Cu at home/near, Atlas'
_diffrn_measurement_method        '\w scans'
_diffrn_detector_area_resol_mean  5.1977
_diffrn_reflns_number             13226
_diffrn_reflns_av_unetI/netI      0.0466
_diffrn_reflns_av_R_equivalents   0.0344
_diffrn_reflns_limit_h_min        -37
_diffrn_reflns_limit_h_max        39
_diffrn_reflns_limit_k_min        -9
_diffrn_reflns_limit_k_max        15
_diffrn_reflns_limit_l_min        -10
_diffrn_reflns_limit_l_max        10
_diffrn_reflns_theta_min          2.809
_diffrn_reflns_theta_max          73.331
_diffrn_reflns_theta_full         67.684
_diffrn_measured_fraction_theta_max   0.973
_diffrn_measured_fraction_theta_full  0.999
_diffrn_reflns_Laue_measured_fraction_max    0.973
_diffrn_reflns_Laue_measured_fraction_full   0.999
_diffrn_reflns_point_group_measured_fraction_max   0.973
_diffrn_reflns_point_group_measured_fraction_full  0.999
_reflns_number_total              6545
_reflns_number_gt                 5274
_reflns_threshold_expression      'I > 2\s(I)'
_reflns_Friedel_coverage          0.000
_reflns_Friedel_fraction_max      .
_reflns_Friedel_fraction_full     .
 
_reflns_special_details
;
 Reflections were merged by SHELXL according to the crystal
 class for the calculation of statistics and refinement.
 
 _reflns_Friedel_fraction is defined as the number of unique
 Friedel pairs measured divided by the number that would be
 possible theoretically, ignoring centric projections and
 systematic absences.
;
 
_computing_data_collection        'CrysAlisPro 1.171.39.43c (Rigaku OD, 2018)'
_computing_cell_refinement        'CrysAlisPro 1.171.39.43c (Rigaku OD, 2018)'
_computing_data_reduction         'CrysAlisPro 1.171.39.43c (Rigaku OD, 2018)'
_computing_structure_solution     'SHELXT 2018/2 (Sheldrick, 2018)'
_computing_structure_refinement   'SHELXL-2018/3 (Sheldrick, 2018)'
_computing_molecular_graphics     SHELXL-2018/3
_computing_publication_material   SHELXL-2018/3
_refine_special_details           ?
_refine_ls_structure_factor_coef  Fsqd
_refine_ls_matrix_type            full
_refine_ls_weighting_scheme       calc
_refine_ls_weighting_details
'w=1/[\s^2^(Fo^2^)+(0.0327P)^2^+1.2077P] where P=(Fo^2^+2Fc^2^)/3'
_atom_sites_solution_primary      ?
_atom_sites_solution_secondary    ?
_atom_sites_solution_hydrogens    geom
_refine_ls_hydrogen_treatment     constr
_refine_ls_extinction_method      none
_refine_ls_extinction_coef        .
_refine_ls_number_reflns          6545
_refine_ls_number_parameters      397
_refine_ls_number_restraints      0
_refine_ls_R_factor_all           0.0528
_refine_ls_R_factor_gt            0.0377
_refine_ls_wR_factor_ref          0.0860
_refine_ls_wR_factor_gt           0.0807
_refine_ls_goodness_of_fit_ref    1.034
_refine_ls_restrained_S_all       1.034
_refine_ls_shift/su_max           0.001
_refine_ls_shift/su_mean          0.000
 
loop_
 _atom_site_label
 _atom_site_type_symbol
 _atom_site_fract_x
 _atom_site_fract_y
 _atom_site_fract_z
 _atom_site_U_iso_or_equiv
 _atom_site_adp_type
 _atom_site_occupancy
 _atom_site_site_symmetry_order  
 _atom_site_calc_flag
 _atom_site_refinement_flags_posn
 _atom_site_refinement_flags_adp
 _atom_site_refinement_flags_occupancy
 _atom_site_disorder_assembly
 _atom_site_disorder_group
S1 S 0.65850(2) 0.44269(5) 0.39918(7) 0.02203(13) Uani 1 1 d . . . . .
S2 S 0.59583(2) 0.60256(5) 0.51004(8) 0.02301(13) Uani 1 1 d . . . . .
S3 S 0.66276(2) 0.73232(5) 0.67052(8) 0.02430(13) Uani 1 1 d . . . . .
S4 S 0.73348(2) 0.59310(5) 0.57085(8) 0.02358(13) Uani 1 1 d . . . . .
S5 S 0.54061(2) 0.81322(5) 0.40986(7) 0.02299(13) Uani 1 1 d . . . . .
S6 S 0.60869(2) 0.94193(5) 0.56926(8) 0.02471(14) Uani 1 1 d . . . . .
S7 S 0.49892(2) 1.00009(5) 0.23577(8) 0.02769(14) Uani 1 1 d . . . . .
S8 S 0.57514(2) 1.14106(5) 0.41974(8) 0.02930(15) Uani 1 1 d . . . . .
O1 O 0.79956(5) 0.25597(13) 0.8146(2) 0.0228(4) Uani 1 1 d . . . . .
O2 O 0.88988(6) 0.27496(14) 0.7882(2) 0.0264(4) Uani 1 1 d . . . . .
O3 O 0.97325(6) 0.17829(17) 0.7916(2) 0.0377(5) Uani 1 1 d . . . . .
O4 O 0.94507(7) -0.03257(16) 0.6414(3) 0.0389(5) Uani 1 1 d . . . . .
O5 O 0.86018(7) -0.13164(16) 0.5398(3) 0.0387(5) Uani 1 1 d . . . . .
O6 O 0.77371(6) -0.05232(13) 0.5114(2) 0.0259(4) Uani 1 1 d . . . . .
O7 O 0.74500(5) 0.13589(13) 0.6554(2) 0.0227(4) Uani 1 1 d . . . . .
C1 C 0.64875(8) 0.56065(19) 0.4955(3) 0.0218(5) Uani 1 1 d . . . . .
C2 C 0.67937(8) 0.62136(19) 0.5671(3) 0.0225(5) Uani 1 1 d . . . . .
C3 C 0.73270(8) 0.45595(19) 0.6004(3) 0.0200(5) Uani 1 1 d . . . . .
C4 C 0.76627(8) 0.4127(2) 0.6981(3) 0.0218(5) Uani 1 1 d . . . . .
H4 H 0.787137 0.456822 0.750993 0.026 Uiso 1 1 calc R U . . .
C5 C 0.76910(7) 0.30536(19) 0.7178(3) 0.0202(5) Uani 1 1 d . . . . .
C6 C 0.82800(8) 0.3187(2) 0.9181(3) 0.0239(5) Uani 1 1 d . . . . .
H6A H 0.839200 0.276200 1.011222 0.029 Uiso 1 1 calc R U . . .
H6B H 0.811959 0.377770 0.960329 0.029 Uiso 1 1 calc R U . . .
C7 C 0.86459(8) 0.3606(2) 0.8321(3) 0.0265(5) Uani 1 1 d . . . . .
H7A H 0.853866 0.399540 0.734486 0.032 Uiso 1 1 calc R U . . .
H7B H 0.881797 0.408684 0.903693 0.032 Uiso 1 1 calc R U . . .
C8 C 0.92368(9) 0.3075(2) 0.6962(3) 0.0307(6) Uani 1 1 d . . . . .
H8A H 0.942263 0.356933 0.760016 0.037 Uiso 1 1 calc R U . . .
H8B H 0.912049 0.343540 0.597157 0.037 Uiso 1 1 calc R U . . .
C9 C 0.94889(9) 0.2145(2) 0.6519(3) 0.0318(6) Uani 1 1 d . . . . .
H9A H 0.929528 0.158803 0.608714 0.038 Uiso 1 1 calc R U . . .
H9B H 0.967960 0.233698 0.567437 0.038 Uiso 1 1 calc R U . . .
C10 C 0.99747(10) 0.0876(3) 0.7621(4) 0.0419(7) Uani 1 1 d . . . . .
H10A H 1.023179 0.086867 0.838243 0.050 Uiso 1 1 calc R U . . .
H10B H 1.006944 0.091516 0.651434 0.050 Uiso 1 1 calc R U . . .
C11 C 0.97377(11) -0.0124(3) 0.7795(4) 0.0460(8) Uani 1 1 d . . . . .
H11A H 0.994309 -0.070612 0.794043 0.055 Uiso 1 1 calc R U . . .
H11B H 0.957623 -0.008815 0.876860 0.055 Uiso 1 1 calc R U . . .
C12 C 0.93361(11) -0.1398(2) 0.6306(5) 0.0464(8) Uani 1 1 d . . . . .
H12A H 0.922014 -0.161889 0.732565 0.056 Uiso 1 1 calc R U . . .
H12B H 0.959240 -0.182101 0.615631 0.056 Uiso 1 1 calc R U . . .
C13 C 0.90126(11) -0.1588(2) 0.4932(4) 0.0419(8) Uani 1 1 d . . . . .
H13A H 0.908066 -0.116369 0.399030 0.050 Uiso 1 1 calc R U . . .
H13B H 0.901662 -0.233143 0.461684 0.050 Uiso 1 1 calc R U . . .
C14 C 0.82737(11) -0.1680(2) 0.4289(4) 0.0390(7) Uani 1 1 d . . . . .
H14A H 0.832681 -0.241714 0.401369 0.047 Uiso 1 1 calc R U . . .
H14B H 0.826745 -0.126406 0.328500 0.047 Uiso 1 1 calc R U . . .
C15 C 0.78555(10) -0.1589(2) 0.5021(4) 0.0335(6) Uani 1 1 d . . . . .
H15A H 0.763493 -0.197634 0.435344 0.040 Uiso 1 1 calc R U . . .
H15B H 0.787826 -0.189867 0.611522 0.040 Uiso 1 1 calc R U . . .
C16 C 0.73354(9) -0.0413(2) 0.5769(3) 0.0268(5) Uani 1 1 d . . . . .
H16A H 0.736261 -0.059000 0.693173 0.032 Uiso 1 1 calc R U . . .
H16B H 0.712803 -0.089792 0.521793 0.032 Uiso 1 1 calc R U . . .
C17 C 0.71802(8) 0.06836(19) 0.5552(3) 0.0239(5) Uani 1 1 d . . . . .
H17A H 0.718581 0.089244 0.440744 0.029 Uiso 1 1 calc R U . . .
H17B H 0.688379 0.073625 0.585743 0.029 Uiso 1 1 calc R U . . .
C18 C 0.73861(8) 0.24042(19) 0.6365(3) 0.0204(5) Uani 1 1 d . . . . .
C19 C 0.70421(8) 0.2846(2) 0.5469(3) 0.0216(5) Uani 1 1 d . . . . .
H19 H 0.682505 0.241038 0.498240 0.026 Uiso 1 1 calc R U . . .
C20 C 0.70134(8) 0.3928(2) 0.5277(3) 0.0201(5) Uani 1 1 d . . . . .
C21 C 0.61211(8) 0.72993(19) 0.5649(3) 0.0219(5) Uani 1 1 d . . . . .
C22 C 0.59040(8) 0.81608(19) 0.5208(3) 0.0201(5) Uani 1 1 d . . . . .
C23 C 0.53977(8) 0.94734(19) 0.3647(3) 0.0215(5) Uani 1 1 d . . . . .
C24 C 0.57092(8) 1.00567(19) 0.4369(3) 0.0232(5) Uani 1 1 d . . . . .
C25 C 0.47078(9) 0.8851(2) 0.1636(4) 0.0324(6) Uani 1 1 d . . . . .
H25A H 0.490300 0.838779 0.111626 0.049 Uiso 1 1 calc R U . . .
H25B H 0.447411 0.905196 0.085245 0.049 Uiso 1 1 calc R U . . .
H25C H 0.459311 0.848911 0.254524 0.049 Uiso 1 1 calc R U . . .
C26 C 0.61219(10) 1.1526(2) 0.2659(3) 0.0322(6) Uani 1 1 d . . . . .
H26A H 0.638147 1.113732 0.298847 0.048 Uiso 1 1 calc R U . . .
H26B H 0.619199 1.226174 0.250962 0.048 Uiso 1 1 calc R U . . .
H26C H 0.599344 1.124054 0.164142 0.048 Uiso 1 1 calc R U . . .
N1 N 0.87782(15) -0.0779(3) 1.0542(4) 0.0766(12) Uani 1 1 d . . . . .
C27 C 0.86191(13) -0.0285(2) 0.9519(4) 0.0435(8) Uani 1 1 d . . . . .
C28 C 0.84367(11) 0.0355(2) 0.8228(4) 0.0432(8) Uani 1 1 d . . . . .
H28A H 0.861732 0.096659 0.810389 0.065 Uiso 1 1 calc R U . . .
H28B H 0.815252 0.058183 0.847701 0.065 Uiso 1 1 calc R U . . .
H28C H 0.841590 -0.004713 0.722274 0.065 Uiso 1 1 calc R U . . .
 
loop_
 _atom_site_aniso_label
 _atom_site_aniso_U_11
 _atom_site_aniso_U_22
 _atom_site_aniso_U_33
 _atom_site_aniso_U_23
 _atom_site_aniso_U_13
 _atom_site_aniso_U_12
S1 0.0253(3) 0.0223(3) 0.0176(3) -0.0019(2) -0.0037(2) 0.0033(2)
S2 0.0207(3) 0.0192(3) 0.0289(3) -0.0003(2) 0.0000(2) -0.0006(2)
S3 0.0265(3) 0.0204(3) 0.0251(3) -0.0023(2) -0.0042(2) 0.0009(2)
S4 0.0210(3) 0.0196(3) 0.0296(3) 0.0032(2) -0.0018(2) -0.0012(2)
S5 0.0224(3) 0.0191(3) 0.0268(3) 0.0015(2) -0.0023(2) -0.0015(2)
S6 0.0270(3) 0.0206(3) 0.0258(3) -0.0015(2) -0.0032(2) -0.0026(2)
S7 0.0296(3) 0.0246(3) 0.0280(3) 0.0019(3) -0.0036(2) 0.0052(3)
S8 0.0383(4) 0.0178(3) 0.0327(4) -0.0017(3) 0.0087(3) 0.0007(3)
O1 0.0221(8) 0.0212(8) 0.0243(9) -0.0003(7) -0.0032(7) 0.0015(7)
O2 0.0232(9) 0.0249(9) 0.0315(10) 0.0016(8) 0.0044(7) 0.0004(7)
O3 0.0329(11) 0.0511(13) 0.0280(10) -0.0034(9) -0.0053(8) 0.0127(10)
O4 0.0408(12) 0.0321(11) 0.0434(12) 0.0085(9) 0.0008(9) 0.0078(9)
O5 0.0416(12) 0.0329(11) 0.0425(12) -0.0067(9) 0.0086(9) 0.0072(9)
O6 0.0319(10) 0.0153(8) 0.0310(10) 0.0013(7) 0.0059(8) 0.0019(7)
O7 0.0248(9) 0.0187(8) 0.0244(9) -0.0012(7) -0.0004(7) 0.0002(7)
C1 0.0225(12) 0.0216(12) 0.0210(12) 0.0031(10) 0.0006(9) 0.0006(10)
C2 0.0259(12) 0.0195(12) 0.0219(12) 0.0038(10) 0.0002(10) 0.0016(10)
C3 0.0218(11) 0.0201(12) 0.0183(11) -0.0015(9) 0.0022(9) 0.0007(10)
C4 0.0207(12) 0.0234(12) 0.0210(12) -0.0030(10) 0.0003(9) 0.0005(10)
C5 0.0183(11) 0.0238(12) 0.0185(11) 0.0003(10) 0.0020(9) 0.0052(10)
C6 0.0252(13) 0.0256(13) 0.0199(12) -0.0019(10) -0.0036(10) 0.0029(10)
C7 0.0237(13) 0.0239(13) 0.0311(14) 0.0015(11) -0.0037(10) 0.0004(10)
C8 0.0265(13) 0.0372(15) 0.0286(14) 0.0059(12) 0.0029(11) -0.0032(12)
C9 0.0285(14) 0.0428(16) 0.0241(13) 0.0027(12) 0.0011(10) 0.0018(12)
C10 0.0317(15) 0.057(2) 0.0364(17) 0.0000(15) -0.0022(12) 0.0154(15)
C11 0.0426(18) 0.054(2) 0.0401(18) 0.0107(16) -0.0016(14) 0.0210(16)
C12 0.0420(18) 0.0340(16) 0.065(2) 0.0149(16) 0.0150(16) 0.0123(14)
C13 0.0475(19) 0.0244(14) 0.056(2) -0.0020(14) 0.0185(16) 0.0055(13)
C14 0.0532(19) 0.0265(14) 0.0366(16) -0.0038(12) -0.0003(14) 0.0152(13)
C15 0.0466(17) 0.0149(12) 0.0383(16) 0.0006(11) -0.0016(13) 0.0022(12)
C16 0.0308(13) 0.0214(12) 0.0290(14) 0.0007(11) 0.0075(11) -0.0054(11)
C17 0.0240(12) 0.0234(12) 0.0245(12) -0.0016(10) 0.0036(10) -0.0046(10)
C18 0.0223(12) 0.0204(12) 0.0188(11) -0.0022(9) 0.0048(9) 0.0012(9)
C19 0.0221(12) 0.0229(12) 0.0200(11) -0.0031(10) 0.0029(9) -0.0011(10)
C20 0.0229(12) 0.0252(12) 0.0126(11) 0.0008(9) 0.0027(9) 0.0041(10)
C21 0.0243(12) 0.0232(12) 0.0183(11) 0.0006(10) 0.0019(9) -0.0024(10)
C22 0.0221(12) 0.0212(12) 0.0171(11) -0.0003(10) 0.0019(9) -0.0019(10)
C23 0.0264(12) 0.0216(12) 0.0166(11) -0.0007(9) 0.0028(9) 0.0024(10)
C24 0.0255(12) 0.0213(12) 0.0231(12) 0.0001(10) 0.0043(10) 0.0028(10)
C25 0.0285(14) 0.0332(15) 0.0338(15) 0.0004(12) -0.0083(11) 0.0006(12)
C26 0.0405(16) 0.0273(14) 0.0291(14) 0.0019(12) 0.0043(12) -0.0070(12)
N1 0.151(4) 0.0383(17) 0.0388(18) 0.0004(15) -0.004(2) 0.018(2)
C27 0.075(2) 0.0241(14) 0.0316(16) -0.0068(13) 0.0096(16) 0.0021(15)
C28 0.055(2) 0.0324(16) 0.0408(18) -0.0015(14) -0.0053(15) 0.0078(14)
 
_geom_special_details
;
 All esds (except the esd in the dihedral angle between two l.s. planes)
 are estimated using the full covariance matrix.  The cell esds are taken
 into account individually in the estimation of esds in distances, angles
 and torsion angles; correlations between esds in cell parameters are only
 used when they are defined by crystal symmetry.  An approximate (isotropic)
 treatment of cell esds is used for estimating esds involving l.s. planes.
;
 
loop_
 _geom_bond_atom_site_label_1
 _geom_bond_atom_site_label_2
 _geom_bond_distance
 _geom_bond_site_symmetry_2
 _geom_bond_publ_flag
S1 C1 1.750(3) . ?
S1 C20 1.777(2) . ?
S2 C21 1.763(3) . ?
S2 C1 1.767(3) . ?
S3 C2 1.764(3) . ?
S3 C21 1.764(3) . ?
S4 C2 1.744(3) . ?
S4 C3 1.777(2) . ?
S5 C22 1.760(2) . ?
S5 C23 1.761(3) . ?
S6 C22 1.751(2) . ?
S6 C24 1.761(3) . ?
S7 C23 1.748(3) . ?
S7 C25 1.801(3) . ?
S8 C24 1.749(3) . ?
S8 C26 1.803(3) . ?
O1 C5 1.362(3) . ?
O1 C6 1.441(3) . ?
O2 C8 1.422(3) . ?
O2 C7 1.422(3) . ?
O3 C9 1.421(3) . ?
O3 C10 1.424(4) . ?
O4 C12 1.423(4) . ?
O4 C11 1.430(4) . ?
O5 C14 1.412(4) . ?
O5 C13 1.424(4) . ?
O6 C15 1.421(3) . ?
O6 C16 1.424(3) . ?
O7 C18 1.364(3) . ?
O7 C17 1.435(3) . ?
C1 C2 1.344(4) . ?
C3 C20 1.382(3) . ?
C3 C4 1.399(3) . ?
C4 C5 1.389(4) . ?
C5 C18 1.407(3) . ?
C6 C7 1.503(4) . ?
C8 C9 1.495(4) . ?
C10 C11 1.498(5) . ?
C12 C13 1.493(5) . ?
C14 C15 1.499(4) . ?
C16 C17 1.496(4) . ?
C18 C19 1.390(3) . ?
C19 C20 1.399(4) . ?
C21 C22 1.337(3) . ?
C23 C24 1.340(4) . ?
N1 C27 1.146(5) . ?
C27 C28 1.436(5) . ?
 
loop_
 _geom_angle_atom_site_label_1
 _geom_angle_atom_site_label_2
 _geom_angle_atom_site_label_3
 _geom_angle
 _geom_angle_site_symmetry_1
 _geom_angle_site_symmetry_3
 _geom_angle_publ_flag
C1 S1 C20 100.90(12) . . ?
C21 S2 C1 92.38(12) . . ?
C2 S3 C21 92.02(12) . . ?
C2 S4 C3 100.63(12) . . ?
C22 S5 C23 95.14(12) . . ?
C22 S6 C24 95.11(12) . . ?
C23 S7 C25 102.06(13) . . ?
C24 S8 C26 101.33(12) . . ?
C5 O1 C6 118.15(19) . . ?
C8 O2 C7 111.7(2) . . ?
C9 O3 C10 113.0(2) . . ?
C12 O4 C11 111.6(2) . . ?
C14 O5 C13 112.3(2) . . ?
C15 O6 C16 111.2(2) . . ?
C18 O7 C17 116.82(19) . . ?
C2 C1 S1 123.9(2) . . ?
C2 C1 S2 116.39(19) . . ?
S1 C1 S2 119.64(14) . . ?
C1 C2 S4 123.9(2) . . ?
C1 C2 S3 116.9(2) . . ?
S4 C2 S3 119.10(15) . . ?
C20 C3 C4 120.4(2) . . ?
C20 C3 S4 122.49(19) . . ?
C4 C3 S4 117.06(19) . . ?
C5 C4 C3 120.0(2) . . ?
O1 C5 C4 124.6(2) . . ?
O1 C5 C18 115.7(2) . . ?
C4 C5 C18 119.7(2) . . ?
O1 C6 C7 112.5(2) . . ?
O2 C7 C6 108.2(2) . . ?
O2 C8 C9 109.5(2) . . ?
O3 C9 C8 109.0(2) . . ?
O3 C10 C11 113.9(3) . . ?
O4 C11 C10 111.6(3) . . ?
O4 C12 C13 111.2(3) . . ?
O5 C13 C12 109.6(3) . . ?
O5 C14 C15 109.5(2) . . ?
O6 C15 C14 109.9(2) . . ?
O6 C16 C17 109.9(2) . . ?
O7 C17 C16 108.9(2) . . ?
O7 C18 C19 124.4(2) . . ?
O7 C18 C5 116.0(2) . . ?
C19 C18 C5 119.6(2) . . ?
C18 C19 C20 120.4(2) . . ?
C3 C20 C19 119.6(2) . . ?
C3 C20 S1 122.54(19) . . ?
C19 C20 S1 117.75(19) . . ?
C22 C21 S2 124.2(2) . . ?
C22 C21 S3 123.23(19) . . ?
S2 C21 S3 112.34(14) . . ?
C21 C22 S6 123.10(19) . . ?
C21 C22 S5 123.01(19) . . ?
S6 C22 S5 113.89(14) . . ?
C24 C23 S7 122.6(2) . . ?
C24 C23 S5 116.85(19) . . ?
S7 C23 S5 120.49(14) . . ?
C23 C24 S8 125.2(2) . . ?
C23 C24 S6 117.30(19) . . ?
S8 C24 S6 117.39(15) . . ?
N1 C27 C28 177.6(5) . . ?
 
loop_
 _geom_torsion_atom_site_label_1
 _geom_torsion_atom_site_label_2
 _geom_torsion_atom_site_label_3
 _geom_torsion_atom_site_label_4
 _geom_torsion
 _geom_torsion_site_symmetry_1
 _geom_torsion_site_symmetry_2
 _geom_torsion_site_symmetry_3
 _geom_torsion_site_symmetry_4
 _geom_torsion_publ_flag
C20 S1 C1 C2 37.0(2) . . . . ?
C20 S1 C1 S2 -140.07(15) . . . . ?
C21 S2 C1 C2 17.0(2) . . . . ?
C21 S2 C1 S1 -165.71(15) . . . . ?
S1 C1 C2 S4 1.5(3) . . . . ?
S2 C1 C2 S4 178.62(14) . . . . ?
S1 C1 C2 S3 -175.40(14) . . . . ?
S2 C1 C2 S3 1.7(3) . . . . ?
C3 S4 C2 C1 -39.2(2) . . . . ?
C3 S4 C2 S3 137.63(15) . . . . ?
C21 S3 C2 C1 -19.5(2) . . . . ?
C21 S3 C2 S4 163.47(15) . . . . ?
C2 S4 C3 C20 38.1(2) . . . . ?
C2 S4 C3 C4 -143.8(2) . . . . ?
C20 C3 C4 C5 2.4(4) . . . . ?
S4 C3 C4 C5 -175.84(18) . . . . ?
C6 O1 C5 C4 7.5(3) . . . . ?
C6 O1 C5 C18 -171.4(2) . . . . ?
C3 C4 C5 O1 -177.5(2) . . . . ?
C3 C4 C5 C18 1.3(4) . . . . ?
C5 O1 C6 C7 -83.4(3) . . . . ?
C8 O2 C7 C6 176.0(2) . . . . ?
O1 C6 C7 O2 -65.2(3) . . . . ?
C7 O2 C8 C9 -179.4(2) . . . . ?
C10 O3 C9 C8 178.2(2) . . . . ?
O2 C8 C9 O3 -72.9(3) . . . . ?
C9 O3 C10 C11 -87.1(3) . . . . ?
C12 O4 C11 C10 160.1(3) . . . . ?
O3 C10 C11 O4 77.9(3) . . . . ?
C11 O4 C12 C13 175.9(3) . . . . ?
C14 O5 C13 C12 -167.4(2) . . . . ?
O4 C12 C13 O5 -80.7(3) . . . . ?
C13 O5 C14 C15 167.2(2) . . . . ?
C16 O6 C15 C14 178.6(2) . . . . ?
O5 C14 C15 O6 71.3(3) . . . . ?
C15 O6 C16 C17 -168.9(2) . . . . ?
C18 O7 C17 C16 172.4(2) . . . . ?
O6 C16 C17 O7 -67.9(3) . . . . ?
C17 O7 C18 C19 10.3(3) . . . . ?
C17 O7 C18 C5 -171.1(2) . . . . ?
O1 C5 C18 O7 -4.5(3) . . . . ?
C4 C5 C18 O7 176.5(2) . . . . ?
O1 C5 C18 C19 174.2(2) . . . . ?
C4 C5 C18 C19 -4.8(3) . . . . ?
O7 C18 C19 C20 -176.9(2) . . . . ?
C5 C18 C19 C20 4.5(4) . . . . ?
C4 C3 C20 C19 -2.6(4) . . . . ?
S4 C3 C20 C19 175.49(18) . . . . ?
C4 C3 C20 S1 -178.73(18) . . . . ?
S4 C3 C20 S1 -0.6(3) . . . . ?
C18 C19 C20 C3 -0.9(4) . . . . ?
C18 C19 C20 S1 175.43(18) . . . . ?
C1 S1 C20 C3 -36.7(2) . . . . ?
C1 S1 C20 C19 147.12(19) . . . . ?
C1 S2 C21 C22 145.0(2) . . . . ?
C1 S2 C21 S3 -29.86(15) . . . . ?
C2 S3 C21 C22 -144.4(2) . . . . ?
C2 S3 C21 S2 30.50(15) . . . . ?
S2 C21 C22 S6 -176.85(14) . . . . ?
S3 C21 C22 S6 -2.6(3) . . . . ?
S2 C21 C22 S5 3.6(3) . . . . ?
S3 C21 C22 S5 177.92(13) . . . . ?
C24 S6 C22 C21 167.7(2) . . . . ?
C24 S6 C22 S5 -12.76(15) . . . . ?
C23 S5 C22 C21 -167.9(2) . . . . ?
C23 S5 C22 S6 12.57(15) . . . . ?
C25 S7 C23 C24 174.7(2) . . . . ?
C25 S7 C23 S5 -7.11(19) . . . . ?
C22 S5 C23 C24 -7.3(2) . . . . ?
C22 S5 C23 S7 174.43(15) . . . . ?
S7 C23 C24 S8 1.9(3) . . . . ?
S5 C23 C24 S8 -176.29(14) . . . . ?
S7 C23 C24 S6 177.68(13) . . . . ?
S5 C23 C24 S6 -0.5(3) . . . . ?
C26 S8 C24 C23 -97.8(2) . . . . ?
C26 S8 C24 S6 86.47(17) . . . . ?
C22 S6 C24 C23 8.1(2) . . . . ?
C22 S6 C24 S8 -175.78(15) . . . . ?
 
_refine_diff_density_max    0.487
_refine_diff_density_min   -0.326
_refine_diff_density_rms    0.059

_shelx_res_file
;
TITL shelxt_a.res in P2(1)/c
    shelx.res
    created by SHELXL-2018/3 at 10:27:31 on 14-Jun-2019
CELL  1.54184  31.5592  12.8309   8.3107   90.000   94.379   90.000
ZERR     4.00   0.0013   0.0005   0.0003    0.000    0.003    0.000
LATT   1
SYMM  - X, 1/2 + Y, 1/2 - Z
SFAC  C    H    N    O    S
UNIT  112 140 4 28 32
MERG   2
FMAP   2
PLAN   20
ACTA
CONF
HTAB
BOND
L.S.  10
TEMP -153
SIZE 0.12 0.09 0.05
WGHT    0.032700    1.207700
FVAR       2.09356
MOLE 1
S1    5    0.658499    0.442687    0.399180    11.00000    0.02532    0.02231 =
         0.01765   -0.00191   -0.00369    0.00335
S2    5    0.595833    0.602558    0.510044    11.00000    0.02068    0.01917 =
         0.02889   -0.00030    0.00001   -0.00058
S3    5    0.662760    0.732324    0.670518    11.00000    0.02648    0.02038 =
         0.02510   -0.00233   -0.00420    0.00093
S4    5    0.733482    0.593104    0.570851    11.00000    0.02102    0.01958 =
         0.02956    0.00322   -0.00179   -0.00119
S5    5    0.540612    0.813224    0.409863    11.00000    0.02244    0.01906 =
         0.02682    0.00152   -0.00232   -0.00154
S6    5    0.608686    0.941930    0.569263    11.00000    0.02697    0.02062 =
         0.02575   -0.00153   -0.00315   -0.00261
S7    5    0.498923    1.000094    0.235769    11.00000    0.02961    0.02460 =
         0.02799    0.00191   -0.00355    0.00517
S8    5    0.575142    1.141063    0.419745    11.00000    0.03827    0.01780 =
         0.03274   -0.00170    0.00865    0.00074
O1    4    0.799561    0.255965    0.814645    11.00000    0.02211    0.02121 =
         0.02426   -0.00030   -0.00320    0.00150
O2    4    0.889877    0.274963    0.788160    11.00000    0.02324    0.02491 =
         0.03147    0.00158    0.00439    0.00037
O3    4    0.973251    0.178285    0.791576    11.00000    0.03288    0.05106 =
         0.02799   -0.00336   -0.00531    0.01266
O4    4    0.945075   -0.032571    0.641384    11.00000    0.04082    0.03212 =
         0.04340    0.00846    0.00078    0.00778
O5    4    0.860178   -0.131641    0.539827    11.00000    0.04156    0.03286 =
         0.04251   -0.00673    0.00856    0.00718
O6    4    0.773709   -0.052322    0.511407    11.00000    0.03188    0.01527 =
         0.03103    0.00125    0.00593    0.00185
O7    4    0.744997    0.135886    0.655378    11.00000    0.02479    0.01868 =
         0.02436   -0.00119   -0.00039    0.00022
C1    1    0.648748    0.560647    0.495474    11.00000    0.02254    0.02162 =
         0.02100    0.00314    0.00060    0.00058
C2    1    0.679374    0.621357    0.567075    11.00000    0.02591    0.01952 =
         0.02186    0.00385    0.00025    0.00157
C3    1    0.732705    0.455951    0.600435    11.00000    0.02183    0.02009 =
         0.01832   -0.00155    0.00220    0.00070
C4    1    0.766272    0.412735    0.698123    11.00000    0.02072    0.02338 =
         0.02101   -0.00296    0.00035    0.00054
AFIX  43
H4    2    0.787137    0.456822    0.750993    11.00000   -1.20000
AFIX   0
C5    1    0.769103    0.305361    0.717847    11.00000    0.01834    0.02379 =
         0.01852    0.00025    0.00198    0.00518
C6    1    0.827996    0.318741    0.918100    11.00000    0.02524    0.02558 =
         0.01995   -0.00188   -0.00362    0.00290
AFIX  23
H6A   2    0.839200    0.276200    1.011222    11.00000   -1.20000
H6B   2    0.811959    0.377770    0.960329    11.00000   -1.20000
AFIX   0
C7    1    0.864590    0.360613    0.832092    11.00000    0.02370    0.02385 =
         0.03110    0.00153   -0.00373    0.00042
AFIX  23
H7A   2    0.853866    0.399540    0.734486    11.00000   -1.20000
H7B   2    0.881797    0.408684    0.903693    11.00000   -1.20000
AFIX   0
C8    1    0.923679    0.307495    0.696206    11.00000    0.02653    0.03717 =
         0.02862    0.00588    0.00293   -0.00322
AFIX  23
H8A   2    0.942263    0.356933    0.760016    11.00000   -1.20000
H8B   2    0.912049    0.343540    0.597157    11.00000   -1.20000
AFIX   0
C9    1    0.948888    0.214538    0.651910    11.00000    0.02847    0.04279 =
         0.02413    0.00272    0.00108    0.00177
AFIX  23
H9A   2    0.929528    0.158803    0.608714    11.00000   -1.20000
H9B   2    0.967960    0.233698    0.567437    11.00000   -1.20000
AFIX   0
C10   1    0.997472    0.087554    0.762120    11.00000    0.03175    0.05682 =
         0.03639    0.00003   -0.00223    0.01536
AFIX  23
H10A  2    1.023179    0.086867    0.838243    11.00000   -1.20000
H10B  2    1.006944    0.091516    0.651434    11.00000   -1.20000
AFIX   0
C11   1    0.973771   -0.012432    0.779458    11.00000    0.04259    0.05444 =
         0.04014    0.01072   -0.00161    0.02101
AFIX  23
H11A  2    0.994309   -0.070612    0.794043    11.00000   -1.20000
H11B  2    0.957623   -0.008815    0.876860    11.00000   -1.20000
AFIX   0
C12   1    0.933612   -0.139762    0.630594    11.00000    0.04196    0.03399 =
         0.06501    0.01486    0.01498    0.01225
AFIX  23
H12A  2    0.922014   -0.161889    0.732565    11.00000   -1.20000
H12B  2    0.959240   -0.182101    0.615631    11.00000   -1.20000
AFIX   0
C13   1    0.901257   -0.158761    0.493191    11.00000    0.04754    0.02435 =
         0.05611   -0.00196    0.01850    0.00549
AFIX  23
H13A  2    0.908066   -0.116369    0.399030    11.00000   -1.20000
H13B  2    0.901662   -0.233143    0.461684    11.00000   -1.20000
AFIX   0
C14   1    0.827370   -0.168039    0.428947    11.00000    0.05323    0.02648 =
         0.03664   -0.00375   -0.00034    0.01516
AFIX  23
H14A  2    0.832681   -0.241714    0.401369    11.00000   -1.20000
H14B  2    0.826745   -0.126406    0.328500    11.00000   -1.20000
AFIX   0
C15   1    0.785551   -0.158916    0.502084    11.00000    0.04662    0.01495 =
         0.03828    0.00059   -0.00164    0.00221
AFIX  23
H15A  2    0.763493   -0.197634    0.435344    11.00000   -1.20000
H15B  2    0.787826   -0.189867    0.611522    11.00000   -1.20000
AFIX   0
C16   1    0.733543   -0.041267    0.576908    11.00000    0.03082    0.02141 =
         0.02898    0.00072    0.00749   -0.00536
AFIX  23
H16A  2    0.736261   -0.059000    0.693173    11.00000   -1.20000
H16B  2    0.712803   -0.089792    0.521793    11.00000   -1.20000
AFIX   0
C17   1    0.718020    0.068357    0.555238    11.00000    0.02404    0.02343 =
         0.02450   -0.00159    0.00355   -0.00460
AFIX  23
H17A  2    0.718581    0.089244    0.440744    11.00000   -1.20000
H17B  2    0.688379    0.073625    0.585743    11.00000   -1.20000
AFIX   0
C18   1    0.738607    0.240417    0.636500    11.00000    0.02235    0.02040 =
         0.01881   -0.00220    0.00478    0.00121
C19   1    0.704215    0.284580    0.546852    11.00000    0.02206    0.02294 =
         0.02000   -0.00312    0.00290   -0.00115
AFIX  43
H19   2    0.682505    0.241038    0.498240    11.00000   -1.20000
AFIX   0
C20   1    0.701344    0.392765    0.527698    11.00000    0.02288    0.02518 =
         0.01256    0.00078    0.00268    0.00409
C21   1    0.612113    0.729926    0.564946    11.00000    0.02429    0.02323 =
         0.01829    0.00058    0.00189   -0.00238
C22   1    0.590399    0.816081    0.520783    11.00000    0.02206    0.02122 =
         0.01708   -0.00031    0.00187   -0.00194
C23   1    0.539769    0.947344    0.364690    11.00000    0.02643    0.02163 =
         0.01661   -0.00071    0.00276    0.00241
C24   1    0.570923    1.005671    0.436855    11.00000    0.02547    0.02131 =
         0.02308    0.00008    0.00426    0.00282
C25   1    0.470779    0.885147    0.163563    11.00000    0.02849    0.03323 =
         0.03381    0.00036   -0.00832    0.00059
AFIX 133
H25A  2    0.490300    0.838779    0.111626    11.00000   -1.50000
H25B  2    0.447411    0.905196    0.085245    11.00000   -1.50000
H25C  2    0.459311    0.848911    0.254524    11.00000   -1.50000
AFIX   0
C26   1    0.612186    1.152569    0.265858    11.00000    0.04050    0.02732 =
         0.02909    0.00191    0.00430   -0.00701
AFIX 133
H26A  2    0.638147    1.113732    0.298847    11.00000   -1.50000
H26B  2    0.619199    1.226174    0.250962    11.00000   -1.50000
H26C  2    0.599344    1.124054    0.164142    11.00000   -1.50000
AFIX   0
MOLE 2
N1    3    0.877820   -0.077939    1.054174    11.00000    0.15078    0.03833 =
         0.03884    0.00037   -0.00382    0.01770
C27   1    0.861910   -0.028452    0.951909    11.00000    0.07550    0.02407 =
         0.03165   -0.00683    0.00960    0.00209
C28   1    0.843674    0.035492    0.822827    11.00000    0.05502    0.03242 =
         0.04082   -0.00150   -0.00531    0.00784
AFIX 133
H28A  2    0.861732    0.096659    0.810389    11.00000   -1.50000
H28B  2    0.815252    0.058183    0.847701    11.00000   -1.50000
H28C  2    0.841590   -0.004713    0.722274    11.00000   -1.50000
AFIX   0
HKLF    4


REM  shelxt_a.res in P2(1)/c
REM wR2 = 0.0860, GooF = S = 1.034, Restrained GooF = 1.034 for all data
REM R1 = 0.0377 for 5274 Fo > 4sig(Fo) and 0.0528 for all 6545 data
REM 397 parameters refined using 0 restraints

END

WGHT      0.0327      1.2089

REM Instructions for potential hydrogen bonds
EQIV $1 x, -y+1/2, z+1/2
HTAB C4 O6_$1
HTAB C6 O6_$1
HTAB C9 O4
EQIV $2 x, -y+1/2, z-1/2
HTAB C9 O3_$2
EQIV $3 x, -y-1/2, z-1/2
HTAB C13 N1_$3
HTAB C17 S1_$1
EQIV $4 x, y-1, z
HTAB C17 S6_$4
EQIV $5 -x+1, y+1/2, -z+1/2
HTAB C25 S2_$5
EQIV $6 -x+1, -y+2, -z+1
HTAB C25 S8_$6
HTAB C28 O2
HTAB C28 O1
HTAB C28 O5

REM Highest difference peak  0.487,  deepest hole -0.326,  1-sigma level  0.059
Q1    1   0.8422 -0.0849  1.0323  11.00000  0.05    0.49
Q2    1   0.6386  0.3948  0.3759  11.00000  0.05    0.34
Q3    1   0.5769  0.8188  0.4579  11.00000  0.05    0.29
Q4    1   0.6274  0.7352  0.6285  11.00000  0.05    0.29
Q5    1   0.6662  0.6043  0.5014  11.00000  0.05    0.26
Q6    1   0.4796  0.9418  0.2060  11.00000  0.05    0.25
Q7    1   0.7215  0.2608  0.5998  11.00000  0.05    0.25
Q8    1   0.7181  0.4215  0.5474  11.00000  0.05    0.24
Q9    1   0.5831  0.5968  0.3834  11.00000  0.05    0.23
Q10   1   0.6822  0.4194  0.4947  11.00000  0.05    0.23
Q11   1   0.6814  0.4170  0.4419  11.00000  0.05    0.23
Q12   1   0.6978  0.4601  0.4148  11.00000  0.05    0.23
Q13   1   0.5203  1.0799  0.2605  11.00000  0.05    0.23
Q14   1   0.7523  0.2741  0.6837  11.00000  0.05    0.22
Q15   1   0.7292  0.0979  0.6162  11.00000  0.05    0.22
Q16   1   0.5921  0.9786  0.4822  11.00000  0.05    0.22
Q17   1   0.7804  0.2843  0.7642  11.00000  0.05    0.22
Q18   1   0.9611  0.1248  0.8158  11.00000  0.05    0.22
Q19   1   0.8430  0.3387  0.8494  11.00000  0.05    0.21
Q20   1   0.5324  1.0189  0.1379  11.00000  0.05    0.21
;
_shelx_res_checksum   85592

_shelx_hkl_file
;
   2   0   0 7054.41 209.834   2
   3   0   0 4988.67 209.571   2
   4   0   0 6.13019 95.9291   2
   5   0   0 533.661 143.265   2
   6   0   0 40510.2 907.133   2
   7   0   0 21259.7 675.362   2
   8   0   0 42763.5 1064.28   2
   9   0   0 19363.1 727.491   2
  10   0   0 9631.68 547.904   2
  11   0   0 33724.4 1064.56   2
  12   0   0 35343.3 1140.12   2
  13   0   0 33809.5 1157.08   2
  14   0   0 4707.19 478.221   2
  15   0   0 125901. 2640.73   2
  16   0   0 47727.3 1529.30   2
  17   0   0 2427.66 396.007   2
  18   0   0 47699.2 1660.05   2
  19   0   0 18208.8 1025.89   2
  20   0   0 7641.20 707.903   2
  21   0   0 8904.86 788.346   2
  22   0   0-51.0900 217.764   3
  22   0   0 124.207 207.938   7
  23   0   0 2713.06 344.880   7
  23   0   0 2358.05 471.458   3
  24   0   0 220.858 254.908   3
  24   0   0 527.230 272.107   7
  25   0   0 84164.2 1772.89   7
  25   0   0 84318.6 2619.57   3
  26   0   0 47336.9 1267.08   7
  26   0   0 45266.6 1911.07   3
  27   0   0 5376.22 688.985   3
  27   0   0 5136.98 460.688   7
  28   0   0 62.5340 243.003   7
  29   0   0 6056.18 482.428   7
  30   0   0 46859.0 1256.31   7
  31   0   0 3990.23 400.906   7
  32   0   0 4108.18 406.505   7
  33   0   0-108.868 216.834   7
  34   0   0 242.605 185.837   7
  35   0   0 9986.37 499.836   7
  36   0   0 206.569 153.333   7
  37   0   0 280.389 149.040   7
  38   0   0 5862.63 285.484   7
   0   1   0-16.4867 41.0120   1
   1   1   0 789.119 75.7237   1
   1  -1   0 853.457 63.5173   2
   2  -1   0 65458.9 912.067   2
   3   1   0 39321.9 690.921   2
   3  -1   0 39331.6 679.959   2
   4  -1   0 7241.59 282.029   2
   4   1   0 6950.69 284.268   2
   5   1   0 37652.1 795.154   2
   5  -1   0 37709.9 798.358   2
   6   1   0 141.949 140.620   2
   6  -1   0 164.364 148.853   2
   7   1   0 92.2925 156.707   2
   7  -1   0 13.6811 182.602   2
   8  -1   0 15955.3 638.983   2
   8   1   0 16236.4 620.906   2
   9   1   0 1871.46 268.179   2
   9  -1   0 1759.91 270.387   2
  10   1   0 3380.88 340.357   2
  10  -1   0 3531.79 362.818   2
  11  -1   0 1400.91 272.820   2
  11   1   0 1281.30 268.581   2
  12  -1   0 24897.4 948.196   2
  12   1   0 24049.9 930.319   2
  13  -1   0 10949.3 661.310   2
  13   1   0 11099.0 670.284   2
  14  -1   0 8176.07 608.457   2
  14   1   0 8084.12 603.668   2
  15   1   0 661.316 280.222   2
  15  -1   0 602.853 276.065   2
  16  -1   0 68443.7 1879.49   2
  16   1   0 67789.8 1863.63   2
  17  -1   0 80912.0 2149.52   2
  17   1   0 80957.7 2154.55   2
  18  -1   0 13107.5 849.779   2
  18   1   0 12323.6 844.989   2
  19  -1   0 949.547 288.940   2
  20  -1   0 2506.82 429.141   2
  20   1   0 1872.76 399.783   3
  21  -1   0 5358.40 637.999   2
  21   1   0 5578.38 603.772   3
  22  -1   0 429.787 214.796   7
  22   1   0 440.656 271.670   3
  22  -1   0 326.181 248.484   2
  22   1   0 215.872 195.669   7
  23  -1   0 10207.1 930.079   2
  23   1   0 12367.6 617.161   7
  23   1   0 12721.2 929.994   3
  23  -1   0 12139.5 606.469   7
  23  -1   0 11606.6 957.542   3
  24  -1   0 40.0007 216.360   7
  24  -1   0 124.314 231.405   3
  24   1   0 139.992 217.638   3
  24   1   0 257.576 234.664   7
  25  -1   0 3806.14 385.686   7
  25  -1   0 3209.40 565.561   3
  25   1   0 3613.40 394.334   7
  25   1   0 3558.18 541.558   3
  26  -1   0 3011.68 370.388   7
  26   1   0 3164.41 379.609   7
  26  -1   0 3323.64 563.433   3
  27  -1   0 150.534 229.228   7
  27   1   0 179.651 243.379   7
  27  -1   0 669.468 347.706   3
  28   1   0 335.515 277.714   7
  28  -1   0-46.8280 243.685   7
  29   1   0 585.855 273.510   7
  29  -1   0 1532.34 289.923   7
  30   1   0 107.948 251.824   7
  30  -1   0 554.451 256.296   7
  31  -1   0 143.925 212.778   7
  31   1   0 484.937 255.951   7
  32   1   0 5060.19 420.234   7
  32  -1   0 5880.96 447.536   7
  33  -1   0 6598.15 429.087   7
  33   1   0 7114.13 473.835   7
  34   1   0 966.100 245.162   7
  34  -1   0 1288.41 256.433   7
  35  -1   0 2348.15 264.661   7
  35   1   0 2324.11 302.592   7
  36  -1   0 1711.79 230.595   7
  36   1   0 1171.19 209.892   7
  37  -1   0 513.585 148.562   7
  37   1   0 205.679 150.051   7
  38   1   0 132.460 123.628   7
  38  -1   0 0.75607 104.235   7
   0   2   0 17251.4 463.468   1
   1   2   0 31636.1 665.730   1
  -1   2   0 32436.8 673.507   1
   2   2   0 4593.12 242.970   1
   2  -2   0 4831.74 198.905   2
   3  -2   0 614.644 105.615   2
   4   2   0 29015.4 468.189   3
   4  -2   0 28405.6 626.033   2
   5   2   0 3748.61 170.909   3
   5  -2   0 3795.17 251.783   2
   6  -2   0 4528.48 285.438   2
   7  -2   0 6290.30 359.697   2
   8  -2   0 103032. 1853.84   2
   9  -2   0 57717.6 1349.97   2
  10  -2   0 655.562 219.843   2
  11  -2   0 20386.3 834.984   2
  12  -2   0 11962.0 673.064   2
  13  -2   0 9793.58 629.405   2
  14  -2   0 47074.4 1470.39   2
  15  -2   0 244.976 260.211   2
  16   2   0 1644.44 314.800   3
  16  -2   0 1753.13 366.281   2
  17   2   0 5360.03 508.251   3
  17  -2   0 6160.40 584.638   2
  18   2   0 15183.9 841.077   3
  18  -2   0 15371.8 923.142   2
  19  -2   0 4171.36 530.113   2
  19   2   0 3903.83 477.137   3
  20  -2   0 2882.19 481.558   2
  20   2   0 2867.93 418.932   3
  21   2   0 3981.57 522.205   3
  21  -2   0 4086.32 554.530   2
  21   2   0 4435.59 391.733   7
  22  -2   0 12526.2 946.427   2
  22   2   0 11685.4 872.573   3
  22   2   0 12407.3 622.167   7
  22  -2   0 11936.6 583.598   7
  23  -2   0 4764.63 413.473   7
  23   2   0 5287.32 433.505   7
  23  -2   0 4118.07 590.810   2
  24  -2   0 13453.3 1082.04   3
  24  -2   0 12380.5 1000.27   2
  24   2   0 13305.2 657.392   7
  24  -2   0 13579.6 631.311   7
  25  -2   0-58.0957 299.237   3
  25  -2   0 39.8070 215.605   7
  26  -2   0 5993.78 448.015   7
  26   2   0 5797.93 492.419   7
 -26   2   0 5480.87 379.558   5
  26  -2   0 5009.62 707.479   3
  27  -2   0 7376.84 504.361   7
  27   2   0 6873.37 519.373   7
 -27   2   0 6867.06 409.766   5
  27  -2   0 6464.55 780.943   3
 -28   2   0 487.055 172.767   5
  28   2   0 429.269 282.571   7
  28  -2   0 415.630 249.645   7
  29   2   0 2981.19 399.740   7
  29  -2   0 2190.46 339.680   7
  30   2   0 695.786 294.860   7
  30  -2   0 855.242 262.356   7
  31  -2   0 491.926 220.765   7
  31   2   0 417.593 249.216   7
  32   2   0 6713.24 470.720   7
  32  -2   0 5862.18 421.308   7
  33   2   0 149.448 211.204   7
  33  -2   0 342.881 193.925   7
  34  -2   0 2830.00 282.819   7
  34   2   0 2926.49 310.827   7
  35   2   0 1748.45 249.152   7
  35  -2   0 1771.65 236.358   7
  36  -2   0-45.1397 136.314   7
  36   2   0 4.53806 146.552   7
 -37  -2   0-61.6714 91.2655   8
  37   2   0 132.455 136.947   7
  38   2   0 3851.26 241.390   7
   0   3   0 97.9501 130.356   1
   1   3   0 37350.9 874.546   1
  -1   3   0 38766.4 889.012   1
   2  -3   0 73603.6 1159.00   2
   2   3   0 72897.5 1346.52   1
  -2   3   0 72887.6 1360.37   1
   3  -3   0 5984.38 260.201   2
   4  -3   0 294.560 128.187   2
   5  -3   0 44190.3 911.836   2
   5   3   0 43846.6 597.311   3
   6   3   0 18453.8 371.034   3
   6  -3   0 18312.8 584.191   2
   7  -3   0 105308. 1799.05   2
   7   3   0 104777. 1456.53   3
   8   3   0 74256.2 1194.92   3
   8  -3   0 75503.8 1494.34   2
   9  -3   0 3329.77 330.085   2
   9   3   0 3282.72 228.947   3
  10  -3   0 8166.96 510.282   2
  10   3   0 8459.98 390.799   3
  11  -3   0 57027.7 1496.44   2
  11   3   0 59787.8 1231.55   3
  12  -3   0 7654.16 569.083   2
  12   3   0 7586.43 428.164   3
  13   3   0 225.020 156.801   3
  13  -3   0 386.134 261.403   2
  14  -3   0 4620.31 476.890   2
  14   3   0 4683.97 380.754   3
  15  -3   0 16556.5 902.802   2
  15   3   0 16207.6 735.134   3
  16   3   0 10818.1 627.172   3
  16  -3   0 12071.3 784.842   2
  17   3   0-77.2818 140.949   3
  17  -3   0 51.9307 201.914   2
  18   3   0 4579.09 443.985   3
  18  -3   0 4788.48 554.733   2
  19  -3   0 1085.54 300.099   2
  20  -3   0 39140.1 1575.56   2
  21  -3   0 233.981 225.705   2
  21   3   0 218.452 229.360   7
  22  -3   0 25786.6 1336.01   2
  22  -3   0 26506.4 841.534   7
  22   3   0 27612.7 908.299   7
  23   3   0 53220.2 1324.31   7
  23  -3   0 52134.4 1233.61   7
  23  -3   0 51523.1 1952.76   2
  24  -3   0 7723.63 779.542   2
  24  -3   0 7924.39 471.996   7
  24   3   0 8156.90 526.134   7
  24  -3   0 7660.49 846.664   3
 -25   3   0 5659.57 393.075   5
  25   3   0 5382.18 467.779   7
  25  -3   0 4582.24 628.093   2
  25  -3   0 6075.89 828.831   3
  25  -3   0 5590.15 420.112   7
 -26   3   0 3267.03 317.313   5
  26  -3   0 3213.94 341.077   7
  26  -3   0 3267.34 581.056   3
  26   3   0 3330.00 403.879   7
 -27   3   0 4393.15 349.114   5
  27   3   0 4201.68 416.222   7
  27  -3   0 4104.22 393.864   7
  28  -3   0 3654.11 353.018   7
  28   3   0 3855.30 417.672   7
 -28   3   0 4071.55 327.337   5
 -29   3   0 1163.28 232.128   5
  29  -3   0 860.336 243.007   7
  29   3   0 826.670 286.427   7
  30   3   0 3606.17 402.322   7
  30  -3   0 3385.93 334.292   7
 -30   3   0 3674.93 306.063   5
 -31   3   0 3871.35 299.923   5
  31  -3   0 3345.89 320.982   7
  31   3   0 4036.04 388.984   7
  32   3   0 2377.30 314.525   7
  32  -3   0 2381.65 279.752   7
  33   3   0 12941.5 616.468   7
  33  -3   0 13127.8 539.314   7
  34  -3   0 1609.40 223.003   7
  34   3   0 1221.19 238.543   7
  35  -3   0 4591.08 293.244   7
  35   3   0 5606.55 354.054   7
  36   3   0 3923.19 286.617   7
  37   3   0 115.078 119.639   7
 -37  -3   0-24.9715 94.5087   8
  38   3   0 3408.72 245.339   7
   0   4   0 8823.87 465.878   1
  -1   4   0 107.928 152.117   1
   1   4   0 95.9733 148.837   1
   2   4   0 3131.41 308.366   1
   2  -4   0 2755.24 205.853   2
  -2   4   0 2753.37 291.220   1
   3  -4   0-61.0257 108.743   2
   3   4   0 68.7025 149.615   1
  -3   4   0 23.5565 158.071   1
   4  -4   0 8279.35 361.464   2
   5  -4   0 16342.8 533.779   2
   6  -4   0 98427.2 1687.55   2
   7  -4   0 120069. 2019.85   2
   8  -4   0 49.8875 133.236   2
   9  -4   0 162.531 163.441   2
  10  -4   0 120.828 188.276   2
  11  -4   0 295.396 222.548   2
  12  -4   0 285.087 218.380   2
  13  -4   0 26462.6 1081.36   2
  14  -4   0 213.997 208.360   2
  15  -4   0 10966.9 729.554   2
  16  -4   0 658.184 251.266   2
  17  -4   0 12978.1 835.812   2
  18  -4   0 49764.4 1712.59   2
  19  -4   0 13769.1 920.252   2
  20  -4   0 11360.9 864.008   2
  20   4   0 11596.8 570.979   7
  21   4   0 452.013 203.643   7
  21  -4   0 665.906 300.663   2
  22  -4   0 7535.72 787.125   2
  22   4   0 8285.92 516.338   7
  23  -4   0 6167.62 714.125   2
  23   4   0 7400.29 487.664   7
  24  -4   0 6931.21 841.716   3
  24   4   0 7398.88 512.242   7
 -24   4   0 7354.61 457.595   5
  24  -4   0 5841.65 704.625   2
  25  -4   0 3396.52 555.423   2
  25  -4   0 2987.39 591.466   3
 -25   4   0 3597.19 337.589   5
  25   4   0 3725.51 388.521   7
  26   4   0 7811.15 542.505   7
 -26   4   0 8423.52 476.614   5
  27   4   0 907.589 288.466   7
 -27   4   0 1575.92 260.962   5
 -28   4   0 1521.25 250.252   5
  28   4   0 984.863 275.002   7
 -29   4   0 2300.12 277.555   5
  29   4   0 2476.35 335.747   7
 -30   4   0 391.461 192.020   5
  30   4   0 311.129 228.316   7
 -31   4   0 3850.28 303.604   5
  31   4   0 3284.66 345.350   7
  32   4   0 283.205 220.075   7
 -32   4   0 70.1200 140.268   5
  33   4   0 202.164 175.305   7
 -33   4   0 104.716 138.275   5
  34   4   0 197.357 179.616   7
  35   4   0 158.091 156.845   7
  36   4   0 6828.66 331.313   7
  37   4   0 4242.76 259.282   7
 -37  -4   0 4974.61 236.765   8
   0   5   0 33.9050 169.993   1
   1   5   0 1998.29 285.117   1
  -1   5   0 1997.10 286.603   1
   2   5   0 54703.6 1380.70   1
  -2   5   0 55085.6 1387.06   1
   2  -5   0 55615.3 1097.37   2
   3  -5   0 38704.6 886.978   2
   3   5   0 39709.0 1162.79   1
  -3   5   0 38019.6 1151.57   1
  -4   5   0 5127.34 427.030   1
   4  -5   0 5103.39 318.092   2
  -5   5   0 10219.4 599.634   1
   5  -5   0 10537.9 460.864   2
  -6   5   0 14762.4 729.444   1
   6  -5   0 15474.6 585.897   2
   7  -5   0 23990.0 780.210   2
   8  -5   0 21613.6 773.286   2
   9  -5   0 10959.5 587.256   2
  10  -5   0 2299.13 305.547   2
  11  -5   0 309.755 207.043   2
  12  -5   0 7693.47 598.540   2
  13  -5   0 2665.83 396.218   2
  14  -5   0 63.2068 195.024   2
  15  -5   0 4560.89 488.784   2
  16  -5   0 218.176 176.541   2
  17  -5   0 1201.10 293.523   2
  18  -5   0-101.008 198.678   2
  19  -5   0 7686.10 699.025   2
  19   5   0 8237.74 487.980   7
  20   5   0 11055.5 550.445   7
  20  -5   0 9959.34 832.530   2
 -21   5   0 563.942 208.208   5
  21  -5   0 348.845 228.889   2
  22  -5   0 1198.91 351.403   2
 -22   5   0 1573.01 274.083   5
  22   5   0 2144.57 309.457   7
  23   5   0 1887.11 304.615   7
  23  -5   0 2140.43 512.744   3
 -23   5   0 1934.49 279.461   5
  23  -5   0 1140.36 354.983   2
  24  -5   0 16793.5 1260.22   3
  24   5   0 17897.1 754.473   7
 -24   5   0 16779.9 695.158   5
  25   5   0 6284.82 477.607   7
 -25   5   0 7281.83 457.501   5
 -26   5   0 1248.45 262.126   5
  26   5   0 1030.01 273.076   7
 -27   5   0 740.091 224.351   5
  27   5   0 435.665 215.005   7
  28   5   0 110.288 231.518   7
 -28   5   0-104.370 195.386   5
  29   5   0 1184.94 249.085   7
 -29   5   0 1262.00 251.676   5
 -30   5   0 14444.4 583.226   5
  30   5   0 13168.3 599.928   7
  31   5   0 2176.31 284.109   7
 -31   5   0 2452.61 259.222   5
  32   5   0 82.4987 167.403   7
 -32   5   0 375.617 157.000   5
  33   5   0 2287.57 276.226   7
 -33   5   0 2608.98 235.373   5
  34   5   0 4112.23 290.919   7
 -34   5   0 4580.43 266.311   5
  35   5   0 6090.42 319.014   7
  36   5   0 407.753 113.599   7
   0   6   0 11169.9 660.755   1
   1   6   0 2604.57 359.317   1
   1  -6   0 3174.28 264.602   2
  -1   6   0 2602.62 367.251   1
  -2   6   0 144626. 2779.81   1
   2  -6   0 148327. 2297.00   2
   2   6   0 145418. 2798.77   1
   3  -6   0 120097. 1969.99   2
  -3   6   0 115776. 2425.50   1
  -4   6   0 10787.3 671.446   1
   4  -6   0 11646.1 503.665   2
   5  -6   0 54.4397 124.965   2
  -5   6   0-121.725 218.625   1
  -6   6   0 1672.98 309.844   1
   6  -6   0 1775.63 245.948   2
   7  -6   0 1114.57 218.855   2
  -7   6   0 1186.57 291.739   1
  -8   6   0 15927.9 894.167   1
   8  -6   0 18478.8 750.634   2
  -9   6   0 3313.46 439.049   1
   9  -6   0 3949.75 367.887   2
  10  -6   0 453.271 186.605   2
  11  -6   0 8334.02 584.028   2
  12  -6   0 335.275 195.044   2
  13  -6   0 3005.55 398.651   2
  14  -6   0 11656.8 747.721   2
  15  -6   0 96842.1 2372.90   2
 -16   6   0 14558.5 623.201   5
  16  -6   0 15769.8 923.466   2
 -17   6   0 3049.59 289.370   6
  17  -6   0 3461.34 465.069   2
 -17   6   0 3261.01 329.384   5
 -18   6   0 10889.6 509.180   6
 -18   6   0 9767.67 546.166   5
 -19   6   0-363.110 189.047   5
 -19   6   0-176.809 181.166   6
  20   6   0 4522.76 385.834   7
 -20   6   0 4456.14 389.164   5
 -20   6   0 4721.94 355.694   6
 -21   6   0 3914.04 385.642   5
  21   6   0 3988.16 370.096   7
 -21   6   0 3770.67 335.007   6
  22   6   0 7361.89 483.293   7
  22  -6   0 7240.45 835.356   3
 -22   6   0 6805.63 469.120   5
 -23   6   0 12563.3 634.108   5
  23   6   0 12769.3 619.765   7
  23  -6   0 14683.8 1166.86   3
 -24   6   0 12823.1 613.341   5
  24   6   0 11218.8 584.628   7
 -25   6   0 10194.0 548.552   5
  25   6   0 9859.34 541.549   7
 -26   6   0 501.686 221.991   5
  26   6   0 68.3091 207.148   7
 -27   6   0 19400.1 729.306   5
  27   6   0 17742.7 703.321   7
 -28   6   0 29642.8 887.778   5
  28   6   0 25273.9 838.769   7
  29   6   0 1208.16 236.201   7
 -29   6   0 1034.32 220.234   5
 -30   6   0 1667.04 254.668   5
  30   6   0 1611.11 260.331   7
  31   6   0 303.726 177.468   7
 -31   6   0 516.830 175.754   5
 -32   6   0 1152.17 202.957   5
  32   6   0 818.289 171.935   7
  33   6   0 283.509 149.388   7
 -33   6   0 218.069 134.426   5
 -34   6   0 213.272 144.263   5
  34   6   0 293.959 122.021   7
  35   6   0 554.324 116.090   7
   0   7   0 48.9364 198.348   1
  -1   7   0 179.237 196.091   1
   1   7   0 259.820 223.958   1
  -2   7   0 9590.62 693.045   1
  -3   7   0 254.121 224.756   1
  -4   7   0 27549.4 1166.36   1
  -5   7   0 35295.4 1333.98   1
  -6   7   0 2185.89 390.719   1
  -7   7   0 1822.26 374.553   1
  -8   7   0 15257.5 919.361   1
  -9   7   0 577.991 254.778   1
 -10   7   0 3054.43 466.402   1
 -11   7   0 27586.4 1278.88   1
 -12   7   0 3637.83 485.222   1
 -13   7   0 24307.4 1246.94   1
 -13   7   0 25466.4 793.403   5
 -13   7   0 25867.1 786.986   6
 -14   7   0 13529.6 589.462   5
 -14   7   0 14547.0 587.250   6
 -15   7   0 16465.6 643.574   6
 -15   7   0 15981.4 670.253   5
 -15   7   0 15263.1 1045.31   1
 -16   7   0 4232.61 368.420   5
 -16   7   0 4186.77 350.447   6
 -16   7   0 3698.51 527.796   1
 -17   7   0 718.498 305.971   1
 -17   7   0 1342.93 270.773   6
 -17   7   0 723.992 242.785   5
 -18   7   0 407.656 271.274   1
 -18   7   0 271.871 194.970   5
 -18   7   0 314.923 211.869   6
 -19   7   0 11927.3 610.989   5
 -19   7   0 12457.8 579.249   6
  19  -7   0 12015.4 1047.76   3
 -19   7   0 10482.0 927.825   1
  20  -7   0 5716.29 757.042   3
 -20   7   0 5100.91 390.645   6
 -20   7   0 5678.99 442.568   5
 -21   7   0 145.339 195.447   5
 -21   7   0 206.093 232.164   6
  21  -7   0 189.148 338.003   3
 -22   7   0 6294.83 431.835   6
 -22   7   0 5921.08 449.181   5
 -23   7   0 739.695 252.275   5
 -23   7   0 710.153 217.145   6
 -24   7   0 1911.88 301.644   5
 -25   7   0 252.928 226.812   5
  26   7   0 2526.42 337.329   7
 -26   7   0 2198.92 312.892   5
 -27   7   0 863.018 242.530   5
  27   7   0 644.781 194.442   7
  28   7   0 2925.14 270.428   7
 -28   7   0 3012.98 315.938   5
 -29   7   0 14655.3 585.254   5
  29   7   0 14128.5 523.605   7
 -30   7   0 11426.6 498.566   5
  30   7   0 10546.7 436.654   7
 -31   7   0 1009.15 186.005   5
 -32   7   0 691.872 156.086   5
 -33   7   0 587.879 139.528   5
 -34   7   0-85.5052 94.4694   5
   0   8   0 941.781 290.590   1
  -1   8   0 375.308 239.661   1
  -2   8   0 1945.07 359.883   1
  -3   8   0 7227.50 642.709   1
  -4   8   0 42.9123 220.275   1
  -5   8   0 6536.12 637.609   1
  -6   8   0 1129.96 354.686   1
  -7   8   0 2688.66 438.915   1
  -8   8   0 150.450 233.640   1
  -9   8   0 3606.45 334.713   6
  -9   8   0 3363.71 525.072   1
 -10   8   0 12318.0 553.341   6
 -10   8   0 11784.0 523.783   4
 -10   8   0 10949.9 848.984   1
 -10   8   0 11804.2 536.547   5
 -11   8   0 31751.1 873.468   4
 -11   8   0 32065.4 1467.73   1
 -11   8   0 32420.7 923.007   5
 -11   8   0 31444.2 930.514   6
 -12   8   0 19267.9 1140.68   1
 -12   8   0 19709.5 712.630   5
 -12   8   0 18202.4 644.345   4
 -12   8   0 19631.3 721.064   6
 -13   8   0 33881.5 1558.98   1
 -13   8   0 35582.8 996.395   5
 -13   8   0 35482.0 996.362   6
 -14   8   0 17496.6 1142.19   1
 -14   8   0 18258.4 713.380   5
 -14   8   0 18720.5 713.256   6
  15  -8   0 4181.61 587.954   3
 -15   8   0 3870.36 557.666   1
 -15   8   0 4056.76 371.463   6
 -15   8   0 3964.92 366.795   5
  16  -8   0 39237.1 1746.27   3
 -16   8   0 36479.3 1694.93   1
 -16   8   0 37105.9 1039.82   6
 -16   8   0 37492.7 1069.88   5
  17  -8   0 19772.9 1251.08   3
 -17   8   0 17968.6 739.720   5
 -17   8   0 18487.9 728.838   6
 -17   8   0 17084.7 1162.15   1
  18  -8   0 8372.00 859.472   3
 -18   8   0 9069.94 521.913   6
 -18   8   0 8514.61 535.521   5
 -18   8   0 6988.79 752.851   1
 -19   8   0 7997.60 535.680   5
 -19   8   0 9329.30 527.210   6
  19  -8   0 8916.30 899.249   3
 -20   8   0 584.344 252.810   6
 -20   8   0 493.080 229.233   5
 -21   8   0 1252.95 262.236   6
 -21   8   0 898.107 262.865   5
 -22   8   0 113.807 208.529   6
 -22   8   0 242.696 227.920   5
 -23   8   0 2168.24 311.930   5
 -23   8   0 2167.79 292.240   6
 -24   8   0 2033.15 271.065   6
 -24   8   0 1926.42 289.406   5
 -25   8   0 380.249 224.504   5
 -25   8   0 576.652 202.259   6
 -26   8   0 5990.25 428.162   5
 -27   8   0 434.005 198.561   5
 -28   8   0 707.281 195.975   5
 -29   8   0 2089.60 245.725   5
 -30   8   0 4517.24 318.296   5
 -31   8   0 1241.94 176.907   5
 -32   8   0 1476.58 181.626   5
 -33   8   0 1707.24 163.399   5
   0   9   0-219.471 193.911   4
  -1   9   0 3930.93 342.576   4
  -1   9   0 4480.03 356.659   6
   1   9   0 4950.93 373.539   4
   2   9   0 21564.5 727.820   4
  -2   9   0 19570.8 713.846   4
  -2   9   0 21793.3 1203.28   1
  -2   9   0 20808.8 717.213   6
  -3   9   0 2311.49 293.714   6
  -3   9   0 1912.92 422.288   1
  -3   9   0 2363.61 313.558   4
   3   9   0 2822.14 317.964   4
  -4   9   0 45997.7 1153.83   4
  -4   9   0 48591.2 1154.46   6
  -4   9   0 47148.7 1817.20   1
   4   9   0 48313.2 1136.66   4
   5   9   0 17955.8 657.641   4
  -5   9   0 18264.6 689.366   6
  -5   9   0 17240.9 675.203   4
  -5   9   0 16498.8 1058.82   1
  -6   9   0 13790.7 609.084   4
  -6   9   0 12821.9 935.186   1
   6   9   0 13688.4 570.956   4
  -7   9   0 12466.2 608.608   6
   7   9   0 12281.8 530.835   4
  -7   9   0 12716.2 579.913   4
  -7   9   0 11578.2 897.445   1
  -8   9   0 8295.98 492.628   4
  -8   9   0 7691.57 451.994   5
  -8   9   0 9107.28 809.687   1
  -8   9   0 8107.60 490.449   6
   8   9   0 7801.53 440.711   4
   9   9   0-74.2076 170.611   4
  -9   9   0-8.70437 179.784   5
  -9   9   0 27.3025 194.191   4
  -9   9   0 119.705 203.287   6
  -9   9   0-256.586 232.455   1
 -10   9   0 2205.95 441.972   1
  10   9   0 2296.03 262.740   4
 -10   9   0 1684.49 279.066   5
 -10   9   0 2528.01 295.004   4
 -10   9   0 2375.06 305.610   6
 -11   9   0 359.945 199.353   4
 -11   9   0 51.6542 166.552   5
 -11   9   0 225.692 236.106   6
 -11   9   0 284.441 284.331   1
 -12   9   0 10306.7 566.635   6
 -12   9   0 10356.2 890.769   1
 -12   9   0 9699.02 540.637   5
 -12   9   0 10080.3 514.537   4
 -13   9   0 1737.60 395.775   1
 -13   9   0 2144.00 295.327   5
 -13   9   0 1975.70 253.067   4
 -13   9   0 2001.61 326.015   6
 -14   9   0 10740.1 912.193   1
 -14   9   0 9730.99 550.540   5
 -14   9   0 11116.8 584.874   6
 -15   9   0 1002.19 249.239   5
 -15   9   0 966.231 274.927   6
 -15   9   0 424.256 236.336   1
 -16   9   0 3751.56 372.627   5
 -16   9   0 3677.57 563.934   1
 -16   9   0 4563.25 418.308   6
 -17   9   0 1201.46 262.059   5
 -17   9   0 1582.61 303.713   6
 -18   9   0 5858.96 465.742   5
 -18   9   0 6187.19 470.143   6
 -19   9   0 7793.86 519.069   5
 -19   9   0 8177.41 513.080   6
 -20   9   0 19072.0 743.596   6
 -20   9   0 19442.6 794.652   5
 -21   9   0 1192.84 257.188   6
 -21   9   0 1120.87 252.649   5
 -22   9   0 984.858 236.315   6
 -22   9   0 865.749 247.677   5
 -23   9   0 951.751 230.124   6
 -23   9   0 950.844 256.420   5
 -24   9   0 851.914 233.706   5
 -24   9   0 869.831 230.182   6
 -25   9   0 770.079 220.702   5
 -25   9   0 732.603 206.565   6
 -26   9   0 27.0565 165.692   6
 -26   9   0-63.1647 181.878   5
 -27   9   0 2259.73 263.346   5
 -28   9   0 218.007 155.971   5
 -29   9   0 984.317 176.211   5
 -30   9   0 4964.41 293.268   5
 -31   9   0 4363.56 251.449   5
 -32   9   0 536.829 114.408   5
   0  10   0 4956.65 398.146   4
   0  10   0 4617.76 378.659   6
   1  10   0 997.951 252.088   4
   1  10   0 1430.94 247.669   6
  -1  10   0 1080.70 258.261   4
  -1  10   0 1195.57 239.578   6
  -2  10   0 15177.7 667.820   4
  -2  10   0 16829.9 679.362   6
   2  10   0 17016.7 685.503   4
  -3  10   0 6784.69 468.259   6
   3  10   0 7534.46 470.897   4
  -3  10   0 6215.92 437.868   4
  -4  10   0 31313.4 962.939   6
  -4  10   0 32958.5 1598.21   1
  -4  10   0 30266.9 954.666   4
   4  10   0 32275.4 946.410   4
   5  10   0 8244.94 481.956   4
  -5  10   0 8647.85 522.049   6
  -5  10   0 8398.66 505.544   4
  -5  10   0 9133.45 862.647   1
   6  10   0 149.634 192.511   4
  -6  10   0 242.644 235.330   1
  -6  10   0 92.8348 232.229   6
  -6  10   0 436.841 251.686   4
   7  10   0 3948.43 353.394   4
  -7  10   0 5196.09 701.470   1
  -7  10   0 4398.71 398.299   4
  -7  10   0 4788.52 425.125   6
  -8  10   0 1800.15 286.773   4
  -8  10   0 2059.72 342.525   6
  -8  10   0 1334.24 399.005   1
   8  10   0 1571.20 252.457   4
  -9  10   0 10404.9 553.652   4
   9  10   0 11043.2 524.042   4
  -9  10   0 10313.3 533.384   5
  -9  10   0 10235.2 589.887   6
  -9  10   0 9810.38 904.476   1
 -10  10   0 9343.33 571.880   6
 -10  10   0 9785.65 899.905   1
 -10  10   0 9788.78 540.420   5
 -10  10   0 9842.31 535.239   4
  10  10   0 10422.2 500.078   4
  11  10   0 507.807 200.191   4
 -11  10   0 186.736 185.852   5
 -11  10   0 323.760 240.504   6
 -11  10   0 6.54127 226.874   1
 -11  10   0 247.653 213.688   4
 -12  10   0 759.060 284.831   5
 -12  10   0 120.620 252.387   6
 -12  10   0-70.2045 216.603   1
 -12  10   0 295.592 203.522   4
 -13  10   0 952.796 299.517   6
 -13  10   0 756.956 231.327   5
 -13  10   0 789.276 220.910   4
 -14  10   0-38.6490 202.935   5
 -14  10   0 28.5686 176.179   4
 -14  10   0 183.302 250.616   6
 -15  10   0 4829.66 454.009   6
 -15  10   0 3877.49 400.783   5
 -16  10   0 933.988 276.528   5
 -16  10   0 14492.9 625.587   6
 -17  10   0 1555.71 289.081   5
 -17  10   0 1673.35 312.454   6
 -18  10   0 888.402 251.987   5
 -18  10   0 1476.19 310.139   6
 -19  10   0 229.660 216.441   5
 -19  10   0 631.668 268.125   6
 -20  10   0 1494.44 270.177   5
 -20  10   0 1253.50 272.629   6
 -21  10   0 23312.2 790.262   6
 -21  10   0 22868.9 813.136   5
 -22  10   0 36326.1 965.637   6
 -22  10   0 35419.2 1009.55   5
 -23  10   0 13939.8 603.822   5
 -23  10   0 13257.2 565.249   6
 -24  10   0 1065.77 236.610   5
 -24  10   0 1709.84 228.441   6
 -25  10   0 2048.65 228.997   6
 -25  10   0 2070.27 252.461   5
 -26  10   0 114.864 153.063   5
 -26  10   0 595.583 172.107   6
 -27  10   0 1899.15 220.058   5
 -28  10   0 353.667 139.546   5
 -29  10   0 2491.43 206.771   5
 -30  10   0 4669.68 241.035   5
   0  11   0 331.408 228.134   6
   0  11   0 76.8028 229.347   4
  -1  11   0 89.5612 209.638   6
  -1  11   0 424.784 246.441   4
   1  11   0 162.191 238.071   4
  -2  11   0 2397.92 333.192   6
   2  11   0 2441.03 327.842   4
  -2  11   0 2992.76 364.334   4
  -3  11   0-164.429 247.754   4
  -3  11   0 1.74646 235.196   6
   3  11   0 286.922 228.730   4
  -4  11   0 119.702 222.668   6
  -4  11   0-213.055 260.229   4
   4  11   0 377.152 247.048   4
  -5  11   0 765.787 255.867   6
   5  11   0 1015.30 266.058   4
  -5  11   0 587.435 272.780   4
   6  11   0 532.885 235.626   4
  -6  11   0 554.324 258.556   4
  -6  11   0 321.313 255.789   6
  -7  11   0 414.952 253.279   4
   7  11   0 537.998 214.659   4
  -7  11   0 363.416 250.759   6
  -8  11   0 3519.94 367.616   4
  -8  11   0 3600.58 438.652   6
   8  11   0 3555.20 341.834   4
  -9  11   0 62.0661 253.291   6
  -9  11   0-194.474 225.049   4
   9  11   0 39.8724 191.854   4
 -10  11   0 2327.98 346.264   5
 -10  11   0 1781.61 313.491   4
 -10  11   0 1595.93 314.319   6
  10  11   0 1899.36 262.586   4
  11  11   0 2118.87 274.864   4
 -11  11   0 2474.75 310.567   4
 -11  11   0 2104.47 297.009   5
 -11  11   0 2477.42 356.549   6
 -12  11   0 2065.90 345.952   6
 -12  11   0 1664.44 265.985   4
 -12  11   0 2210.11 292.416   5
  12  11   0 2225.36 273.503   4
 -13  11   0 2.02208 251.749   6
 -13  11   0-116.559 175.225   5
 -14  11   0 10713.0 511.976   4
 -14  11   0 12208.7 634.985   6
 -14  11   0 11048.3 563.621   5
 -15  11   0 369.468 205.635   5
 -15  11   0 511.712 248.945   6
 -16  11   0 3103.68 348.569   5
 -16  11   0 3419.85 377.659   6
 -17  11   0 683.606 262.166   6
 -17  11   0 265.312 214.489   5
 -18  11   0 49.5611 192.237   5
 -18  11   0 253.128 224.918   6
 -19  11   0 2969.27 374.578   6
 -19  11   0 2724.67 302.321   5
 -20  11   0 656.458 226.317   6
 -20  11   0 968.944 257.405   5
 -21  11   0 1173.11 224.986   5
 -21  11   0 1458.32 249.998   6
 -22  11   0 565.262 186.388   5
 -22  11   0 630.064 209.150   6
 -23  11   0 1210.10 210.534   6
 -23  11   0 896.680 191.875   5
 -24  11   0 1322.47 208.174   6
 -24  11   0 1722.46 228.465   5
 -25  11   0 1155.66 190.837   5
 -25  11   0 1402.68 225.551   6
 -26  11   0 207.386 133.491   5
 -27  11   0 131.060 114.600   5
 -28  11   0 447.336 105.386   5
   0  12   0 619.550 282.193   4
   0  12   0 99.2572 204.244   6
   1  12   0 355.639 238.727   4
  -1  12   0 493.168 220.809   6
  -1  12   0 490.441 246.130   4
  -2  12   0 402.135 225.595   6
   2  12   0 525.980 252.192   4
  -2  12   0 133.222 226.412   4
   3  12   0 3455.56 377.700   4
  -3  12   0 2675.02 360.513   6
  -3  12   0 2829.85 368.896   4
  -4  12   0 5798.48 449.613   6
   4  12   0 6259.41 462.791   4
  -4  12   0 6464.48 479.841   4
   5  12   0 376.855 227.489   4
  -5  12   0 65.4001 236.170   4
  -5  12   0 0.72531 226.084   6
  -6  12   0 1309.64 293.981   4
  -6  12   0 1323.74 286.870   6
   7  12   0 1375.43 319.272   4
  -7  12   0 1283.24 290.637   4
  -7  12   0 1264.61 294.387   6
  -8  12   0 2733.18 350.161   6
  -8  12   0 2731.87 337.800   4
   8  12   0 3146.08 329.433   4
  -9  12   0 1200.48 307.312   6
   9  12   0 1292.22 235.539   4
  -9  12   0 1574.83 297.912   4
 -10  12   0 7924.70 531.781   6
  10  12   0 9003.95 483.494   4
 -10  12   0 8590.64 500.435   4
  11  12   0 943.279 236.364   4
 -11  12   0 706.051 209.258   4
 -11  12   0 420.973 291.983   6
  12  12   0 2452.70 270.195   4
 -12  12   0 2703.45 364.712   6
 -12  12   0 2569.04 295.588   4
 -13  12   0 7182.96 429.914   4
 -13  12   0 7616.74 506.430   6
 -13  12   0 7663.73 444.877   5
 -14  12   0 636.405 200.043   5
 -14  12   0 604.210 190.320   4
 -14  12   0 587.597 262.337   6
 -15  12   0 1817.66 323.874   6
 -15  12   0 1761.58 229.558   4
 -15  12   0 1352.75 222.695   5
 -16  12   0 439.619 175.610   5
 -16  12   0 389.206 223.260   6
 -17  12   0 3410.55 306.630   5
 -17  12   0 3649.56 356.366   6
 -18  12   0 1748.56 239.746   5
 -18  12   0 1594.27 289.819   6
 -19  12   0 243.463 149.436   5
 -19  12   0 643.658 225.048   6
 -20  12   0 372.859 206.572   6
 -20  12   0 105.722 145.937   5
 -21  12   0 4147.09 298.462   5
 -21  12   0 3781.34 301.183   6
 -22  12   0 1447.47 199.925   6
 -22  12   0 1302.56 190.672   5
 -23  12   0 878.807 160.503   5
 -23  12   0 862.591 161.691   6
 -24  12   0 1349.81 166.903   5
 -25  12   0 253.704 119.818   5
   0  13   0-292.446 242.686   4
  -1  13   0 6431.47 415.270   6
   1  13   0 6806.73 463.935   4
  -1  13   0 7237.77 489.752   4
   2  13   0 4571.79 402.208   4
  -2  13   0 4030.50 356.500   6
  -2  13   0 4749.56 413.984   4
  -3  13   0 283.648 237.162   4
   3  13   0 585.906 245.259   4
  -3  13   0 848.794 231.566   6
  -4  13   0 355.611 212.835   6
   4  13   0 51.6938 205.747   4
  -5  13   0 3109.34 351.071   4
  -5  13   0 2232.26 308.322   6
   5  13   0 2613.70 305.387   4
  -6  13   0 5588.53 445.032   6
   6  13   0 5737.93 416.047   4
  -6  13   0 6109.48 436.681   4
  -7  13   0 376.479 232.075   6
   7  13   0 15.2327 204.033   4
  -7  13   0-16.0817 215.675   4
  -8  13   0 2069.11 285.857   4
   8  13   0 1975.13 270.399   4
  -8  13   0 2186.35 328.745   6
  -9  13   0-55.5912 192.256   4
  -9  13   0-305.209 249.849   6
   9  13   0-130.146 183.424   4
 -10  13   0 1346.37 289.455   6
  10  13   0 1331.12 222.771   4
 -10  13   0 1413.10 239.959   4
 -11  13   0 8619.48 509.001   6
 -11  13   0 8598.02 450.811   4
  11  13   0 7656.23 416.546   4
 -12  13   0 7866.43 427.094   4
 -12  13   0 8127.29 487.734   6
 -13  13   0 1196.99 198.497   4
 -13  13   0 974.834 255.949   6
 -14  13   0 16339.1 543.600   4
 -14  13   0 16780.5 648.733   6
 -15  13   0 3259.08 329.502   6
 -16  13   0-63.4372 194.521   6
 -17  13   0 908.049 222.025   6
 -18  13   0 81.7489 169.062   6
 -19  13   0 953.162 202.109   6
 -19  13   0 1047.02 158.106   5
 -20  13   0 2528.28 236.707   6
   0  14   0 170.701 211.347   4
   1  14   0 791.030 217.228   4
  -1  14   0 786.252 249.767   4
  -2  14   0 2002.10 313.305   4
   2  14   0 1911.73 276.250   4
   3  14   0-301.380 199.783   4
  -3  14   0-116.175 204.931   4
   4  14   0 1173.36 225.512   4
  -4  14   0 790.777 234.751   4
   5  14   0 1259.42 229.965   4
  -5  14   0 1417.31 249.699   6
  -5  14   0 1467.05 255.103   4
   6  14   0 363.881 186.211   4
  -6  14   0 210.078 187.990   4
  -6  14   0 426.123 195.917   6
  -7  14   0 1409.46 247.787   4
  -7  14   0 1168.26 217.757   6
   7  14   0 1203.55 218.958   4
  -8  14   0 1632.39 248.108   6
  -8  14   0 1744.02 249.936   4
   8  14   0 1508.54 226.100   4
   9  14   0 648.175 184.069   4
  -9  14   0 609.693 206.531   4
  -9  14   0 63.7031 189.859   6
 -10  14   0 722.530 219.430   6
 -10  14   0 735.077 181.384   4
 -11  14   0 3222.48 300.624   6
 -11  14   0 4682.18 312.979   4
 -12  14   0 1589.66 227.966   6
 -12  14   0 1623.84 202.855   4
 -13  14   0 5051.20 326.824   6
 -13  14   0 5250.83 286.745   4
 -14  14   0 12326.7 475.653   6
 -15  14   0 12357.9 463.397   6
   0  15   0-96.3192 156.583   4
  -1  15   0 373.940 172.218   4
   1  15   0 246.856 161.863   4
  -2  15   0 6541.55 368.627   4
   2  15   0 5683.53 342.454   4
   3  15   0 8594.26 396.139   4
  -3  15   0 8872.15 414.095   4
  -4  15   0 8420.92 398.522   4
   4  15   0 8963.00 405.728   4
  -5  15   0 3186.78 269.199   4
  -6  15   0 711.873 183.534   4
  -7  15   0 396.600 150.899   4
  -8  15   0 591.035 166.146   4
  38   0  -1-15.4327 112.093   7
  37   0  -1 171.608 140.000   7
  36   0  -1 122.617 158.868   7
 -35   0   1 93.4797 123.050   8
  35   0  -1 264.190 180.433   7
  34   0  -1 706.129 290.350   7
 -34   0   1 235.279 139.193   8
 -33   0   1-144.650 154.643   8
  33   0  -1 511.996 231.766   7
  32   0  -1 378.744 220.898   7
  31   0  -1 360.077 229.087   7
  30   0  -1-7.54019 213.842   7
  29   0  -1 65.8413 231.665   7
  28   0  -1-63.3102 241.124   7
  27   0  -1-294.348 228.466   7
  27   0  -1 48.8522 225.922   3
  26   0  -1 103.068 243.588   7
  25   0  -1 547.589 230.678   7
  25   0  -1-136.211 223.403   2
  24   0  -1 205.162 232.916   7
  24   0  -1-162.569 248.018   2
  23   0  -1-182.256 248.458   2
  23   0  -1 163.448 197.720   7
  22   0  -1-16.0884 181.804   7
  22   0  -1-88.4586 224.772   2
  21   0  -1 97.1120 217.172   2
  20   0  -1 25.1414 220.157   2
  19   0  -1 67.6409 268.671   2
  18   0  -1-311.001 230.237   2
  17   0  -1 356.872 277.941   2
  16   0  -1-223.918 272.305   2
  15   0  -1-248.979 271.827   2
  14   0  -1 148.708 244.459   2
  13   0  -1 146.128 221.356   2
  12   0  -1-140.996 239.496   2
  11   0  -1 172.091 199.213   2
  10   0  -1 159.735 193.227   2
   9   0  -1 270.306 200.608   2
   8   0  -1-114.308 163.650   2
   7   0  -1-40.2386 155.951   2
   6   0  -1 27.8782 126.655   2
   5   0  -1 2.53951 118.471   2
   4   0  -1 56.0304 112.980   2
   3   0  -1 10.9312 85.8516   2
   2   0  -1-40.2396 73.0958   2
  -1   0   1 0.79665 76.1657   3
   0   0   1-15.3054 81.6357   3
   1   0   1-81.6086 88.9408   3
   2   0   1 21.5915 89.8351   3
   3   0   1-16.6331 108.360   3
   4   0   1-1.35981 128.553   3
   5   0   1 5.08262 139.786   3
   6   0   1 91.3308 162.663   3
   7   0   1 113.158 156.485   3
   8   0   1-21.0372 172.627   3
   9   0   1-65.4736 180.312   3
  10   0   1 126.760 193.582   3
  11   0   1 148.142 203.131   3
  12   0   1 41.2726 193.310   3
  13   0   1-2.94781 245.185   3
  14   0   1-143.762 244.461   3
  15   0   1 79.6813 242.630   3
  16   0   1-4.55261 232.476   3
  17   0   1 68.3781 223.418   3
  18   0   1 27.9880 232.508   3
  19   0   1 266.548 272.921   3
  20   0   1 184.813 223.625   3
  21   0   1-230.075 254.143   3
  21   0   1 168.328 201.550   7
  22   0   1-266.153 251.034   7
  22   0   1 62.3329 225.821   3
  23   0   1 428.103 335.765   3
  23   0   1 275.051 226.247   7
  24   0   1-76.4878 239.626   7
  24   0   1 47.1309 251.376   3
  25   0   1-52.4777 234.092   3
  25   0   1-256.284 263.316   7
  26   0   1 234.961 293.483   7
  26   0   1-254.260 265.906   3
  27   0   1 126.488 230.801   3
  27   0   1 457.195 287.308   7
  28   0   1 200.228 230.954   7
  29   0   1 63.4391 243.078   7
  30   0   1 24.4199 254.086   7
  31   0   1 327.016 250.154   7
  32   0   1-146.896 222.102   7
  33   0   1 293.659 223.247   7
  34   0   1 189.684 180.025   7
  35   0   1 242.465 167.860   7
  36   0   1 417.524 166.630   7
  37   0   1 14.7171 126.878   7
  38   0   1-73.0099 106.483   7
  39   1  -1 132.208 97.9890   7
  38  -1  -1 44.9217 114.639   7
  38   1  -1 170.030 124.409   7
  37   1  -1 5348.39 305.949   7
 -37  -1   1 4495.77 239.549   8
  37  -1  -1 5389.37 294.100   7
  36   1  -1 1876.42 240.709   7
  36  -1  -1 2311.00 235.695   7
 -36  -1   1 1717.79 200.749   8
 -35  -1   1 2372.55 233.802   8
  35  -1  -1 2546.20 272.006   7
  35   1  -1 2523.53 286.680   7
  34   1  -1 4747.98 382.127   7
  34  -1  -1 5289.69 378.132   7
  33   1  -1 528.426 244.335   7
  33  -1  -1 452.166 222.092   7
 -32   1   1 3456.37 297.853   8
  32  -1  -1 3886.26 362.445   7
  32   1  -1 3875.14 385.393   7
 -31   1   1 27990.4 830.420   8
  31   1  -1 31302.4 976.702   7
  31  -1  -1 28537.8 936.907   7
  30  -1  -1 4248.56 398.113   7
  30   1  -1 4276.06 423.469   7
  29  -1  -1 2249.06 338.653   7
  29   1  -1 1930.03 326.082   7
  28   1  -1 26980.6 950.365   7
  28  -1  -1 26498.1 930.047   7
  27   1  -1 10489.3 604.695   7
  27  -1  -1 10344.9 581.520   7
  27  -1  -1 9375.01 935.717   3
  27  -1  -1 9445.04 938.017   2
  26   1  -1 563.255 259.850   7
  26  -1  -1 418.980 324.128   2
  26  -1  -1 112.081 227.521   7
  25  -1  -1 3354.86 365.906   7
  25   1  -1 3232.10 531.823   3
  25  -1  -1 3006.97 546.784   2
  25   1  -1 3419.30 396.685   7
  24  -1  -1 16.7555 231.302   2
  24  -1  -1 68.7118 216.839   7
  24   1  -1 340.855 242.058   7
  23   1  -1 214.926 211.833   7
  23  -1  -1-187.225 266.755   2
  23  -1  -1 255.768 212.621   7
  23   1  -1 73.2900 225.762   2
  22   1  -1-74.7106 227.189   2
  22  -1  -1 161.296 232.953   2
  22  -1  -1 22.1154 180.905   7
  22   1  -1 282.594 212.825   7
  21   1  -1 203.018 231.645   2
  21  -1  -1 366.529 262.399   2
  20  -1  -1 1799.52 390.137   2
  20   1  -1 1488.97 397.121   2
  19   1  -1 3552.67 493.757   2
  19  -1  -1 3658.31 515.992   2
  18   1  -1 2531.02 414.074   2
  18  -1  -1 1933.52 410.050   2
  17  -1  -1 356.167 229.474   2
  17   1  -1 554.054 265.157   2
  16  -1  -1 4461.66 514.494   2
  16   1  -1 4616.23 497.728   2
  15   1  -1 23229.4 1033.79   2
  15  -1  -1 22881.9 1044.13   2
  14  -1  -1 5381.30 519.090   2
  14   1  -1 5652.81 508.718   2
  13  -1  -1 15929.4 830.444   2
  13   1  -1 16431.3 828.180   2
  12   1  -1 9244.03 604.878   2
  12  -1  -1 8869.83 604.085   2
  11   1  -1-83.6094 213.168   2
  11  -1  -1 171.459 192.936   2
  10   1  -1 3521.99 357.243   2
  10  -1  -1 3318.04 352.064   2
   9  -1  -1 24069.1 813.882   2
   9   1  -1 24337.0 822.222   2
   8  -1  -1 47660.2 1132.21   2
   8   1  -1 47655.0 1142.03   2
   7  -1  -1 19695.7 646.302   2
   7   1  -1 18451.6 644.430   2
   6   1  -1 193133. 2804.10   2
   6  -1  -1 202428. 2799.30   2
   5  -1  -1 62264.9 1160.36   2
   5   1  -1 62927.9 1148.00   2
   4  -1  -1 16510.1 490.125   2
   4   1  -1 16400.7 460.794   2
   3  -1  -1 101711. 1542.71   2
   3   1  -1 103802. 1406.76   1
  -3   1   1 103489. 1291.73   1
   3   1  -1 106375. 1457.39   2
  -2   1   1 10523.0 224.014   1
  -2  -1   1 10504.4 308.895   3
   2   1  -1 11414.8 276.693   2
   2   1  -1 11005.6 292.299   1
   1   1  -1 1718.28 90.0897   2
  -1  -1   1 1485.16 126.196   3
   0   1   1 5102.85 235.891   3
   0  -1   1 5573.31 222.811   3
   1  -1   1 144.251 97.2480   3
   1   1   1 142.537 93.2235   3
   2   1   1 44694.3 811.315   3
   2  -1   1 45729.1 841.236   3
   3  -1   1 29522.6 682.701   3
   3   1   1 29055.3 635.186   3
   4   1   1 60542.6 1071.14   3
   4  -1   1 60836.4 1142.25   3
   5  -1   1 30413.2 791.695   3
   5   1   1 29568.6 718.841   3
   5  -1   1 30809.8 682.023   2
   6  -1   1 10270.1 411.612   2
   6   1   1 9960.32 434.995   3
   6  -1   1 10541.5 478.367   3
   7   1   1 27456.5 759.047   3
   7  -1   1 25496.1 818.034   3
   7  -1   1 26419.2 727.905   2
   8   1   1 2036.16 247.717   3
   8  -1   1 1949.67 238.552   2
   9   1   1 7028.49 443.492   3
   9  -1   1 6588.50 425.159   2
  10   1   1-29.4102 187.307   3
  10  -1   1 129.992 167.829   2
  11  -1   1 170.800 177.113   2
  11   1   1 110.334 190.300   3
  12  -1   1 28383.1 996.609   2
  12   1   1 25515.5 963.480   3
  13   1   1 43873.5 1356.27   3
  13  -1   1 50544.9 1426.10   2
  14   1   1 1525.94 339.525   3
  14  -1   1 1705.86 343.195   2
  15   1   1 4147.07 451.032   3
  15  -1   1 4548.85 535.112   3
  15  -1   1 4672.22 509.257   2
  16  -1   1 14962.8 916.312   3
  16   1   1 12658.0 824.888   3
  16  -1   1 14064.5 854.433   2
  17   1   1 653.226 282.713   3
  17  -1   1 545.068 323.395   3
  18  -1   1 3409.44 519.574   3
  18   1   1 3073.29 454.154   3
  19   1   1 862.232 280.775   3
  19  -1   1 1039.46 340.560   3
  20   1   1 14270.4 947.515   3
  20  -1   1 14342.6 1005.70   3
  21   1   1 63534.4 1482.13   7
  21  -1   1 63718.5 1454.98   7
  21  -1   1 64341.9 2182.27   3
  21   1   1 62854.4 2099.18   3
  22   1   1 1876.19 416.523   3
  22  -1   1 1609.15 424.202   3
  22  -1   1 1581.64 305.882   7
  22   1   1 1437.35 299.335   7
  23   1   1 621.258 286.927   3
  23  -1   1 617.821 323.336   3
  23   1   1 688.581 262.369   7
  23  -1   1 1001.99 260.523   7
  24  -1   1 520.292 307.353   3
  24   1   1 702.041 273.918   7
  24   1   1 475.029 267.316   3
  25  -1   1 305.477 247.876   7
  25   1   1 419.072 327.365   7
  25  -1   1 847.432 354.265   3
  25   1   1 452.313 275.965   3
  26  -1   1 67.6847 247.810   3
  26   1   1 558.011 280.003   3
  26  -1   1 4.48034 257.215   7
  26   1   1 232.407 262.327   7
  27  -1   1 24391.3 916.385   7
  27   1   1 26318.1 946.101   7
  28   1   1 24886.1 920.385   7
  28  -1   1 23612.7 897.602   7
  29   1   1 2321.15 357.977   7
  29  -1   1 2337.34 342.602   7
  30   1   1 3425.75 388.521   7
  30  -1   1 3268.52 387.149   7
  31  -1   1-227.847 213.939   7
  31   1   1 56.2986 240.929   7
  32   1   1 4147.83 405.904   7
  32  -1   1 3495.68 354.522   7
  33  -1   1 7470.80 451.346   7
  33   1   1 7010.99 469.671   7
  34  -1   1 5378.92 389.185   7
  34   1   1 5590.82 404.472   7
  35   1   1 170.450 181.858   7
  35  -1   1 91.2825 178.589   7
  36   1   1 7988.67 393.679   7
  36  -1   1 7770.65 378.147   7
  37   1   1 641.024 146.754   7
  37  -1   1 899.171 156.996   7
  38   1   1 3680.49 238.416   7
  38   2  -1 2524.56 204.967   7
 -37  -2   1 520.395 122.505   8
  37  -2  -1 477.962 134.046   7
  37   2  -1 616.748 159.247   7
 -36  -2   1 445.411 141.245   8
  36  -2  -1 499.960 146.179   7
  36   2  -1 411.976 169.254   7
  35  -2  -1 2513.40 254.270   7
  35   2  -1 3271.43 301.223   7
  34   2  -1 936.295 242.684   7
  34  -2  -1 883.542 200.732   7
  33  -2  -1 0.71978 184.660   7
  33   2  -1 79.8607 212.253   7
  32   2  -1 7006.51 480.691   7
  32  -2  -1 6381.47 433.826   7
  31  -2  -1 1489.27 268.373   7
  31   2  -1 1647.13 300.721   7
  30   2  -1 101.674 239.877   7
  30  -2  -1 204.683 213.381   7
  29  -2  -1 1203.24 297.102   7
  29   2  -1 1569.63 318.276   7
  28  -2  -1 313.302 216.550   7
  28   2  -1 2.51662 237.122   7
  27  -2  -1 425.925 307.734   2
  27   2  -1 71.1645 242.867   7
  27  -2  -1 642.167 231.337   7
  26  -2  -1 3468.96 351.493   7
  26  -2  -1 3192.52 545.353   2
  26   2  -1 3103.70 367.278   7
  25  -2  -1 437.849 324.957   2
  25   2  -1 282.184 250.042   7
  25  -2  -1 559.238 219.617   7
  24  -2  -1-159.442 213.270   7
  24   2  -1-79.0746 206.758   7
  24  -2  -1 12.8252 267.022   2
  23  -2  -1 2233.23 500.027   2
 -23   2   1 2261.78 241.386   5
  23  -2  -1 2139.32 299.830   7
  23   2  -1 2536.61 326.304   7
  22  -2  -1 1181.11 400.437   2
  22   2  -1 1329.79 268.102   7
  22  -2  -1 1108.21 234.731   7
  21   2  -1 15430.7 653.842   7
  21  -2  -1 14592.4 1040.15   2
  20  -2  -1 19434.7 1146.12   2
  20   2  -1 17561.8 1083.86   2
  19  -2  -1 7730.33 721.791   2
  19   2  -1 8513.29 725.785   2
  18  -2  -1 19888.1 1085.82   2
  18   2  -1 18802.4 1030.49   2
  17  -2  -1 11815.5 829.022   2
  17   2  -1 11907.3 780.775   2
  16  -2  -1 17358.4 978.490   2
  16   2  -1 17203.0 910.796   2
  15  -2  -1 9425.29 692.884   2
  15   2  -1 10718.9 700.693   2
  14  -2  -1 135039. 2788.46   2
  14   2  -1 136626. 2706.38   2
  13  -2  -1 575.416 248.974   2
  13   2  -1 414.162 222.832   2
  12  -2  -1 46362.0 1363.85   2
  12   2  -1 46685.5 1335.44   2
  11  -2  -1 2871.81 360.341   2
  11   2  -1 2901.87 342.161   2
  10  -2  -1 990.146 232.121   2
  10   2  -1 853.129 228.319   2
   9   2  -1 25.3203 164.484   2
   9  -2  -1 4.92551 181.497   2
   8   2  -1 104363. 1865.60   2
   8  -2  -1 103787. 1885.61   2
   7   2  -1 17243.2 601.021   2
   7  -2  -1 17691.8 627.913   2
   6  -2  -1 42472.5 971.843   2
   6   2  -1 39605.0 904.881   2
   5   2  -1 13895.3 452.676   2
   5  -2  -1 13066.3 488.685   2
   4  -2  -1 53448.7 1048.62   2
   4   2  -1 53372.9 1000.69   1
   4   2  -1 53775.9 943.297   2
  -3   2   1 3792.92 201.392   1
   3   2  -1 4116.38 195.163   2
   3   2  -1 3880.44 237.926   1
   2   2  -1 13860.0 297.061   2
  -2   2   1 13477.9 372.288   1
   2   2  -1 13879.7 439.815   1
  -2  -2   1 13696.6 332.945   3
   1   2  -1 7873.25 331.000   1
  -1  -2   1 7272.88 248.956   3
  -1   2   1 7250.02 274.351   1
   0  -2   1 1310.41 141.882   3
   1   2   1 3109.30 201.037   3
   1  -2   1 3188.00 199.911   3
   2  -2   1 38408.6 774.218   3
   2   2   1 35819.1 725.891   3
   3  -2   1 11874.3 428.152   3
   3   2   1 10957.0 375.015   3
   3  -2   1 11848.9 289.272   2
   4  -2   1 56784.2 917.706   2
   4  -2   1 55324.4 1122.32   3
   4   2   1 55711.9 999.254   3
   5  -2   1 7332.74 313.693   2
   5  -2   1 7150.49 401.874   3
   5   2   1 7445.15 332.595   3
   6   2   1 94803.6 1537.30   3
   6  -2   1 92799.3 1531.51   2
   7  -2   1 61669.3 1228.41   2
   7   2   1 64698.8 1220.20   3
   8  -2   1 71067.4 1415.46   2
   8   2   1 70606.4 1368.33   3
   9  -2   1 36257.7 998.438   2
   9   2   1 36044.5 940.591   3
  10  -2   1 41646.3 1139.14   2
  10   2   1 40084.2 1065.50   3
  11   2   1 108941. 2051.33   3
  11  -2   1 112022. 2153.24   2
  12   2   1 16575.6 727.370   3
  12  -2   1 16559.2 771.063   2
  13  -2   1 26418.4 1010.77   2
  13   2   1 24151.1 938.069   3
  14   2   1 4963.53 469.195   3
  14  -2   1 5650.90 505.747   2
  15   2   1 10420.0 675.578   3
  15  -2   1 12053.8 733.015   2
  16  -2   1 2947.54 479.706   3
  16   2   1 3375.11 416.448   3
  16  -2   1 3552.06 444.920   2
  17  -2   1 21740.6 1068.37   2
  17   2   1 21759.3 1023.69   3
  17  -2   1 20677.3 1177.23   3
  18   2   1 12977.7 817.615   3
  18  -2   1 12528.4 842.597   2
  18  -2   1 11456.5 918.930   3
  19  -2   1 172.191 236.524   3
  19   2   1-291.251 209.855   3
  20  -2   1 985.316 363.243   3
  20   2   1 918.545 262.550   3
  21  -2   1-36.8271 252.816   3
  21   2   1 130.918 223.629   7
  21  -2   1 307.235 232.566   7
  21   2   1 61.3033 163.233   3
  22   2   1 2504.34 431.063   3
  22  -2   1 2412.30 504.269   3
  22  -2   1 2298.59 340.710   7
  23  -2   1 3935.39 393.404   7
  23  -2   1 3331.21 551.268   3
  23   2   1 4477.84 432.366   7
  23   2   1 3802.20 542.295   3
  24   2   1 18898.7 815.122   7
  24  -2   1 19121.6 774.178   7
  25   2   1 2280.08 352.181   7
  25  -2   1 3083.60 568.833   3
  25  -2   1 2533.71 328.632   7
  26  -2   1 2421.84 566.338   3
  26  -2   1 2534.55 338.417   7
  26   2   1 2527.06 385.872   7
  27  -2   1 3170.83 381.694   7
  27   2   1 3302.34 407.354   7
  28   2   1 6747.62 519.520   7
  28  -2   1 5771.33 479.758   7
  29   2   1 1034.15 297.478   7
  29  -2   1 1004.10 263.037   7
 -29   2  -1 352.266 173.454   5
  30   2   1 2.35903 262.753   7
 -30   2  -1 342.087 179.634   5
  30  -2   1 383.584 233.604   7
  31   2   1-19.8277 232.384   7
  31  -2   1 472.381 227.727   7
  32  -2   1 2874.98 324.246   7
  32   2   1 3824.27 376.312   7
  33   2   1 133.093 213.453   7
  33  -2   1 166.741 180.722   7
  34  -2   1 876.601 200.145   7
  34   2   1 975.015 240.913   7
  35   2   1 105.017 182.706   7
  35  -2   1 522.184 172.106   7
  36   2   1 75.1297 150.374   7
  36  -2   1 85.8928 130.552   7
  37  -2   1 2985.76 202.712   7
  37   2   1 3173.07 235.780   7
  38   2   1 2173.13 180.653   7
  38   3  -1 186.502 110.953   7
 -37  -3   1 222.387 112.832   8
  37   3  -1-79.0950 127.190   7
  36   3  -1 223.138 151.383   7
 -36  -3   1-60.0892 117.303   8
  35   3  -1 424.615 184.249   7
  35  -3  -1 317.289 146.979   7
  34  -3  -1 2776.88 263.728   7
  34   3  -1 2627.64 310.561   7
  33   3  -1 393.104 210.285   7
  33  -3  -1 486.429 183.952   7
  32   3  -1 1152.90 267.090   7
  32  -3  -1 1191.71 225.769   7
  31  -3  -1 4093.50 352.311   7
  31   3  -1 4522.84 421.763   7
  30   3  -1 933.899 273.498   7
  30  -3  -1 611.794 210.598   7
  29  -3  -1 7840.58 471.021   7
  29   3  -1 7351.46 499.900   7
 -29   3   1 8172.40 439.149   5
 -28   3   1 165.359 168.647   5
  28  -3  -1-30.7902 189.342   7
  28   3  -1 470.128 268.967   7
  27  -3  -1 276.940 202.578   7
 -27   3   1 134.179 160.042   5
  27   3  -1 290.063 246.199   7
  26   3  -1 460.909 263.760   7
  26  -3  -1 345.905 243.274   2
  26  -3  -1 268.077 199.171   7
 -26   3   1 348.897 162.790   5
  25  -3  -1 20376.1 1318.19   2
  25  -3  -1 20386.3 757.125   7
  25   3  -1 20988.8 809.784   7
 -25   3   1 20242.4 703.268   5
  24  -3  -1 18259.5 1229.32   2
 -24   3   1 18059.7 657.622   5
  24  -3  -1 18295.2 693.729   7
  24   3  -1 17815.6 742.626   7
  23   3  -1 1844.15 318.477   7
 -23   3   1 1767.25 242.042   5
  23  -3  -1 2245.05 487.380   2
  23  -3  -1 2072.08 278.021   7
  22   3  -1 3846.69 396.845   7
  22  -3  -1 4039.12 597.614   2
 -22   3   1 4015.95 320.966   5
  22  -3  -1 3927.05 349.188   7
  21   3  -1 267.776 229.393   7
 -21   3   1 53.2034 154.287   5
  21  -3  -1 86.0790 217.931   2
  20  -3  -1 2229.12 447.809   2
  19  -3  -1 11752.8 883.864   2
  18  -3  -1 324.387 253.503   2
  17  -3  -1 4068.92 510.170   2
  16  -3  -1 680.555 293.570   2
  15  -3  -1 286.392 252.353   2
  14  -3  -1 3761.62 452.624   2
  14   3  -1 4538.53 468.365   2
  13  -3  -1 4092.51 461.830   2
  13   3  -1 4325.46 425.907   2
  12   3  -1 121.399 190.876   2
  12  -3  -1 152.185 201.232   2
  11  -3  -1 1123.70 267.656   2
  11   3  -1 1198.52 269.466   2
  10  -3  -1 24976.0 891.930   2
  10   3  -1 23261.0 835.717   2
   9  -3  -1 5765.35 428.123   2
   9   3  -1 5865.35 398.113   2
   8   3  -1 3552.26 304.225   2
   8  -3  -1 3585.70 331.246   2
   7  -3  -1 6325.47 398.483   2
   6  -3  -1 5638.15 355.236   2
  -5   3   1 14885.8 516.709   1
   5  -3  -1 15656.3 565.016   2
  -4   3   1 32674.9 778.907   1
   4   3  -1 33575.3 844.392   1
   4  -3  -1 31878.7 831.849   2
  -3   3   1 17572.4 538.227   1
   3   3  -1 18398.2 602.662   1
  -2  -3   1 315.650 75.1785   3
  -2   3   1 286.047 123.953   1
   2   3  -1 177.297 137.039   1
   1   3  -1 114235. 1907.27   1
  -1   3   1 111342. 1781.81   1
  -1  -3   1 116414. 1544.35   3
   0   3   1 74784.4 1350.73   1
   0   3  -1 76547.5 1435.55   1
   0  -3   1 77420.8 1158.07   3
   1  -3   1 28859.2 636.768   3
   2  -3   1 7896.77 179.119   2
   2  -3   1 7813.93 341.801   3
   3  -3   1 190296. 2663.22   3
   3   3   1 184538. 2507.68   3
   4  -3   1 3135.74 276.898   3
   4  -3   1 3476.61 192.987   2
   4   3   1 3170.43 210.523   3
   5   3   1 20166.7 541.606   3
   5  -3   1 19581.0 529.944   2
   6   3   1 6030.04 300.558   3
   6  -3   1 6195.62 322.174   2
   7   3   1 1311.83 173.371   3
   7  -3   1 1398.86 203.232   2
   8  -3   1 262.077 148.563   2
   8   3   1 162.816 120.348   3
   9  -3   1 18853.1 701.746   2
   9   3   1 17419.1 598.630   3
  10   3   1 31962.2 879.971   3
  10  -3   1 33357.2 1007.48   2
  11   3   1 10037.9 503.502   3
  11  -3   1 10119.2 574.039   2
  12  -3   1 13282.0 693.982   2
  12   3   1 12550.0 598.769   3
  13   3   1 9304.00 543.532   3
  13  -3   1 9522.38 620.807   2
  14   3   1 1566.28 269.480   3
  14  -3   1 1288.81 291.852   2
  15  -3   1 144.185 184.139   2
  15   3   1 64.6431 163.063   3
  16  -3   1 228.334 203.038   2
  16   3   1 208.774 164.150   3
  17  -3   1 13895.1 965.438   3
  17  -3   1 14395.2 840.289   2
  17   3   1 14135.0 801.673   3
  18   3   1 15559.4 846.636   3
  18  -3   1 14839.8 1046.34   3
  18  -3   1 17425.8 959.250   2
  19   3   1-64.1938 163.403   3
  19  -3   1 381.992 297.929   3
  19  -3   1-18.9280 170.464   2
  20  -3   1 2786.47 520.820   3
  20   3   1 3383.92 373.211   7
  21  -3   1 484.059 329.877   3
  21   3   1 413.054 263.296   7
  21  -3   1 303.808 205.006   7
  22  -3   1 95.8975 261.792   3
  22   3   1 69.2682 229.527   7
  22  -3   1-16.8468 199.010   7
  23   3   1 115.031 239.493   7
  23  -3   1 438.066 239.462   7
  23  -3   1-285.279 299.203   3
  24   3   1 3755.83 418.706   7
  24  -3   1 4115.30 394.253   7
  24  -3   1 4256.30 662.442   3
  25  -3   1 10071.5 571.308   7
  25   3   1 9095.81 587.746   7
  26  -3   1 1286.76 271.899   7
  26   3   1 1028.94 306.789   7
  27  -3   1 14750.8 649.278   7
  27   3   1 13575.1 719.185   7
  28   3   1 8064.64 543.515   7
  28  -3   1 7954.45 494.187   7
 -29   3  -1 1213.14 226.837   5
  29   3   1 1232.34 308.798   7
  29  -3   1 1069.36 258.075   7
  30  -3   1-137.920 196.024   7
  30   3   1 187.076 237.174   7
 -30   3  -1-115.552 164.889   5
 -31   3  -1 5608.41 354.723   5
  31   3   1 4991.14 423.164   7
  31  -3   1 4738.48 369.552   7
 -32   3  -1 1235.04 196.948   5
  32  -3   1 1415.23 227.885   7
  33  -3   1 82.1515 154.943   7
  33   3   1 15.7783 202.841   7
 -33   3  -1 199.990 150.767   5
  34   3   1 590.720 215.944   7
  34  -3   1 415.602 163.120   7
  35   3   1 2857.20 269.002   7
  35  -3   1 2007.62 199.207   7
  36   3   1 661.866 169.540   7
  37   3   1 154.280 122.138   7
 -37  -4   1 129.589 98.8550   8
  37   4  -1 58.6792 106.353   7
 -36  -4   1 8430.93 359.487   8
  36   4  -1 8081.93 358.468   7
  35   4  -1 9094.96 416.557   7
  34   4  -1 1213.10 235.695   7
  33   4  -1 275.940 197.983   7
  32   4  -1 246.128 210.505   7
 -32   4   1 177.615 153.521   5
 -31   4   1 393.017 167.037   5
  31   4  -1 361.271 212.575   7
 -30   4   1 738.499 200.966   5
  30   4  -1 745.116 242.946   7
 -29   4   1 1720.98 252.955   5
  29   4  -1 1780.25 305.179   7
 -28   4   1-291.956 175.311   5
  28   4  -1 166.939 227.245   7
  27   4  -1 1001.71 303.027   7
 -27   4   1 112.843 176.184   5
  26   4  -1 188.896 232.494   7
 -26   4   1 105.923 185.476   5
 -25   4   1 12318.3 565.729   5
  25  -4  -1 11043.3 1022.71   2
  25   4  -1 11071.2 606.927   7
 -24   4   1 15772.3 640.379   5
  24   4  -1 16030.3 698.044   7
  23   4  -1 8218.83 503.375   7
 -23   4   1 8041.47 461.870   5
  23  -4  -1 7843.66 801.146   2
  22   4  -1 897.920 249.363   7
 -22   4   1 650.616 233.880   5
  22  -4  -1 748.129 309.203   2
 -21   4   1 11796.4 546.226   5
  21  -4  -1 11384.5 918.789   2
  21   4  -1 11835.5 577.262   7
 -20   4   1 20130.0 694.621   5
  20   4  -1 20597.7 752.653   7
  20  -4  -1 20375.1 1186.70   2
  19  -4  -1 14018.1 976.384   2
  18  -4  -1 2354.51 422.663   2
  17  -4  -1 6982.44 682.890   2
  16  -4  -1 289.248 250.492   2
  15  -4  -1 4079.51 498.080   2
  14  -4  -1 14740.8 855.073   2
  13  -4  -1 1142.98 283.659   2
  12  -4  -1 28069.0 1068.55   2
  11  -4  -1 22449.7 930.042   2
  10  -4  -1 1288.44 269.432   2
   9  -4  -1 3312.74 340.801   2
   8  -4  -1 1345.90 239.150   2
   7  -4  -1 655.361 207.697   2
  -7   4   1 285.233 146.892   1
   6  -4  -1 40042.1 1045.09   2
  -6   4   1 39616.7 1032.65   1
  -5   4   1 1475.69 202.804   1
   5  -4  -1 1588.25 220.237   2
   5   4  -1 1643.79 251.172   1
   4   4  -1 25911.9 833.044   1
   4  -4  -1 25793.9 769.546   2
  -4   4   1 23880.7 760.690   1
  -3   4   1 775.001 175.933   1
   3   4  -1 767.164 197.148   1
  -2  -4   1 2575.92 106.699   3
   2   4  -1 2543.70 281.242   1
  -2   4   1 2788.71 261.399   1
  -1   4   1 6.49849 132.281   1
  -1  -4   1 182.390 58.9504   3
   1   4  -1 225.809 164.840   1
   0   4  -1 1402.66 276.693   1
   0   4   1 1653.12 227.325   1
   0  -4   1 1406.40 128.721   3
   0  -4   1 1380.30 79.3110   2
   1  -4   1 1448.43 78.1396   2
   1  -4   1 1321.54 148.115   3
  -1   4  -1 1235.56 233.298   1
   2  -4   1 32668.0 537.884   2
   2  -4   1 31673.3 756.403   3
   3  -4   1 8133.85 395.240   3
   3  -4   1 8149.12 273.148   2
   4  -4   1 7154.48 291.352   2
   4  -4   1 6940.15 405.826   3
   5  -4   1 25946.3 648.106   2
   5   4   1 25385.1 612.741   3
   5  -4   1 23487.6 799.953   3
   6  -4   1 60991.1 1153.58   2
   6   4   1 56148.1 1052.00   3
   7   4   1 757.840 145.355   3
   7  -4   1 730.147 171.514   2
   8  -4   1 786.852 183.998   2
   8   4   1 870.913 150.995   3
   9   4   1 9373.50 417.632   3
   9  -4   1 9730.22 525.109   2
  10   4   1 12059.0 495.254   3
  10  -4   1 11574.1 615.359   2
  11   4   1 3248.24 289.555   3
  11  -4   1 2820.25 349.657   2
  12  -4   1 351.068 214.882   2
  12   4   1 337.049 133.556   3
  13  -4   1 1278.44 272.377   2
  14  -4   1 14511.2 801.772   2
  15  -4   1 3181.19 412.583   2
  16  -4   1 166.026 281.315   3
  16  -4   1 16.5378 173.372   2
  17  -4   1 228.244 189.801   2
  17  -4   1 387.293 308.855   3
  18  -4   1 1238.27 321.665   2
  18  -4   1 949.494 349.684   3
  19   4   1 28679.1 909.336   7
  19  -4   1 27941.0 1295.20   2
  19  -4   1 28439.6 1486.63   3
  20  -4   1 31844.4 1598.89   3
  20   4   1 32502.4 1000.37   7
  21   4   1 21426.1 821.292   7
  21  -4   1 21719.8 1381.37   3
  22  -4   1 19.2625 253.865   3
  22   4   1 133.054 231.863   7
  23   4   1 1809.06 307.050   7
  23  -4   1 2065.58 494.209   3
  24   4   1 16987.3 748.233   7
  24  -4   1 17559.4 1301.47   3
  25   4   1 1217.13 280.263   7
  25  -4   1 1499.22 463.560   3
  26   4   1 4229.21 432.976   7
  27   4   1 5672.34 470.287   7
 -28   4  -1 211.279 188.201   5
  28   4   1 323.182 229.825   7
 -29   4  -1 2612.59 296.505   5
  29   4   1 2671.72 348.203   7
 -30   4  -1 113.729 163.021   5
  30   4   1 508.556 241.031   7
  31   4   1 215.532 202.429   7
 -31   4  -1 350.189 171.892   5
 -32   4  -1-82.6234 151.635   5
  32   4   1 448.432 209.963   7
  33   4   1 2848.87 323.805   7
 -33   4  -1 4121.46 275.307   5
 -34   4  -1 1332.22 171.050   5
  34   4   1 1296.39 223.516   7
  35   4   1 8826.78 387.851   7
  36   4   1 3860.61 248.458   7
  37   4   1 311.647 106.315   7
 -37  -5   1 10852.8 346.675   8
 -36  -5   1 3560.43 230.043   8
  36   5  -1 2788.33 210.105   7
  35   5  -1 575.257 150.712   7
  34   5  -1 757.161 179.281   7
  33   5  -1 813.232 203.084   7
 -33   5   1 857.028 163.195   5
 -32   5   1 192.870 153.718   5
  32   5  -1-49.9366 172.594   7
 -31   5   1 1290.06 218.939   5
  31   5  -1 1355.22 236.316   7
 -30   5   1 10341.3 493.973   5
  30   5  -1 9107.19 502.894   7
  29   5  -1 690.169 232.294   7
 -29   5   1 681.867 207.861   5
 -28   5   1 2176.01 281.601   5
  28   5  -1 1676.85 308.673   7
  27   5  -1 671.014 267.580   7
 -27   5   1 732.175 213.084   5
 -26   5   1-14.0451 187.112   5
  26   5  -1-29.9313 201.001   7
  25   5  -1-108.213 236.761   7
 -25   5   1 62.4238 186.276   5
  24   5  -1 127.900 236.012   7
  24  -5  -1 226.550 269.967   2
 -24   5   1 410.314 214.279   5
  23   5  -1 8307.85 509.386   7
 -23   5   1 8614.82 497.076   5
  23  -5  -1 7642.05 808.778   2
 -22   5   1 28269.2 891.144   5
  22  -5  -1 28820.1 1482.76   2
  22   5  -1 29762.2 931.714   7
 -21   5   1 17359.4 687.683   5
  21  -5  -1 18107.9 1170.02   2
  21   5  -1 18981.0 729.777   7
  20  -5  -1 443.626 279.399   2
  20   5  -1 869.563 241.690   7
 -20   5   1 916.923 237.051   5
 -19   5   1 8980.47 488.553   5
  19   5  -1 9334.45 497.220   7
  19  -5  -1 9388.98 808.244   2
  18  -5  -1 12627.3 903.907   2
 -18   5   1 12202.4 557.788   5
  17  -5  -1 105.821 226.960   2
  16  -5  -1 5354.51 599.011   2
  15  -5  -1 7800.13 664.787   2
  14  -5  -1 15858.3 897.356   2
  13  -5  -1 1430.62 308.730   2
  12  -5  -1 454.945 228.159   2
  11  -5  -1 1092.78 263.641   2
  10  -5  -1 5433.93 457.133   2
 -10   5   1 5387.82 451.649   1
   9  -5  -1 3974.93 387.091   2
  -9   5   1 3783.93 376.768   1
  -8   5   1 76498.3 1743.64   1
   8  -5  -1 76494.1 1708.95   2
   7  -5  -1 5676.66 416.826   2
  -7   5   1 4792.10 422.243   1
  -6   5   1 36944.9 1108.25   1
   6  -5  -1 38959.9 1073.02   2
   5  -5  -1 551.131 185.131   2
  -5   5   1 389.617 169.653   1
   4  -5  -1 1199.87 219.276   2
   4   5  -1 879.627 225.880   1
  -4   5   1 1088.90 232.756   1
   3  -5  -1 183.216 149.970   2
  -3   5   1 132.320 157.095   1
   3   5  -1 165.725 216.274   1
   2   5  -1 3218.79 357.294   1
  -2   5   1 3197.94 323.286   1
  -1  -5   1 7812.40 218.472   3
   1   5  -1 9076.11 546.882   1
  -1   5   1 9068.02 518.327   1
   0  -5   1 83295.8 1133.11   2
   0   5  -1 83251.9 1825.34   1
   0   5   1 82606.7 1737.56   1
   0  -5   1 82639.3 1244.94   3
   1  -5   1 33928.5 736.918   3
   1  -5   1 34126.7 562.395   2
  -1   5  -1 32459.3 1075.60   1
   2  -5   1 8936.63 391.913   3
  -2   5  -1 9202.16 581.482   1
   2  -5   1 9555.23 267.597   2
   3  -5   1 4991.65 228.118   2
   3  -5   1 4581.21 313.768   3
  -3   5  -1 4508.32 423.128   1
   4  -5   1 10853.8 385.762   2
   4  -5   1 11237.8 536.447   3
   5  -5   1 11141.8 427.548   2
   5  -5   1 10737.9 552.820   3
   6  -5   1 1757.53 269.206   3
   6  -5   1 2245.83 219.356   2
   7  -5   1 4431.95 320.979   2
   7  -5   1 3565.96 410.778   3
   8  -5   1 23741.6 773.925   2
   9  -5   1 985.116 214.334   2
  10  -5   1 1112.69 229.276   2
  11  -5   1 4902.04 439.520   2
  12  -5   1 1901.41 311.669   2
  13  -5   1 4799.31 441.566   2
  14  -5   1 25082.8 1017.42   2
  14  -5   1 24363.1 1236.36   3
  15  -5   1 23284.6 1012.15   2
  15  -5   1 23301.3 1236.20   3
  16  -5   1 13504.7 978.559   3
  16  -5   1 14052.7 816.414   2
  17  -5   1 23366.9 1315.33   3
 -18   5  -1 7429.76 403.676   6
  18   5   1 8297.37 492.172   7
  18  -5   1 7333.22 777.889   3
 -19   5  -1 9377.38 455.128   6
  19   5   1 9170.92 523.275   7
  19  -5   1 9082.40 878.800   3
 -20   5  -1 4231.95 322.777   6
  20   5   1 4090.81 386.670   7
  20  -5   1 3736.45 589.770   3
  21  -5   1 34887.1 1742.55   3
  21   5   1 31930.4 993.187   7
  22   5   1 7760.21 505.219   7
  22  -5   1 7971.58 864.017   3
  23  -5   1 6733.24 815.804   3
  23   5   1 5919.14 459.647   7
  24   5   1 1958.71 314.708   7
  25   5   1-150.949 235.014   7
  26   5   1 200.027 224.501   7
 -26   5  -1 223.481 213.097   5
 -27   5  -1 460.671 216.884   5
  27   5   1 803.905 269.222   7
 -28   5  -1 6378.17 425.043   5
  28   5   1 5164.01 431.221   7
  29   5   1 3832.61 358.620   7
 -29   5  -1 3888.68 332.113   5
 -30   5  -1 1170.31 212.091   5
  30   5   1 802.031 207.686   7
 -31   5  -1 8475.87 422.899   5
  31   5   1 6935.36 425.816   7
 -32   5  -1-98.7649 141.171   5
  32   5   1-83.9113 158.684   7
  33   5   1 2678.79 264.280   7
 -33   5  -1 3584.94 261.557   5
 -34   5  -1 1917.47 191.039   5
  34   5   1 1345.93 191.766   7
  35   5   1 3324.77 228.142   7
  36   5   1 17355.1 455.357   7
 -36  -6   1 808.860 125.565   8
 -34   6   1 1902.18 187.336   5
  34   6  -1 1323.49 168.311   7
 -33   6   1 33.3891 120.769   5
  33   6  -1-152.961 138.901   7
  32   6  -1 4807.82 308.807   7
 -32   6   1 5193.23 323.780   5
 -31   6   1 5411.42 343.528   5
  31   6  -1 5250.60 344.098   7
 -30   6   1 4457.92 334.807   5
  30   6  -1 3904.40 325.857   7
  29   6  -1 752.286 210.197   7
 -29   6   1 806.327 215.561   5
  28   6  -1 1501.21 266.102   7
 -28   6   1 1605.54 249.135   5
  27   6  -1 8059.14 490.893   7
 -27   6   1 8902.59 505.516   5
  26   6  -1 1133.11 265.682   7
 -26   6   1 1149.80 255.115   5
  25   6  -1 1609.65 280.291   7
 -25   6   1 1977.05 301.847   5
  24   6  -1 1936.39 284.428   7
 -24   6   1 2424.61 326.221   5
 -23   6   1 1837.58 300.236   5
  23   6  -1 1148.38 263.628   7
 -22   6   1 12.7695 195.528   5
  22  -6  -1 29.9821 228.378   2
  22   6  -1 268.692 204.106   7
  21   6  -1 9108.28 513.740   7
  21  -6  -1 7900.20 845.570   2
 -21   6   1 8544.67 519.019   5
  20  -6  -1 2352.56 479.969   2
 -20   6   1 2898.06 334.443   5
 -20   6   1 2954.46 322.184   6
  20   6  -1 3113.95 386.637   7
 -19   6   1 3961.34 342.120   6
 -19   6   1 3546.96 343.039   5
  19  -6  -1 3083.30 514.957   2
 -18   6   1 2048.07 288.686   6
 -18   6   1 1563.42 270.578   5
  18  -6  -1 1592.51 356.596   2
  17  -6  -1 12100.8 900.778   2
 -17   6   1 12903.4 555.408   6
 -17   6   1 11767.8 564.289   5
 -16   6   1 17614.9 984.753   1
 -16   6   1 17308.6 679.661   5
  16  -6  -1 16179.0 1036.55   2
  15  -6  -1 1538.06 337.883   2
 -15   6   1 1936.57 342.589   1
 -14   6   1 16281.4 900.289   1
  14  -6  -1 17629.9 968.260   2
 -13   6   1 17426.3 920.084   1
  13  -6  -1 18249.8 937.427   2
 -12   6   1 1804.73 316.026   1
  12  -6  -1 2005.81 324.511   2
 -11   6   1 44.6999 155.676   1
  11  -6  -1 104.353 179.003   2
 -10   6   1 15951.5 834.651   1
  10  -6  -1 16285.4 806.629   2
   9  -6  -1 17614.1 815.825   2
  -9   6   1 17230.4 851.438   1
   8  -6  -1 22659.9 900.473   2
  -8   6   1 22290.9 962.184   1
  -7   6   1 10600.8 641.317   1
   7  -6  -1 10837.7 603.856   2
   6  -6  -1 15809.8 706.492   2
  -6   6   1 15204.3 766.771   1
   5  -6  -1 35842.7 1066.44   2
  -5   6   1 35175.1 1166.74   1
   4   6  -1 375.197 228.988   1
  -4   6   1 202.342 174.647   1
   4  -6  -1 354.980 176.480   2
   3   6  -1 279.095 234.324   1
  -3   6   1 443.223 207.265   1
   3  -6  -1 142.731 169.969   2
   2   6  -1 111028. 2353.09   1
  -2   6   1 106898. 2245.42   1
  -1   6   1 83255.2 1932.52   1
   1   6  -1 85288.6 2010.99   1
   0   6  -1 153.137 204.232   1
  -1   6  -1 10218.7 675.057   1
  -2   6  -1 35270.7 1237.00   1
  -3   6  -1 6187.13 563.578   1
   3  -6   1 6257.66 366.965   3
   4  -6   1 51090.3 1211.42   3
  -4   6  -1 49102.3 1548.08   1
  -5   6  -1 42072.2 1436.35   1
   5  -6   1 43425.9 1175.00   3
  -6   6  -1 32904.8 1270.22   1
   6  -6   1 32452.3 1059.19   3
   7  -6   1 5295.89 454.684   3
   8  -6   1 892.544 252.565   3
   9  -6   1 2632.11 379.285   3
  10  -6   1 8310.90 651.996   3
  11  -6   1 3137.04 439.306   3
  12  -6   1-193.480 231.731   3
  13  -6   1 8443.66 745.327   3
  14  -6   1-91.5520 221.691   3
  15  -6   1 182.083 242.458   3
  16  -6   1 158.626 285.370   3
 -16   6  -1 117.959 197.334   6
  17  -6   1 7267.64 777.241   3
 -17   6  -1 6021.00 385.328   6
 -18   6  -1 2475.44 281.666   6
  18  -6   1 2768.49 519.528   3
  19  -6   1 7341.48 810.280   3
 -19   6  -1 7216.46 427.630   6
  20   6   1 4463.68 378.105   7
 -20   6  -1 4569.09 354.016   6
  20  -6   1 4784.30 682.083   3
  21  -6   1 1357.84 440.071   3
  21   6   1 971.710 262.337   7
 -21   6  -1 1359.08 237.929   6
  22   6   1 2822.54 337.405   7
  22  -6   1 3830.12 644.013   3
 -22   6  -1 3007.82 304.842   6
  23   6   1 83.3168 222.920   7
 -24   6  -1 9970.03 560.086   5
  24   6   1 10377.7 553.439   7
 -25   6  -1 17481.2 698.008   5
  25   6   1 16193.8 695.291   7
  26   6   1 677.698 251.539   7
 -26   6  -1 299.578 238.442   5
  27   6   1 683.434 213.551   7
 -27   6  -1 542.896 230.771   5
 -28   6  -1 113.225 192.187   5
  28   6   1 425.707 208.237   7
 -29   6  -1 265.236 187.749   5
  29   6   1 325.530 194.495   7
 -30   6  -1 4790.39 348.291   5
  30   6   1 5532.29 367.425   7
  31   6   1 279.117 160.147   7
 -31   6  -1 411.486 173.605   5
  32   6   1 220.350 149.080   7
 -32   6  -1 132.638 139.999   5
 -33   6  -1 4930.72 287.495   5
  33   6   1 4041.48 263.797   7
 -34   6  -1 8414.86 323.842   5
  34   6   1 7669.16 315.059   7
 -35  -7   1-96.3953 89.4726   8
 -34   7   1 159.580 110.870   5
 -33   7   1 214.153 116.314   5
 -32   7   1 281.301 147.824   5
  31   7  -1 2721.98 224.886   7
 -31   7   1 2771.51 248.626   5
  30   7  -1 1020.96 176.922   7
 -30   7   1 1268.35 236.390   5
  29   7  -1 6031.53 353.812   7
 -29   7   1 6094.70 389.010   5
 -28   7   1 5823.29 403.295   5
  28   7  -1 5657.72 356.897   7
 -27   7   1 1656.37 271.835   5
  27   7  -1 260.465 182.604   7
  26   7  -1 10152.4 504.152   7
 -26   7   1 11285.8 566.729   5
 -25   7   1 9087.69 519.411   5
 -24   7   1 7399.55 493.869   5
 -23   7   1 6797.89 418.577   6
 -23   7   1 7054.01 492.293   5
 -22   7   1 6317.78 422.457   6
 -22   7   1 6370.95 468.640   5
 -21   7   1 2231.49 297.379   6
 -21   7   1 2044.29 312.843   5
 -20   7   1 4623.12 409.143   5
 -20   7   1 4967.27 386.693   6
 -19   7   1 2330.03 336.162   6
 -19   7   1 2096.55 322.660   5
 -18   7   1 9185.14 502.134   6
 -18   7   1 7422.20 495.978   5
 -17   7   1 1195.72 275.670   5
  17  -7  -1 489.908 267.274   2
 -17   7   1 870.491 244.689   6
 -16   7   1 643.457 221.826   6
  16  -7  -1 782.554 318.842   2
 -16   7   1 805.416 249.829   5
 -15   7   1 1668.80 358.152   1
  15  -7  -1 2026.09 407.559   2
 -15   7   1 1653.70 274.524   5
 -15   7   1 1518.25 263.067   6
  14  -7  -1 19685.6 1070.77   2
 -14   7   1 19484.2 717.971   5
 -14   7   1 19719.4 1060.43   1
 -14   7   1 19261.7 704.195   6
 -13   7   1 55223.9 1246.59   5
 -13   7   1 50985.3 1207.28   6
 -13   7   1 53471.5 1759.61   1
  13  -7  -1 54702.1 1749.17   2
 -12   7   1 19437.4 1011.67   1
  12  -7  -1 20319.1 994.966   2
  11  -7  -1 103.883 172.135   2
 -11   7   1 168.859 192.787   1
  10  -7  -1 7455.12 567.247   2
 -10   7   1 6654.51 578.487   1
   9  -7  -1-11.3649 153.056   2
  -9   7   1 87.6725 184.290   1
  -8   7   1 6255.46 558.430   1
   8  -7  -1 7245.33 530.176   2
   7  -7  -1 3177.92 360.533   2
  -7   7   1 3034.28 391.132   1
   6  -7  -1 359.591 142.038   2
  -6   7   1 331.437 167.413   1
   5  -7  -1 8613.24 543.086   2
  -5   7   1 8124.71 607.830   1
  -4   7   1 24963.7 1071.01   1
   4  -7  -1 26083.5 935.855   2
  -3   7   1 13357.8 776.396   1
   3  -7  -1 13834.2 668.482   2
   3   7  -1 13060.4 811.271   1
   2  -7  -1 25852.3 932.420   2
  -2   7   1 25476.5 1085.18   1
   2   7  -1 26424.4 1134.77   1
   1   7  -1 6005.47 556.817   1
   0   7  -1 40411.6 1432.26   1
  -1   7  -1 2331.66 397.496   1
  -2   7  -1 1001.30 290.999   1
  -3   7  -1 729.080 277.564   1
  -4   7  -1 2024.41 383.887   1
  -5   7  -1 3114.44 439.417   1
  -6   7  -1 5276.76 575.092   1
   7  -7   1 4374.03 412.071   3
  -7   7  -1 4030.54 513.002   1
   8  -7   1 20129.5 902.286   3
  -8   7  -1 17893.6 1035.70   1
  -9   7  -1 28059.3 1336.63   1
   9  -7   1 29940.1 1171.39   3
  10  -7   1 15137.1 875.978   3
 -10   7  -1 14520.8 979.219   1
  11  -7   1 224.827 213.822   3
 -11   7  -1-8.13597 214.835   1
  12  -7   1 22521.9 1160.26   3
 -12   7  -1 27587.1 812.033   6
  13  -7   1 18676.8 1090.56   3
 -13   7  -1 19812.0 703.854   6
  14  -7   1 19718.2 1160.19   3
 -14   7  -1 20076.2 713.668   6
  15  -7   1 1190.26 397.661   3
 -15   7  -1-125.818 192.516   6
  16  -7   1 99.0313 249.299   3
 -16   7  -1 57.1374 189.820   6
 -17   7  -1-259.104 199.020   6
  17  -7   1 582.183 490.168   3
 -18   7  -1 676.787 216.125   6
  18  -7   1 443.871 304.093   3
 -19   7  -1 243.497 190.246   6
  19  -7   1 813.257 392.473   3
 -20   7  -1 251.758 206.828   5
 -20   7  -1 305.719 213.415   6
 -21   7  -1 936.567 252.488   6
 -21   7  -1 653.614 238.577   5
 -22   7  -1 4745.99 370.254   6
 -22   7  -1 4894.70 435.869   5
 -23   7  -1 3216.10 316.557   6
 -23   7  -1 3359.23 361.954   5
 -24   7  -1 3153.78 353.035   5
 -24   7  -1 3099.97 305.572   6
 -25   7  -1 7632.32 489.609   5
 -26   7  -1 2449.55 309.470   5
  26   7   1 2650.52 272.018   7
  27   7   1 3154.59 280.521   7
 -27   7  -1 3185.32 328.704   5
  28   7   1 450.104 184.012   7
 -28   7  -1 234.168 203.507   5
  29   7   1 72.7713 147.444   7
 -29   7  -1 290.101 186.412   5
 -30   7  -1 2767.18 267.316   5
 -31   7  -1 61.4812 138.902   5
 -32   7  -1 293.970 138.218   5
 -33   7  -1-141.568 120.660   5
 -34   7  -1 767.138 129.177   5
 -33   8   1 1878.73 168.240   5
 -32   8   1 1533.64 164.900   5
 -31   8   1 26.2795 129.917   5
 -30   8   1 5009.92 327.370   5
 -29   8   1 8294.20 426.730   5
 -28   8   1 311.476 186.793   5
 -27   8   1 284.985 208.733   5
 -26   8   1 543.274 217.446   5
 -25   8   1 4100.93 375.548   5
 -24   8   1-66.9044 190.495   6
 -24   8   1 249.808 238.609   5
 -23   8   1 31963.0 994.176   5
 -23   8   1 31031.4 906.787   6
 -22   8   1 3452.80 335.165   6
 -22   8   1 3297.27 368.794   5
 -21   8   1 1644.47 291.313   6
 -21   8   1 1067.56 262.508   5
 -20   8   1 2218.21 320.837   6
 -20   8   1 2005.26 334.194   5
 -19   8   1 2363.73 311.158   6
 -19   8   1 2780.67 356.055   5
 -18   8   1 1433.49 294.150   5
 -18   8   1 1630.25 316.029   6
 -17   8   1 51002.2 1252.67   6
 -17   8   1 48911.6 1291.77   5
 -16   8   1 22078.1 800.140   6
 -16   8   1 20201.1 786.034   5
 -15   8   1 11730.9 576.921   6
 -15   8   1 11265.6 601.745   5
 -14   8   1 12500.4 597.243   6
 -14   8   1 11609.6 612.884   5
 -13   8   1 1383.09 335.769   1
 -13   8   1 1567.60 250.094   4
 -13   8   1 1785.65 280.734   5
 -13   8   1 2151.08 296.733   6
 -12   8   1 1485.43 292.881   6
 -12   8   1 1351.26 224.219   4
 -12   8   1 1363.65 311.630   1
 -12   8   1 1331.89 241.080   5
 -11   8   1-61.4442 197.663   6
 -11   8   1 80.1781 181.884   5
 -11   8   1-175.580 198.247   1
 -11   8   1 55.1696 161.771   4
 -10   8   1 14329.3 600.878   5
 -10   8   1 14762.7 921.282   1
 -10   8   1 14513.8 578.850   4
 -10   8   1 13506.2 602.490   6
  -9   8   1 371.409 171.442   4
  -9   8   1 406.861 196.965   5
  -9   8   1 275.252 189.562   1
  -8   8   1 531.931 240.628   6
  -8   8   1 414.462 226.022   1
  -7   8   1 4192.80 487.021   1
  -6   8   1 2629.82 374.502   1
   5  -8  -1 2843.58 340.004   2
  -5   8   1 2919.06 418.074   1
  -4   8   1 1273.41 311.066   1
   4  -8  -1 1197.96 232.285   2
   3  -8  -1 14367.9 713.181   2
  -3   8   1 13616.0 853.914   1
   2   8  -1 576.555 293.606   1
   2  -8  -1 640.763 202.381   2
   1  -8  -1 24727.3 954.418   2
   1   8  -1 24103.4 1195.60   1
   0   8  -1 15342.0 962.545   1
   0  -8  -1 16597.9 777.271   2
  -1   8  -1 46823.0 1688.14   1
  -2   8  -1 4250.94 507.637   1
  -3   8  -1 10162.5 790.995   1
  -4   8  -1 2793.84 451.995   1
  -5   8  -1 265.377 234.669   1
  -6   8  -1 7688.48 712.580   1
  -7   8  -1 14794.2 591.127   6
  -7   8  -1 14501.9 976.554   1
  -8   8  -1 2098.72 275.078   6
  -8   8  -1 1514.75 373.756   1
  -9   8  -1 9129.63 485.945   6
  -9   8  -1 8328.18 777.474   1
  -9   8  -1 9003.30 459.789   4
 -10   8  -1 683.879 221.808   6
 -10   8  -1 637.124 321.404   1
 -10   8  -1 582.282 196.630   4
 -10   8  -1 425.518 180.483   5
 -11   8  -1 270.182 184.870   5
 -11   8  -1 451.099 266.715   1
 -11   8  -1 285.363 208.369   6
 -11   8  -1 476.422 196.989   4
 -12   8  -1 1012.01 330.435   1
 -12   8  -1 1201.14 252.390   5
 -12   8  -1 1349.98 262.023   6
 -13   8  -1 25716.4 853.159   6
 -13   8  -1 24622.2 824.309   5
 -13   8  -1 24349.3 1407.84   1
 -14   8  -1 30988.8 1610.82   1
 -14   8  -1 31177.5 949.580   5
 -14   8  -1 31089.6 945.567   6
 -15   8  -1 18330.4 1246.07   1
 -15   8  -1 18666.9 727.180   5
 -15   8  -1 17363.7 705.189   6
 -16   8  -1 15799.9 686.703   5
 -16   8  -1 16714.2 686.872   6
 -16   8  -1 15012.6 1138.83   1
 -17   8  -1 17993.9 748.425   5
 -17   8  -1 17038.7 698.320   6
 -17   8  -1 16148.4 1199.72   1
 -18   8  -1 2643.34 342.485   5
 -18   8  -1 2542.40 328.899   6
 -18   8  -1 2241.59 529.437   1
 -19   8  -1 140.411 220.186   6
 -19   8  -1-228.093 216.050   5
 -20   8  -1 9981.82 544.389   6
 -20   8  -1 9519.09 564.526   5
 -21   8  -1 1589.92 292.216   6
 -21   8  -1 1127.10 275.814   5
 -22   8  -1 8828.53 525.030   5
 -22   8  -1 8354.80 485.195   6
 -23   8  -1 524.959 210.841   5
 -23   8  -1 932.511 238.817   6
 -24   8  -1-75.2352 194.841   6
 -24   8  -1 315.199 231.648   5
 -25   8  -1 1669.03 276.327   5
 -25   8  -1 1417.10 237.723   6
 -26   8  -1 2337.22 305.084   5
 -27   8  -1 2248.33 278.669   5
 -28   8  -1 2970.93 280.986   5
 -29   8  -1 5935.17 356.840   5
 -30   8  -1 33.9646 142.173   5
 -31   8  -1 307.766 135.300   5
 -32   8  -1 464.651 129.596   5
 -33   8  -1 786.326 121.635   5
 -32   9   1 490.520 114.747   5
 -31   9   1 523.789 137.201   5
 -30   9   1 351.488 143.241   5
 -29   9   1 144.604 145.258   5
 -28   9   1 222.167 161.356   5
 -27   9   1 481.864 191.578   5
 -26   9   1 67.8673 186.846   5
 -25   9   1 1022.29 215.477   6
 -25   9   1 734.802 234.100   5
 -24   9   1 411.197 221.977   5
 -24   9   1 9.97447 186.809   6
 -23   9   1 1170.15 244.369   6
 -23   9   1 1788.71 289.582   5
 -22   9   1 3001.87 345.067   6
 -22   9   1 2839.38 344.954   5
 -21   9   1 21215.9 815.964   5
 -21   9   1 19961.8 751.037   6
 -20   9   1 6082.00 467.395   5
 -20   9   1 5929.63 439.816   6
 -19   9   1 5113.92 424.768   6
 -19   9   1 5254.31 454.924   5
 -18   9   1 2601.10 347.972   6
 -18   9   1 2302.64 331.501   5
 -17   9   1 4356.99 398.112   5
 -17   9   1 5826.95 475.659   6
 -16   9   1 11704.1 615.928   6
 -16   9   1 10895.4 595.063   5
 -15   9   1 1321.22 314.200   6
 -15   9   1 1304.88 266.702   5
 -14   9   1 2760.21 292.804   4
 -14   9   1 2886.38 361.686   6
 -14   9   1 2751.14 343.520   5
 -13   9   1 8631.58 479.661   4
 -13   9   1 9219.17 560.599   6
 -13   9   1 8840.22 531.478   5
 -12   9   1 5362.39 425.294   5
 -12   9   1 5411.87 443.600   6
 -12   9   1 5660.62 633.243   1
 -12   9   1 5469.44 399.419   4
  11   9  -1 638.809 225.238   4
 -11   9   1 322.841 211.829   4
 -11   9   1 538.250 242.554   5
 -11   9   1 467.359 263.537   1
 -11   9   1 51.9988 245.189   6
 -10   9   1 6071.50 428.949   5
 -10   9   1 5935.59 644.147   1
  10   9  -1 5092.13 385.636   4
 -10   9   1 5449.87 440.105   6
 -10   9   1 5550.97 399.055   4
  -9   9   1 10176.8 527.148   5
  -9   9   1 10635.3 538.393   4
   9   9  -1 9846.40 506.300   4
  -9   9   1 10228.1 564.411   6
  -9   9   1 10423.2 820.557   1
  -8   9   1 1676.66 360.454   1
  -8   9   1 1506.82 240.220   5
  -8   9   1 1496.76 251.139   4
   8   9  -1 1745.49 259.689   4
  -8   9   1 1749.52 285.892   6
   7   9  -1 5532.53 388.176   4
  -7   9   1 6165.65 633.624   1
  -7   9   1 5768.71 426.464   4
  -7   9   1 5899.73 438.632   6
  -6   9   1 28947.7 1375.00   1
  -6   9   1 27993.7 842.780   5
  -6   9   1 29857.2 909.876   6
   6   9  -1 28664.0 856.343   4
  -6   9   1 28572.0 889.485   4
  -5   9   1 37584.8 1030.23   6
   5   9  -1 34844.6 960.297   4
  -5   9   1 34000.2 977.054   4
   4   9  -1 7227.42 441.887   4
  -4   9   1 6573.69 435.247   4
  -4   9   1 7704.69 459.775   6
  -3   9   1 348.904 210.426   6
   3   9  -1 275.068 185.359   4
  -3   9   1 245.059 201.628   4
   2   9  -1 2521.73 300.518   4
  -2   9   1 2565.87 280.799   6
  -2   9   1 2744.94 303.827   4
   1   9  -1 57705.4 1297.12   4
  -1   9   1 56788.6 1293.93   4
   1   9  -1 59877.6 2076.55   1
  -1   9   1 57364.8 1274.94   6
   0   9  -1 54633.3 1265.58   4
   0   9   1 55897.2 1226.37   6
   0   9   1 55379.3 1263.69   4
   0   9  -1 55521.5 1998.71   1
  -1   9  -1 300.499 292.039   4
   1   9   1 88.7668 197.097   6
  -1   9  -1 83.0225 169.513   6
   1   9   1 141.739 168.739   4
  -1   9  -1-112.929 280.830   1
  -2   9  -1 9493.95 809.455   1
  -2   9  -1 9679.05 499.441   6
  -2   9  -1 8390.03 478.732   4
   2   9   1 9546.11 499.288   4
  -3   9  -1 92.0655 179.068   4
   3   9   1 169.521 189.226   4
  -3   9  -1 60.8140 218.998   6
  -3   9  -1 220.172 266.617   1
  -4   9  -1 11687.7 572.255   4
  -4   9  -1 11813.9 556.337   6
   4   9   1 12900.3 560.867   4
  -4   9  -1 12617.1 933.002   1
  -5   9  -1 252.275 240.606   1
   5   9   1 701.692 188.422   4
  -5   9  -1 367.718 208.479   6
  -5   9  -1 277.914 198.053   4
   6   9   1 6442.40 398.762   4
  -6   9  -1 6615.27 437.470   6
  -6   9  -1 6063.00 701.101   1
  -6   9  -1 6313.02 425.428   4
  -7   9  -1 1045.89 341.201   1
   7   9   1 1063.51 238.048   4
  -7   9  -1 968.632 240.153   6
  -7   9  -1 819.798 232.768   4
   8   9   1 629.575 225.559   4
  -8   9  -1 537.864 204.702   4
  -8   9  -1 556.685 239.217   6
  -8   9  -1 431.377 295.197   1
  -9   9  -1 18230.4 697.573   4
  -9   9  -1 18728.1 723.605   6
   9   9   1 19168.2 658.932   4
  -9   9  -1 18566.9 682.059   5
  -9   9  -1 18744.0 1212.90   1
 -10   9  -1 53178.9 2082.17   1
  10   9   1 50079.3 1133.45   4
 -10   9  -1 50111.7 1207.01   5
 -10   9  -1 49975.1 1196.94   4
 -10   9  -1 50635.9 1263.02   6
 -11   9  -1 6669.10 758.383   1
 -11   9  -1 6420.08 428.850   5
 -11   9  -1 6670.48 459.456   6
 -11   9  -1 6309.86 413.162   4
 -12   9  -1 230.494 197.780   5
 -12   9  -1 293.371 201.060   4
 -12   9  -1 664.049 258.787   6
 -12   9  -1 593.218 312.493   1
 -13   9  -1 29532.8 1593.75   1
 -13   9  -1 29824.4 944.387   6
 -13   9  -1 27735.5 907.090   5
 -14   9  -1 31813.4 977.247   6
 -14   9  -1 31389.3 1656.53   1
 -14   9  -1 30045.9 956.687   5
 -15   9  -1 9221.21 921.965   1
 -15   9  -1 8663.71 519.443   5
 -15   9  -1 9190.90 544.049   6
 -16   9  -1 1129.40 268.882   5
 -16   9  -1 1037.55 270.495   6
 -17   9  -1 3761.07 386.483   5
 -17   9  -1 3681.15 383.768   6
 -18   9  -1 7005.48 480.293   6
 -18   9  -1 6387.01 480.879   5
 -19   9  -1 429.428 221.824   5
 -19   9  -1-197.105 234.532   6
 -20   9  -1 4348.61 404.048   5
 -20   9  -1 4586.35 394.389   6
 -21   9  -1-8.85996 235.519   6
 -21   9  -1 512.689 242.581   5
 -22   9  -1 3756.72 361.064   6
 -22   9  -1 3935.28 370.189   5
 -23   9  -1 1327.95 258.849   5
 -23   9  -1 1436.59 254.024   6
 -24   9  -1-176.853 180.166   6
 -24   9  -1 161.273 191.844   5
 -25   9  -1 1654.43 231.575   6
 -25   9  -1 1697.05 255.299   5
 -26   9  -1 2657.41 247.123   6
 -26   9  -1 3281.69 303.055   5
 -27   9  -1 870.226 200.945   5
 -28   9  -1 2014.37 250.174   5
 -29   9  -1 8481.31 381.281   5
 -30   9  -1 9668.90 382.830   5
 -31   9  -1-172.827 105.882   5
 -30  10   1 989.686 142.372   5
 -29  10   1 679.774 151.723   5
 -28  10   1 4683.02 294.876   5
 -27  10   1 1629.73 222.828   5
 -26  10   1 1000.36 210.584   5
 -25  10   1 335.887 201.820   5
 -24  10   1 2075.34 287.338   5
 -24  10   1 1740.43 246.120   6
 -23  10   1 175.002 190.399   5
 -23  10   1 357.953 197.499   6
 -22  10   1 174.668 207.664   6
 -22  10   1 207.123 215.822   5
 -21  10   1 905.713 248.902   6
 -21  10   1 1204.00 263.524   5
 -20  10   1 767.879 240.388   5
 -20  10   1 671.715 259.344   6
 -19  10   1 1768.16 299.860   5
 -19  10   1 1679.77 297.411   6
 -18  10   1 3844.02 388.494   6
 -18  10   1 3069.10 377.738   5
 -17  10   1 4184.03 403.824   5
 -17  10   1 4117.96 407.637   6
 -16  10   1 1329.34 309.908   6
 -16  10   1 807.525 281.365   5
 -15  10   1 412.355 235.417   4
 -15  10   1-32.4463 216.172   5
 -15  10   1-107.331 248.881   6
 -14  10   1 1755.08 329.938   6
 -14  10   1 1753.82 309.434   5
 -14  10   1 1916.12 266.250   4
 -13  10   1 12974.2 645.575   5
 -13  10   1 13564.5 679.678   6
 -13  10   1 13777.1 597.774   4
 -12  10   1 3418.72 339.898   4
 -12  10   1 3069.62 349.285   5
 -12  10   1 3318.79 404.205   6
  12  10  -1 3006.33 316.859   4
 -11  10   1 2401.27 309.048   4
  11  10  -1 3070.60 316.195   4
 -11  10   1 2330.57 359.259   6
 -10  10   1 3824.07 409.224   6
 -10  10   1 4299.41 388.870   4
 -10  10   1 3911.14 380.727   5
  10  10  -1 3994.91 355.275   4
  -9  10   1 961.867 287.604   6
  -9  10   1 936.956 269.397   5
  -9  10   1 849.734 243.203   4
   9  10  -1 633.895 223.588   4
  -8  10   1 2757.86 371.161   6
  -8  10   1 3411.89 350.089   5
   8  10  -1 2805.84 323.560   4
  -8  10   1 2752.93 338.789   4
  -7  10   1 2638.02 358.876   6
  -7  10   1 2571.58 345.387   4
  -7  10   1 2884.51 304.119   5
   7  10  -1 2660.11 313.456   4
  -6  10   1 4682.79 400.835   4
   6  10  -1 4941.10 400.676   4
  -6  10   1 5144.07 445.253   6
  -5  10   1 90.4910 231.852   4
  -5  10   1 416.229 246.504   6
   5  10  -1 192.681 203.919   4
  -4  10   1 10106.5 589.748   6
   4  10  -1 9364.26 529.256   4
  -4  10   1 9698.77 544.184   4
  -3  10   1 20687.2 780.258   4
  -3  10   1 21983.5 801.808   6
   3  10  -1 21716.3 780.061   4
   2  10  -1 34848.0 1016.52   4
  -2  10   1 32839.6 988.798   4
  -2  10   1 33585.8 991.024   6
   1  10  -1 143.138 207.949   4
  -1  10   1 282.132 211.041   4
  -1  10   1 140.499 224.055   6
   0  10   1 1404.37 271.674   6
   0  10   1 1282.35 264.079   4
   0  10  -1 858.602 249.530   4
   0  10  -1 913.444 250.359   6
  -1  10  -1 12739.3 609.876   4
   1  10   1 11843.3 570.123   6
   1  10   1 12793.2 607.126   4
  -1  10  -1 12130.3 593.504   6
   2  10   1 1738.55 277.477   4
  -2  10  -1 1643.45 320.091   4
  -2  10  -1 1436.02 392.670   1
  -2  10  -1 1661.08 273.801   6
  -3  10  -1 5771.72 688.643   1
   3  10   1 5394.87 404.279   4
  -3  10  -1 5034.34 410.077   4
  -3  10  -1 5149.03 411.850   6
  -4  10  -1 3864.41 369.370   4
  -4  10  -1 3394.13 549.991   1
   4  10   1 3809.59 352.993   4
  -4  10  -1 4191.94 385.061   6
   5  10   1-37.7956 188.510   4
  -5  10  -1-110.167 215.503   6
  -5  10  -1 112.316 222.970   4
  -5  10  -1-153.169 244.471   1
   6  10   1 967.342 230.323   4
  -6  10  -1 1159.90 281.123   6
  -6  10  -1 949.961 332.213   1
  -6  10  -1 890.681 275.202   4
   7  10   1 6523.24 422.540   4
  -7  10  -1 6622.24 754.486   1
  -7  10  -1 6893.41 475.050   4
  -7  10  -1 6525.32 471.725   6
  -8  10  -1 6522.38 761.887   1
  -8  10  -1 5756.91 432.183   4
   8  10   1 5734.48 394.788   4
  -8  10  -1 5361.66 437.541   6
  -9  10  -1-41.2682 251.779   6
  -9  10  -1-246.953 216.805   4
  -9  10  -1 46.4886 257.995   1
   9  10   1-122.908 196.509   4
 -10  10  -1 8730.02 543.186   6
  10  10   1 8839.90 469.058   4
 -10  10  -1 8976.40 509.311   4
 -10  10  -1 9046.94 889.215   1
 -11  10  -1 417.869 278.575   1
 -11  10  -1 531.041 230.355   4
 -11  10  -1 396.870 196.944   5
 -11  10  -1 360.063 257.654   6
 -12  10  -1 10994.5 531.467   4
 -12  10  -1 11065.0 564.149   5
 -12  10  -1 11272.7 609.073   6
 -13  10  -1 882.578 256.735   5
 -13  10  -1 1212.60 245.419   4
 -13  10  -1 1061.49 289.556   6
 -14  10  -1 932.424 289.361   6
 -14  10  -1 610.228 219.886   5
 -15  10  -1 1303.67 254.186   5
 -15  10  -1 1487.06 327.932   6
 -16  10  -1 3299.26 360.102   5
 -16  10  -1 4258.12 407.024   6
 -17  10  -1 959.969 280.643   6
 -17  10  -1 1020.93 249.727   5
 -18  10  -1 731.867 260.369   6
 -18  10  -1 97.1219 201.011   5
 -19  10  -1 237.698 202.506   5
 -19  10  -1 326.350 237.280   6
 -20  10  -1 769.321 249.837   5
 -20  10  -1 965.902 251.492   6
 -21  10  -1 1395.25 263.191   5
 -21  10  -1 1203.69 256.524   6
 -22  10  -1 3171.11 324.654   5
 -22  10  -1 3582.78 328.652   6
 -23  10  -1 6644.52 400.046   6
 -23  10  -1 6689.90 405.166   5
 -24  10  -1-35.9865 161.113   5
 -24  10  -1 445.235 190.011   6
 -25  10  -1 515.517 176.114   6
 -25  10  -1 293.802 156.274   5
 -26  10  -1 22.1737 131.308   6
 -26  10  -1 373.688 157.530   5
 -27  10  -1 448.199 152.973   5
 -28  10  -1 793.258 155.299   5
 -29  10  -1 3639.56 222.987   5
 -28  11   1 290.982 103.450   5
 -27  11   1 87.1644 110.695   5
 -26  11   1 215.673 132.003   5
 -25  11   1 1443.73 201.945   5
 -24  11   1 11812.7 499.104   5
 -23  11   1 146.614 172.612   5
 -23  11   1 198.395 186.943   6
 -22  11   1 4886.59 349.296   6
 -22  11   1 4936.68 364.819   5
 -21  11   1 354.878 200.603   5
 -21  11   1 569.199 246.032   6
 -20  11   1 4129.76 363.651   6
 -20  11   1 4076.24 356.153   5
 -19  11   1 7306.89 461.528   6
 -19  11   1 7249.75 470.627   5
 -18  11   1 2602.31 331.829   6
 -18  11   1 2552.44 324.915   5
 -17  11   1 729.374 242.516   5
 -17  11   1 874.846 276.392   6
 -16  11   1 275.533 249.867   6
 -16  11   1 572.174 243.549   5
 -15  11   1 3239.49 369.727   5
 -15  11   1 3645.60 396.270   6
 -15  11   1 3814.27 321.188   4
 -14  11   1 352.758 212.926   5
 -14  11   1 302.739 198.287   4
 -14  11   1-249.649 272.105   6
 -13  11   1 1000.90 360.226   6
 -13  11   1 537.845 234.168   5
 -13  11   1 836.826 233.743   4
  12  11  -1 4323.40 365.270   4
 -12  11   1 4425.84 382.798   5
 -12  11   1 4883.85 451.436   6
 -12  11   1 4929.88 391.084   4
 -11  11   1 1060.62 248.219   4
  11  11  -1 656.825 210.414   4
 -11  11   1 1157.27 238.502   5
 -11  11   1 1404.53 363.917   6
 -10  11   1 24903.0 834.687   5
 -10  11   1 22702.2 886.670   6
 -10  11   1 24436.7 853.450   4
  10  11  -1 24773.7 819.389   4
  -9  11   1 22858.5 840.881   4
  -9  11   1 23531.9 817.316   5
   9  11  -1 22899.3 801.730   4
  -9  11   1 22138.8 880.607   6
   8  11  -1 5568.00 414.188   4
  -8  11   1 5831.93 459.073   4
  -8  11   1 5826.54 483.487   6
  -8  11   1 4921.46 397.338   5
  -7  11   1 12592.8 665.168   6
   7  11  -1 12155.4 604.672   4
  -7  11   1 12376.2 629.592   4
  -6  11   1 35345.5 1098.11   6
   6  11  -1 37190.1 1054.60   4
  -6  11   1 36626.4 1094.93   4
  -5  11   1 428.627 268.219   6
  -5  11   1 456.996 260.936   4
   5  11  -1 345.192 240.950   4
  -4  11   1 2301.96 334.521   6
   4  11  -1 1979.29 292.423   4
  -4  11   1 1594.43 312.709   4
   3  11  -1 1128.84 281.111   4
  -3  11   1 1615.77 346.127   6
  -3  11   1 930.175 268.733   4
  -2  11   1 2206.80 314.668   6
   2  11  -1 2059.90 317.093   4
  -2  11   1 1820.38 314.282   4
  -1  11   1 64.6116 223.460   6
  -1  11   1 160.803 245.899   4
   1  11  -1-34.9372 230.160   4
   0  11   1 9125.22 534.184   4
   0  11   1 8259.41 503.233   6
   0  11  -1 8942.05 496.556   6
   0  11  -1 9302.33 554.084   4
  -1  11  -1 2964.33 344.273   6
  -1  11  -1 3013.14 360.505   4
   1  11   1 3494.37 357.699   4
   1  11   1 2949.67 312.964   6
  -2  11  -1 24.2327 215.743   6
   2  11   1 0.59512 225.079   4
  -2  11  -1 140.993 236.314   4
  -3  11  -1 4828.05 414.795   6
  -3  11  -1 4389.27 408.319   4
   3  11   1 4858.95 409.464   4
  -4  11  -1 398.668 253.802   4
   4  11   1 716.551 250.771   4
  -4  11  -1 417.845 263.977   6
  -5  11  -1 18789.8 772.728   4
   5  11   1 19163.6 735.090   4
  -5  11  -1 19175.4 767.742   6
  -6  11  -1 38879.0 1122.84   4
  -6  11  -1 37165.1 1103.20   6
   6  11   1 38408.3 1058.65   4
  -7  11  -1 1511.20 306.147   6
  -7  11  -1 2004.21 326.835   4
   7  11   1 2325.58 303.888   4
   8  11   1 9540.64 504.662   4
  -8  11  -1 9697.88 555.829   4
  -8  11  -1 9176.97 567.097   6
  -9  11  -1 3632.44 387.172   6
   9  11   1 3643.02 331.847   4
  -9  11  -1 3634.30 365.265   4
 -10  11  -1 1183.74 306.120   6
  10  11   1 1202.02 243.961   4
 -10  11  -1 1241.23 265.747   4
 -11  11  -1 15070.5 646.278   4
  11  11   1 15263.4 600.788   4
 -11  11  -1 15450.0 719.708   6
 -12  11  -1-154.390 250.283   6
 -12  11  -1 254.310 184.432   5
 -12  11  -1 519.107 211.954   4
 -13  11  -1 2449.19 363.547   6
 -13  11  -1 2168.34 291.557   5
 -13  11  -1 2781.29 307.963   4
 -14  11  -1 2339.15 282.302   4
 -14  11  -1 2334.59 358.565   6
 -14  11  -1 2495.00 285.094   5
 -15  11  -1 226.351 247.208   6
 -15  11  -1 509.976 241.244   5
 -16  11  -1 4234.02 363.198   5
 -16  11  -1 4544.44 411.784   6
 -17  11  -1 5654.83 397.244   5
 -17  11  -1 5856.54 446.183   6
 -18  11  -1-327.342 262.639   6
 -18  11  -1-69.3738 173.982   5
 -19  11  -1 1108.55 250.142   6
 -19  11  -1 791.764 262.082   5
 -20  11  -1 416.439 183.855   5
 -20  11  -1 842.568 254.849   6
 -21  11  -1 3043.41 289.792   5
 -21  11  -1 3213.96 305.881   6
 -22  11  -1 164.618 179.866   6
 -22  11  -1 331.672 156.482   5
 -23  11  -1 6657.77 365.427   5
 -23  11  -1 5857.17 360.835   6
 -24  11  -1 5595.73 327.293   5
 -24  11  -1 5431.28 313.327   6
 -25  11  -1 135.388 129.796   5
 -25  11  -1-75.1174 128.958   6
 -26  11  -1 175.936 112.403   5
 -27  11  -1 650.579 125.723   5
 -25  12   1-92.9262 100.732   5
 -24  12   1 1673.83 183.025   5
 -23  12   1 3843.96 262.520   5
 -22  12   1 4636.46 305.197   5
 -21  12   1-113.412 143.669   5
 -20  12   1 1108.38 214.774   5
 -20  12   1 1180.09 219.133   6
 -19  12   1 6004.92 395.872   6
 -19  12   1 5755.87 381.148   5
 -18  12   1 283.219 197.614   5
 -18  12   1 314.406 215.027   6
 -17  12   1 6685.32 441.512   6
 -17  12   1 6671.82 423.707   5
 -16  12   1 10250.7 542.005   6
 -16  12   1 9128.02 494.496   5
 -15  12   1 19.2174 239.527   6
 -15  12   1 157.893 162.297   4
 -15  12   1 153.234 181.206   5
 -14  12   1 2546.62 367.774   6
 -14  12   1 2282.02 278.387   5
 -14  12   1 1960.56 252.616   4
 -13  12   1 10346.2 525.427   5
 -13  12   1 10963.3 513.829   4
 -13  12   1 11358.7 606.004   6
 -12  12   1 18140.3 680.803   5
 -12  12   1 18384.1 768.780   6
 -12  12   1 18232.5 683.388   4
 -11  12   1 2916.92 364.303   6
 -11  12   1 3133.58 326.618   4
 -11  12   1 3682.88 343.940   5
  11  12  -1 2745.10 313.782   4
 -10  12   1 2078.32 357.203   6
 -10  12   1 2230.89 295.589   4
  10  12  -1 2323.46 298.306   4
   9  12  -1 3097.11 342.913   4
  -9  12   1 3210.98 337.821   4
  -9  12   1 3137.29 403.306   6
  -8  12   1 6494.74 477.065   4
  -8  12   1 6102.08 482.109   6
   8  12  -1 6756.96 443.034   4
  -7  12   1 350.795 264.881   6
   7  12  -1 406.446 237.739   4
  -7  12   1 446.178 246.032   4
  -6  12   1 240.441 249.052   6
   6  12  -1 292.393 245.128   4
  -6  12   1 194.947 255.260   4
  -5  12   1 295.189 239.081   4
   5  12  -1 632.365 258.343   4
  -5  12   1 322.151 251.642   6
   4  12  -1 379.015 263.865   4
  -4  12   1 634.646 267.012   4
  -4  12   1 128.408 229.449   6
   3  12  -1 9677.57 566.714   4
  -3  12   1 9658.55 543.468   6
  -3  12   1 9296.46 560.024   4
  -2  12   1 4359.99 420.100   4
   2  12  -1 4479.59 421.257   4
  -2  12   1 4135.15 400.285   6
  -1  12   1 801.645 249.091   6
   1  12  -1 777.628 276.737   4
  -1  12   1 1106.42 282.624   4
   0  12   1 245.544 228.132   4
   0  12   1 428.877 205.306   6
   0  12  -1-12.0674 238.369   4
  -1  12  -1 3740.17 420.226   4
   1  12   1 3893.06 386.980   4
  -1  12  -1 3885.75 357.877   6
   2  12   1 5525.60 441.761   4
  -2  12  -1 5231.86 400.824   6
  -2  12  -1 5188.97 442.901   4
   3  12   1 3414.33 369.493   4
  -3  12  -1 3350.88 355.592   6
  -3  12  -1 3482.12 413.364   4
   4  12   1 371.079 232.716   4
  -4  12  -1 308.403 231.032   6
  -4  12  -1 377.873 305.599   4
   5  12   1 9424.90 531.376   4
  -5  12  -1 9692.99 570.447   4
  -5  12  -1 9346.74 539.462   6
   6  12   1 24156.4 814.975   4
  -6  12  -1 25302.6 890.332   4
  -6  12  -1 22464.6 850.409   6
  -7  12  -1 37053.6 1078.51   4
  -7  12  -1 33368.9 1032.67   6
   7  12   1 35271.5 987.976   4
  -8  12  -1 1622.64 293.962   6
  -8  12  -1 1960.65 305.338   4
   8  12   1 1719.62 260.106   4
  -9  12  -1 1399.44 302.876   6
  -9  12  -1 1210.12 268.706   4
   9  12   1 1056.20 235.244   4
 -10  12  -1 9104.69 515.911   4
  10  12   1 8495.20 450.655   4
 -10  12  -1 7927.75 517.255   6
 -11  12  -1-30.4219 246.004   6
 -11  12  -1 74.8671 185.058   4
  11  12   1 113.773 204.147   4
 -12  12  -1 136.609 242.363   6
 -12  12  -1 256.211 188.377   4
 -13  12  -1 121.489 234.190   6
 -13  12  -1 295.133 184.178   4
 -14  12  -1 286.444 227.669   6
 -14  12  -1 407.478 164.956   4
 -15  12  -1 27.6148 156.622   5
 -15  12  -1 390.542 240.799   6
 -16  12  -1 574.289 225.980   6
 -16  12  -1 885.021 192.913   5
 -17  12  -1 1694.92 225.377   5
 -17  12  -1 2243.83 300.537   6
 -18  12  -1 2160.85 281.787   6
 -18  12  -1 1509.19 211.023   5
 -19  12  -1 1532.34 254.714   6
 -19  12  -1 1353.70 204.161   5
 -20  12  -1 242.634 173.451   6
 -20  12  -1 193.189 149.703   5
 -21  12  -1 5095.84 300.181   5
 -21  12  -1 4312.42 303.078   6
 -22  12  -1 13382.6 479.396   6
 -22  12  -1 12425.0 437.311   5
 -23  12  -1 9398.37 364.071   6
 -23  12  -1 8788.06 351.083   5
 -24  12  -1 641.304 121.792   5
 -24  12  -1 1745.91 171.879   6
 -21  13   1 3027.65 202.177   5
 -20  13   1 2399.33 199.355   5
 -19  13   1 4703.15 270.735   5
 -18  13   1 2449.10 220.637   5
 -17  13   1 747.705 166.425   5
 -16  13   1-13.9252 128.223   5
 -16  13   1-16.1901 185.545   6
 -15  13   1 1025.47 175.412   4
 -15  13   1 1378.45 219.610   5
 -15  13   1 898.516 244.593   6
 -14  13   1 421.335 156.374   4
 -14  13   1 10.4096 194.513   6
 -13  13   1-192.868 163.926   4
 -13  13   1 64.4480 230.219   6
 -12  13   1 2300.45 259.039   4
 -12  13   1 2130.76 303.009   6
 -11  13   1 4873.48 401.754   6
 -11  13   1 4645.91 355.954   4
 -10  13   1 13640.0 624.957   6
 -10  13   1 14285.2 587.605   4
   9  13  -1 568.062 229.652   4
  -9  13   1 350.684 219.735   4
  -9  13   1 733.176 255.203   6
  -8  13   1 409.529 221.867   4
   8  13  -1 685.090 246.835   4
  -8  13   1 213.528 234.763   6
  -7  13   1 1292.32 262.432   4
   7  13  -1 1346.65 258.919   4
  -7  13   1 1480.33 283.528   6
  -6  13   1 689.641 247.607   4
  -6  13   1 329.863 231.863   6
   6  13  -1 663.550 224.596   4
  -5  13   1 1682.11 307.938   4
  -5  13   1 1601.74 275.886   6
   5  13  -1 1583.31 288.645   4
  -4  13   1 251.722 216.271   4
  -4  13   1 244.417 207.233   6
   4  13  -1 305.623 228.077   4
   3  13  -1 1033.20 276.492   4
  -3  13   1 664.804 264.020   4
   2  13  -1 680.831 262.584   4
  -2  13   1 823.005 267.568   4
   1  13  -1 4354.29 407.219   4
  -1  13   1 4662.83 401.614   4
   0  13   1-72.6295 221.237   4
   0  13  -1 292.055 261.232   4
   1  13   1 1147.70 275.022   4
  -1  13  -1 1602.37 336.698   4
   2  13   1 329.782 240.554   4
  -2  13  -1 364.542 251.388   4
  -2  13  -1 306.401 195.606   6
  -3  13  -1 742.757 218.453   6
   3  13   1 692.685 259.377   4
  -3  13  -1 753.917 269.627   4
  -4  13  -1 2315.07 348.439   4
   4  13   1 1791.28 273.781   4
  -4  13  -1 2187.12 281.118   6
   5  13   1 7296.36 450.689   4
  -5  13  -1 8274.12 504.263   4
  -5  13  -1 7347.77 452.645   6
  -6  13  -1 4159.63 374.295   6
   6  13   1 4189.83 352.707   4
  -6  13  -1 4136.66 378.080   4
  -7  13  -1 1832.85 275.913   6
   7  13   1 2127.34 272.503   4
  -7  13  -1 2181.98 295.766   4
  -8  13  -1 356.156 211.117   4
  -8  13  -1 645.477 231.950   6
   8  13   1 393.782 190.162   4
  -9  13  -1 100.915 223.061   6
  -9  13  -1 323.506 206.828   4
   9  13   1 385.574 192.499   4
 -10  13  -1 368.173 237.073   6
  10  13   1 231.835 183.350   4
 -10  13  -1 323.475 188.667   4
 -11  13  -1 431.527 225.609   6
 -11  13  -1 329.618 194.742   4
 -12  13  -1 678.430 239.103   6
 -12  13  -1 402.872 180.771   4
 -13  13  -1 1279.29 250.101   6
 -14  13  -1 10220.5 496.340   6
 -15  13  -1 2806.68 302.522   6
 -16  13  -1 576.404 208.318   6
 -17  13  -1 115.823 189.862   6
 -18  13  -1 86.6303 150.415   6
 -19  13  -1-48.2582 145.769   6
 -20  13  -1 547.616 162.492   6
 -21  13  -1 898.151 149.211   6
 -14  14   1 2396.21 193.680   4
 -13  14   1 319.692 132.495   4
 -12  14   1 1281.59 186.028   4
 -11  14   1 403.649 162.159   4
 -10  14   1 382.290 170.370   4
  -9  14   1 867.054 199.892   4
  -8  14   1 1421.24 237.023   4
  -7  14   1 1295.33 237.412   4
  -6  14   1 466.613 210.910   4
  -5  14   1 584.172 213.378   4
   5  14  -1 964.086 241.331   4
   4  14  -1 519.834 220.253   4
  -4  14   1 728.094 216.340   4
  -3  14   1 6323.77 404.473   4
   3  14  -1 5952.19 409.193   4
  -2  14   1 17898.2 662.601   4
   2  14  -1 17778.0 671.339   4
   1  14  -1 13782.9 596.320   4
  -1  14   1 12594.3 563.825   4
   0  14  -1 499.575 227.919   4
   0  14   1 324.551 208.865   4
   1  14   1 11026.3 513.788   4
  -1  14  -1 10681.2 532.035   4
  -2  14  -1 3319.91 349.454   4
   2  14   1 3381.26 317.322   4
  -3  14  -1 162.582 219.705   4
   3  14   1-87.9472 176.564   4
   4  14   1 11.2182 167.955   4
  -4  14  -1 77.0319 197.738   4
  -4  14  -1 449.768 189.334   6
   5  14   1 119.869 167.960   4
  -5  14  -1-166.797 170.226   6
  -5  14  -1 90.9332 204.318   4
  -6  14  -1 381.388 213.014   4
   6  14   1 125.358 171.518   4
  -6  14  -1 280.717 178.268   6
  -7  14  -1 2190.34 259.863   6
   7  14   1 2310.49 251.195   4
  -7  14  -1 2473.86 271.531   4
  -8  14  -1 143.748 178.149   6
  -8  14  -1-129.959 163.455   4
   8  14   1 57.7192 155.005   4
   9  14   1 9061.01 395.321   4
  -9  14  -1 9778.01 445.873   4
  -9  14  -1 8510.00 437.967   6
 -10  14  -1 831.748 203.728   6
 -11  14  -1 59.3568 169.531   6
 -12  14  -1 3605.53 288.057   6
 -13  14  -1 2183.70 234.498   6
 -14  14  -1 7816.01 376.080   6
 -15  14  -1 1740.19 207.455   6
 -16  14  -1 11091.4 406.153   6
 -17  14  -1 2764.49 212.005   6
 -18  14  -1 331.624 122.159   6
 -10  15   1 843.178 148.210   4
  -9  15   1 4636.17 261.234   4
  -8  15   1 1435.26 183.048   4
  -7  15   1 10037.5 402.892   4
  -6  15   1 12881.9 470.013   4
  -5  15   1 8510.31 391.990   4
  -4  15   1 5541.87 328.642   4
  -3  15   1 1506.20 210.437   4
  -2  15   1 2525.61 250.966   4
  -1  15   1 17313.5 560.105   4
   0  15   1 12904.7 489.120   4
   1  15   1 1287.65 204.690   4
   2  15   1 899.210 172.645   4
   3  15   1-43.4705 132.780   4
   4  15   1 191.310 137.196   4
   5  15   1 74.1635 124.811   4
   6  15   1 3852.07 248.850   4
  37   0  -2 6667.83 328.867   7
  36   0  -2 6855.42 368.349   7
 -36   0   2 5701.32 294.844   8
  35   0  -2 7.93561 160.957   7
 -35   0   2 293.997 142.891   8
  34   0  -2 11244.6 528.773   7
 -34   0   2 10728.6 461.098   8
  33   0  -2 24250.8 795.738   7
 -33   0   2 24038.1 721.855   8
 -32   0   2 9359.47 487.741   8
  32   0  -2 10132.2 556.435   7
 -31   0   2 739.174 213.018   8
  31   0  -2 590.997 251.395   7
  30   0  -2 87.4316 260.624   7
  29   0  -2 9090.57 548.571   7
  28   0  -2 21851.0 843.550   7
  27   0  -2-56.4573 227.748   7
  26   0  -2 1010.42 269.578   7
  26   0  -2 901.890 410.947   2
  25   0  -2 52.1066 222.707   7
  25   0  -2 54.6455 246.164   2
  24   0  -2 11041.0 959.036   2
  24   0  -2 11608.3 595.509   7
  23   0  -2-105.723 267.298   2
  23   0  -2-93.7849 229.709   7
  22   0  -2 42400.6 1142.60   7
  22   0  -2 45235.8 1878.22   2
  21   0  -2 11205.2 934.072   2
  21   0  -2 11706.5 592.401   7
  20   0  -2-3.45441 224.211   2
  19   0  -2 3324.93 503.031   2
  18   0  -2 2573.68 429.835   2
  17   0  -2 20303.9 1076.81   2
  16   0  -2 156739. 3273.55   2
  15   0  -2 74635.9 2039.03   2
  14   0  -2 19917.4 982.643   2
  13   0  -2 600.426 290.377   2
  12   0  -2 15244.8 788.540   2
  11   0  -2 4409.01 426.004   2
  10   0  -2 54171.1 1387.22   2
   9   0  -2 7028.76 455.785   2
   8   0  -2 173854. 2752.48   2
   7   0  -2 739953. 9009.43   2
   6   0  -2 294124. 3972.37   2
   5   0  -2 13915.5 509.645   2
   4   0  -2 879512. 10315.4   2
   3   0  -2 167858. 2418.33   2
   3   0  -2 172663. 1997.53   1
  -2   0   2 72503.1 1360.29   3
  -1   0   2 342114. 4437.98   3
   0   0   2 107611. 1773.95   3
   1   0   2 7143.37 376.178   3
   2   0   2 164974. 2479.26   3
   3   0   2 68754.5 1355.13   3
   4   0   2 45924.5 1079.55   3
   5   0   2 99669.5 1816.41   3
   6   0   2 30396.1 913.460   3
   7   0   2 5366.45 406.903   3
   8   0   2 13713.4 652.837   3
   9   0   2 7628.13 528.865   3
  10   0   2 13583.9 709.989   3
  11   0   2 2791.51 380.928   3
  12   0   2 62784.0 1729.79   3
  13   0   2 3910.57 474.076   3
  14   0   2 35221.3 1365.47   3
  15   0   2 581.617 265.411   3
  16   0   2 632.117 289.674   3
  17   0   2 5621.69 613.841   3
  18   0   2 18930.9 1121.64   3
  19   0   2 30101.4 1430.23   3
  20   0   2 1201.95 283.726   7
  20   0   2 960.350 326.314   3
  21   0   2 1134.60 377.701   3
  21   0   2 1085.40 316.745   7
  22   0   2 1515.90 399.814   3
  22   0   2 2131.28 342.875   7
  23   0   2 99131.7 2935.70   3
  23   0   2 97079.8 2031.47   7
  24   0   2 8914.02 876.449   3
  24   0   2 7841.82 556.470   7
  25   0   2 165.575 260.394   3
  25   0   2 331.376 258.496   7
  26   0   2 5582.62 488.718   7
  27   0   2 197.649 287.730   7
  28   0   2 16742.0 764.615   7
  29   0   2 7511.96 530.486   7
  30   0   2 540.510 261.484   7
  31   0   2 1054.31 282.339   7
  32   0   2-18.4671 211.234   7
  33   0   2 6017.29 415.680   7
  34   0   2 2609.82 285.834   7
  35   0   2 934.444 199.149   7
  36   0   2 20442.2 579.851   7
  37   0   2 5958.02 278.946   7
  37   1  -2 2359.07 219.312   7
 -37  -1   2 2052.95 171.461   8
  36   1  -2 305.001 157.012   7
  36  -1  -2 332.717 155.556   7
 -36  -1   2 252.991 134.081   8
 -35  -1   2 957.508 173.519   8
  35   1  -2 931.231 216.923   7
  35  -1  -2 942.078 211.703   7
 -34   1   2 3570.35 280.627   8
  34   1  -2 4375.50 356.440   7
  34  -1  -2 4371.69 340.545   7
 -34  -1   2 4422.21 312.439   8
  33  -1  -2-275.537 193.747   7
 -33   1   2-86.4386 146.614   8
 -33  -1   2 162.148 180.104   8
  33   1  -2-50.2075 207.054   7
 -32  -1   2 562.412 194.890   8
 -32   1   2 533.533 177.180   8
  32  -1  -2 512.983 218.926   7
  32   1  -2 490.994 237.475   7
  31   1  -2 177.683 242.451   7
 -31   1   2 171.160 154.547   8
  31  -1  -2 123.808 211.247   7
 -30   1   2 2314.93 275.722   8
  30   1  -2 1810.89 315.639   7
  30  -1  -2 2297.23 326.599   7
 -29   1   2 3364.12 350.155   8
  29  -1  -2 4003.98 390.311   7
  29   1  -2 3970.35 409.306   7
  28  -1  -2 1990.94 333.436   7
  28   1  -2 2081.80 324.904   7
 -28   1   2 1566.93 276.008   8
  27   1  -2 364.943 255.879   7
  27  -1  -2 397.800 224.989   7
  26  -1  -2 330.281 345.368   2
  26  -1  -2 238.374 214.759   7
  26   1  -2 747.745 286.652   7
  26   1  -2 352.168 287.179   2
  25   1  -2 4520.25 430.834   7
  25  -1  -2 4296.65 640.474   2
  25   1  -2 3644.24 632.972   2
  25  -1  -2 4493.44 400.852   7
  24  -1  -2 12276.0 1051.20   2
  24  -1  -2 12870.8 619.041   7
  24   1  -2 13261.7 1061.09   2
  24   1  -2 13144.2 649.757   7
  23  -1  -2 29461.2 1555.07   2
  23  -1  -2 27510.4 889.128   7
  23   1  -2 27739.7 906.659   7
  23   1  -2 26309.6 1418.50   2
  22  -1  -2 31496.0 1574.95   2
  22  -1  -2 32772.0 952.641   7
  22   1  -2 32668.4 980.200   7
  22   1  -2 30379.3 1498.80   2
  21   1  -2 5227.90 396.230   7
  21  -1  -2 4032.52 612.848   2
  21   1  -2 3886.43 574.406   2
  21  -1  -2 5485.95 422.013   7
  20  -1  -2-60.2485 232.554   2
  20   1  -2 163.031 252.016   2
  19  -1  -2 9593.05 809.935   2
  19   1  -2 6480.99 652.473   2
  18   1  -2 8398.78 725.173   2
  18  -1  -2 7870.85 738.291   2
  17  -1  -2 23559.3 1212.12   2
  17   1  -2 26400.8 1220.02   2
  16   1  -2 10504.0 758.696   2
  16  -1  -2 9502.90 756.560   2
  15  -1  -2 2082.95 401.157   2
  15   1  -2 2264.13 393.252   2
  14  -1  -2 3773.82 473.145   2
  14   1  -2 3610.28 441.000   2
  13  -1  -2 18716.1 901.604   2
  13   1  -2 17990.1 883.373   2
  12  -1  -2 23.3166 205.456   2
  12   1  -2 129.549 230.049   2
  11   1  -2 1141.17 281.862   2
  11  -1  -2 1125.95 276.094   2
  10   1  -2 9059.67 550.900   2
  10  -1  -2 8733.11 547.443   2
   9   1  -2 34751.7 1022.00   2
   9  -1  -2 32582.8 1015.57   2
   8   1  -2 123.930 142.809   2
   8  -1  -2 3.42576 159.148   2
   7  -1  -2 85124.9 1658.34   2
   7   1  -2 86155.5 1601.91   2
   6  -1  -2 67090.1 1371.75   2
   6   1  -2 67156.8 1300.77   2
   5  -1  -2 61257.1 1256.72   2
   5   1  -2 61904.8 1172.71   2
   4  -1  -2 252861. 3541.01   2
   4   1  -2 262431. 3178.41   1
   4   1  -2 260479. 3388.83   2
   3   1  -2 106222. 1447.49   1
   3   1  -2 101084. 1539.89   2
  -3  -1   2 101292. 1684.38   3
   2   1  -2 15695.6 435.807   2
  -2  -1   2 15840.3 539.617   3
  -1   1   2 80054.5 1475.66   3
  -1  -1   2 78694.9 1407.78   3
   0   1   2 66676.7 1297.80   3
   0  -1   2 65779.4 1256.95   3
   1  -1   2 149179. 2275.26   3
   1   1   2 149329. 2298.87   3
   2  -1   2 26873.5 753.842   3
   2   1   2 25982.2 747.320   3
   3  -1   2 6263.85 381.743   3
   3   1   2 6238.64 375.323   3
   4  -1   2 12831.6 550.957   3
   4   1   2 12741.0 540.451   3
   5  -1   2 345.832 188.182   3
   5   1   2 278.813 173.794   3
   6   1   2 68.8596 159.130   3
   6  -1   2 167.126 189.861   3
   7   1   2 54522.8 1307.91   3
   7  -1   2 55816.8 1371.08   3
   8  -1   2-96.9305 215.612   3
   8   1   2 153.155 193.759   3
   9   1   2 1548.85 276.415   3
   9  -1   2 1668.21 296.984   3
  10   1   2 3488.30 380.012   3
  10  -1   2 3781.48 425.500   3
  11  -1   2 109865. 2393.84   3
  11   1   2 110906. 2266.35   3
  12   1   2 44453.2 1373.01   3
  12  -1   2 42684.6 1436.67   3
  13   1   2 78993.1 1990.52   3
  13  -1   2 77549.2 2074.67   3
  14  -1   2 6101.85 622.221   3
  14   1   2 7072.44 603.186   3
  15  -1   2 19536.1 1093.86   3
  15   1   2 20074.6 1012.57   3
  16  -1   2 27057.1 1324.49   3
  16   1   2 25752.2 1189.70   3
  17   1   2 86.0559 222.956   3
  17  -1   2 84.3238 254.088   3
  18  -1   2 2376.30 478.794   3
  18   1   2 2074.44 414.248   3
  19   1   2 1545.16 383.514   3
  19  -1   2 1769.55 427.668   3
  20  -1   2 25943.5 905.716   7
  20   1   2 25551.7 1316.15   3
  20   1   2 25897.5 933.837   7
  20  -1   2 27172.9 1423.06   3
  21   1   2 16835.0 753.524   7
  21  -1   2 15892.4 1121.96   3
  21   1   2 15641.9 1073.88   3
  21  -1   2 16975.3 746.280   7
  22   1   2 6899.85 731.835   3
  22  -1   2 7164.44 784.735   3
  22   1   2 6993.19 530.272   7
  22  -1   2 6693.57 509.816   7
  23   1   2 3424.14 547.175   3
  23  -1   2 4239.83 429.598   7
  23  -1   2 4554.07 667.428   3
  23   1   2 3696.80 418.601   7
  24   1   2 46.1941 221.590   3
  24  -1   2-166.595 251.280   7
  24  -1   2-297.061 318.122   3
  24   1   2 37.0490 259.636   7
  25   1   2 1270.21 363.888   3
  25  -1   2 1983.31 349.494   7
  25  -1   2 1347.04 423.426   3
  25   1   2 2456.40 388.291   7
  26   1   2 164.686 256.460   7
  26  -1   2 81.9630 261.818   7
  27   1   2 570.527 312.985   7
  27  -1   2 1100.52 306.345   7
  28   1   2 1309.22 306.244   7
  28  -1   2 992.750 302.082   7
  29   1   2 3112.52 393.354   7
  29  -1   2 3181.66 384.686   7
  30   1   2 3039.41 378.123   7
  30  -1   2 2379.32 337.320   7
  31  -1   2 2542.58 339.539   7
  31   1   2 2623.21 370.206   7
  32  -1   2 1347.40 266.892   7
  32   1   2 1071.76 273.760   7
  33  -1   2 3310.62 323.299   7
  33   1   2 3264.09 336.795   7
  34  -1   2 2841.54 287.514   7
  34   1   2 2726.07 287.832   7
  35  -1   2 2288.79 236.237   7
  35   1   2 2392.47 246.781   7
  36   1   2 8186.36 366.187   7
  36  -1   2 7961.29 339.476   7
  37  -1   2 2661.28 185.832   7
  37   1   2 2443.53 206.669   7
 -37  -2   2 203.288 103.111   8
  37   2  -2 227.831 137.647   7
 -36  -2   2 242.429 124.218   8
  36   2  -2 268.792 156.291   7
 -35  -2   2 942.813 181.944   8
  35  -2  -2 972.270 192.409   7
  35   2  -2 925.488 204.599   7
 -34  -2   2 3364.93 311.088   8
  34   2  -2 3653.29 337.024   7
  34  -2  -2 3845.83 304.297   7
  33   2  -2 4715.17 404.039   7
  33  -2  -2 5076.02 368.964   7
  32   2  -2 3180.49 384.067   7
  32  -2  -2 2662.93 300.639   7
  31  -2  -2 3463.01 346.695   7
 -31   2   2 2344.56 263.093   8
  31   2  -2 3265.13 370.337   7
 -30   2   2 4134.03 326.703   8
  30   2  -2 4825.13 435.127   7
  30  -2  -2 4162.73 383.786   7
 -29   2   2 656.293 214.469   8
  29   2  -2 289.080 228.374   7
  29  -2  -2 420.889 230.443   7
  28  -2  -2 127.799 219.907   7
  28   2  -2 293.138 254.123   7
  27  -2  -2 8495.89 528.535   7
 -27   2   2 7632.40 504.067   8
  26  -2  -2 4670.19 671.371   2
  26   2  -2 4303.17 415.626   7
 -26   2   2 4219.55 372.643   8
  26  -2  -2 4823.35 398.697   7
  25  -2  -2 10227.4 549.919   7
 -25   2   2 9177.39 511.328   8
  25  -2  -2 9061.65 938.916   2
  25   2  -2 9894.31 575.887   7
  24  -2  -2 5446.51 416.084   7
  24  -2  -2 4812.80 718.398   2
 -24   2   2 5010.14 406.410   8
  24   2  -2 5181.11 431.235   7
  23  -2  -2 270.997 312.982   2
  23   2  -2 283.241 278.113   2
  23  -2  -2 317.053 195.069   7
  23   2  -2 508.237 243.536   7
  22  -2  -2 6741.16 452.305   7
  22   2  -2 6915.55 466.648   7
  22  -2  -2 6584.95 767.692   2
  22   2  -2 6431.83 698.763   2
  21  -2  -2 16258.9 1128.24   2
  21   2  -2 18402.8 714.462   7
  21   2  -2 16169.1 1047.82   2
  21  -2  -2 16684.6 670.692   7
  20  -2  -2 41275.8 1761.65   2
  20   2  -2 42690.7 1097.85   7
  20   2  -2 42431.6 1663.59   2
  19   2  -2 79.4203 210.693   2
  19  -2  -2 379.151 302.271   2
  18  -2  -2 3518.39 526.033   2
  18   2  -2 3739.61 493.974   2
  17  -2  -2-5.49604 278.606   2
  17   2  -2 498.542 268.779   2
  16  -2  -2 11822.8 834.404   2
  16   2  -2 11978.0 797.449   2
  15  -2  -2 95892.4 2385.89   2
  15   2  -2 95607.5 2310.00   2
  14  -2  -2 8592.00 662.633   2
  14   2  -2 9026.24 659.097   2
  13  -2  -2 1705.64 354.322   2
  13   2  -2 1387.92 298.962   2
  12   2  -2 7496.62 549.889   2
  12  -2  -2 7989.81 575.962   2
  11  -2  -2 35396.6 1144.38   2
  11   2  -2 34750.9 1122.81   2
  10  -2  -2 3407.77 373.152   2
  10   2  -2 3364.91 364.074   2
   9  -2  -2 42109.5 1186.54   2
   9   2  -2 41758.8 1141.97   2
   8  -2  -2 14625.0 655.506   2
   8   2  -2 15016.1 616.382   2
  -8   2   2 14267.6 370.752   1
   7  -2  -2 13546.0 601.429   2
  -7   2   2 13420.6 324.673   1
   7   2  -2 12789.6 549.689   2
   6  -2  -2 25203.5 803.575   2
   6   2  -2 23550.4 710.298   2
  -6   2   2 25534.8 465.780   1
   5   2  -2 18101.4 532.761   1
   5  -2  -2 17017.0 648.829   2
   5   2  -2 17530.7 549.426   2
   4   2  -2 200.042 143.927   2
   4  -2  -2 135.787 148.100   2
   4   2  -2 238.414 120.557   1
   3   2  -2 63301.2 1151.07   1
   3   2  -2 62347.7 1034.86   2
  -3  -2   2 61389.0 1177.89   3
   2   2  -2 154327. 2038.31   2
   2   2  -2 157980. 2280.55   1
  -2  -2   2 152616. 2290.08   3
   1   2  -2 3825.58 162.464   2
  -1  -2   2 3443.89 257.677   3
   0   2  -2 27242.2 475.840   2
   0  -2   2 27200.5 721.234   3
   0   2   2 26588.7 776.019   3
   1   2   2 2170.83 251.118   3
   1  -2   2 2273.56 260.143   3
   2   2   2 16557.0 595.779   3
   2  -2   2 16703.1 588.959   3
   3  -2   2 23801.4 742.051   3
   3   2   2 23963.0 733.544   3
   4  -2   2 139856. 2307.12   3
   4   2   2 140105. 2262.67   3
   5   2   2 59828.1 1305.67   3
   5  -2   2 61282.6 1367.56   3
   6  -2   2 55499.8 1340.14   3
   6   2   2 54605.5 1261.02   3
   7  -2   2 18717.8 776.209   3
   7   2   2 19273.3 714.221   3
   8   2   2 21402.7 782.575   3
   8  -2   2 20978.9 855.210   3
   9  -2   2 10370.3 642.553   3
   9   2   2 10925.6 571.643   3
  10   2   2 59695.9 1473.83   3
  10  -2   2 58785.7 1643.52   3
  11  -2   2 55618.3 1652.47   3
  11   2   2 57152.5 1481.44   3
  12  -2   2 2958.03 464.854   3
  12   2   2 2661.01 348.625   3
  13   2   2 11542.6 688.917   3
  13  -2   2 10350.7 779.371   3
  14   2   2 183.330 193.729   3
  14  -2   2 357.763 297.249   3
  15  -2   2 2178.39 440.341   3
  15   2   2 2383.08 373.470   3
  16   2   2 6746.92 602.013   3
  16  -2   2 7566.80 750.378   3
  17  -2   2 973.330 360.509   3
  17   2   2 1222.99 313.407   3
  18   2   2 479.525 221.586   3
  18  -2   2 273.009 268.707   3
  19   2   2 325.777 236.782   3
  19  -2   2 376.790 310.825   3
  19   2   2 570.168 241.331   7
  20  -2   2 5062.37 419.584   7
  20   2   2 5352.30 598.328   3
  20   2   2 5382.93 448.049   7
  21   2   2 301.326 348.131   7
  21  -2   2-106.980 257.145   3
  21  -2   2 207.914 258.972   7
  21   2   2-213.112 203.331   3
  22  -2   2 14644.4 697.490   7
  22   2   2 13750.9 974.628   3
  22   2   2 14504.8 717.687   7
  22  -2   2 13610.7 1096.17   3
  23   2   2 35799.4 1626.93   3
  23  -2   2 36082.4 1775.39   3
  23   2   2 35478.9 1128.86   7
  23  -2   2 34753.7 1091.80   7
  24   2   2 27579.4 1011.73   7
  24  -2   2 29925.4 1633.31   3
  24  -2   2 27352.3 971.440   7
  25  -2   2 110.932 247.658   7
  25   2   2 306.568 293.334   7
  25  -2   2-22.8512 262.488   3
  26   2   2 7730.27 562.990   7
  26  -2   2 7934.51 550.951   7
  27  -2   2 884.754 306.435   7
  27   2   2 785.692 304.090   7
  28   2   2 16539.3 783.793   7
  28  -2   2 17262.3 747.749   7
  29   2   2 6117.13 486.687   7
  29  -2   2 5766.76 443.935   7
  30   2   2 4811.39 432.263   7
  30  -2   2 4240.32 396.997   7
  31  -2   2 3632.67 348.017   7
 -31   2  -2 3860.41 294.503   5
  31   2   2 3735.45 380.490   7
  32  -2   2 2769.90 304.510   7
  32   2   2 2721.85 327.361   7
 -32   2  -2 2937.87 246.295   5
  33   2   2 3448.11 330.717   7
  33  -2   2 2743.35 275.383   7
  34  -2   2 1510.84 225.311   7
  34   2   2 2187.39 264.830   7
  35   2   2 6930.99 367.217   7
  35  -2   2 6460.50 324.614   7
  36  -2   2 821.243 150.427   7
  36   2   2 921.932 167.582   7
  37   2   2 129.605 112.215   7
 -37  -3   2 159.775 108.357   8
 -36  -3   2 3226.91 236.797   8
  36   3  -2 3205.90 249.482   7
 -35  -3   2 1941.07 227.973   8
  35   3  -2 2623.15 260.566   7
 -34  -3   2 434.712 170.472   8
  34  -3  -2 410.159 146.698   7
  34   3  -2 794.060 207.017   7
  33  -3  -2 320.885 165.451   7
  33   3  -2 148.469 191.654   7
  32  -3  -2 615.729 192.360   7
  32   3  -2 844.123 237.301   7
  31   3  -2 2676.59 333.002   7
  31  -3  -2 2489.99 295.164   7
  30   3  -2 314.750 249.516   7
  30  -3  -2 227.857 175.617   7
  29  -3  -2 11119.4 548.296   7
  29   3  -2 12067.7 625.658   7
  28   3  -2 4098.04 409.944   7
  28  -3  -2 4260.15 361.118   7
  27  -3  -2 2029.31 300.484   7
  27   3  -2 1902.47 340.190   7
  26   3  -2 4073.34 421.652   7
 -26   3   2 4254.84 341.507   5
  26  -3  -2 4546.60 390.315   7
  25   3  -2 3526.81 392.624   7
 -25   3   2 3073.12 291.516   5
  25  -3  -2 2915.54 332.992   7
  25  -3  -2 3058.15 595.192   2
 -24   3   2 1881.22 244.322   5
  24  -3  -2 1867.91 281.780   7
  24   3  -2 2061.20 308.535   7
  24  -3  -2 2158.35 505.726   2
  23  -3  -2 51707.1 1223.37   7
 -23   3   2 49392.5 1179.55   5
  23   3  -2 52669.8 1303.84   7
  23  -3  -2 49870.3 2105.28   2
  22  -3  -2 5269.84 389.387   7
 -22   3   2 5213.49 363.967   5
  22   3  -2 5607.68 429.826   7
  22  -3  -2 4325.03 642.647   2
  21  -3  -2 3372.01 579.109   2
  21   3  -2 4762.32 396.171   7
 -21   3   2 3888.65 328.489   5
  21  -3  -2 3822.95 330.642   7
  20   3  -2 372.294 217.503   2
  20   3  -2 732.081 233.509   7
  19   3  -2 1400.02 346.261   2
  19  -3  -2 1042.05 337.473   2
  18  -3  -2 6318.74 682.382   2
  18   3  -2 6141.05 597.896   2
  17  -3  -2 8182.32 728.249   2
  17   3  -2 8133.46 670.403   2
  16   3  -2 12083.6 787.451   2
  16  -3  -2 12441.9 855.130   2
  15   3  -2 22742.8 1030.75   2
  15  -3  -2 23357.8 1111.62   2
  14  -3  -2 3990.82 479.612   2
  14   3  -2 4276.84 445.445   2
  13   3  -2 4970.81 457.901   2
  13  -3  -2 5653.29 523.513   2
  12   3  -2 23392.7 925.786   2
  12  -3  -2 23516.3 991.214   2
  11  -3  -2 6666.45 523.626   2
  11   3  -2 7023.93 491.689   2
  10  -3  -2 7351.57 524.332   2
  10   3  -2 7168.52 475.980   2
 -10   3   2 6845.30 342.749   1
  -9   3   2 338.308 117.901   1
   9  -3  -2 390.622 198.680   2
   9   3  -2 405.783 186.330   2
   8   3  -2 13262.8 565.021   2
  -8   3   2 13541.0 448.417   1
   8  -3  -2 13528.7 668.653   2
   7   3  -2 4281.13 310.752   2
   7  -3  -2 4555.49 384.365   2
  -7   3   2 4325.60 245.999   1
   6  -3  -2 7909.39 471.230   2
  -6   3   2 7411.81 319.120   1
   6   3  -2 7563.02 367.402   2
  -5   3   2 17094.4 495.763   1
   5   3  -2 16604.9 509.845   2
   5   3  -2 17526.6 618.891   1
   5  -3  -2 17613.3 687.854   2
   4   3  -2 7210.17 287.521   2
   4   3  -2 7454.28 398.615   1
  -3  -3   2 2266.54 205.052   3
   3   3  -2 2447.17 254.461   1
   3   3  -2 2104.77 126.441   2
   2   3  -2 3062.39 280.529   1
  -2  -3   2 2772.08 225.732   3
   1   3  -2 32134.1 874.345   1
  -1  -3   2 29544.9 743.481   3
   0  -3   2 83136.1 1468.30   3
   1  -3   2 74166.7 1393.28   3
   2  -3   2 32051.9 861.785   3
   2   3   2 32512.4 889.895   3
   3   3   2 1835.19 233.018   3
   3  -3   2 1582.80 232.162   3
   4  -3   2 112.613 167.166   3
   4   3   2 251.711 142.274   3
   5  -3   2 3625.28 342.041   3
   5   3   2 3663.98 313.967   3
   6  -3   2 16789.2 722.242   3
   6   3   2 16233.6 643.121   3
   7   3   2 53077.1 1259.99   3
   7  -3   2 54780.9 1427.74   3
   8   3   2 3216.45 312.111   3
   8  -3   2 3368.44 384.274   3
   9  -3   2 62251.9 1665.96   3
   9   3   2 60812.6 1443.07   3
  10  -3   2 21637.3 988.684   3
  10   3   2 23075.9 850.559   3
  11  -3   2 1174.05 345.757   3
  11   3   2 1407.67 257.506   3
  12  -3   2 26102.1 1201.11   3
  12   3   2 28510.2 1022.01   3
  13  -3   2 13374.3 899.765   3
  13   3   2 15778.8 778.404   3
  14  -3   2 5696.31 638.252   3
  14   3   2 6199.37 513.750   3
  15   3   2 4652.91 456.961   3
  15  -3   2 4244.02 572.952   3
  16  -3   2 11722.1 928.539   3
  16   3   2 10949.1 727.109   3
  17  -3   2 5560.15 667.660   3
  17   3   2 5776.86 542.563   3
  18  -3   2 53.0941 293.709   3
  18   3   2 325.012 222.299   3
  19   3   2 2660.04 343.166   7
  19  -3   2 2046.01 508.086   3
  19   3   2 2075.50 423.435   3
  20  -3   2-28.5975 276.221   3
  20  -3   2-66.5456 213.598   7
  20   3   2-36.0415 230.942   7
  21  -3   2 757.904 244.661   7
  21  -3   2 1020.22 391.001   3
  21   3   2 704.849 290.255   7
  22  -3   2 13727.9 1157.97   3
  22  -3   2 15345.2 703.096   7
  22   3   2 13928.6 703.283   7
  23  -3   2-17.0308 272.105   3
  23   3   2-72.1739 238.377   7
  23  -3   2-341.230 236.067   7
  24  -3   2 11829.6 1055.29   3
  24  -3   2 9976.24 576.395   7
  24   3   2 10821.5 650.581   7
  25  -3   2 3241.55 372.553   7
  25   3   2 2636.68 393.920   7
  26   3   2 4732.37 462.805   7
  26  -3   2 5287.92 431.183   7
  27   3   2 92.8166 251.143   7
  27  -3   2 298.553 220.340   7
  28  -3   2 4727.77 399.826   7
  28   3   2 4823.05 457.220   7
  29   3   2 1092.30 288.290   7
  29  -3   2 929.462 248.240   7
  30  -3   2 42.3262 185.954   7
  30   3   2-27.4837 241.947   7
  31   3   2 144.913 236.259   7
 -31   3  -2 23.9678 150.964   5
  31  -3   2-156.123 189.094   7
 -32   3  -2 887.250 173.682   5
  32  -3   2 699.458 195.956   7
  32   3   2 1030.20 248.602   7
 -33   3  -2 163.821 130.445   5
  33  -3   2-133.784 162.993   7
  33   3   2 216.983 182.682   7
  34   3   2 250.809 170.775   7
  34  -3   2-33.9673 134.272   7
  35   3   2 1431.59 191.246   7
  36   3   2 642.708 147.290   7
  37   3   2 1281.27 149.052   7
 -37  -4   2-143.087 94.1320   8
 -36  -4   2 184.256 117.397   8
  36   4  -2-146.664 120.004   7
 -35  -4   2 2517.90 229.839   8
  35   4  -2 2460.71 229.712   7
 -34  -4   2 1446.56 217.856   8
  34   4  -2 1946.26 237.839   7
  33   4  -2 563.587 211.708   7
  32   4  -2-267.388 212.507   7
  31   4  -2 7245.60 461.190   7
 -30   4   2 3674.25 296.010   5
  30   4  -2 3262.44 358.567   7
 -29   4   2 1132.44 212.689   5
  29   4  -2 540.577 240.547   7
 -28   4   2 327.100 177.727   5
  28   4  -2-279.397 232.821   7
 -27   4   2 982.676 216.446   5
  27   4  -2 748.496 267.413   7
  26   4  -2-107.480 247.353   7
 -26   4   2 256.853 203.520   5
 -25   4   2 1024.07 234.665   5
  25  -4  -2 1227.69 412.328   2
  25   4  -2 1107.00 286.989   7
  24   4  -2 21294.7 814.296   7
 -24   4   2 21980.9 767.653   5
  24  -4  -2 23122.3 1443.45   2
  23  -4  -2 26265.0 1495.39   2
  23   4  -2 25158.7 870.932   7
 -23   4   2 25635.0 822.930   5
  22   4  -2 11173.2 581.121   7
 -22   4   2 10905.9 530.876   5
  22  -4  -2 11188.7 980.984   2
 -21   4   2 14208.1 612.187   5
  21  -4  -2 14547.0 1098.92   2
  21   4  -2 14782.8 653.679   7
  20   4  -2 202.407 212.151   7
  20  -4  -2-209.547 253.621   2
 -20   4   2 342.130 196.357   5
 -19   4   2 2093.08 251.838   5
  19   4  -2 2100.08 315.140   7
  19  -4  -2 1876.60 423.421   2
  18  -4  -2 2845.58 522.082   2
  17  -4  -2 10828.5 876.971   2
  16  -4  -2 11500.9 854.872   2
  15  -4  -2 1168.51 320.847   2
  14  -4  -2-62.6651 215.850   2
  13  -4  -2 41338.2 1441.52   2
  12  -4  -2 15386.6 824.981   2
 -11   4   2 34457.7 954.470   1
  11  -4  -2 34865.2 1222.81   2
 -10   4   2 31373.0 880.780   1
  10  -4  -2 30957.2 1131.22   2
  -9   4   2 2093.58 228.463   1
   9  -4  -2 2199.72 343.611   2
  -8   4   2 156.380 118.061   1
   8  -4  -2-123.756 205.946   2
  -7   4   2 1984.92 219.299   1
   7  -4  -2 1629.82 274.750   2
   6  -4  -2 7435.57 485.004   2
   6   4  -2 7512.37 467.994   1
  -6   4   2 6915.95 372.172   1
   5   4  -2 10251.3 544.156   1
  -5   4   2 10307.1 452.213   1
   5  -4  -2 10267.3 571.822   2
   4   4  -2 284.850 163.669   1
  -3  -4   2 1709.19 178.504   3
   3   4  -2 1894.56 276.734   1
  -2  -4   2 12132.2 429.085   3
   2   4  -2 11938.4 584.923   1
   1   4  -2 12689.3 615.966   1
  -1  -4   2 11452.8 430.825   3
   0   4  -2 112265. 2124.58   1
   0  -4   2 110961. 1805.47   3
   1  -4   2 4210.73 299.467   3
   2  -4   2 25353.9 766.180   3
   3  -4   2 47103.5 1134.81   3
   4  -4   2 388.753 172.458   3
   4   4   2 530.948 170.627   3
   5  -4   2 5635.04 438.947   3
   5   4   2 6580.34 408.875   3
   6  -4   2 404.575 203.929   3
   6   4   2 341.898 157.258   3
   7   4   2 11085.1 529.521   3
   7  -4   2 9653.27 612.959   3
   8  -4   2 202.596 223.626   3
   8   4   2 138.718 134.957   3
   9  -4   2 1364.73 308.515   3
   9   4   2 1679.02 250.661   3
  10  -4   2 17089.8 915.336   3
  10   4   2 18677.7 744.296   3
  11   4   2 8125.28 511.923   3
  11  -4   2 7122.79 651.757   3
  12  -4   2 13986.6 884.143   3
  12   4   2 16181.8 738.761   3
  13  -4   2 40411.9 1591.09   3
  13   4   2 47852.2 1356.04   3
  14   4   2 9438.76 603.691   3
  14  -4   2 7608.88 721.790   3
  15  -4   2 251.730 269.799   3
  16  -4   2 680.860 307.319   3
  17  -4   2 135.407 282.476   3
  18  -4   2 590.993 318.943   3
  18   4   2 1168.00 282.345   7
  19  -4   2 5807.26 739.551   3
  19   4   2 6039.49 465.016   7
  20  -4   2 24443.2 1459.43   3
  20   4   2 23013.7 872.184   7
  21   4   2 7840.40 545.983   7
  21  -4   2 8239.36 893.708   3
  22  -4   2-268.161 326.937   3
  22   4   2 152.561 278.480   7
  23  -4   2 2016.98 499.402   3
  23   4   2 1329.39 299.536   7
  24   4   2 3208.63 391.000   7
  24  -4   2 2813.11 343.383   7
  25  -4   2 3180.34 344.670   7
  25   4   2 3306.16 409.493   7
  26  -4   2 754.879 230.327   7
  26   4   2-105.637 247.558   7
  27   4   2 136.680 248.831   7
  27  -4   2 93.3687 194.329   7
  28   4   2 356.833 235.429   7
  28  -4   2 154.702 225.251   7
  29   4   2 2739.23 329.836   7
 -30   4  -2 6818.95 401.747   5
  30   4   2 6543.99 440.623   7
  31   4   2 10688.3 526.911   7
 -31   4  -2 12066.8 492.469   5
 -32   4  -2 3580.07 269.546   5
  32   4   2 3261.27 328.330   7
 -33   4  -2 1226.46 172.917   5
  33   4   2 1179.33 216.161   7
 -34   4  -2 10.5175 107.459   5
  34   4   2-286.444 153.415   7
  35   4   2 3019.77 227.384   7
  36   4   2 528.829 121.399   7
 -36  -5   2 1849.79 169.690   8
 -35  -5   2 413.955 147.217   8
  34   5  -2 194.214 135.891   7
 -34  -5   2 66.6343 140.687   8
  33   5  -2 811.552 184.557   7
 -32   5   2 1959.32 227.768   5
  32   5  -2 1224.58 229.798   7
 -31   5   2-31.4460 151.044   5
  31   5  -2-0.91622 180.747   7
 -30   5   2 2849.80 270.773   5
  30   5  -2 3040.87 314.909   7
  29   5  -2 1917.03 292.545   7
 -29   5   2 1969.19 259.349   5
 -28   5   2 4156.82 348.229   5
  28   5  -2 3235.99 354.719   7
  27   5  -2 3327.52 377.483   7
 -27   5   2 4427.82 372.346   5
 -26   5   2 12164.2 583.434   5
  26   5  -2 10854.2 618.380   7
  25   5  -2 14318.0 690.778   7
 -25   5   2 16168.7 668.581   5
 -24   5   2 1230.04 253.232   5
  24  -5  -2 828.315 382.628   2
  24   5  -2 1086.00 292.840   7
 -23   5   2 5735.16 420.917   5
  23   5  -2 5352.87 430.070   7
  23  -5  -2 5998.95 771.830   2
  22   5  -2 20316.1 771.131   7
 -22   5   2 20243.0 755.636   5
  22  -5  -2 19913.7 1321.52   2
  21  -5  -2 2549.27 514.616   2
 -21   5   2 2555.53 302.196   5
  21   5  -2 2599.95 326.868   7
  20   5  -2 25303.1 838.188   7
  20  -5  -2 24717.6 1423.66   2
 -20   5   2 25126.2 849.424   5
  19  -5  -2 2554.01 500.203   2
 -19   5   2 3051.79 323.323   5
  19   5  -2 3701.85 378.180   7
  18   5  -2 17153.0 666.227   7
 -18   5   2 17368.2 686.551   5
  18  -5  -2 15765.8 1095.16   2
  17  -5  -2 910.221 313.233   2
 -17   5   2 865.899 242.113   5
  16  -5  -2 20780.4 1162.05   2
  15  -5  -2 11251.0 823.773   2
  14  -5  -2 13231.8 859.393   2
  13  -5  -2 3496.12 451.155   2
  12  -5  -2 1899.37 361.156   2
  11  -5  -2 7544.91 591.579   2
 -11   5   2 7075.16 465.775   1
 -10   5   2 1195.67 210.876   1
  10  -5  -2 1422.55 300.905   2
  -9   5   2 68.5663 116.099   1
   9  -5  -2 47.8872 204.102   2
   8  -5  -2 4454.53 438.391   2
  -8   5   2 4179.65 343.763   1
  -7   5   2 131088. 2301.42   1
   7  -5  -2 129876. 2528.41   2
   6  -5  -2 25397.8 960.038   2
  -6   5   2 25518.6 843.261   1
   5  -5  -2 1456.61 271.558   2
  -5   5   2 1810.81 245.903   1
   5   5  -2 1760.67 282.398   1
   4   5  -2 63547.6 1588.83   1
   4  -5  -2 64021.7 1570.70   2
   3   5  -2 15549.5 748.801   1
   2   5  -2 10125.2 604.986   1
   1   5  -2 1482.74 290.160   1
  -1  -5   2 1453.72 179.895   3
   0   5  -2 20781.3 878.790   1
   0  -5   2 20688.4 613.253   3
   1  -5   2 4308.57 308.664   3
  -1   5  -2 4121.74 438.133   1
   2  -5   2 18191.6 649.839   3
  -2   5  -2 18467.0 846.521   1
   3  -5   2 15096.7 608.193   3
   4  -5   2 56.4211 167.928   3
   5  -5   2 106.415 203.639   3
   6  -5   2 1051.77 228.845   3
   7  -5   2 3928.28 425.293   3
   8  -5   2 490.096 223.273   3
   8   5   2 501.320 178.281   3
   9  -5   2 8803.25 663.816   3
  10  -5   2 39.7970 204.632   3
  11  -5   2 1.99996 206.248   3
  12  -5   2 3138.16 468.994   3
  13  -5   2 42.6381 226.571   3
  14  -5   2 20091.4 1151.73   3
  15  -5   2 30004.0 1452.25   3
  16  -5   2 430.636 275.738   3
 -16   5  -2 561.981 212.544   6
  17   5   2 4486.31 414.110   7
  17  -5   2 3910.50 597.462   3
 -17   5  -2 3940.85 327.109   6
  18   5   2 40082.8 1110.49   7
  18  -5   2 41147.4 1879.93   3
 -18   5  -2 39105.5 995.047   6
  19  -5   2 25259.0 1473.60   3
 -19   5  -2 23403.0 747.833   6
  19   5   2 24185.3 861.061   7
  20   5   2 11374.7 608.726   7
  20  -5   2 12565.0 1070.05   3
 -20   5  -2 11015.9 511.682   6
 -21   5  -2 563.312 207.121   6
  21  -5   2 813.253 331.599   3
  21   5   2 591.518 259.459   7
  22  -5   2 9876.58 958.157   3
  22   5   2 10188.4 594.261   7
  23   5   2 426.413 242.565   7
  24   5   2 552.253 255.873   7
  25   5   2 1772.09 322.280   7
  26   5   2 521.571 254.311   7
  27   5   2 286.755 252.963   7
 -28   5  -2 5895.02 407.053   5
  28   5   2 5030.47 399.049   7
  29   5   2 1886.08 285.637   7
 -29   5  -2 2208.75 263.658   5
 -30   5  -2 3760.99 309.828   5
  30   5   2 4220.43 348.620   7
  31   5   2 8035.86 437.218   7
 -31   5  -2 9230.99 426.272   5
 -32   5  -2-222.657 140.380   5
  32   5   2-90.6839 152.414   7
 -33   5  -2 6420.30 317.383   5
  33   5   2 5651.84 329.272   7
  34   5   2 3752.04 246.012   7
 -34   5  -2 3807.02 226.368   5
  35   5   2 1383.60 156.073   7
 -36  -6   2 192.824 85.9463   8
 -35  -6   2 1567.64 162.793   8
 -34  -6   2 961.348 162.105   8
 -33   6   2 771.417 158.416   5
 -32   6   2 7599.47 370.478   5
  32   6  -2 6561.14 358.204   7
 -31   6   2 13034.1 497.617   5
  31   6  -2 11564.2 478.577   7
  30   6  -2 9170.10 451.568   7
 -30   6   2 9436.42 458.040   5
  29   6  -2 3441.27 333.223   7
 -29   6   2 4269.84 343.309   5
 -28   6   2 918.790 205.249   5
  28   6  -2 569.983 209.294   7
 -27   6   2 1165.24 251.613   5
  27   6  -2 1107.57 239.139   7
 -26   6   2 2203.02 305.576   5
  26   6  -2 2127.88 293.610   7
 -25   6   2 1483.37 278.179   5
  25   6  -2 1098.85 253.218   7
 -24   6   2 17596.2 730.160   5
  24   6  -2 18638.7 720.012   7
 -23   6   2 226.825 209.613   5
  23   6  -2 430.079 242.747   7
 -22   6   2 3710.97 371.199   5
  22   6  -2 3236.52 347.922   7
  22  -6  -2 3798.53 622.707   2
  21   6  -2 5873.23 424.407   7
 -21   6   2 5271.58 430.568   5
  21  -6  -2 5319.57 699.987   2
 -20   6   2 2263.51 323.495   5
  20  -6  -2 2076.84 461.195   2
  20   6  -2 2095.95 282.148   7
 -20   6   2 1839.76 257.163   6
  19  -6  -2 42682.8 1850.08   2
  19   6  -2 42191.8 1091.72   7
 -19   6   2 45105.1 1103.50   6
 -19   6   2 44519.1 1181.56   5
  18  -6  -2 5017.47 643.908   2
 -18   6   2 5639.25 420.691   5
 -18   6   2 5602.07 401.113   6
 -17   6   2 1585.24 272.672   6
  17  -6  -2 1203.42 355.308   2
 -17   6   2 1100.28 235.016   5
 -16   6   2 2993.88 325.467   5
 -16   6   2 3547.54 332.005   6
  16  -6  -2 3848.34 533.300   2
 -15   6   2 818.107 231.804   6
  15  -6  -2 1007.61 308.883   2
 -15   6   2 637.785 214.289   5
  14  -6  -2 429.818 239.744   2
 -14   6   2 10.1717 168.299   5
  13  -6  -2 10949.9 788.809   2
  12  -6  -2 791.147 267.257   2
  11  -6  -2 8100.00 634.600   2
  10  -6  -2 10277.2 686.738   2
 -10   6   2 9128.43 580.988   1
   9  -6  -2 110917. 2458.19   2
  -9   6   2 109238. 2254.68   1
  -8   6   2 515.240 169.684   1
   8  -6  -2 398.189 224.082   2
   7  -6  -2 140.368 199.321   2
  -7   6   2 40.9110 129.460   1
  -6   6   2 7672.06 526.521   1
   6  -6  -2 6454.05 517.533   2
   5   6  -2 21160.1 964.350   1
   5  -6  -2 20628.2 896.153   2
   4  -6  -2 16069.5 777.771   2
   4   6  -2 15030.7 802.553   1
   3   6  -2 5288.29 493.302   1
   2   6  -2 24454.8 1037.86   1
   1   6  -2 79930.8 2009.09   1
   0   6  -2 19352.4 934.712   1
  -1   6  -2 4058.28 465.380   1
  -2   6  -2 8533.12 652.943   1
   3  -6   2 16529.5 647.595   3
  -3   6  -2 16408.4 900.558   1
  -4   6  -2 167.798 241.039   1
   4  -6   2 79.3862 142.193   3
  -5   6  -2 78.1847 213.460   1
   5  -6   2 77.6565 149.227   3
   6  -6   2 10913.5 615.986   3
   7  -6   2 2707.37 342.760   3
   8  -6   2 106487. 2348.13   3
   9  -6   2 40525.9 1407.99   3
  10  -6   2 5328.16 551.927   3
  11  -6   2 14330.1 898.079   3
  12  -6   2 2985.35 458.061   3
  13  -6   2 279.069 257.016   3
 -13   6  -2 604.079 232.356   6
  14  -6   2 9.68605 251.077   3
 -14   6  -2-80.4054 176.241   6
 -15   6  -2 2019.95 274.399   6
  15  -6   2 1454.05 390.428   3
 -16   6  -2 3802.09 350.128   6
  16  -6   2 3201.03 574.281   3
  17  -6   2 22990.2 1389.70   3
 -17   6  -2 23326.4 762.543   6
  18  -6   2 858.826 338.962   3
 -18   6  -2 1582.98 247.891   6
  19   6   2 6144.01 448.917   7
  19  -6   2 6310.53 800.196   3
 -19   6  -2 6109.19 408.132   6
  20   6   2 2417.09 316.267   7
 -20   6  -2 2047.12 276.793   6
  20  -6   2 2213.74 505.235   3
  21   6   2 42061.9 1174.78   7
 -21   6  -2 43415.9 1088.36   6
  22   6   2 1258.60 415.732   7
 -22   6  -2 1043.97 232.784   6
 -23   6  -2 49.6817 187.675   6
  23   6   2 131.663 244.021   7
  24   6   2-25.8553 224.798   7
  25   6   2 1674.76 275.074   7
  26   6   2 221.710 206.919   7
  27   6   2 693.744 232.328   7
 -27   6  -2-189.849 190.009   5
  28   6   2 497.661 209.513   7
 -28   6  -2 758.323 210.858   5
  29   6   2 4636.06 333.959   7
 -29   6  -2 5005.90 360.505   5
 -30   6  -2 1749.55 229.665   5
  30   6   2 1496.02 214.985   7
 -31   6  -2 7068.51 362.453   5
  31   6   2 5375.47 337.881   7
 -32   6  -2 461.989 141.416   5
  32   6   2 212.569 127.394   7
 -33   6  -2 4433.00 253.966   5
  33   6   2 3202.60 211.911   7
 -34   6  -2 5553.37 251.680   5
 -34  -7   2 1794.54 169.221   8
 -33  -7   2-75.7222 114.151   8
 -33   7   2-145.992 120.723   5
 -32   7   2 878.944 172.376   5
 -31   7   2 742.107 175.403   5
 -30   7   2 12484.5 508.391   5
 -29   7   2 3275.43 302.417   5
  29   7  -2 3294.72 271.664   7
 -28   7   2 2335.91 285.645   5
  28   7  -2 2032.01 241.389   7
 -27   7   2 1443.24 262.851   5
  27   7  -2 1628.25 239.757   7
 -26   7   2 8583.96 502.593   5
  26   7  -2 7213.23 443.072   7
 -25   7   2-0.11520 196.806   5
  25   7  -2 189.339 186.766   7
 -24   7   2 931.243 271.329   5
 -23   7   2 353.735 258.574   5
 -22   7   2 3301.44 374.288   5
 -22   7   2 3158.52 313.931   6
 -21   7   2 763.738 260.741   5
 -21   7   2 353.119 212.679   6
 -20   7   2 262.292 223.824   6
  20  -7  -2 265.984 310.483   2
 -20   7   2-65.5393 199.898   5
 -19   7   2 226.714 192.640   6
  19  -7  -2 182.635 239.899   2
 -19   7   2 247.092 233.618   5
 -18   7   2 3729.86 409.267   5
  18  -7  -2 3409.17 576.969   2
 -18   7   2 4354.39 395.271   6
 -17   7   2 388.279 246.547   6
 -17   7   2 231.835 197.880   5
  17  -7  -2-32.7431 245.010   2
 -16   7   2 304.247 223.938   6
  16  -7  -2 37.3062 253.251   2
 -16   7   2 79.6134 189.415   5
 -15   7   2 7850.12 499.924   5
  15  -7  -2 7884.53 756.996   2
 -15   7   2 8493.50 499.104   6
 -14   7   2 25537.9 882.281   5
 -14   7   2 25999.1 850.052   6
  14  -7  -2 27035.8 1294.37   2
 -13   7   2 3588.00 333.420   5
  13  -7  -2 3831.66 490.836   2
 -13   7   2 3105.61 284.928   4
 -13   7   2 3247.87 348.099   6
 -12   7   2 1673.47 272.189   6
  12  -7  -2 1615.84 330.751   2
 -12   7   2 1767.65 276.240   5
 -11   7   2 8923.25 480.726   5
  11  -7  -2 8259.45 668.711   2
 -11   7   2 7713.71 460.352   6
  10  -7  -2 4157.96 477.510   2
   9  -7  -2 4683.68 494.605   2
  -9   7   2 4610.57 450.372   1
  -8   7   2 4304.43 439.242   1
   8  -7  -2 3922.33 436.354   2
   7  -7  -2 2634.58 367.258   2
   6  -7  -2-74.1438 193.525   2
   5  -7  -2 7323.34 554.672   2
   4   7  -2 1254.08 288.456   1
   4  -7  -2 1087.33 239.036   2
   3  -7  -2 7791.03 587.497   2
   3   7  -2 7687.80 640.186   1
   2   7  -2-74.2901 179.887   1
   1   7  -2 10465.1 744.173   1
   0   7  -2 9184.78 713.011   1
  -1   7  -2 6179.36 602.443   1
  -2   7  -2 715.433 283.283   1
  -3   7  -2 6358.83 615.817   1
  -4   7  -2 2563.44 422.435   1
  -5   7  -2 6417.36 656.730   1
  -6   7  -2 839.137 297.483   1
  -7   7  -2 13246.6 915.840   1
  -8   7  -2 12907.9 926.293   1
  -9   7  -2 15922.2 1039.91   1
   9  -7   2 16871.5 896.137   3
 -10   7  -2 10.8794 181.726   6
  10  -7   2-253.656 206.024   3
  11  -7   2 11442.8 799.895   3
 -11   7  -2 10913.2 528.674   6
  12  -7   2 9401.86 759.793   3
 -12   7  -2 9615.03 506.775   6
 -13   7  -2 466.397 216.993   6
  13  -7   2 459.057 266.654   3
  14  -7   2 7419.84 757.551   3
 -14   7  -2 8614.69 486.518   6
 -15   7  -2 22137.7 761.607   6
  15  -7   2 19135.2 1204.43   3
 -16   7  -2 2801.89 312.758   6
  16  -7   2 2902.88 537.304   3
 -17   7  -2 1958.18 296.333   6
  17  -7   2 2073.82 477.818   3
 -18   7  -2-79.3386 223.301   6
  18  -7   2 270.232 280.368   3
  19  -7   2 2952.08 594.224   3
 -19   7  -2 3328.72 340.090   6
 -20   7  -2 7642.84 464.236   6
 -21   7  -2 689.360 222.928   6
 -22   7  -2 9252.81 503.379   6
 -23   7  -2 16057.5 624.106   6
 -24   7  -2 7772.60 483.421   5
 -24   7  -2 7119.61 414.557   6
 -25   7  -2 1567.68 229.319   6
 -25   7  -2 1566.95 281.187   5
 -26   7  -2 420.289 234.967   5
 -27   7  -2 10.1092 194.804   5
 -28   7  -2 823.098 217.521   5
 -29   7  -2 2911.99 263.731   5
 -30   7  -2 253.054 152.355   5
 -31   7  -2 69.7956 126.374   5
 -32   7  -2 1254.01 166.105   5
 -33   7  -2 417.706 110.246   5
 -33  -8   2 1642.65 151.706   8
 -32  -8   2 456.840 120.390   8
 -32   8   2 195.576 124.206   5
 -31   8   2 1036.00 203.415   5
 -30   8   2 1676.51 218.690   5
 -29   8   2 825.738 199.230   5
 -28   8   2 24.3205 163.492   5
 -27   8   2 180.753 173.616   5
 -26   8   2 3060.65 323.359   5
 -25   8   2 101.758 235.041   5
 -24   8   2 7296.44 495.249   5
 -23   8   2 4010.86 397.049   5
 -23   8   2 3447.54 342.440   6
 -22   8   2-19.9980 208.036   6
 -22   8   2-173.017 229.183   5
 -21   8   2 2736.84 340.022   5
 -21   8   2 2376.21 300.599   6
 -20   8   2 13506.6 679.092   5
 -20   8   2 14005.3 637.643   6
 -19   8   2 19239.6 805.425   5
 -19   8   2 20157.8 762.336   6
 -18   8   2 51954.0 1362.04   5
 -18   8   2 52942.1 1303.58   6
 -17   8   2 17686.0 722.210   6
 -17   8   2 16225.5 729.842   5
 -16   8   2 3139.18 361.003   6
 -16   8   2 3006.93 353.374   5
 -15   8   2-3.41548 229.542   6
 -15   8   2 351.087 194.139   4
  15  -8  -2 435.264 301.383   2
 -15   8   2-70.8185 192.915   5
 -14   8   2 1778.24 307.106   6
 -14   8   2 1730.47 255.010   4
  14  -8  -2 1230.79 349.491   2
 -14   8   2 1559.05 276.439   5
 -13   8   2 119.447 249.275   6
  13  -8  -2 2.76669 223.927   2
 -13   8   2 11.1949 173.799   4
 -13   8   2-98.8039 200.534   5
 -12   8   2 1497.72 297.416   6
  12  -8  -2 1072.75 312.617   2
 -12   8   2 1646.72 262.723   4
 -12   8   2 1597.41 286.211   5
  12   8  -2 1528.22 243.846   4
  11  -8  -2 7540.90 671.359   2
 -11   8   2 6534.57 461.213   6
  11   8  -2 6921.67 429.611   4
 -11   8   2 6749.13 454.655   5
 -11   8   2 6610.79 418.129   4
 -10   8   2 816.049 251.338   6
  10  -8  -2 141.336 212.210   2
 -10   8   2 168.482 186.554   4
 -10   8   2 405.514 194.533   5
  10   8  -2 130.941 178.063   4
   9  -8  -2 9541.40 718.507   2
  -9   8   2 8910.16 485.041   5
  -9   8   2 8495.34 469.884   4
   9   8  -2 8393.30 463.144   4
  -9   8   2 8210.58 500.687   6
  -8   8   2 3035.76 341.768   6
  -8   8   2 3015.43 309.285   5
  -8   8   2 2442.12 279.444   4
   8   8  -2 2855.38 299.545   4
   8  -8  -2 3060.87 411.931   2
  -7   8   2 1764.97 300.337   6
  -7   8   2 1576.25 249.239   4
  -7   8   2 1388.09 235.997   5
   7  -8  -2 1595.08 321.371   2
   7   8  -2 1750.63 252.158   4
  -6   8   2 1423.18 247.916   6
  -6   8   2 1144.53 230.354   4
   6  -8  -2 1142.37 260.828   2
   6   8  -2 1243.26 224.983   4
   5  -8  -2 14966.4 834.659   2
   5   8  -2 14498.7 577.830   4
  -5   8   2 13492.1 577.542   4
  -5   8   2 15062.4 618.584   6
  -4   8   2 16129.5 622.450   4
   4  -8  -2 17822.6 911.345   2
   3   8  -2 8350.30 723.509   1
   3  -8  -2 8627.45 620.111   2
   2  -8  -2 4353.75 456.426   2
   2   8  -2 4004.91 528.479   1
   1  -8  -2 4492.50 463.839   2
   1   8  -2 4637.83 554.041   1
   0   8  -2 28295.0 1316.40   1
  -1   8  -2 23748.3 1203.03   1
  -2   8  -2 2172.98 419.060   1
  -3   8  -2 106.495 215.217   1
  -3   8  -2 264.532 166.619   4
  -4   8  -2 1328.79 350.129   1
  -4   8  -2 1487.10 236.358   4
  -5   8  -2-137.213 191.886   6
  -5   8  -2 79.2033 220.563   1
  -5   8  -2-126.828 192.485   4
  -6   8  -2 21559.1 1237.60   1
   6   8   2 22427.7 697.942   4
  -6   8  -2 23117.6 764.228   4
  -6   8  -2 22523.1 745.221   6
  -7   8  -2 99682.2 1838.52   4
  -7   8  -2 101898. 2862.71   1
   7   8   2 101131. 1749.29   4
  -7   8  -2 100609. 1851.52   6
  -8   8  -2 59675.4 1316.59   4
  -8   8  -2 60408.7 1344.45   6
  -8   8  -2 60452.1 2160.34   1
   8   8   2 59837.3 1231.04   4
  -9   8  -2 31971.1 1574.63   1
  -9   8  -2 31448.3 899.526   4
  -9   8  -2 33095.0 949.450   6
 -10   8  -2 1058.12 246.772   6
 -10   8  -2 961.152 340.681   1
 -10   8  -2 951.200 221.451   4
 -11   8  -2 19224.8 683.373   4
 -11   8  -2 19338.6 1275.52   1
 -11   8  -2 19513.2 731.281   6
 -12   8  -2 1372.54 271.236   6
 -12   8  -2 1664.78 451.923   1
 -13   8  -2 19006.0 1277.55   1
 -13   8  -2 18627.4 728.872   6
 -14   8  -2-174.358 235.630   6
 -14   8  -2 438.705 365.020   1
 -15   8  -2 5395.19 729.881   1
 -15   8  -2 4367.83 395.177   6
 -16   8  -2 6073.85 790.903   1
 -16   8  -2 6838.78 480.687   6
 -17   8  -2 6727.79 872.612   1
 -17   8  -2 6086.85 437.212   6
 -18   8  -2-91.6521 225.677   6
 -19   8  -2 169.751 213.458   6
 -19   8  -2 434.076 222.907   5
 -20   8  -2 2596.17 326.416   6
 -20   8  -2 2162.15 304.655   5
 -21   8  -2 2900.75 320.060   6
 -21   8  -2 2663.34 336.853   5
 -22   8  -2 309.745 206.523   6
 -22   8  -2 75.6485 203.729   5
 -23   8  -2 1312.74 262.387   5
 -23   8  -2 1213.50 240.576   6
 -24   8  -2 546.386 210.916   6
 -24   8  -2 268.837 202.567   5
 -25   8  -2 20766.5 729.304   5
 -25   8  -2 18784.4 637.047   6
 -26   8  -2 33648.4 910.485   5
 -26   8  -2 30941.3 787.828   6
 -27   8  -2 10993.4 495.743   5
 -28   8  -2 2336.14 248.673   5
 -29   8  -2-62.4618 129.509   5
 -30   8  -2-14.0168 125.576   5
 -31   8  -2-61.0727 109.042   5
 -32   8  -2 3757.83 209.105   5
 -31   9   2 1202.93 151.984   5
 -30  -9   2 697.715 130.020   8
 -30   9   2 244.627 133.806   5
 -29   9   2 852.169 170.095   5
 -28   9   2 338.174 164.808   5
 -27   9   2 15267.6 593.549   5
 -26   9   2 2952.33 303.601   5
 -25   9   2 207.450 205.150   5
 -24   9   2 3757.25 371.275   5
 -23   9   2 7075.17 482.560   5
 -22   9   2 752.830 253.440   6
 -22   9   2 381.533 254.782   5
 -21   9   2 25029.1 884.311   5
 -21   9   2 23511.6 810.231   6
 -20   9   2 3077.07 376.942   5
 -20   9   2 3199.11 359.723   6
 -19   9   2 648.107 241.047   5
 -19   9   2 755.507 274.222   6
 -18   9   2 2772.32 347.889   6
 -18   9   2 3001.99 368.508   5
 -17   9   2 7868.30 519.133   6
 -17   9   2 7070.57 514.747   5
 -16   9   2-18.0744 245.638   6
 -16   9   2 109.867 219.487   5
 -15   9   2 565.316 267.442   6
 -15   9   2 545.903 209.564   4
 -15   9   2 489.712 246.824   5
 -14   9   2 10279.3 590.484   5
 -14   9   2 9323.90 489.659   4
 -14   9   2 9713.37 575.771   6
 -13   9   2-58.2049 239.053   6
 -13   9   2 34.4381 191.009   4
 -13   9   2 179.609 211.801   5
 -12   9   2 4535.39 424.103   6
  12   9  -2 5070.21 379.767   4
 -12   9   2 4405.82 417.956   5
 -12   9   2 4076.45 360.125   4
 -11   9   2-31.4592 260.497   6
 -11   9   2 61.4204 200.827   5
 -11   9   2 166.075 224.442   4
  11   9  -2 379.463 227.880   4
 -10   9   2 4821.36 404.047   5
 -10   9   2 4680.60 374.082   4
  10   9  -2 4780.18 395.037   4
 -10   9   2 4320.24 414.081   6
   9   9  -2 10600.9 529.781   4
  -9   9   2 10642.3 559.671   4
  -9   9   2 11197.7 620.393   6
  -9   9   2 10753.3 553.843   5
   8   9  -2 27613.8 871.877   4
  -8   9   2 28277.2 908.090   4
  -8   9   2 28827.2 958.498   6
  -8   9   2 28684.2 893.546   5
  -7   9   2 464.115 259.960   6
  -7   9   2 86.8939 208.401   4
   7   9  -2 171.336 209.592   4
  -7   9   2-17.9451 186.958   5
  -6   9   2-26.9192 223.568   6
  -6   9   2 352.363 224.179   4
  -6   9   2 243.362 196.162   5
   6   9  -2 30.9272 195.342   4
  -5   9   2 8865.32 497.815   5
  -5   9   2 9162.11 503.810   4
   5   9  -2 9843.30 517.758   4
  -5   9   2 9885.21 543.556   6
  -4   9   2 1218.88 271.502   6
  -4   9   2 1380.49 257.086   4
  -4   9   2 1228.84 236.570   5
   4   9  -2 1220.96 249.877   4
   3  -9  -2 11403.5 750.452   2
  -3   9   2 11741.0 575.445   6
  -3   9   2 10409.2 548.322   4
  -3   9   2 11164.2 511.706   5
   3   9  -2 10802.3 545.119   4
   2  -9  -2 46697.1 1570.01   2
   2   9  -2 47252.5 1847.46   1
  -2   9   2 43871.5 1141.55   6
   2   9  -2 43366.6 1134.70   4
  -2   9   2 41994.7 1121.85   4
   1  -9  -2 8023.04 630.394   2
   1   9  -2 7340.40 465.304   4
   1   9  -2 7856.58 765.884   1
  -1   9   2 7021.10 467.377   4
  -1   9   2 7721.33 469.766   6
   0  -9  -2 15139.2 869.880   2
   0   9  -2 13380.2 555.819   6
   0   9  -2 13248.0 619.113   4
   0   9   2 13097.8 596.285   4
   0   9   2 13303.8 591.614   6
   0   9  -2 14630.6 1028.19   1
  -1  -9  -2 931.715 270.683   2
  -1   9  -2 875.761 215.646   6
   1   9   2 962.525 232.010   4
  -1   9  -2 1319.60 377.879   1
  -1   9  -2 759.802 236.992   4
   1   9   2 900.340 241.995   6
  -2   9  -2 112.112 285.556   1
  -2   9  -2 160.986 181.349   6
   2   9   2 44.1230 187.062   4
  -2   9  -2 384.862 239.324   4
   3   9   2 1175.45 236.050   4
  -3   9  -2 814.726 229.029   6
  -3   9  -2 926.411 256.992   4
  -3   9  -2 991.590 335.779   1
   4   9   2 4565.59 357.355   4
  -4   9  -2 4590.61 640.375   1
  -4   9  -2 4350.91 384.547   4
  -4   9  -2 4113.22 368.601   6
  -5   9  -2 17326.7 700.680   4
   5   9   2 17582.6 649.347   4
  -5   9  -2 18175.1 1176.16   1
  -5   9  -2 16579.2 686.418   6
  -6   9  -2 1101.72 247.915   6
   6   9   2 1566.14 257.057   4
  -6   9  -2 1271.07 373.068   1
  -6   9  -2 1439.88 287.608   4
  -7   9  -2 2412.54 320.419   6
   7   9   2 2679.83 280.120   4
  -7   9  -2 2442.23 314.405   4
  -7   9  -2 2828.51 504.180   1
  -8   9  -2 19587.8 1270.97   1
  -8   9  -2 18783.4 726.087   4
   8   9   2 18286.2 660.304   4
  -8   9  -2 18572.9 741.552   6
  -9   9  -2 6644.68 451.096   4
  -9   9  -2 6628.41 763.766   1
  -9   9  -2 7000.30 484.906   6
   9   9   2 6837.32 400.385   4
 -10   9  -2-75.0988 222.930   6
 -10   9  -2 295.037 292.318   1
 -10   9  -2 221.421 209.697   4
 -11   9  -2 14344.9 1131.53   1
 -11   9  -2 14224.4 605.313   4
 -11   9  -2 14289.0 621.592   5
 -11   9  -2 14622.4 670.907   6
 -12   9  -2 669.335 371.488   1
 -12   9  -2 414.881 244.481   6
 -12   9  -2 853.763 232.994   5
 -12   9  -2 114.590 183.515   4
 -13   9  -2 15152.3 1182.66   1
 -13   9  -2 14503.4 644.592   5
 -13   9  -2 15145.3 682.950   6
 -14   9  -2 413.666 224.534   6
 -14   9  -2 575.231 204.223   5
 -15   9  -2 606.684 231.742   5
 -15   9  -2 201.615 236.251   6
 -16   9  -2 1031.89 280.521   6
 -16   9  -2 730.668 243.683   5
 -17   9  -2 1411.90 297.980   6
 -17   9  -2 982.701 237.763   5
 -18   9  -2 2746.40 333.732   6
 -18   9  -2 2550.30 332.375   5
 -19   9  -2 354.877 246.363   6
 -19   9  -2 122.261 228.263   5
 -20   9  -2 1490.19 295.626   6
 -20   9  -2 892.063 254.080   5
 -21   9  -2 1793.09 280.148   6
 -21   9  -2 1441.66 270.379   5
 -22   9  -2-148.313 200.612   6
 -22   9  -2 286.348 208.334   5
 -23   9  -2 7418.35 445.492   5
 -23   9  -2 6082.63 401.305   6
 -24   9  -2 2121.07 268.495   6
 -24   9  -2 2162.09 272.010   5
 -25   9  -2 4333.93 305.482   6
 -25   9  -2 4794.74 348.793   5
 -26   9  -2 616.293 172.163   6
 -26   9  -2 588.171 190.161   5
 -27   9  -2 140.581 157.367   5
 -28   9  -2 3079.87 248.476   5
 -29   9  -2 2247.42 205.914   5
 -30   9  -2-86.7175 98.2852   5
 -29  10   2 3380.85 230.513   5
 -28  10   2 3663.53 259.405   5
 -27  10   2 637.078 173.453   5
 -26  10   2 5654.62 349.863   5
 -25  10   2 2345.51 268.046   5
 -24  10   2 151.671 181.537   5
 -23  10   2 229.145 198.374   5
 -22  10   2 256.396 220.008   5
 -21  10   2 984.417 262.324   6
 -21  10   2 884.742 252.809   5
 -20  10   2 2148.08 314.950   5
 -20  10   2 1972.03 300.872   6
 -19  10   2 2903.32 347.938   5
 -19  10   2 3187.02 360.753   6
 -18  10   2 3203.43 372.403   6
 -18  10   2 2725.16 374.717   5
 -17  10   2-155.107 227.753   5
 -17  10   2 178.267 263.334   6
 -16  10   2 440.133 191.675   4
 -16  10   2 471.361 251.031   5
 -16  10   2 438.351 274.548   6
 -15  10   2 1532.71 328.688   6
 -15  10   2 1780.66 260.166   4
 -15  10   2 2151.94 327.110   5
 -14  10   2 2700.46 377.074   6
 -14  10   2 2768.49 311.910   4
 -14  10   2 2585.68 349.585   5
 -13  10   2 772.807 230.262   4
 -13  10   2 869.109 251.679   5
 -12  10   2 9988.99 541.381   4
 -12  10   2 10225.1 632.148   6
 -12  10   2 9907.73 582.592   5
 -11  10   2 13663.2 627.861   4
  11  10  -2 14061.8 628.390   4
 -11  10   2 12777.7 646.460   5
 -11  10   2 13094.6 683.843   6
 -10  10   2 7865.57 545.351   6
 -10  10   2 8124.39 518.210   5
  10  10  -2 8602.91 499.916   4
 -10  10   2 8670.74 507.829   4
  -9  10   2 443.246 283.689   6
  -9  10   2 1055.66 265.881   5
   9  10  -2 456.125 237.140   4
  -9  10   2 256.204 262.008   4
   8  10  -2 6410.16 459.652   4
  -8  10   2 6459.19 461.772   5
  -8  10   2 5800.80 452.741   4
  -8  10   2 6357.19 508.990   6
  -7  10   2 11970.1 613.156   4
  -7  10   2 11507.6 587.110   5
   7  10  -2 11569.6 588.864   4
  -7  10   2 11861.3 645.843   6
  -6  10   2 3261.13 389.236   6
  -6  10   2 3410.52 375.632   4
   6  10  -2 3502.48 372.462   4
  -6  10   2 3269.02 323.368   5
   5  10  -2 4636.83 445.269   4
  -5  10   2 3753.72 380.765   4
  -5  10   2 4314.63 430.617   6
  -5  10   2 3924.86 333.280   5
  -4  10   2 3094.83 361.366   4
   4  10  -2 3030.99 361.420   4
  -4  10   2 3079.73 382.190   6
  -3  10   2 4689.79 408.553   4
   3  10  -2 4842.34 428.107   4
  -3  10   2 4580.28 423.293   6
  -2  10   2 2448.85 313.135   4
   2  10  -2 2566.38 334.958   4
  -2  10   2 2375.38 337.462   6
  -1  10   2 2257.88 307.932   6
  -1  10   2 2629.41 329.849   4
   1  10  -2 2176.89 325.608   4
   0  10  -2 2022.68 263.918   6
   0  10   2 2034.26 290.671   4
   0  10  -2 2315.82 442.515   1
   0  10  -2 1994.11 315.375   4
   0  10   2 1776.31 306.214   6
  -1  10  -2 218.474 230.775   1
  -1  10  -2 340.101 197.213   6
   1  10   2 415.152 223.879   4
  -1  10  -2 247.938 252.069   4
  -2  10  -2 2332.96 285.373   6
   2  10   2 2574.94 312.940   4
  -2  10  -2 2665.64 514.191   1
  -2  10  -2 1880.82 314.315   4
  -3  10  -2 1155.84 252.128   6
   3  10   2 767.058 240.355   4
  -3  10  -2 1145.95 385.092   1
  -3  10  -2 1057.90 285.318   4
  -4  10  -2 2999.80 353.592   6
   4  10   2 3152.87 325.671   4
  -4  10  -2 3483.14 551.572   1
  -4  10  -2 3030.90 364.068   4
   5  10   2 486.732 264.943   4
  -5  10  -2 411.161 239.715   6
  -5  10  -2-35.5122 242.623   1
  -5  10  -2 482.613 258.051   4
  -6  10  -2 4920.71 429.048   4
  -6  10  -2 5032.15 667.426   1
  -6  10  -2 4150.15 393.889   6
   6  10   2 4822.34 372.775   4
  -7  10  -2 20234.7 791.574   6
  -7  10  -2 22293.9 1394.12   1
  -7  10  -2 21454.4 809.873   4
   7  10   2 22574.6 757.305   4
  -8  10  -2 6523.32 452.463   4
  -8  10  -2 6675.00 774.877   1
   8  10   2 6704.20 441.786   4
  -8  10  -2 6204.74 468.096   6
   9  10   2 5839.58 397.369   4
  -9  10  -2 5596.93 434.081   4
  -9  10  -2 6261.27 503.139   6
 -10  10  -2 3059.07 345.735   4
 -10  10  -2 3543.70 386.339   6
  10  10   2 3191.24 291.941   4
 -11  10  -2 255.325 240.458   6
 -11  10  -2-35.4277 195.703   4
 -12  10  -2 263.507 257.533   6
 -12  10  -2 96.1408 200.157   4
 -12  10  -2 376.879 171.536   5
 -13  10  -2 36.6633 249.680   6
 -13  10  -2 264.599 180.623   5
 -13  10  -2 412.183 191.826   4
 -14  10  -2 19472.1 734.857   5
 -14  10  -2 21497.0 809.142   6
 -15  10  -2 45781.9 1183.20   5
 -15  10  -2 48859.2 1253.89   6
 -16  10  -2 11625.6 557.526   5
 -16  10  -2 11498.1 601.473   6
 -17  10  -2 4669.98 393.351   5
 -17  10  -2 5123.43 425.410   6
 -18  10  -2 10287.2 548.806   6
 -18  10  -2 9606.66 517.558   5
 -19  10  -2 1942.12 295.812   6
 -19  10  -2 1727.77 281.890   5
 -20  10  -2 32.8748 172.391   5
 -20  10  -2 217.046 240.045   6
 -21  10  -2 2592.58 306.354   6
 -21  10  -2 2308.15 290.753   5
 -22  10  -2 222.858 198.994   6
 -22  10  -2 301.349 175.538   5
 -23  10  -2 400.495 178.368   5
 -23  10  -2 136.823 179.669   6
 -24  10  -2 243.646 170.965   6
 -24  10  -2 261.152 159.391   5
 -25  10  -2 1324.50 193.220   6
 -25  10  -2 1411.50 199.626   5
 -26  10  -2 6460.36 335.271   5
 -26  10  -2 5629.55 289.771   6
 -27  10  -2 18722.4 530.233   5
 -28  10  -2 5900.85 274.464   5
 -27  11   2 407.843 118.114   5
 -26  11   2 3358.24 240.483   5
 -25  11   2 4425.12 294.290   5
 -24  11   2 5557.05 341.072   5
 -23  11   2 74.9002 167.033   5
 -22  11   2 7816.12 441.308   5
 -21  11   2 6787.46 439.041   5
 -20  11   2 237.282 198.223   5
 -19  11   2 4003.55 368.188   5
 -18  11   2 121.975 195.045   5
 -18  11   2 1395.99 285.543   6
 -17  11   2-120.932 223.213   5
 -17  11   2 53.0982 229.129   6
 -16  11   2 1161.82 232.446   4
 -16  11   2 1827.36 321.634   5
 -16  11   2 1023.75 290.618   6
 -15  11   2 87.6419 159.629   4
 -15  11   2 146.569 210.992   5
 -15  11   2 363.675 280.569   6
 -14  11   2 4875.34 372.689   4
 -14  11   2 5067.63 447.296   6
 -14  11   2 4832.41 409.508   5
 -13  11   2 2033.21 302.368   4
 -13  11   2 1859.28 318.475   5
 -13  11   2 2523.15 381.921   6
 -12  11   2 425.390 219.453   4
 -12  11   2 129.254 189.070   5
 -12  11   2 117.874 257.553   6
 -11  11   2 2034.26 295.716   4
 -11  11   2 1592.40 277.376   5
 -11  11   2 1611.70 342.285   6
 -10  11   2 466.424 231.391   4
 -10  11   2 354.544 220.027   5
 -10  11   2 594.076 291.842   6
  -9  11   2 1823.40 303.859   4
  -9  11   2 1707.22 279.052   5
   9  11  -2 1604.48 298.394   4
  -9  11   2 1754.73 362.894   6
  -8  11   2 776.397 259.010   4
  -8  11   2 701.874 240.418   5
   8  11  -2 196.449 223.688   4
  -8  11   2 446.470 276.036   6
  -7  11   2 2725.68 357.019   4
  -7  11   2 2358.40 354.573   6
  -7  11   2 2622.28 291.354   5
   7  11  -2 2220.18 315.896   4
  -6  11   2 5762.59 393.055   5
   6  11  -2 5840.67 459.035   4
  -6  11   2 5669.58 476.377   6
  -6  11   2 5562.89 451.835   4
  -5  11   2 1458.75 294.406   4
  -5  11   2 947.911 278.975   6
   5  11  -2 803.840 254.268   4
  -4  11   2 4259.97 415.813   4
   4  11  -2 4707.08 440.016   4
  -4  11   2 5208.84 452.134   6
  -3  11   2 230.358 230.085   4
   3  11  -2 107.979 242.734   4
  -3  11   2 278.891 227.800   6
  -2  11   2 1933.50 333.024   4
   2  11  -2 2016.84 348.917   4
  -1  11   2 1685.56 309.859   4
   1  11  -2 1151.40 298.075   4
   0  11  -2 5876.67 467.139   4
   0  11   2 6116.60 460.466   4
   0  11  -2 6881.21 447.177   6
  -1  11  -2 2528.26 305.712   6
   1  11   2 2636.30 330.029   4
  -1  11  -2 2910.76 399.433   4
  -2  11  -2 777.411 236.327   6
   2  11   2 749.478 245.869   4
  -2  11  -2 480.322 247.289   4
  -3  11  -2 4638.23 452.805   4
   3  11   2 4440.13 384.320   4
  -3  11  -2 4195.75 380.283   6
  -4  11  -2 5845.66 465.736   4
   4  11   2 5179.95 414.895   4
  -4  11  -2 5453.10 427.233   6
  -5  11  -2 1539.49 314.670   4
  -5  11  -2 1930.40 307.221   6
   5  11   2 1737.11 292.369   4
   6  11   2 1125.89 248.234   4
  -6  11  -2 1211.35 280.968   6
  -6  11  -2 1373.32 300.504   4
   7  11   2 1354.25 258.077   4
  -7  11  -2 997.878 295.740   6
  -7  11  -2 1257.08 290.142   4
   8  11   2 3.94815 180.889   4
  -8  11  -2 425.149 254.885   6
  -8  11  -2 157.351 218.337   4
  -9  11  -2 2966.76 371.518   6
   9  11   2 3628.36 345.138   4
  -9  11  -2 3175.46 353.033   4
  10  11   2 447.073 196.210   4
 -10  11  -2 313.486 256.139   6
 -10  11  -2 192.252 211.857   4
 -11  11  -2 8558.82 492.755   4
 -11  11  -2 8015.76 516.961   6
 -12  11  -2 203.619 261.836   6
 -12  11  -2 554.163 232.650   4
 -13  11  -2 1344.48 292.678   6
 -14  11  -2 3511.37 365.617   6
 -14  11  -2 3592.12 317.067   5
 -15  11  -2 4598.13 343.668   5
 -15  11  -2 5060.23 415.026   6
 -16  11  -2-422.890 253.553   6
 -16  11  -2 296.604 182.957   5
 -17  11  -2 415.950 243.922   6
 -17  11  -2 316.828 191.590   5
 -18  11  -2 2847.50 328.936   6
 -18  11  -2 2076.72 256.615   5
 -19  11  -2 8526.17 440.061   5
 -19  11  -2 9306.00 487.140   6
 -20  11  -2 2892.42 304.397   6
 -20  11  -2 2308.63 251.376   5
 -21  11  -2 851.628 199.769   6
 -21  11  -2 162.838 139.723   5
 -22  11  -2 1226.66 208.729   6
 -22  11  -2 1510.48 213.110   5
 -23  11  -2 2705.96 229.103   5
 -23  11  -2 3009.28 253.501   6
 -24  11  -2 728.829 179.797   6
 -24  11  -2 977.379 157.002   5
 -25  11  -2 142.340 124.748   6
 -25  11  -2 531.362 139.627   5
 -26  11  -2 710.664 122.091   5
 -25  12   2 1265.69 143.677   5
 -24  12   2 984.696 148.605   5
 -23  12   2 1890.74 196.006   5
 -22  12   2 798.792 163.343   5
 -21  12   2 369.674 159.949   5
 -20  12   2 676.244 185.516   5
 -19  12   2 4861.00 338.992   5
 -18  12   2 544.095 198.024   5
 -17  12   2 2650.48 304.436   5
 -16  12   2 2001.22 269.351   5
 -16  12   2 2554.24 234.621   4
 -15  12   2 194.164 150.341   4
 -15  12   2 54.6524 187.516   5
 -14  12   2 717.452 219.750   5
 -14  12   2 550.274 187.005   4
 -13  12   2 97.5185 164.916   4
 -13  12   2-7.70275 176.755   5
 -13  12   2-14.0702 248.508   6
 -12  12   2 3410.14 387.030   6
 -12  12   2 3314.89 312.845   4
 -12  12   2 3318.91 330.659   5
 -11  12   2 10967.6 608.321   6
 -11  12   2 11419.7 557.038   4
 -11  12   2 10676.5 535.730   5
 -10  12   2 4458.33 364.367   5
 -10  12   2 5009.56 398.373   4
 -10  12   2 4551.33 447.094   6
  -9  12   2 667.497 261.262   4
  -9  12   2 656.307 195.211   5
  -9  12   2 582.703 290.059   6
  -8  12   2-30.4391 213.201   4
  -8  12   2-90.2055 243.335   6
  -7  12   2 3106.87 361.465   4
   7  12  -2 3497.05 377.703   4
  -6  12   2 638.874 262.704   4
   6  12  -2 871.579 279.471   4
  -5  12   2 1164.15 292.680   4
   5  12  -2 1058.33 281.773   4
  -4  12   2 1166.12 299.513   4
   4  12  -2 822.096 266.046   4
  -3  12   2 219.684 258.895   4
   3  12  -2 153.383 250.219   4
  -2  12   2-2.70816 234.232   4
   2  12  -2 119.928 248.251   4
  -1  12   2 2065.14 326.796   4
   1  12  -2 2135.26 354.276   4
   0  12   2 2058.87 308.296   4
   0  12  -2 2170.22 330.399   4
   1  12   2 3082.60 357.331   4
  -1  12  -2 2846.93 329.630   6
  -1  12  -2 3053.92 383.310   4
   2  12   2 4067.71 377.350   4
  -2  12  -2 4352.63 430.312   4
  -2  12  -2 4423.08 381.768   6
  -3  12  -2-185.530 203.920   6
   3  12   2-254.660 232.455   4
  -3  12  -2 146.140 246.485   4
   4  12   2 1475.58 281.242   4
  -4  12  -2 1431.72 277.348   6
  -4  12  -2 1572.24 322.743   4
   5  12   2 190.182 210.259   4
  -5  12  -2 389.607 237.814   6
  -5  12  -2 274.500 243.468   4
   6  12   2 15560.8 630.309   4
  -6  12  -2 16046.7 708.598   4
  -6  12  -2 14913.0 665.605   6
   7  12   2 1274.79 233.965   4
  -7  12  -2 1203.29 274.417   6
  -7  12  -2 1334.64 297.437   4
  -8  12  -2 5386.36 431.579   4
   8  12   2 5257.13 372.898   4
  -8  12  -2 4529.39 402.383   6
  -9  12  -2 2287.28 325.352   6
   9  12   2 3027.47 309.683   4
  -9  12  -2 1925.83 294.425   4
 -10  12  -2 948.352 289.962   6
 -10  12  -2 1364.38 269.421   4
  10  12   2 858.941 197.902   4
 -11  12  -2 1918.41 323.176   6
 -12  12  -2-118.205 220.511   6
 -13  12  -2 436.235 246.055   6
 -14  12  -2 5353.26 429.351   6
 -15  12  -2 5582.52 398.361   6
 -16  12  -2 1033.17 254.138   6
 -17  12  -2 298.598 214.615   6
 -18  12  -2 382.404 195.520   6
 -19  12  -2 4951.77 291.074   5
 -19  12  -2 5536.78 348.241   6
 -20  12  -2 2357.69 240.759   6
 -20  12  -2 1674.39 178.523   5
 -21  12  -2 446.305 156.987   6
 -21  12  -2 876.460 146.369   5
 -22  12  -2 92.5344 131.949   6
 -23  12  -2 64.2336 108.253   6
 -20  13   2 2253.44 194.624   5
 -19  13   2 948.025 155.864   5
 -18  13   2 102.280 127.851   5
 -17  13   2 887.300 179.530   5
 -16  13   2 245.079 146.833   5
 -15  13   2 2457.52 219.472   4
 -15  13   2 2315.62 236.431   5
 -14  13   2 5294.71 336.082   5
 -14  13   2 6060.27 329.501   4
 -13  13   2 1017.49 195.667   5
 -13  13   2 231.340 148.585   4
 -12  13   2 251.543 165.834   4
 -12  13   2 375.115 161.798   5
 -11  13   2 950.535 210.985   4
 -10  13   2-51.9258 175.276   4
  -9  13   2 10651.1 520.108   4
  -8  13   2 2921.53 323.462   4
  -7  13   2 33.3172 204.186   4
  -6  13   2 2538.84 312.666   4
  -5  13   2 355.440 234.974   4
  -4  13   2 4863.76 401.192   4
  -3  13   2 427.354 232.965   4
   3  13  -2 512.427 278.765   4
  -2  13   2 6844.45 458.159   4
   2  13  -2 7794.05 497.382   4
  -1  13   2 9954.34 524.638   4
   1  13  -2 9181.82 547.568   4
   0  13   2 3204.60 342.256   4
   0  13  -2 2953.31 361.412   4
   1  13   2 476.081 209.435   4
  -1  13  -2 549.215 256.228   4
   2  13   2 384.107 222.283   4
  -2  13  -2 1.85784 229.623   4
   3  13   2 507.031 217.853   4
  -3  13  -2 417.819 212.804   6
  -3  13  -2 730.607 274.887   4
  -4  13  -2 20147.4 764.362   4
   4  13   2 20008.5 706.143   4
  -4  13  -2 18325.6 667.547   6
  -5  13  -2 7691.03 444.972   6
  -5  13  -2 8046.23 488.804   4
   5  13   2 7896.72 451.794   4
  -6  13  -2 242.312 193.642   6
  -6  13  -2 702.125 259.676   4
   6  13   2 9.03365 196.819   4
  -7  13  -2 395.302 219.141   6
   7  13   2 229.578 190.662   4
  -8  13  -2 555.174 227.903   6
   8  13   2 713.400 184.041   4
  -9  13  -2 416.527 205.321   6
   9  13   2 368.403 177.647   4
 -10  13  -2-28.7087 210.900   6
 -11  13  -2 4539.35 367.122   6
 -12  13  -2 2759.44 294.036   6
 -13  13  -2 3031.20 301.975   6
 -14  13  -2 3273.22 298.295   6
 -15  13  -2 2794.90 286.238   6
 -16  13  -2 255.089 177.969   6
 -17  13  -2 912.237 189.842   6
 -18  13  -2 258.960 150.212   6
 -19  13  -2 8501.27 352.853   6
 -20  13  -2 1720.57 172.136   6
 -14  14   2 462.314 120.932   4
 -13  14   2-69.8336 108.428   4
 -12  14   2 305.991 135.420   4
 -11  14   2 264.716 140.185   4
 -10  14   2 309.060 154.276   4
  -9  14   2 569.405 180.918   4
  -8  14   2 743.392 182.776   4
  -7  14   2 1416.57 228.211   4
  -6  14   2 342.209 177.137   4
  -5  14   2 1537.90 233.952   4
  -4  14   2-98.0170 192.646   4
  -3  14   2 1386.33 238.812   4
  -2  14   2 5029.33 356.256   4
  -1  14   2 3094.10 299.739   4
   0  14   2 2768.66 287.111   4
   1  14   2 1474.82 231.566   4
   2  14   2 441.484 183.788   4
   3  14   2 1463.92 239.261   4
   4  14   2 2420.23 253.996   4
  -5  14  -2 11.1643 146.640   6
   5  14   2 309.202 171.924   4
  -6  14  -2 88.4890 152.895   6
   6  14   2-51.9267 142.304   4
  -7  14  -2 2956.69 266.112   6
   7  14   2 3326.16 248.878   4
   8  14   2 7809.86 353.783   4
  -8  14  -2 7050.10 368.351   6
  -9  14  -2 7826.89 383.270   6
 -10  14  -2 10383.1 434.036   6
 -11  14  -2 10175.2 433.493   6
 -12  14  -2 7445.98 364.917   6
 -13  14  -2-167.415 151.436   6
 -14  14  -2 7578.18 343.547   6
 -15  14  -2 4870.84 267.849   6
 -16  14  -2 590.384 128.178   6
  -9  15   2 1743.52 169.455   4
  -8  15   2 1431.09 175.032   4
  -7  15   2 1431.26 179.682   4
  -6  15   2 5196.36 294.164   4
  -5  15   2 2969.57 243.178   4
  -4  15   2 6088.43 319.868   4
  -3  15   2 7687.51 357.999   4
  -2  15   2 8488.73 370.936   4
  -1  15   2 1757.18 208.890   4
   0  15   2 144.085 135.808   4
   1  15   2 63.0433 136.263   4
   2  15   2-116.372 135.176   4
   3  15   2 95.0052 145.177   4
   4  15   2 93.2858 123.075   4
   5  15   2 38.4571 116.717   4
 -37   0   3-92.2434 83.0118   8
 -36   0   3-47.4700 101.056   8
 -35   0   3 47.2197 119.428   8
 -34   0   3 164.435 134.234   8
  34   0  -3 98.6041 159.355   7
 -33   0   3 95.5906 170.897   8
  33   0  -3 294.014 183.069   7
 -32   0   3 192.394 173.561   8
  32   0  -3-123.546 199.902   7
 -31   0   3 343.644 185.570   8
  31   0  -3-181.330 231.038   7
 -30   0   3 104.516 187.961   8
  30   0  -3 431.997 264.839   7
 -29   0   3-6.64944 189.345   8
  29   0  -3-39.2135 219.303   7
  28   0  -3 260.199 232.931   7
 -28   0   3 302.311 230.744   8
 -27   0   3-98.8215 188.184   8
  27   0  -3-111.358 236.177   7
 -26   0   3 221.071 208.177   8
  26   0  -3 128.013 258.282   7
  25   0  -3-57.5710 247.745   7
  25   0  -3 20.0120 233.969   2
  24   0  -3 591.415 326.939   2
  24   0  -3-25.0061 224.181   7
  23   0  -3 363.643 290.214   2
  23   0  -3 13.5746 236.336   7
  22   0  -3-64.4620 253.070   2
  22   0  -3-195.945 211.715   7
  21   0  -3-209.688 285.998   2
  21   0  -3 350.122 244.589   7
  20   0  -3-240.779 267.625   2
  20   0  -3 12.9392 198.446   7
  19   0  -3 112.656 193.111   7
  19   0  -3 58.4200 218.822   2
  18   0  -3 121.381 257.544   2
  17   0  -3 157.971 239.083   2
  16   0  -3-212.367 266.682   2
  15   0  -3 77.0410 253.069   2
  14   0  -3-23.7431 231.205   2
  13   0  -3 189.648 250.422   2
  12   0  -3-147.532 221.613   2
  11   0  -3 7.53073 187.513   2
  10   0  -3 4.99931 191.152   2
   9   0  -3 269.843 202.709   2
   8   0  -3 2.11526 171.262   2
   7   0  -3 94.1090 158.409   2
   6   0  -3 26.6849 154.371   2
   5   0  -3-29.3109 139.291   2
   4   0  -3-72.8370 128.808   2
   3   0  -3 46.2362 135.444   2
  -2   0   3 9.37290 182.306   3
  -1   0   3-112.861 203.859   3
   0   0   3 180.774 214.187   3
   1   0   3 22.6092 171.750   3
   2   0   3 27.4533 180.251   3
   3   0   3-5.78060 183.748   3
   4   0   3 41.4830 200.893   3
   5   0   3 20.4076 208.512   3
   6   0   3 42.3164 222.282   3
   7   0   3 83.8310 236.729   3
   8   0   3 149.586 237.760   3
   9   0   3-163.603 223.295   3
  10   0   3-20.5715 212.497   3
  11   0   3-33.6168 222.817   3
  12   0   3-55.1763 227.435   3
  13   0   3 255.752 254.352   3
  14   0   3-79.2162 262.753   3
  15   0   3-67.2486 264.784   3
  16   0   3-16.9394 227.444   3
  17   0   3-15.6962 224.920   3
  18   0   3-83.4429 238.801   3
  18   0   3-196.430 246.142   7
  19   0   3-136.969 250.773   7
  19   0   3 100.285 267.614   3
  20   0   3 116.669 261.201   7
  20   0   3 314.610 313.623   3
  21   0   3 135.093 261.785   3
  21   0   3 5.23707 262.662   7
  22   0   3-36.7317 313.880   3
  22   0   3 24.0660 274.555   7
  23   0   3-77.1219 262.445   7
  23   0   3 156.832 254.297   3
  24   0   3 187.738 308.852   7
  24   0   3-115.560 245.099   3
  25   0   3-164.432 286.900   7
  26   0   3 103.230 268.744   7
  27   0   3 273.539 299.245   7
  28   0   3 74.7450 268.509   7
  29   0   3-246.031 269.204   7
  30   0   3 307.858 250.044   7
  31   0   3 166.180 219.476   7
  32   0   3 407.676 208.974   7
  33   0   3 234.893 184.763   7
  34   0   3-174.496 152.622   7
  35   0   3 169.162 136.562   7
  36   0   3 106.435 102.380   7
 -37  -1   3 6410.20 264.024   8
 -36  -1   3 145.060 116.546   8
 -35   1   3 2929.14 222.865   8
 -35  -1   3 3607.87 260.852   8
 -34  -1   3 208.809 152.127   8
 -34   1   3 1.24995 120.877   8
  34   1  -3 316.009 193.696   7
  33  -1  -3 23.5642 172.284   7
 -33  -1   3 20.6964 151.797   8
 -33   1   3-31.2340 138.078   8
  32   1  -3 1250.16 291.757   7
 -32  -1   3 1130.16 225.809   8
  32  -1  -3 1564.13 257.468   7
 -32   1   3 1115.12 198.993   8
 -31  -1   3 6007.08 422.133   8
  31   1  -3 6705.09 464.903   7
  31  -1  -3 6242.81 425.262   7
 -31   1   3 6324.84 400.129   8
 -30   1   3 2850.09 320.973   8
 -30  -1   3 3101.13 345.321   8
  30  -1  -3 3531.48 355.281   7
  30   1  -3 3400.73 358.006   7
 -29   1   3 17.5870 173.482   8
  29  -1  -3 6.14656 199.774   7
  29   1  -3-224.637 238.431   7
 -29  -1   3 113.811 211.239   8
 -28  -1   3 461.481 243.416   8
  28  -1  -3 152.007 215.934   7
  28   1  -3 215.572 237.401   7
 -28   1   3 113.107 196.429   8
  27  -1  -3-56.6460 231.652   7
  27   1  -3-374.904 249.355   7
 -27   1   3 171.975 186.502   8
 -26   1   3 3013.00 346.528   8
  26  -1  -3 2922.14 359.015   7
  26   1  -3 3436.94 381.771   7
 -25   1   3-101.171 184.059   8
  25  -1  -3 142.818 296.218   2
  25  -1  -3 146.298 214.790   7
  25   1  -3 48.9745 233.627   7
  25   1  -3 113.430 216.995   2
 -24   1   3 412.022 189.353   8
  24  -1  -3 474.472 207.262   7
  24   1  -3 1023.23 293.493   7
  24   1  -3 1190.53 371.947   2
  24  -1  -3 833.467 365.285   2
  23  -1  -3-31.1518 269.406   2
 -23   1   3 676.608 231.133   8
  23  -1  -3 559.005 270.404   7
  23   1  -3 102.849 212.721   7
  23   1  -3 387.460 260.360   2
 -22   1   3 937.124 240.322   8
  22  -1  -3 918.029 387.017   2
  22   1  -3 976.670 354.696   2
  22  -1  -3 1082.60 264.613   7
  22   1  -3 1188.41 273.438   7
 -21   1   3 3248.49 341.075   8
  21  -1  -3 2704.10 505.599   2
  21   1  -3 2907.20 509.856   2
  21  -1  -3 3062.43 335.162   7
  21   1  -3 2806.50 317.581   7
  20   1  -3 5368.56 403.667   7
 -20   1   3 4913.98 394.293   8
  20  -1  -3 5219.52 391.859   7
  20  -1  -3 4403.98 649.979   2
  20   1  -3 4715.85 599.819   2
  19  -1  -3 2730.16 502.417   2
 -19   1   3 3010.74 310.602   8
  19   1  -3 3499.98 344.346   7
  19   1  -3 3148.73 497.901   2
  19  -1  -3 3389.18 315.652   7
  18   1  -3 2935.32 478.215   2
  18  -1  -3 2341.16 461.711   2
  17   1  -3 1399.87 344.258   2
  17  -1  -3 1601.13 387.224   2
  16   1  -3 16861.3 1006.52   2
  16  -1  -3 17227.9 1030.16   2
  15  -1  -3 15115.0 920.481   2
  15   1  -3 14074.4 897.001   2
  14  -1  -3 9647.61 713.723   2
  14   1  -3 9198.34 704.558   2
  13   1  -3 7581.70 616.050   2
  13  -1  -3 8032.38 617.318   2
  12   1  -3 60053.9 1688.36   2
  12  -1  -3 61323.1 1694.21   2
  11  -1  -3 374.504 221.770   2
  11   1  -3 446.061 236.261   2
  10  -1  -3 3033.94 382.841   2
  10   1  -3 2913.57 362.649   2
   9  -1  -3 3362.28 375.013   2
   9   1  -3 3535.45 355.335   2
   8  -1  -3 24420.2 897.272   2
   8   1  -3 24782.4 849.817   2
   7   1  -3 554.966 191.077   2
   7  -1  -3 583.715 205.842   2
   6  -1  -3 16960.5 691.625   2
   6   1  -3 16510.1 629.982   2
   5  -1  -3 69816.6 1527.45   2
   5   1  -3 71874.6 1419.62   2
   4   1  -3 239.394 84.4456   1
   4  -1  -3 163.524 155.014   2
   4   1  -3 90.3000 117.631   2
   3   1  -3 10089.2 434.081   2
  -3  -1   3 10430.7 545.750   3
   3   1  -3 11058.2 362.572   1
   2   1  -3 100.064 113.760   2
  -2  -1   3 57.4462 162.540   3
  -2   1   3 88.4857 186.259   3
  -1  -1   3 150.718 182.003   3
  -1   1   3 109.835 177.236   3
   0  -1   3 941.918 220.460   3
   0   1   3 1431.94 275.731   3
   1  -1   3 1762.09 283.078   3
   1   1   3 1564.57 279.882   3
   2  -1   3 5576.42 421.253   3
   2   1   3 5500.93 433.063   3
   3   1   3 3235.72 352.144   3
   3  -1   3 3864.88 362.981   3
   4  -1   3 46190.7 1269.35   3
   4   1   3 46105.9 1266.12   3
   5  -1   3 22905.9 897.943   3
   5   1   3 22468.1 871.745   3
   6  -1   3 104066. 2156.03   3
   6   1   3 102982. 2141.60   3
   7   1   3 25582.6 990.474   3
   7  -1   3 24739.8 987.630   3
   8   1   3 2862.39 369.717   3
   8  -1   3 4893.14 462.773   3
   9  -1   3 16286.4 844.161   3
   9   1   3 15736.8 806.035   3
  10  -1   3 360.805 255.454   3
  10   1   3 732.082 286.630   3
  11  -1   3 308.961 244.311   3
  11   1   3 501.190 255.638   3
  12   1   3 18587.7 950.196   3
  12  -1   3 16903.4 964.000   3
  13  -1   3 789.261 410.770   3
  13   1   3 400.675 238.449   3
  14  -1   3 848.179 348.291   3
  14   1   3 587.048 259.569   3
  15  -1   3 14102.6 975.495   3
  15   1   3 15340.0 954.670   3
  16  -1   3 713.753 328.389   3
  16   1   3 1061.54 352.399   3
  17   1   3 33467.2 1497.74   3
  17   1   3 33224.7 1020.38   7
  17  -1   3 34020.4 1586.92   3
  18  -1   3 30862.8 1541.02   3
  18  -1   3 28438.9 969.135   7
  18   1   3 29433.4 1448.72   3
  18   1   3 30450.8 994.723   7
  19  -1   3 3025.54 540.402   3
  19   1   3 2631.99 366.058   7
  19  -1   3 2608.91 388.906   7
  19   1   3 2575.97 483.406   3
  20  -1   3 73859.4 2536.79   3
  20   1   3 72412.4 2428.86   3
  20   1   3 72947.9 1713.96   7
  20  -1   3 73809.6 1695.96   7
  21  -1   3 50380.2 1391.88   7
  21  -1   3 53155.4 2147.70   3
  21   1   3 50954.2 1412.88   7
  21   1   3 51903.7 2042.20   3
  22   1   3 1404.59 397.941   3
  22   1   3 1508.25 341.698   7
  22  -1   3 760.051 300.931   7
  22  -1   3 1781.94 474.782   3
  23  -1   3 242.438 279.867   7
  23   1   3 495.202 285.762   3
  23   1   3 399.273 291.219   7
  23  -1   3 423.450 313.352   3
  24  -1   3 751.963 303.071   7
  24   1   3 1148.79 339.375   7
  24  -1   3 797.741 387.918   3
  24   1   3 1026.38 363.867   3
  25   1   3 895.663 334.979   7
  25  -1   3 882.743 320.405   7
  26  -1   3 10354.4 638.169   7
  26   1   3 10789.5 644.150   7
  27  -1   3 1980.99 340.352   7
  27   1   3 1780.21 365.478   7
  28  -1   3-20.7164 236.906   7
  28   1   3 241.683 274.997   7
  29  -1   3 331.065 277.058   7
  29   1   3 304.692 250.024   7
  30  -1   3 3307.24 361.877   7
  30   1   3 3331.04 359.958   7
  31  -1   3 4708.36 379.737   7
  31   1   3 4267.25 391.278   7
  32   1   3 1800.90 278.633   7
  32  -1   3 1858.71 274.588   7
  33  -1   3 630.143 191.688   7
  33   1   3 1022.53 213.552   7
  34  -1   3 57.5462 144.800   7
  34   1   3-16.3943 153.962   7
  35   1   3 8233.14 359.460   7
  35  -1   3 8739.93 347.099   7
  36   1   3 10015.1 354.367   7
 -37  -2   3 17.6427 90.3900   8
 -36  -2   3 4300.02 255.667   8
 -35  -2   3 6532.49 336.270   8
 -34  -2   3 559.737 170.797   8
  34   2  -3 506.866 175.365   7
 -33   2   3 302.927 130.871   8
 -33  -2   3 664.112 190.237   8
  33   2  -3 592.406 208.828   7
  32  -2  -3 186.338 178.593   7
  32   2  -3 326.814 215.732   7
 -32  -2   3 73.6751 169.659   8
 -32   2   3-80.4067 133.714   8
 -31  -2   3 3281.91 326.522   8
 -31   2   3 2483.70 275.849   8
  31   2  -3 3464.89 362.975   7
  31  -2  -3 3913.55 363.068   7
  30  -2  -3 1516.93 256.452   7
 -30   2   3 1358.09 269.009   8
 -30  -2   3 1178.47 260.078   8
  30   2  -3 1552.91 303.025   7
 -29   2   3 640.105 194.118   8
  29  -2  -3 907.235 245.273   7
  29   2  -3 912.840 299.613   7
 -28   2   3 3856.19 351.344   8
  28  -2  -3 3031.51 371.807   7
 -27   2   3 1430.92 248.013   8
  27  -2  -3 913.276 254.332   7
  27   2  -3 1095.28 294.439   7
 -26   2   3 7874.90 498.332   8
  26  -2  -3 8520.15 520.663   7
  26   2  -3 8848.88 570.161   7
 -25   2   3 2970.35 324.413   8
  25  -2  -3 3076.33 638.446   2
  25   2  -3 4155.33 416.161   7
  25  -2  -3 3784.44 370.878   7
  25   2  -3 3931.50 591.935   2
  24  -2  -3 7863.57 925.187   2
 -24   2   3 8127.31 506.378   8
  24  -2  -3 8601.37 514.857   7
  24   2  -3 8636.11 540.298   7
  24   2  -3 8864.81 846.912   2
 -23   2   3 252.214 202.981   8
  23  -2  -3 733.672 354.464   2
  23  -2  -3 622.697 231.898   7
  23   2  -3 458.840 255.812   7
  23   2  -3-13.9399 219.291   2
 -22   2   3 4068.25 381.148   8
  22  -2  -3 4587.32 661.851   2
  22   2  -3 4948.95 423.488   7
  22   2  -3 4467.31 606.797   2
  22  -2  -3 4464.75 394.802   7
  21   2  -3 19457.0 758.872   7
 -21   2   3 18669.0 700.202   8
  21  -2  -3 20844.5 1332.77   2
  21   2  -3 16021.1 1105.94   2
  21  -2  -3 17916.2 707.491   7
 -20   2   3 6066.55 415.519   8
  20  -2  -3 6065.39 412.282   7
  20   2  -3 6239.75 448.386   7
  20   2  -3 5915.25 657.423   2
  20  -2  -3 5718.69 719.645   2
  19  -2  -3 511.210 357.895   2
  19   2  -3 136.556 230.926   2
  19  -2  -3 566.085 189.575   7
  19   2  -3 839.768 241.556   7
 -19   2   3 773.940 241.569   8
  18   2  -3 30101.5 1365.38   2
  18  -2  -3 29632.3 1489.98   2
  17  -2  -3 3521.54 523.315   2
  17   2  -3 3399.01 455.416   2
  16  -2  -3 5532.60 615.664   2
  16   2  -3 5431.18 573.891   2
  15  -2  -3 27943.3 1272.27   2
  15   2  -3 28784.6 1222.75   2
  14  -2  -3 46884.9 1600.85   2
  14   2  -3 47414.1 1548.67   2
  13  -2  -3 8751.18 653.290   2
  13   2  -3 8810.68 635.356   2
  12  -2  -3 2104.59 356.071   2
  12   2  -3 1936.22 329.690   2
  11  -2  -3 10711.1 667.876   2
  11   2  -3 9395.48 615.706   2
  10   2  -3 34411.4 1155.68   2
  10  -2  -3 37651.9 1239.03   2
   9  -2  -3 3876.70 407.224   2
   9   2  -3 4086.30 385.348   2
   8  -2  -3 7162.22 515.627   2
   8   2  -3 6938.66 450.712   2
   7  -2  -3 4430.37 403.713   2
   7   2  -3 4389.05 350.054   2
   6  -2  -3 7055.23 486.957   2
   6   2  -3 7288.09 407.424   2
   5  -2  -3 12922.0 641.726   2
   5   2  -3 13434.9 463.505   1
   5   2  -3 12840.1 512.474   2
   4   2  -3 3161.35 245.759   2
   4  -2  -3 2726.90 305.292   2
   4   2  -3 3350.17 243.435   1
   3   2  -3 21759.2 643.455   1
   3   2  -3 20960.2 594.271   2
  -3  -2   3 21604.5 766.845   3
   2   2  -3 58880.3 1087.58   2
  -2  -2   3 59990.5 1375.60   3
   1   2  -3 6644.06 297.652   2
  -1  -2   3 6967.99 444.815   3
   0   2  -3 9144.40 345.662   2
   0  -2   3 8986.98 513.902   3
   0   2   3 8860.02 538.894   3
   1   2   3 2903.96 334.681   3
   1  -2   3 2552.40 310.478   3
   2  -2   3 1709.94 283.213   3
   2   2   3 1764.98 278.320   3
   3   2   3 17668.9 755.440   3
   3  -2   3 17304.7 740.744   3
   4   2   3 10754.3 603.509   3
   4  -2   3 10894.5 600.683   3
   5   2   3 64657.4 1581.35   3
   5  -2   3 66455.0 1611.50   3
   6  -2   3 385.578 237.630   3
   6   2   3 297.836 200.492   3
   7  -2   3 35840.3 1226.51   3
   7   2   3 37142.8 1197.58   3
   8  -2   3 752.924 289.793   3
   8   2   3 645.980 233.663   3
   9  -2   3 4094.76 459.448   3
   9   2   3 4898.59 469.837   3
  10  -2   3 4588.54 513.567   3
  10   2   3 4644.41 462.584   3
  11  -2   3 21205.9 1050.77   3
  11   2   3 22524.4 1001.50   3
  12  -2   3 111.464 265.620   3
  12   2   3 17.7331 208.539   3
  13  -2   3 6314.17 640.501   3
  13   2   3 6279.98 576.503   3
  14   2   3 6003.30 593.107   3
  14  -2   3 5336.82 611.041   3
  15   2   3 4375.81 540.445   3
  15  -2   3 4262.42 573.568   3
  16  -2   3 5939.90 689.920   3
  16   2   3 6514.96 626.807   3
  17  -2   3 1829.70 447.870   3
  17   2   3 1683.98 299.728   7
  17   2   3 1805.70 372.318   3
  18  -2   3 850.408 375.183   3
  18   2   3 878.924 292.090   7
  18  -2   3 1306.97 281.252   7
  18   2   3 1074.21 327.281   3
  19  -2   3 106.260 271.914   3
  19   2   3 85.5193 253.280   7
  19  -2   3 157.288 263.791   7
  19   2   3 218.378 255.740   3
  20  -2   3 1362.16 306.541   7
  20  -2   3 1335.47 440.747   3
  20   2   3 1669.46 314.270   7
  20   2   3 1531.21 386.713   3
  21  -2   3 2141.57 498.553   3
  21   2   3 2217.08 391.573   7
  21  -2   3 2434.64 359.636   7
  21   2   3 1756.41 406.612   3
  22  -2   3 7815.62 862.405   3
  22  -2   3 6949.60 520.233   7
  22   2   3 7381.98 562.725   7
  22   2   3 6918.53 741.844   3
  23  -2   3 7722.01 548.998   7
  23  -2   3 8273.92 880.018   3
  23   2   3 7843.42 583.746   7
  24   2   3 11260.9 678.347   7
  24  -2   3 11850.5 654.569   7
  25  -2   3 773.846 293.266   7
  25   2   3 860.239 328.024   7
  26  -2   3-111.024 239.037   7
  26   2   3 512.005 301.229   7
  27  -2   3 190.421 257.357   7
  27   2   3-188.768 280.663   7
  28  -2   3 7213.95 499.525   7
  28   2   3 6798.29 538.939   7
  29   2   3 3031.89 370.328   7
  29  -2   3 2216.78 326.243   7
  30  -2   3 19.3811 206.728   7
  30   2   3 39.6507 234.496   7
  31  -2   3 1095.05 234.615   7
  31   2   3 656.069 238.230   7
 -32   2  -3 2045.80 217.909   5
  32  -2   3 1948.93 242.146   7
  32   2   3 1834.88 273.018   7
  33  -2   3 4389.96 309.666   7
 -33   2  -3 4594.47 253.551   5
  33   2   3 5129.84 343.532   7
  34  -2   3 1885.89 206.363   7
  34   2   3 2056.35 221.914   7
  35  -2   3 1311.70 154.974   7
  35   2   3 943.640 168.604   7
  36   2   3 3991.55 232.566   7
 -37  -3   3 698.159 120.305   8
 -36  -3   3 1555.08 170.554   8
 -35  -3   3 350.748 139.859   8
 -34  -3   3 162.286 145.124   8
 -33  -3   3 531.722 202.954   8
  33   3  -3 298.088 185.734   7
 -32  -3   3 2266.89 290.969   8
  32   3  -3 2506.34 305.112   7
 -31  -3   3 1590.34 274.055   8
  31   3  -3 1476.41 279.622   7
  30   3  -3 4773.11 397.202   7
  30  -3  -3 4061.67 338.731   7
 -29   3   3 6098.78 369.471   8
  29   3  -3 6231.15 466.824   7
  29  -3  -3 6376.54 404.548   7
 -28   3   3 5892.51 378.523   8
  28   3  -3 5166.75 443.367   7
  28  -3  -3 5263.85 390.095   7
 -27   3   3 292.592 155.879   8
  27  -3  -3 247.755 214.528   7
  27   3  -3 140.380 260.614   7
 -26   3   3-98.9225 170.191   8
  26  -3  -3-149.945 205.751   7
  26   3  -3-147.157 233.638   7
 -25   3   3-124.484 179.685   8
  25  -3  -3 225.813 201.385   7
  25   3  -3-68.5245 215.621   7
 -24   3   3 7502.80 454.388   8
  24  -3  -3 7114.66 454.028   7
  24   3  -3 7411.42 510.053   7
  24  -3  -3 8657.59 935.692   2
  23  -3  -3 4770.32 701.504   2
 -23   3   3 5090.67 386.877   8
 -23   3   3 5341.76 375.842   5
  23   3  -3 5182.25 438.051   7
  23  -3  -3 4936.11 398.931   7
 -22   3   3 897.110 216.204   5
 -22   3   3 1131.23 240.635   8
  22  -3  -3 794.588 380.911   2
  22   3  -3 963.693 353.422   2
  22  -3  -3 1151.17 287.523   7
  22   3  -3 1020.14 234.308   7
  21  -3  -3-265.831 269.042   2
  21  -3  -3-109.974 187.825   7
  21   3  -3-135.914 207.645   7
 -21   3   3 177.786 185.796   5
  21   3  -3-212.330 222.599   2
 -21   3   3-284.019 204.044   8
  20  -3  -3 269.473 268.995   2
  20   3  -3 815.380 312.524   2
  20  -3  -3 304.592 192.201   7
  20   3  -3 396.598 226.284   7
 -20   3   3 564.850 202.491   8
 -20   3   3 561.898 186.587   5
 -19   3   3 192.760 169.951   5
  19   3  -3 419.346 262.052   2
 -19   3   3 188.051 153.586   8
  19  -3  -3 411.417 179.434   7
  19   3  -3 484.981 237.241   7
  19  -3  -3 374.867 290.132   2
  18  -3  -3 80.4735 232.955   2
  18   3  -3 328.887 227.331   7
  18   3  -3 215.775 207.716   2
  17  -3  -3 4208.38 560.694   2
  17   3  -3 4039.79 497.304   2
  16  -3  -3 3881.17 531.240   2
  16   3  -3 3620.23 450.397   2
  15  -3  -3 558.815 265.991   2
  15   3  -3 333.074 193.422   2
  14  -3  -3 277.206 248.920   2
  14   3  -3 698.017 235.281   2
  13  -3  -3 2988.75 453.393   2
  13   3  -3 2406.40 345.083   2
  12  -3  -3 1828.62 355.956   2
  12   3  -3 2277.66 391.547   2
  11  -3  -3 99.4310 215.218   2
  11   3  -3-30.4882 165.559   2
  10   3  -3 2363.65 363.881   2
  10  -3  -3 1749.51 319.332   2
   9  -3  -3 5864.36 497.507   2
   9   3  -3 5384.15 418.184   2
   8   3  -3 798.008 191.625   2
   8  -3  -3 832.637 260.561   2
   7  -3  -3 6422.53 499.022   2
   7   3  -3 5932.80 387.243   2
   6   3  -3 949.212 172.375   2
   6   3  -3 1461.86 209.417   1
   6  -3  -3 901.005 234.675   2
   5   3  -3 572.230 144.836   2
   5  -3  -3 747.788 247.682   2
   5   3  -3 618.429 165.215   1
   4   3  -3 18144.9 653.221   1
   4   3  -3 15940.3 500.702   2
   3   3  -3 3925.38 320.277   1
  -3  -3   3 3839.17 335.289   3
  -2  -3   3 6488.34 428.483   3
   2   3  -3 6379.17 405.262   1
  -1  -3   3 39006.7 1060.64   3
   0  -3   3 1154.49 238.243   3
   1  -3   3 4561.20 386.459   3
   1   3   3 4264.07 387.602   3
   2  -3   3 38320.0 1128.04   3
   2   3   3 39976.7 1187.05   3
   3  -3   3 5760.90 455.946   3
   3   3   3 6060.78 465.891   3
   4  -3   3 1263.60 290.023   3
   4   3   3 1096.38 256.425   3
   5  -3   3-64.1128 189.034   3
   5   3   3 11.7709 169.857   3
   6  -3   3 9885.88 627.604   3
   6   3   3 10187.0 600.300   3
   7  -3   3 37781.5 1266.27   3
   7   3   3 37669.1 1200.18   3
   8   3   3 6930.37 513.415   3
   8  -3   3 6550.63 557.493   3
   9   3   3 12963.3 724.445   3
   9  -3   3 12603.3 775.078   3
  10  -3   3-58.7890 243.584   3
  10   3   3 99.2080 183.130   3
  11   3   3 1174.87 275.972   3
  11  -3   3 1022.41 321.520   3
  12  -3   3 4606.33 555.009   3
  12   3   3 5097.02 489.333   3
  13  -3   3 946.010 343.090   3
  13   3   3 1278.13 305.404   3
  14  -3   3-9.54645 239.669   3
  14   3   3 486.009 234.602   3
  15  -3   3 1080.17 398.141   3
  15   3   3 1391.78 325.322   3
  16  -3   3 6603.88 733.225   3
  16   3   3 7402.18 674.082   3
  16   3   3 7117.41 515.284   7
  17   3   3 11360.1 618.269   7
  17   3   3 11060.6 833.774   3
  17  -3   3 11058.5 609.921   7
  17  -3   3 10921.7 958.103   3
 -17   3  -3 11671.8 497.733   6
  18   3   3 7834.21 527.776   7
  18  -3   3 7650.56 837.346   3
  18   3   3 7116.80 692.708   3
  18  -3   3 8235.52 519.320   7
 -18   3  -3 7491.31 412.221   6
  19  -3   3 1043.58 383.031   3
  19   3   3 901.367 285.230   7
  19  -3   3 1200.13 290.837   7
  19   3   3 1356.19 347.433   3
  20  -3   3 6448.85 811.810   3
  20   3   3 7055.41 532.809   7
  20  -3   3 6060.41 484.399   7
  21  -3   3 8300.41 915.024   3
  21  -3   3 7933.83 538.709   7
  21   3   3 7895.77 580.877   7
  22  -3   3 493.510 313.073   3
  22  -3   3 500.734 279.205   7
  22   3   3 549.681 319.337   7
  23  -3   3 2849.79 370.090   7
  23   3   3 2788.14 403.370   7
  24  -3   3 7619.51 531.150   7
  24   3   3 7793.49 582.467   7
  25  -3   3-94.5300 248.478   7
  25   3   3 102.385 272.354   7
  26  -3   3 334.647 268.178   7
  26   3   3 441.321 269.482   7
  27  -3   3 104.473 227.090   7
  27   3   3 315.286 286.225   7
  28   3   3 1915.20 331.956   7
  28  -3   3 1997.34 303.222   7
  29  -3   3-67.8992 200.586   7
  29   3   3 32.8754 236.299   7
  30  -3   3 667.732 212.150   7
  30   3   3 1060.28 282.440   7
  31  -3   3 3461.27 289.500   7
  31   3   3 2947.47 331.073   7
 -32   3  -3 2187.38 212.493   5
  32  -3   3 1938.46 218.399   7
  32   3   3 1565.85 249.280   7
 -33   3  -3 135.766 111.842   5
  33  -3   3 188.990 129.199   7
  33   3   3-149.416 169.940   7
 -34   3  -3 16.5496 95.9745   5
  34   3   3-55.5321 137.443   7
  35   3   3-2.70284 114.732   7
 -36  -4   3 1286.54 154.501   8
 -35  -4   3 1703.71 191.229   8
 -34  -4   3 410.202 160.604   8
 -33  -4   3-97.5398 151.091   8
 -32  -4   3 2109.58 259.312   8
  32   4  -3 2099.77 273.319   7
 -31  -4   3 6152.96 414.850   8
  31   4  -3 5347.30 397.892   7
  30   4  -3 4721.32 380.638   7
  29   4  -3 141.978 207.466   7
  28   4  -3 6387.99 462.845   7
  27   4  -3 5283.88 452.454   7
 -27   4   3 5563.47 384.204   5
 -26   4   3 3357.50 321.440   5
  26   4  -3 2944.10 364.691   7
 -25   4   3 1239.29 232.643   5
  25   4  -3 1289.61 285.782   7
 -24   4   3 1810.93 254.254   5
  24   4  -3 1841.76 325.239   7
 -23   4   3 835.401 217.833   5
  23  -4  -3 655.227 322.055   2
  23   4  -3 363.642 235.827   7
 -22   4   3 296.727 173.081   8
 -22   4   3 570.149 219.209   5
  22   4  -3 142.012 227.372   7
 -21   4   3 3683.29 349.792   8
 -21   4   3 4621.53 361.868   5
  21   4  -3 5081.15 401.980   7
  21  -4  -3 4195.31 677.258   2
  20  -4  -3 511.739 345.501   2
 -20   4   3 373.067 198.783   5
 -20   4   3 428.294 219.851   8
  20   4  -3 204.815 206.522   7
 -19   4   3 4787.21 383.085   5
 -19   4   3 3620.15 338.951   8
  19  -4  -3 4632.03 650.585   2
  19   4  -3 4367.91 377.164   7
  18  -4  -3 2472.40 490.487   2
 -18   4   3 1735.88 278.256   8
 -18   4   3 2376.13 282.594   5
  18   4  -3 2679.65 316.735   7
 -17   4   3 5990.19 405.405   5
  17   4  -3 6562.13 432.839   7
  17  -4  -3 6015.38 674.455   2
  16  -4  -3 6039.47 648.618   2
  16   4  -3 6315.75 564.326   2
  15  -4  -3 933.301 287.656   2
  15   4  -3 1164.90 269.337   2
  14  -4  -3 3312.82 478.065   2
  14   4  -3 3551.13 426.365   2
  13  -4  -3 50409.7 1671.26   2
  13   4  -3 48287.3 1444.62   2
  12  -4  -3 28875.7 1229.34   2
  11  -4  -3 12609.0 781.345   2
  10  -4  -3 3195.95 412.490   2
   9  -4  -3 10630.2 688.741   2
   8  -4  -3 4175.52 449.528   2
   7  -4  -3 1065.12 285.774   2
   6   4  -3 1747.91 258.705   1
   6  -4  -3 1674.03 299.372   2
   5  -4  -3 24867.1 989.621   2
   5   4  -3 24357.7 864.520   1
   4   4  -3 1384.69 232.070   1
   3   4  -3 37814.4 1111.92   1
  -3  -4   3 36894.2 991.173   3
   2   4  -3 26297.1 926.518   1
  -2  -4   3 26865.3 843.327   3
  -1  -4   3 52525.3 1248.82   3
   1   4  -3 51507.3 1386.97   1
   0   4  -3 836.043 223.761   1
   0  -4   3 805.934 206.889   3
   1  -4   3 25540.4 879.688   3
   2  -4   3 3846.65 369.488   3
   3  -4   3 690.566 231.619   3
   4  -4   3 73.1330 179.819   3
   4   4   3-28.0513 165.506   3
   5  -4   3-7.18084 192.334   3
   5   4   3-11.5987 180.503   3
   6   4   3 30295.3 1061.19   3
   6  -4   3 27894.4 1103.31   3
   7   4   3 2189.40 305.194   3
   7  -4   3 1838.80 342.945   3
   8  -4   3 4722.90 532.131   3
   8   4   3 5668.08 460.523   3
   9  -4   3 1985.26 351.636   3
   9   4   3 2479.74 332.150   3
  10  -4   3 5354.69 567.571   3
  10   4   3 5488.17 480.958   3
  11   4   3 2701.75 357.625   3
  11  -4   3 2428.67 426.286   3
  12  -4   3 8113.65 714.970   3
  12   4   3 8887.33 639.162   3
  13  -4   3 71677.6 2224.96   3
  13   4   3 78979.1 2043.79   3
  14   4   3 100022. 2401.94   3
  14  -4   3 90135.9 2618.71   3
  15  -4   3 5489.01 668.017   3
  15   4   3 5981.61 591.809   3
  15   4   3 6538.75 447.187   7
 -15   4  -3 5776.94 373.388   6
  16   4   3 4431.44 412.869   7
  16  -4   3 4497.87 615.752   3
 -16   4  -3 4722.20 360.627   6
  17   4   3 8651.15 538.228   7
  17  -4   3 9498.04 900.755   3
 -17   4  -3 8870.10 466.787   6
 -18   4  -3 7127.27 432.980   6
  18   4   3 7238.15 517.280   7
  18  -4   3 7191.67 803.658   3
  19   4   3 4189.45 436.571   7
  19  -4   3 3830.51 645.927   3
 -19   4  -3 4170.72 348.231   6
  20  -4   3 8247.55 514.648   7
  20   4   3 9087.15 598.936   7
 -20   4  -3 9120.66 482.896   6
  21  -4   3 2929.14 367.588   7
  21   4   3 2905.14 387.470   7
  21  -4   3 3255.83 595.240   3
 -21   4  -3 3503.98 315.979   6
  22  -4   3 5388.16 765.451   3
  22  -4   3 4663.57 426.515   7
  22   4   3 4339.18 447.061   7
  23  -4   3 412.522 226.688   7
  23   4   3 233.173 262.320   7
  24   4   3 64.5877 243.125   7
  24  -4   3 250.634 222.584   7
  25  -4   3 6729.32 464.250   7
  25   4   3 5792.44 503.788   7
  26  -4   3 595.553 225.264   7
  26   4   3 439.099 273.161   7
  27  -4   3 2123.15 281.018   7
  27   4   3 1933.47 336.217   7
  28  -4   3 13490.2 564.256   7
  28   4   3 13945.3 651.091   7
  29   4   3 12694.8 600.922   7
  30   4   3 1517.77 253.774   7
  31   4   3 1380.51 243.916   7
 -31   4  -3 1754.32 217.921   5
 -32   4  -3 8263.96 364.338   5
  32   4   3 7881.87 409.316   7
 -33   4  -3 3033.32 216.757   5
  33   4   3 3330.91 258.163   7
  34   4   3 2192.81 198.308   7
 -34   4  -3 2160.71 163.648   5
 -36  -5   3-57.8475 87.4635   8
 -35  -5   3 308.403 119.043   8
 -34  -5   3 616.693 148.155   8
 -33  -5   3 1606.38 217.678   8
 -32  -5   3 54.7749 152.984   8
 -31  -5   3 2044.96 273.427   8
 -30   5   3 389.112 186.166   5
  30   5  -3-160.780 188.081   7
  29   5  -3 4080.99 346.423   7
 -29   5   3 4328.66 324.267   5
 -28   5   3 16220.7 619.138   5
  28   5  -3 14512.9 632.848   7
 -27   5   3 593.133 215.108   5
  27   5  -3 528.168 222.970   7
 -26   5   3 1219.22 246.659   5
  26   5  -3 717.690 246.359   7
 -25   5   3 2343.83 312.936   5
  25   5  -3 835.645 256.022   7
 -24   5   3 741.211 243.709   5
  24   5  -3 310.527 252.025   7
  23   5  -3 7859.31 509.128   7
 -23   5   3 9189.14 529.874   5
  22  -5  -3 2057.56 507.329   2
 -22   5   3 1923.63 288.115   5
  22   5  -3 2379.90 329.763   7
 -21   5   3 9118.51 523.221   5
  21   5  -3 9730.90 548.292   7
  21  -5  -3 8867.98 925.930   2
  20  -5  -3 2491.18 527.249   2
  20   5  -3 2198.95 300.940   7
 -20   5   3 2759.94 334.513   5
 -19   5   3 11383.5 573.556   5
  19   5  -3 10943.5 557.116   7
  19  -5  -3 11906.7 1008.32   2
 -18   5   3 8237.54 493.817   5
  18  -5  -3 8397.67 826.639   2
  18   5  -3 9383.09 511.225   7
 -17   5   3 4047.75 367.278   5
  17  -5  -3 4229.79 612.033   2
  17   5  -3 4390.81 356.128   7
 -17   5   3 4188.73 346.028   6
 -16   5   3 5645.82 403.792   5
  16   5  -3 6205.75 418.924   7
  16  -5  -3 5749.84 659.793   2
 -16   5   3 6019.79 424.942   6
  15  -5  -3 622.361 286.045   2
 -15   5   3 900.775 253.727   5
  14  -5  -3 15108.5 975.067   2
  13  -5  -3 3371.87 466.755   2
  12  -5  -3 16886.4 982.322   2
  11  -5  -3 538.931 258.170   2
  10  -5  -3 1024.62 315.764   2
   9  -5  -3 1280.72 314.829   2
   8  -5  -3 1252.52 299.843   2
   7  -5  -3 36633.2 1302.28   2
   6  -5  -3-99.2782 208.839   2
   6   5  -3-15.1409 169.261   1
   5   5  -3 1418.70 265.192   1
   5  -5  -3 1564.18 330.327   2
   4   5  -3 27273.5 1017.16   1
   4  -5  -3 26925.8 1075.57   2
   3   5  -3 27063.3 1035.92   1
   2   5  -3 3055.71 362.150   1
  -2  -5   3 3201.40 285.676   3
   1   5  -3 17813.6 844.250   1
  -1  -5   3 18182.0 678.696   3
   0   5  -3 22832.3 978.438   1
   0  -5   3 23555.9 799.245   3
   1  -5   3 1622.00 243.055   3
  -1   5  -3 2664.80 394.293   1
  -2   5  -3 2255.63 365.443   1
   2  -5   3 2284.79 284.571   3
   3  -5   3 279.411 171.381   3
   4  -5   3 3895.73 378.250   3
   5  -5   3 4895.24 435.985   3
   6  -5   3 1874.97 297.017   3
   7  -5   3 21246.2 975.668   3
   8   5   3 4064.03 403.764   3
   8  -5   3 3237.16 409.440   3
   9   5   3 7173.47 538.224   3
   9  -5   3 6141.12 580.925   3
  10  -5   3 9973.46 743.922   3
  11  -5   3 13677.0 900.267   3
  12  -5   3 32026.7 1427.20   3
  13  -5   3 3415.99 525.342   3
 -13   5  -3 3594.04 322.826   6
  14  -5   3 16760.3 1089.49   3
 -14   5  -3 19955.4 696.510   6
  15  -5   3 2568.77 501.385   3
  15   5   3 3221.58 350.508   7
 -15   5  -3 3399.46 314.498   6
  16   5   3 4231.20 396.676   7
  16  -5   3 4207.34 612.092   3
 -16   5  -3 4586.02 375.943   6
 -17   5  -3 514.167 220.273   6
  17  -5   3 389.468 289.918   3
  17   5   3 625.302 266.102   7
  18   5   3 13825.8 697.852   7
  18  -5   3 14530.0 1128.12   3
 -18   5  -3 15462.2 633.307   6
 -19   5  -3 880.663 254.843   6
  19   5   3 1193.23 290.710   7
  19  -5   3 1144.57 408.487   3
  20  -5   3 6575.46 799.946   3
  20   5   3 6611.80 512.373   7
 -20   5  -3 6723.07 432.406   6
  21   5   3 17952.5 779.955   7
 -21   5  -3 18751.7 686.957   6
 -22   5  -3 581.202 201.359   6
  22   5   3 159.075 225.772   7
  23   5   3 2514.64 376.794   7
 -23   5  -3 2918.33 290.319   6
  24   5   3 66.3080 236.516   7
  25   5   3 334.204 234.559   7
  26   5   3 689.659 247.710   7
  27   5   3 9813.91 544.304   7
  28   5   3 2625.87 311.848   7
  29   5   3 4716.10 366.516   7
 -30   5  -3 11418.9 475.736   5
  30   5   3 9655.17 470.484   7
 -31   5  -3 1747.84 215.883   5
  31   5   3 2424.96 233.933   7
 -32   5  -3 9143.80 360.025   5
  32   5   3 7496.18 354.534   7
 -33   5  -3 3276.18 208.872   5
  33   5   3 2667.12 209.133   7
 -35  -6   3 2998.12 185.921   8
 -34  -6   3 4233.64 247.827   8
 -33  -6   3 198.094 129.195   8
 -32  -6   3 1710.51 215.335   8
 -31  -6   3 441.156 182.163   8
 -31   6   3 1155.70 209.191   5
 -30  -6   3 1763.08 285.570   8
 -30   6   3 1992.24 242.657   5
 -29   6   3 8388.50 440.364   5
 -28   6   3 1551.96 254.631   5
  27   6  -3 196.464 194.793   7
 -27   6   3 145.237 185.865   5
  26   6  -3 6934.93 436.055   7
 -26   6   3 7100.89 456.431   5
 -25   6   3 6078.40 446.969   5
  25   6  -3 6573.91 436.790   7
 -24   6   3 18700.7 754.327   5
  24   6  -3 17712.8 726.620   7
 -23   6   3 8189.95 513.687   5
  23   6  -3 8435.18 482.987   7
 -22   6   3 1639.44 288.865   5
  22   6  -3 1864.15 298.835   7
  21   6  -3 3222.31 355.699   7
 -21   6   3 3723.39 382.192   5
  21  -6  -3 3412.03 614.793   2
 -20   6   3 606.072 241.421   5
  20  -6  -3 247.795 295.653   2
  20   6  -3 429.016 232.123   7
 -19   6   3 3464.25 355.485   5
  19   6  -3 3654.96 358.577   7
  19  -6  -3 3734.49 623.620   2
 -18   6   3 5246.38 415.906   5
  18  -6  -3 4691.45 655.447   2
  18   6  -3 5237.02 381.270   7
 -18   6   3 5298.23 401.129   6
 -17   6   3 30894.2 987.149   5
  17  -6  -3 33950.3 1640.49   2
 -17   6   3 32845.0 943.059   6
  16  -6  -3 49.9145 246.325   2
 -16   6   3 89.2402 212.690   5
 -16   6   3 517.641 252.368   6
  15  -6  -3 1646.92 401.923   2
 -15   6   3 1574.68 268.770   5
 -15   6   3 1755.01 288.074   6
  14  -6  -3 17998.2 1106.32   2
 -14   6   3 17720.7 734.124   5
 -14   6   3 17922.1 691.064   6
 -14   6   3 16652.3 613.955   4
  13  -6  -3 17512.5 1039.24   2
 -13   6   3 17042.0 709.667   5
 -13   6   3 16903.4 677.574   6
 -13   6   3 16776.5 612.212   4
  12  -6  -3 1049.39 316.513   2
 -12   6   3 985.828 250.841   5
 -12   6   3 979.586 261.163   6
  11  -6  -3 2108.39 392.887   2
  10  -6  -3 15818.2 950.732   2
   9  -6  -3 108824. 2617.16   2
   8  -6  -3 6843.59 601.983   2
   7  -6  -3 133.539 193.848   2
   6  -6  -3 2187.46 359.716   2
   5  -6  -3 3056.57 417.594   2
   5   6  -3 3290.19 412.611   1
   4   6  -3 166.464 189.417   1
   4  -6  -3 282.572 227.365   2
   3   6  -3 9861.34 676.152   1
   2   6  -3 49854.8 1552.98   1
   1   6  -3 1320.90 296.458   1
   0   6  -3 2292.65 382.638   1
  -1   6  -3 2096.96 369.547   1
  -2   6  -3-109.739 192.395   1
  -3   6  -3 907.124 303.574   1
  -4   6  -3 2689.97 425.522   1
   4  -6   3 3221.12 356.319   3
   5  -6   3 160.709 175.226   3
   6  -6   3 14658.0 768.192   3
   7  -6   3 3194.28 407.503   3
   8  -6   3 11100.8 744.634   3
   9  -6   3 7874.83 637.435   3
 -10   6  -3 1652.85 260.802   6
  10  -6   3 1816.47 369.619   3
  11  -6   3 6115.72 628.147   3
 -11   6  -3 6821.01 421.382   6
 -12   6  -3 1714.93 278.611   6
  12  -6   3 1630.62 369.897   3
  13  -6   3 3528.26 519.570   3
 -13   6  -3 3624.55 340.599   6
 -14   6  -3 68.7004 200.307   6
  14  -6   3 99.8886 237.503   3
 -15   6  -3 1537.01 257.714   6
  15  -6   3 1311.59 385.412   3
  16  -6   3 3698.18 577.801   3
 -16   6  -3 4315.28 374.941   6
 -17   6  -3 426.322 235.253   6
  17  -6   3 666.149 354.766   3
  18  -6   3-231.435 273.758   3
 -18   6  -3-99.7316 201.300   6
  18   6   3 56.7972 233.240   7
 -19   6  -3 148.334 241.150   6
  19   6   3 435.163 249.462   7
  19  -6   3 368.724 359.813   3
 -20   6  -3 232.669 194.306   6
  20   6   3 353.380 254.245   7
 -21   6  -3 2955.25 322.653   6
  21   6   3 3023.67 353.964   7
 -22   6  -3 501.011 192.702   6
  22   6   3 877.830 275.125   7
 -23   6  -3 2552.99 290.112   6
  23   6   3 2789.78 345.838   7
 -24   6  -3 2663.00 279.316   6
  24   6   3 2986.01 342.888   7
  25   6   3 4914.98 394.185   7
  26   6   3 3878.40 353.779   7
  27   6   3 230.671 185.466   7
  28   6   3 6760.05 386.148   7
 -28   6  -3 7535.66 425.629   5
  29   6   3 360.567 175.714   7
 -29   6  -3 695.450 175.486   5
 -30   6  -3 564.504 167.667   5
  30   6   3 352.760 146.040   7
 -31   6  -3 805.794 154.680   5
  31   6   3 725.380 152.188   7
 -32   6  -3 391.721 121.579   5
  32   6   3 497.821 119.086   7
 -33   6  -3 167.555 95.6480   5
 -33  -7   3 911.833 139.818   8
 -32   7   3 1573.98 167.490   5
 -32  -7   3 1228.10 166.090   8
 -31  -7   3 110.328 127.507   8
 -31   7   3 166.957 123.783   5
 -30  -7   3 413.541 167.341   8
 -30   7   3 824.114 180.304   5
 -29  -7   3 265.369 177.830   8
 -29   7   3 225.611 172.899   5
 -28   7   3 98.4477 175.281   5
 -27   7   3 1372.97 237.497   5
 -26   7   3 1769.82 289.761   5
 -25   7   3 2406.01 316.541   5
 -24   7   3 477.066 229.992   5
 -23   7   3 5658.96 431.532   5
 -22   7   3 4553.09 427.508   5
 -21   7   3-39.6723 202.745   5
 -20   7   3 2078.58 338.594   5
  19  -7  -3 19886.2 1381.85   2
 -19   7   3 22226.3 863.966   5
  18  -7  -3 3064.85 553.428   2
 -18   7   3 2353.54 350.914   5
 -18   7   3 2722.25 340.884   6
 -17   7   3 473.437 229.608   5
  17  -7  -3 861.356 386.582   2
 -17   7   3 586.036 221.842   6
 -16   7   3 8533.02 551.820   5
  16  -7  -3 8510.07 814.347   2
 -16   7   3 8758.13 514.251   6
  15  -7  -3 7.11826 217.846   2
 -15   7   3 65.9779 185.075   4
 -15   7   3 316.926 239.551   5
 -15   7   3-2.41950 216.819   6
  14  -7  -3 416.673 243.717   2
 -14   7   3 518.151 212.471   4
 -14   7   3 494.502 226.247   5
 -14   7   3 243.857 281.344   6
  13  -7  -3-222.760 282.370   2
 -13   7   3-7.42459 167.573   4
 -13   7   3 199.986 200.541   5
 -13   7   3 420.891 231.705   6
  12  -7  -3 1862.90 382.207   2
 -12   7   3 2001.05 272.097   4
 -12   7   3 2225.94 308.552   5
 -12   7   3 1928.52 296.729   6
  11  -7  -3 1709.38 373.243   2
 -11   7   3 1806.51 263.707   4
 -11   7   3 1694.54 264.354   5
 -11   7   3 1801.36 323.711   6
  10  -7  -3 46728.0 1708.04   2
 -10   7   3 43447.8 1168.14   6
 -10   7   3 46301.5 1135.61   4
   9  -7  -3 19371.2 1058.42   2
  -9   7   3 20639.0 747.013   5
  -9   7   3 19062.7 739.443   6
  -9   7   3 18791.9 685.628   4
  -8   7   3 915.647 213.413   5
   8  -7  -3 704.427 264.022   2
  -8   7   3 1218.16 249.505   4
  -8   7   3 891.534 240.063   6
  -7   7   3 2725.97 296.907   5
  -7   7   3 2807.99 292.108   4
   7  -7  -3 2130.93 372.255   2
  -7   7   3 2844.09 330.660   6
   6  -7  -3 6427.78 599.597   2
  -6   7   3 6235.54 420.541   6
   5   7  -3 2156.22 376.466   1
   5  -7  -3 1711.35 346.491   2
   4   7  -3 764.952 273.709   1
   4  -7  -3 1106.53 288.580   2
   3   7  -3 467.828 245.529   1
   3  -7  -3-23.9136 197.809   2
   2   7  -3 891.721 285.145   1
   2  -7  -3 914.507 249.062   2
   1   7  -3 6371.38 605.135   1
   0   7  -3 198.044 212.403   1
  -1   7  -3 5024.06 572.605   1
  -2   7  -3 47429.8 1723.19   1
  -3   7  -3 33691.1 1444.55   1
  -4   7  -3 915.656 309.495   1
  -5   7  -3 41.4773 185.812   6
  -5   7  -3 288.751 235.328   1
  -6   7  -3 8415.23 465.207   6
  -6   7  -3 7971.04 761.574   1
  -7   7  -3 1177.53 239.931   6
  -7   7  -3 1196.70 362.582   1
  -7   7  -3 1455.57 248.774   4
  -8   7  -3 346.398 220.785   6
  -8   7  -3 384.222 264.675   1
  -8   7  -3 468.374 202.605   4
  -9   7  -3 2429.24 480.523   1
  -9   7  -3 2935.81 322.885   6
  -9   7  -3 2820.95 313.074   4
 -10   7  -3 2087.55 292.616   6
  11  -7   3 8571.58 719.358   3
 -11   7  -3 9217.00 514.561   6
  12  -7   3 12919.3 913.886   3
 -12   7  -3 12510.0 591.662   6
 -13   7  -3 9895.67 532.785   6
  13  -7   3 10180.5 833.583   3
 -14   7  -3 597.112 243.298   6
  14  -7   3 597.995 294.612   3
  15  -7   3 13983.0 1034.12   3
 -15   7  -3 15378.1 663.517   6
  16  -7   3 8625.53 847.591   3
 -16   7  -3 9127.45 546.457   6
 -17   7  -3-24.6459 216.269   6
  17  -7   3 751.779 484.106   3
 -18   7  -3 627.769 265.176   6
 -19   7  -3 192.541 218.476   6
 -20   7  -3 19532.2 727.146   6
 -21   7  -3 13952.2 602.089   6
 -22   7  -3 453.328 203.689   6
 -23   7  -3 1514.58 250.497   6
 -24   7  -3 1275.05 227.604   6
 -25   7  -3 5030.67 329.508   6
 -26   7  -3 1416.30 242.049   5
 -27   7  -3 961.282 203.919   5
 -28   7  -3 5335.66 342.180   5
 -29   7  -3 3846.35 267.631   5
 -30   7  -3 108.917 129.025   5
 -31   7  -3 471.983 133.199   5
 -32   7  -3 166.824 96.0780   5
 -31  -8   3 77.1035 106.582   8
 -31   8   3 226.042 118.886   5
 -30   8   3 2036.45 209.753   5
 -30  -8   3 1621.74 179.235   8
 -29  -8   3 665.891 158.746   8
 -29   8   3 575.047 163.299   5
 -28  -8   3 539.590 164.164   8
 -28   8   3 145.753 163.354   5
 -27   8   3 4775.64 351.986   5
 -27  -8   3 3911.48 310.031   8
 -26   8   3 9087.32 488.626   5
 -25   8   3 362.418 222.928   5
 -24   8   3 15758.6 677.500   5
 -23   8   3 11183.6 598.184   5
 -22   8   3 539.139 247.168   5
 -21   8   3 8338.25 526.457   5
 -20   8   3 1596.20 304.911   5
 -19   8   3 3124.55 380.225   5
 -18   8   3 572.534 257.586   5
 -17   8   3 3950.23 401.270   5
 -17   8   3 4266.78 420.156   6
 -16   8   3 1103.00 221.255   4
  16  -8  -3 1300.32 387.673   2
 -16   8   3 1144.49 279.417   5
 -16   8   3 1143.36 288.261   6
  15  -8  -3 5998.05 690.368   2
 -15   8   3 6438.03 509.605   5
 -15   8   3 5455.99 381.306   4
 -15   8   3 5397.03 455.596   6
  14  -8  -3 976.996 331.146   2
 -14   8   3 1509.72 257.069   4
 -14   8   3 1401.15 290.673   5
 -14   8   3 1268.62 302.591   6
  13  -8  -3 1507.28 370.885   2
 -13   8   3 1442.74 262.731   4
 -13   8   3 1729.50 304.048   5
 -13   8   3 1887.47 328.425   6
  12  -8  -3 811.504 304.456   2
 -12   8   3 661.845 210.390   4
 -12   8   3 1263.56 277.449   5
 -12   8   3 985.678 298.218   6
  11  -8  -3 2841.74 463.135   2
 -11   8   3 2769.36 318.303   4
 -11   8   3 2698.58 337.699   5
 -11   8   3 2336.90 336.481   6
  10  -8  -3 2388.83 423.057   2
 -10   8   3 1896.72 282.956   4
 -10   8   3 1791.66 304.270   5
 -10   8   3 2554.94 353.786   6
   9  -8  -3 6102.11 619.473   2
  -9   8   3 6586.39 452.528   5
  -9   8   3 6226.76 437.331   4
  -9   8   3 5800.12 453.047   6
   8  -8  -3 10341.7 789.722   2
  -8   8   3 10490.0 553.455   5
  -8   8   3 10233.1 573.695   6
  -8   8   3 9825.27 531.149   4
   7  -8  -3 5282.85 576.290   2
   7   8  -3 5685.97 428.425   4
  -7   8   3 5280.46 405.784   5
  -7   8   3 5708.39 454.762   6
  -7   8   3 5308.86 408.597   4
   6  -8  -3 20283.6 1094.34   2
  -6   8   3 19203.9 718.739   5
   6   8  -3 20443.6 738.858   4
  -6   8   3 20189.3 772.837   6
  -6   8   3 19434.0 736.304   4
  -5   8   3 3516.89 323.136   5
   5   8  -3 3893.25 369.861   4
   5  -8  -3 3426.29 453.984   2
  -5   8   3 3943.29 376.628   6
  -5   8   3 3564.40 343.424   4
   4  -8  -3 15330.3 931.947   2
   4   8  -3 16245.1 1013.03   1
   4   8  -3 14355.5 624.189   4
  -4   8   3 14436.2 603.535   5
  -4   8   3 15047.0 650.024   6
  -4   8   3 13714.7 606.521   4
  -3   8   3 1070.03 210.928   4
  -3   8   3 1407.10 230.794   5
   3   8  -3 1576.95 358.350   1
   3  -8  -3 844.387 246.009   2
   3   8  -3 1338.49 253.610   4
   2   8  -3 3273.58 503.223   1
  -2   8   3 3362.17 301.350   5
   2  -8  -3 3418.68 452.164   2
  -2   8   3 3396.28 331.834   4
   2   8  -3 3073.66 317.615   4
  -1   8   3 48.4052 189.758   4
  -1   8   3 117.935 166.236   5
   1  -8  -3 90.1949 194.177   2
   1   8  -3 149.653 200.400   4
   1   8  -3 81.2326 251.321   1
   0   8   3 29730.5 860.110   5
   0   8  -3 31673.7 1441.88   1
   0   8  -3 30408.5 924.036   4
   0   8   3 30609.7 900.216   4
   0   8  -3 30407.0 875.412   6
  -1   8  -3 943.759 212.639   6
   1   8   3 1268.13 249.136   4
   1   8   3 918.235 183.257   5
  -1   8  -3 1308.83 277.595   4
  -1   8  -3 822.561 330.896   1
  -2   8  -3 399.100 195.988   6
  -2   8  -3 316.981 247.983   1
   2   8   3 450.568 210.803   4
  -2   8  -3 573.501 235.014   4
  -3   8  -3 469.460 223.232   6
   3   8   3 645.986 209.184   4
  -3   8  -3 367.551 223.340   4
  -3   8  -3 431.446 284.881   1
  -4   8  -3 20047.6 1201.87   1
  -4   8  -3 19609.3 739.793   4
   4   8   3 19953.4 699.034   4
  -4   8  -3 19628.2 723.267   6
  -5   8  -3 3258.72 341.330   6
   5   8   3 2843.08 285.639   4
  -5   8  -3 2897.76 499.407   1
  -5   8  -3 3256.97 362.776   4
  -6   8  -3 36290.6 1687.72   1
  -6   8  -3 37473.6 1050.26   4
   6   8   3 36406.9 953.825   4
  -6   8  -3 37321.9 1033.58   6
  -7   8  -3 60382.7 2221.63   1
  -7   8  -3 57998.1 1346.30   4
   7   8   3 59718.8 1259.42   4
  -7   8  -3 58851.2 1367.91   6
  -8   8  -3 104.441 239.072   6
   8   8   3 119.013 166.088   4
  -8   8  -3-0.70643 237.426   1
  -8   8  -3-74.5504 199.511   4
  -9   8  -3 2087.47 319.713   6
  -9   8  -3 1665.89 408.302   1
  -9   8  -3 1517.58 279.667   4
 -10   8  -3 1718.65 303.069   6
 -10   8  -3 2244.60 510.966   1
 -11   8  -3 4757.65 412.252   6
 -11   8  -3 4992.50 670.929   1
 -12   8  -3 7154.99 846.615   1
 -12   8  -3 8740.99 536.169   6
 -13   8  -3 23246.9 1467.87   1
 -13   8  -3 22511.5 820.813   6
 -14   8  -3 26.2821 232.183   6
 -14   8  -3 285.225 344.068   1
 -15   8  -3 1945.37 315.864   6
 -16   8  -3 357.561 257.896   6
 -17   8  -3 4766.81 422.549   6
 -18   8  -3-195.967 226.353   6
 -19   8  -3 14337.9 651.373   6
 -20   8  -3 9814.13 535.391   6
 -21   8  -3 735.832 235.014   6
 -22   8  -3 9770.42 520.069   5
 -22   8  -3 9640.73 490.868   6
 -23   8  -3 3914.82 355.531   5
 -23   8  -3 4141.55 326.038   6
 -24   8  -3 1626.43 231.234   6
 -24   8  -3 2274.43 279.543   5
 -25   8  -3-46.5869 160.574   6
 -25   8  -3 58.7109 172.785   5
 -26   8  -3 596.083 169.137   6
 -26   8  -3 693.929 189.377   5
 -27   8  -3 1187.60 190.408   5
 -28   8  -3 1050.45 176.371   5
 -29   8  -3 624.773 145.171   5
 -30   8  -3 500.213 120.813   5
 -30   9   3 306.926 120.257   5
 -29   9   3 73.7336 129.079   5
 -28  -9   3 890.617 139.038   8
 -28   9   3 617.806 164.237   5
 -27   9   3 1049.17 215.111   5
 -27  -9   3 569.637 132.145   8
 -26  -9   3 2400.21 212.522   8
 -26   9   3 3012.89 285.276   5
 -25   9   3 7672.42 443.260   5
 -25  -9   3 7066.50 345.628   8
 -24   9   3 8979.82 502.170   5
 -23   9   3 145.232 205.338   5
 -22   9   3 6304.60 467.130   5
 -21   9   3 22130.0 846.157   5
 -20   9   3 20000.0 806.490   5
 -19   9   3 641.694 278.919   5
 -18   9   3-204.567 260.518   5
 -17   9   3 3985.68 420.285   5
 -17   9   3 4047.99 324.004   4
 -16   9   3 13999.3 580.023   4
 -16   9   3 13621.3 722.273   5
 -15   9   3 1154.15 217.089   4
 -15   9   3 1501.08 325.507   5
 -15   9   3 1207.91 293.015   6
 -14   9   3 404.003 197.005   4
 -14   9   3 489.576 253.260   5
 -14   9   3 529.019 275.457   6
 -13   9   3 175.652 187.927   4
 -13   9   3 129.144 234.669   5
 -13   9   3 335.982 271.035   6
 -12   9   3 597.606 229.083   4
 -12   9   3 860.660 280.153   5
 -12   9   3 505.330 274.059   6
 -11   9   3 2905.94 337.744   4
  11  -9  -3 2955.83 548.295   2
 -11   9   3 3101.35 369.661   5
 -11   9   3 2777.70 380.085   6
  10  -9  -3 15461.1 1056.27   2
 -10   9   3 16346.1 728.283   5
 -10   9   3 16031.0 687.373   4
 -10   9   3 15018.8 715.063   6
   9  -9  -3 731.709 261.643   2
  -9   9   3 1018.95 248.567   4
  -9   9   3 981.102 289.928   5
  -9   9   3 1284.17 307.668   6
  -8   9   3 1675.90 290.647   4
  -8   9   3 1827.47 272.494   5
   8  -9  -3 1770.07 387.041   2
  -8   9   3 1699.27 324.052   6
   7  -9  -3 15438.4 1010.30   2
  -7   9   3 15095.4 665.134   5
  -7   9   3 15193.3 678.799   4
  -7   9   3 16260.6 736.094   6
   6  -9  -3 41877.4 1671.05   2
  -6   9   3 42509.7 1127.59   5
   6   9  -3 42014.4 1151.49   4
  -6   9   3 40530.9 1131.56   4
  -6   9   3 42643.5 1196.72   6
   5  -9  -3 14828.7 960.552   2
  -5   9   3 14492.0 643.114   5
   5   9  -3 15619.0 688.071   4
  -5   9   3 13939.9 653.257   4
   4  -9  -3 7533.12 685.347   2
  -4   9   3 6939.39 455.812   5
   4   9  -3 7256.28 489.026   4
  -4   9   3 7172.46 476.956   4
  -3   9   3 41.4565 220.727   4
   3  -9  -3 158.303 200.181   2
   3   9  -3-111.269 214.706   4
   2  -9  -3 12448.2 874.846   2
   2   9  -3 13302.7 981.598   1
  -2   9   3 11774.8 553.127   5
   2   9  -3 12077.0 614.652   4
  -2   9   3 12023.7 595.412   4
   1  -9  -3 6696.04 641.307   2
  -1   9   3 6642.22 424.041   5
   1   9  -3 6118.09 459.187   4
  -1   9   3 5820.23 419.830   4
   1   9  -3 6163.72 701.724   1
   0  -9  -3 8183.54 722.370   2
   0   9   3 8430.03 467.437   5
   0   9   3 9101.08 520.609   4
   0   9  -3 9011.88 824.790   1
   0   9  -3 8835.90 534.817   4
   0   9  -3 9071.50 486.551   6
  -1   9  -3 16802.9 736.682   4
  -1   9  -3 18911.8 1188.43   1
   1   9   3 18587.6 713.316   4
  -1   9  -3 18689.5 692.681   6
  -1  -9  -3 17957.6 1064.00   2
  -2   9  -3 53060.8 2036.54   1
  -2   9  -3 46806.5 1260.29   4
   2   9   3 50181.8 1226.62   4
  -2   9  -3 50036.1 1202.09   6
  -3   9  -3 588.554 229.550   6
   3   9   3 599.813 223.353   4
  -3   9  -3 243.471 264.421   1
  -3   9  -3 392.609 233.033   4
  -4   9  -3 3026.48 341.033   6
  -4   9  -3 4055.69 620.156   1
   4   9   3 3330.02 335.454   4
  -4   9  -3 3421.75 389.307   4
  -5   9  -3 1677.97 268.175   6
   5   9   3 1961.30 270.656   4
  -5   9  -3 1605.81 404.506   1
  -5   9  -3 1889.45 323.155   4
  -6   9  -3 3558.53 364.115   6
  -6   9  -3 4159.83 638.201   1
   6   9   3 3447.22 314.893   4
  -6   9  -3 3739.96 376.092   4
  -7   9  -3 793.960 262.585   6
   7   9   3 662.949 208.708   4
  -7   9  -3 753.922 358.227   1
  -7   9  -3 681.663 230.957   4
  -8   9  -3 4213.60 631.834   1
   8   9   3 4245.97 340.978   4
  -8   9  -3 4201.47 399.505   6
  -9   9  -3 8955.41 911.088   1
   9   9   3 8429.00 445.954   4
  -9   9  -3 8887.96 534.942   6
 -10   9  -3 10753.8 997.854   1
 -10   9  -3 11063.1 593.216   6
 -11   9  -3 2513.39 349.394   6
 -12   9  -3 4768.09 417.104   6
 -13   9  -3 2549.67 356.373   6
 -13   9  -3 2410.20 309.251   5
 -14   9  -3 8623.74 511.833   5
 -14   9  -3 9176.42 556.645   6
 -15   9  -3 754.684 277.537   6
 -15   9  -3 1084.19 254.359   5
 -16   9  -3 937.009 277.813   6
 -16   9  -3 1064.87 266.529   5
 -17   9  -3 553.498 243.060   6
 -17   9  -3 636.770 210.022   5
 -18   9  -3 264.765 224.339   6
 -18   9  -3 384.324 206.959   5
 -19   9  -3 4987.80 385.575   5
 -19   9  -3 5013.42 405.995   6
 -20   9  -3 3140.26 331.976   6
 -20   9  -3 3020.22 322.217   5
 -21   9  -3 1142.10 242.673   6
 -21   9  -3 1016.64 216.696   5
 -22   9  -3 777.814 199.501   6
 -22   9  -3 544.554 199.507   5
 -23   9  -3 157.870 181.686   6
 -23   9  -3 615.137 206.643   5
 -24   9  -3 577.520 202.541   6
 -24   9  -3 23.5708 158.000   5
 -25   9  -3 456.107 179.453   6
 -25   9  -3 539.791 166.317   5
 -26   9  -3 647.201 158.927   6
 -26   9  -3 751.226 163.386   5
 -27   9  -3 4810.98 277.613   5
 -28   9  -3 616.464 130.235   5
 -29   9  -3 285.005 97.8776   5
 -28  10   3 208.856 119.208   5
 -27  10   3 97.4809 125.893   5
 -26  10   3 65.8289 150.377   5
 -25  10   3 4679.55 324.197   5
 -24  10   3 2706.90 279.961   5
 -23  10   3 2539.28 294.311   5
 -22  10   3 608.290 218.351   5
 -21  10   3 1118.76 252.398   5
 -20  10   3 4217.81 396.444   5
 -19  10   3-119.678 219.128   5
 -18  10   3-34.3080 231.160   5
 -17  10   3 763.401 197.998   4
 -17  10   3 904.546 284.080   5
 -16  10   3-13.0832 164.805   4
 -16  10   3 18.4172 242.350   5
 -15  10   3 1788.03 269.326   4
 -15  10   3 2400.02 340.751   5
 -14  10   3 1403.67 237.470   4
 -14  10   3 1465.65 313.146   5
 -13  10   3 1037.52 238.516   4
 -13  10   3 1261.50 278.624   5
 -12  10   3 5068.33 442.975   5
 -12  10   3 5075.67 394.783   4
 -11  10   3-74.1031 217.035   4
 -11  10   3 5.83397 236.998   5
 -10  10   3 3926.95 402.904   5
 -10  10   3 4069.51 380.318   4
  -9  10   3 10291.5 584.693   5
  -9  10   3 11132.2 586.766   4
  -8  10   3 9531.18 543.251   5
  -8  10   3 9907.86 569.546   4
  -7  10   3 4809.52 400.835   5
  -7  10   3 5273.51 441.199   4
  -6  10   3 2442.70 346.568   4
  -6  10   3 2296.38 293.654   5
  -5  10   3 8631.02 508.496   5
  -5  10   3 9048.39 546.537   4
   4  10  -3 14349.7 704.109   4
  -4  10   3 14032.4 624.297   5
  -4  10   3 14034.4 655.280   4
  -3  10   3 7994.37 456.966   5
   3  10  -3 8181.33 536.873   4
  -3  10   3 7534.68 506.057   4
  -2  10   3 1425.04 288.029   4
  -2  10   3 1371.35 244.588   5
   2  10  -3 1713.13 325.502   4
  -1  10   3 827.411 274.156   4
   1  10  -3 997.816 315.846   4
   0  10  -3 9252.12 896.561   1
   0  10  -3 10119.6 635.627   4
   0  10   3 8381.30 513.361   4
   0  10  -3 8663.79 489.891   6
  -1  10  -3 15767.7 718.682   4
   1  10   3 16889.0 700.971   4
  -1  10  -3 16346.9 661.785   6
  -1  10  -3 17221.0 1224.76   1
  -2  10  -3-66.5241 216.538   6
   2  10   3 278.756 231.423   4
  -2  10  -3 258.986 308.833   1
  -2  10  -3 83.7631 259.022   4
  -3  10  -3-99.5785 201.929   6
   3  10   3 71.6382 205.199   4
  -3  10  -3-232.020 311.115   1
  -3  10  -3 31.1845 250.946   4
  -4  10  -3 1479.06 287.491   6
   4  10   3 2330.50 311.200   4
  -4  10  -3 2176.48 346.764   4
  -5  10  -3 1134.11 271.391   6
   5  10   3 1574.29 275.016   4
  -5  10  -3 1121.52 295.425   4
  -6  10  -3 171.812 234.734   6
   6  10   3 340.575 205.558   4
  -6  10  -3 206.040 255.656   4
  -7  10  -3 1006.11 265.224   6
   7  10   3 1151.80 253.034   4
  -8  10  -3-214.768 242.240   6
   8  10   3 418.354 190.536   4
   9  10   3 679.101 218.794   4
  -9  10  -3 545.432 259.527   6
 -10  10  -3 21598.4 822.075   6
 -11  10  -3 6064.53 473.878   6
 -12  10  -3 6196.88 469.383   6
 -13  10  -3 1635.65 310.047   6
 -14  10  -3 11639.0 532.958   5
 -14  10  -3 12272.7 616.313   6
 -15  10  -3 662.974 272.702   6
 -15  10  -3 2841.83 299.035   5
 -16  10  -3 3734.28 329.464   5
 -16  10  -3 4666.65 409.673   6
 -17  10  -3 2753.53 333.548   6
 -17  10  -3 3358.43 316.870   5
 -18  10  -3 3195.14 344.509   6
 -18  10  -3 2553.43 275.418   5
 -19  10  -3 277.632 215.518   6
 -19  10  -3 59.3246 164.119   5
 -20  10  -3 1639.90 257.137   6
 -20  10  -3 1372.08 218.731   5
 -21  10  -3 475.662 197.958   6
 -21  10  -3 191.506 164.721   5
 -22  10  -3 1065.56 216.326   6
 -22  10  -3 996.663 180.021   5
 -23  10  -3 1237.69 204.749   6
 -23  10  -3 1467.28 206.741   5
 -24  10  -3 138.316 146.773   6
 -24  10  -3 51.0585 120.732   5
 -25  10  -3 3975.55 246.798   5
 -25  10  -3 3680.08 232.967   6
 -26  10  -3 9366.15 348.630   5
 -26  11   3 1992.63 178.518   5
 -25  11   3 286.871 136.901   5
 -24  11   3 1545.00 198.892   5
 -23  11   3-81.2602 147.268   5
 -22  11   3 2650.10 270.236   5
 -21  11   3-26.9534 163.976   5
 -20  11   3 641.939 234.965   5
 -19  11   3 601.175 201.898   5
 -18  11   3-156.252 202.765   5
 -17  11   3 8568.67 409.926   4
 -17  11   3 8601.58 505.934   5
 -16  11   3 43597.2 1154.43   5
 -16  11   3 42442.8 997.834   4
 -15  11   3 13427.8 548.972   4
 -15  11   3 13323.9 635.110   5
 -14  11   3 2045.71 262.546   4
 -14  11   3 1724.79 283.492   5
 -13  11   3 2350.10 279.144   4
 -13  11   3 2143.41 303.779   5
 -12  11   3-77.6320 197.819   4
 -12  11   3 357.205 246.620   5
 -11  11   3 1757.84 287.606   4
 -11  11   3 1604.88 291.820   5
 -10  11   3 6202.83 453.036   5
 -10  11   3 6482.20 462.270   4
  -9  11   3 6279.06 467.237   4
  -9  11   3 5747.53 439.409   5
  -8  11   3-286.164 247.365   4
  -8  11   3-205.937 192.999   5
  -7  11   3 172.322 226.957   4
  -7  11   3 139.458 198.832   5
  -6  11   3 3908.98 392.388   4
  -6  11   3 3950.42 352.981   5
  -5  11   3 425.215 266.587   4
  -5  11   3 227.882 178.062   5
  -4  11   3 8645.21 467.318   5
  -4  11   3 8165.80 519.482   4
  -3  11   3 1918.38 305.078   4
  -2  11   3 1916.69 322.693   4
  -1  11   3 30824.1 979.002   4
   0  11   3 268.434 239.749   4
   0  11  -3 851.377 309.104   4
  -1  11  -3 1424.29 272.288   6
   1  11   3 1663.07 307.101   4
  -1  11  -3 1674.81 345.796   4
  -2  11  -3 2963.09 278.506   6
   2  11   3 2813.82 333.700   4
  -2  11  -3 3102.32 396.587   4
  -3  11  -3 3529.76 350.010   6
   3  11   3 3657.22 359.878   4
  -4  11  -3 2330.45 313.145   6
   4  11   3 3138.17 338.782   4
  -5  11  -3 520.789 250.077   6
   5  11   3 629.728 242.534   4
  -6  11  -3 225.995 302.942   6
   6  11   3 102.728 185.527   4
   7  11   3 639.209 244.533   4
  -7  11  -3-8.24729 228.142   6
   8  11   3 636.322 211.847   4
  -8  11  -3 646.658 260.545   6
   9  11   3 21000.1 704.390   4
  -9  11  -3 19688.5 784.151   6
 -10  11  -3 7738.48 494.009   6
 -11  11  -3-434.320 242.271   6
 -12  11  -3 6145.04 455.080   6
 -13  11  -3 1489.12 287.705   6
 -14  11  -3 5882.09 432.797   6
 -15  11  -3 699.528 256.100   6
 -16  11  -3 558.047 218.474   6
 -17  11  -3 8218.85 409.880   5
 -17  11  -3 9928.79 496.022   6
 -18  11  -3 8433.02 394.945   5
 -18  11  -3 9024.37 464.257   6
 -19  11  -3 1686.66 251.740   6
 -19  11  -3 766.951 165.995   5
 -20  11  -3 818.257 215.421   6
 -20  11  -3 985.465 178.186   5
 -21  11  -3 2157.97 238.471   6
 -21  11  -3 1970.60 198.512   5
 -22  11  -3 3674.00 241.873   5
 -22  11  -3 4347.48 270.214   6
 -23  11  -3 1318.67 169.953   6
 -23  11  -3 1474.02 158.231   5
 -23  12   3 266.437 114.588   5
 -22  12   3 1580.91 185.600   5
 -21  12   3 284.173 138.382   5
 -20  12   3 1956.70 218.323   5
 -19  12   3 650.679 172.670   5
 -18  12   3 382.283 168.788   5
 -17  12   3 5385.24 358.897   5
 -16  12   3 2974.07 290.562   5
 -16  12   3 3077.69 247.056   4
 -15  12   3 771.547 179.842   4
 -15  12   3 631.523 208.264   5
 -14  12   3 4286.23 358.773   5
 -14  12   3 4419.03 318.859   4
 -13  12   3 10711.1 516.771   5
 -13  12   3 10541.3 489.455   4
 -12  12   3 3999.29 337.669   5
 -12  12   3 3922.08 326.472   4
 -11  12   3 189.678 192.445   4
 -11  12   3 0.10264 187.742   5
 -10  12   3 1628.86 274.160   4
 -10  12   3 1257.82 238.264   5
  -9  12   3 9.74136 205.631   4
  -9  12   3 383.602 188.261   5
  -8  12   3 542.343 264.944   4
  -8  12   3 415.881 194.303   5
  -7  12   3 393.791 235.369   4
  -7  12   3 41.7014 167.718   5
  -6  12   3 6485.69 405.150   5
  -6  12   3 7643.60 501.391   4
  -5  12   3 2931.77 341.891   4
  -4  12   3 286.437 245.887   4
  -3  12   3-389.332 248.080   4
  -2  12   3 1547.05 297.081   4
  -1  12   3 359.090 240.583   4
   0  12   3 6144.09 449.450   4
   1  12   3 37497.2 1052.54   4
   2  12   3 3594.80 361.404   4
  -2  12  -3 3490.93 324.930   6
   3  12   3 5578.22 424.909   4
  -3  12  -3 4514.58 374.111   6
  -4  12  -3 3148.78 319.200   6
   4  12   3 3357.27 322.998   4
   5  12   3 934.372 225.649   4
  -5  12  -3 1188.24 250.849   6
   6  12   3 18154.2 660.135   4
  -6  12  -3 16551.3 669.634   6
   7  12   3 9772.82 477.980   4
  -7  12  -3 8837.55 504.326   6
   8  12   3 353.035 199.608   4
  -8  12  -3 423.058 250.330   6
   9  12   3 1215.48 223.930   4
  -9  12  -3 1061.10 252.943   6
 -10  12  -3 1727.41 283.886   6
 -11  12  -3-70.9179 218.595   6
 -12  12  -3 928.558 244.814   6
 -13  12  -3 64.6780 211.076   6
 -14  12  -3 780.076 227.063   6
 -15  12  -3 1275.01 250.542   6
 -16  12  -3 3018.92 292.055   6
 -17  12  -3 393.659 181.056   6
 -18  12  -3 1000.57 202.136   6
 -19  12  -3 983.865 190.089   6
 -20  12  -3 235.565 132.474   6
 -21  12  -3 1533.27 166.340   6
 -19  13   3 61.6460 110.024   5
 -18  13   3 1238.53 197.773   5
 -17  13   3 3112.58 236.164   5
 -16  13   3 4001.33 269.704   5
 -15  13   3 2621.25 238.130   5
 -15  13   3 2606.99 200.244   4
 -14  13   3 709.326 156.371   4
 -14  13   3 533.603 161.012   5
 -13  13   3 858.793 169.981   4
 -13  13   3 941.525 179.538   5
 -12  13   3 1393.20 204.786   4
 -12  13   3 1250.16 190.809   5
 -11  13   3 4914.10 317.532   5
 -11  13   3 5420.81 335.793   4
 -10  13   3 2332.74 261.370   4
  -9  13   3 7.20054 182.507   4
  -8  13   3 289.256 192.319   4
  -7  13   3 5912.79 399.270   4
  -6  13   3 4459.90 365.262   4
  -5  13   3 195.278 225.775   4
  -4  13   3 444.531 222.119   4
  -3  13   3 1886.91 269.970   4
  -2  13   3 828.081 240.538   4
  -1  13   3 2069.42 293.357   4
   0  13   3 1436.24 271.508   4
   1  13   3 1850.66 263.993   4
   2  13   3 63.5385 189.224   4
  -3  13  -3 1433.29 218.043   6
   3  13   3 1254.17 234.891   4
   4  13   3 204.187 168.337   4
  -4  13  -3 294.878 173.789   6
   5  13   3 160.776 165.710   4
  -5  13  -3 147.890 189.361   6
   6  13   3 205.251 164.015   4
  -6  13  -3-194.869 181.141   6
   7  13   3 478.382 166.481   4
  -7  13  -3 513.009 200.658   6
   8  13   3 5977.01 325.973   4
  -8  13  -3 4798.92 350.741   6
  -9  13  -3 3383.02 318.296   6
 -10  13  -3 802.340 213.618   6
 -11  13  -3 190.247 191.417   6
 -12  13  -3 498.593 185.890   6
 -13  13  -3-168.119 181.756   6
 -14  13  -3 595.549 189.460   6
 -15  13  -3 1208.99 202.242   6
 -16  13  -3 227.039 136.580   6
 -17  13  -3 2911.50 234.518   6
 -18  13  -3 6957.72 297.269   6
 -13  14   3 768.003 127.797   4
 -12  14   3 3614.98 230.122   4
 -11  14   3 702.385 150.271   4
 -10  14   3 2452.44 220.065   4
  -9  14   3 15096.5 504.096   4
  -8  14   3 29901.3 756.372   4
  -7  14   3 1442.07 233.419   4
  -6  14   3 6447.74 360.393   4
  -5  14   3 6911.11 378.052   4
  -4  14   3 3448.44 288.696   4
  -3  14   3-342.195 172.418   4
  -2  14   3 157.490 158.986   4
  -1  14   3-30.7837 158.261   4
   0  14   3 1165.00 201.763   4
   1  14   3 3041.67 258.705   4
   2  14   3 3040.81 259.904   4
   3  14   3 27.3899 137.799   4
   4  14   3 2011.84 207.066   4
   5  14   3 329.369 147.323   4
   6  14   3 9321.22 359.961   4
  -6  14  -3 7257.32 330.331   6
   7  14   3 14716.4 438.617   4
  -7  14  -3 12928.4 439.985   6
  -8  14  -3 400.168 158.626   6
  -9  14  -3 11257.3 411.195   6
 -10  14  -3 4582.59 268.863   6
 -11  14  -3 772.942 158.712   6
 -12  14  -3 2208.51 191.585   6
 -13  14  -3 120.987 114.571   6
  -7  15   3 4615.39 237.721   4
  -6  15   3 8640.74 323.592   4
  -5  15   3 4139.40 236.349   4
  -4  15   3 1882.39 197.871   4
  -3  15   3 534.047 137.328   4
  -2  15   3 2222.52 194.345   4
  -1  15   3 4319.58 241.355   4
   0  15   3 485.474 126.401   4
   1  15   3 952.750 149.112   4
   2  15   3 63.4252 104.813   4
 -36   0   4 10834.7 345.212   8
 -35   0   4 8793.99 340.422   8
 -34   0   4 476.116 146.694   8
 -33   0   4 1268.78 191.291   8
 -32   0   4 250.636 157.800   8
 -31   0   4 336.810 181.644   8
 -30   0   4 1927.08 271.103   8
 -29   0   4 917.150 238.195   8
 -28   0   4 145.960 206.490   8
  28   0  -4 34.0369 260.064   7
 -27   0   4 12127.5 614.614   8
  27   0  -4 12894.9 626.120   7
 -26   0   4 10618.5 581.087   8
  26   0  -4 11581.2 610.585   7
 -25   0   4 38467.8 1109.38   8
  25   0  -4 39222.7 1131.90   7
 -24   0   4 729.426 269.208   8
  24   0  -4 663.103 332.330   2
  24   0  -4 376.327 261.570   7
 -23   0   4 47849.9 1278.42   8
  23   0  -4 49579.7 1283.99   7
  23   0  -4 49306.6 2082.44   2
 -22   0   4 62620.3 1452.37   8
  22   0  -4 60109.4 1429.22   7
  22   0  -4 59728.7 2290.52   2
  21   0  -4 17110.7 721.468   7
 -21   0   4 18511.1 745.305   8
  21   0  -4 17427.9 1202.68   2
 -20   0   4 794.852 232.229   8
  20   0  -4 657.919 311.710   2
  20   0  -4 682.098 262.406   7
  19   0  -4 9974.86 532.973   7
 -19   0   4 9363.71 514.048   8
  19   0  -4 9283.08 849.684   2
 -18   0   4 9648.41 577.696   8
  18   0  -4 9567.40 845.549   2
  18   0  -4 10816.6 552.193   7
  17   0  -4 567.935 303.809   2
 -17   0   4 763.162 217.902   8
  17   0  -4 622.297 202.358   7
  16   0  -4 46509.7 1798.66   2
 -16   0   4 52452.4 1230.35   8
  15   0  -4 29122.6 1336.73   2
  14   0  -4 16962.4 978.109   2
  13   0  -4 5729.81 559.686   2
  12   0  -4 3457.77 423.049   2
  11   0  -4 439020. 6429.55   2
  10   0  -4 284669. 4550.60   2
   9   0  -4 3710.27 403.693   2
   8   0  -4 10453.0 618.033   2
   7   0  -4 47017.5 1327.06   2
   6   0  -4 2379.13 310.612   2
   5   0  -4 21887.6 836.921   2
   4   0  -4 9187.18 523.005   2
   3   0  -4 176.694 171.895   2
   2   0  -4 88.5603 167.139   2
  -2   0   4 14.3742 250.673   3
  -1   0   4 9209.74 621.566   3
   0   0   4 1009.89 310.904   3
   1   0   4 21019.2 928.199   3
   2   0   4 10933.9 680.384   3
   3   0   4 24460.8 1025.82   3
   4   0   4 1282.62 303.460   3
   5   0   4 6724.80 564.660   3
   6   0   4 410.165 244.134   3
   7   0   4 52081.2 1652.93   3
   8   0   4 255858. 4460.39   3
   9   0   4 437.455 259.599   3
  10   0   4 70811.2 2084.64   3
  11   0   4 33507.8 1436.29   3
  12   0   4 2354.21 456.012   3
  13   0   4 2397.59 471.065   3
  14   0   4 9986.68 847.599   3
  14   0   4 11756.0 581.583   7
  15   0   4 55083.1 2044.28   3
  15   0   4 58876.8 1419.55   7
  16   0   4 27906.1 957.173   7
  16   0   4 27891.4 1464.48   3
  17   0   4-52.2962 278.081   7
  17   0   4-33.0922 236.209   3
  18   0   4 12170.0 665.018   7
  18   0   4 12644.6 1038.23   3
  19   0   4 11521.5 664.619   7
  19   0   4 12402.5 1053.19   3
  20   0   4 13331.6 1104.56   3
  20   0   4 14551.9 755.073   7
  21   0   4 3148.81 445.581   7
  21   0   4 3718.97 642.004   3
  22   0   4 153.972 315.612   7
  23   0   4 2037.91 380.048   7
  24   0   4 17682.5 818.063   7
  25   0   4 160.644 301.782   7
  26   0   4 168.080 277.890   7
  27   0   4 233.380 284.006   7
  28   0   4 6853.20 501.604   7
  29   0   4 1953.90 327.319   7
  30   0   4 317.669 227.898   7
  31   0   4-114.104 191.817   7
  32   0   4 16947.3 578.881   7
  33   0   4 37879.4 835.146   7
  34   0   4 21755.3 560.447   7
 -36  -1   4 495.038 118.934   8
 -35   1   4 31.1041 96.7574   8
 -35  -1   4 138.187 107.977   8
 -34   1   4 51.0178 111.432   8
 -34  -1   4-149.414 131.590   8
 -33   1   4-126.007 127.651   8
 -33  -1   4 80.6117 139.128   8
 -32   1   4 223.227 154.741   8
 -32  -1   4 44.8308 154.102   8
 -31   1   4 360.196 208.378   8
 -31  -1   4 256.120 186.678   8
 -30   1   4 92.4768 161.515   8
 -30  -1   4 69.1524 189.127   8
  29   1  -4 2398.61 323.598   7
 -29   1   4 2212.53 288.648   8
 -29  -1   4 2238.23 304.470   8
 -28  -1   4 2389.25 320.277   8
 -28   1   4 2071.94 283.099   8
  28   1  -4 2712.28 341.044   7
 -27  -1   4 3914.80 403.514   8
 -27   1   4 3580.35 351.221   8
  27  -1  -4 4051.51 386.804   7
  27   1  -4 4405.74 416.930   7
 -26   1   4 2214.48 321.121   8
 -26  -1   4 2095.58 327.220   8
  26   1  -4 3106.72 384.987   7
  26  -1  -4 2333.31 325.752   7
 -25   1   4 5258.85 426.380   8
 -25  -1   4 6119.73 470.622   8
  25  -1  -4 5349.21 441.536   7
  25   1  -4 6302.58 477.519   7
 -24   1   4 3204.96 361.944   8
 -24  -1   4 3714.74 395.720   8
  24   1  -4 3846.90 390.838   7
  24   1  -4 2993.12 528.814   2
  24  -1  -4 3836.60 398.617   7
 -23   1   4 23888.8 881.441   8
 -23  -1   4 24952.2 896.168   8
  23  -1  -4 23883.4 867.094   7
  23   1  -4 25075.6 898.645   7
  23  -1  -4 24705.2 1528.37   2
  23   1  -4 26216.4 1477.46   2
  22   1  -4 46.0804 227.856   7
  22  -1  -4-136.795 297.121   2
 -22   1   4 21.9220 192.099   8
 -22  -1   4-12.7317 215.330   8
  22   1  -4 81.5372 233.938   2
  22  -1  -4 389.536 241.705   7
 -21  -1   4 61.7056 187.110   8
 -21   1   4 239.578 196.991   8
  21   1  -4 578.313 302.302   2
  21  -1  -4 33.9810 205.253   7
  21   1  -4 495.762 245.435   7
  21  -1  -4 109.617 296.043   2
 -20   1   4 2745.24 334.720   8
 -20  -1   4 3135.57 353.274   8
  20  -1  -4 3293.27 567.506   2
  20   1  -4 3166.33 542.179   2
  20   1  -4 2992.14 350.553   7
  20  -1  -4 3375.00 354.146   7
  19  -1  -4 37.9958 266.628   2
 -19   1   4-147.024 203.049   8
 -19  -1   4 96.0762 192.347   8
  19   1  -4 220.585 217.488   2
  19  -1  -4 111.106 202.913   7
  19   1  -4 230.757 227.438   7
  18  -1  -4 2783.67 538.434   2
 -18   1   4 2983.62 340.311   8
 -18  -1   4 3174.80 341.608   8
  18   1  -4 2943.85 466.782   2
  18  -1  -4 3603.76 339.015   7
  18   1  -4 3456.95 344.283   7
  17   1  -4 287.557 227.437   2
  17  -1  -4-38.2430 238.408   2
 -17   1   4 257.664 181.644   8
 -17  -1   4 72.8566 199.607   8
  17  -1  -4 122.729 218.191   7
  16  -1  -4 2514.11 453.013   2
 -16   1   4 2613.19 298.028   8
 -16  -1   4 2843.36 302.614   8
  16   1  -4 3202.35 463.959   2
  16   1  -4 2813.29 289.750   7
  15   1  -4 4300.64 517.307   2
  15  -1  -4 4975.21 581.833   2
  14  -1  -4 4436.55 530.703   2
  14   1  -4 4402.50 525.878   2
  13  -1  -4 1610.59 336.581   2
  13   1  -4 1734.23 347.591   2
  12  -1  -4 22814.6 1079.93   2
  12   1  -4 23579.7 1057.95   2
  11  -1  -4 29012.9 1182.50   2
  11   1  -4 30289.4 1154.58   2
  10  -1  -4 1414.22 298.787   2
  10   1  -4 1813.39 341.797   2
   9  -1  -4 35295.0 1236.08   2
   9   1  -4 36241.2 1183.81   2
   8  -1  -4 26967.6 1057.06   2
   8   1  -4 28404.1 998.145   2
   7  -1  -4 5391.91 464.878   2
   7   1  -4 5010.98 401.171   2
   6  -1  -4 39069.2 1221.25   2
   6   1  -4 39307.2 1124.68   2
   5  -1  -4 11386.5 625.386   2
   5   1  -4 11642.2 568.419   2
   4  -1  -4 9179.75 562.277   2
   4   1  -4 9334.64 488.690   2
   3  -1  -4 562.338 196.012   2
   3   1  -4 383.904 148.887   2
   2   1  -4 2411.87 256.138   2
  -2  -1   4 2385.58 365.903   3
  -1  -1   4 2.84925 229.411   3
   1   1  -4-73.3620 137.829   2
  -1   1   4 81.2149 237.866   3
   0  -1   4 306.844 243.253   3
   0   1   4 154.678 212.662   3
   1  -1   4 9536.18 636.994   3
   1   1   4 9372.12 632.500   3
   2  -1   4 1826.89 330.711   3
   2   1   4 1707.47 338.300   3
   3  -1   4 56.8464 214.616   3
   3   1   4 362.557 220.842   3
   4  -1   4 1718.68 319.888   3
   4   1   4 1993.05 352.928   3
   5  -1   4 12127.0 762.648   3
   5   1   4 12485.6 761.647   3
   6  -1   4 74229.5 1985.60   3
   6   1   4 72746.9 1955.23   3
   7  -1   4 33413.8 1299.94   3
   7   1   4 33057.2 1277.17   3
   8  -1   4 175.532 239.170   3
   8   1   4-85.6345 248.499   3
   9  -1   4 8971.99 712.125   3
   9   1   4 8819.21 706.850   3
  10  -1   4 2610.99 455.636   3
  10   1   4 2966.37 465.209   3
  11  -1   4 311.314 258.829   3
  11   1   4 540.899 304.215   3
  12  -1   4 17492.2 1074.44   3
  12   1   4 18574.2 1060.86   3
  13  -1   4 1334.37 370.483   3
  13   1   4 1285.90 374.667   3
  14  -1   4 21583.6 1253.14   3
  14   1   4 21328.4 1204.68   3
  14   1   4 21942.7 806.320   7
  14  -1   4 22246.9 793.781   7
  15  -1   4 8040.15 508.038   7
  15  -1   4 7806.90 781.225   3
  15   1   4 8163.34 762.649   3
  15   1   4 8505.04 571.559   7
  16  -1   4 14984.2 711.402   7
  16   1   4 13670.7 1012.40   3
  16   1   4 14923.7 720.367   7
  16  -1   4 12772.6 1019.18   3
  17   1   4 5750.16 483.447   7
  17  -1   4 5295.73 472.656   7
  17   1   4 5012.38 642.709   3
  17  -1   4 4673.82 643.780   3
  18   1   4 3003.53 393.680   7
  18  -1   4 3015.78 402.736   7
  18  -1   4 3773.33 621.280   3
  18   1   4 3509.05 575.618   3
  19   1   4 10658.8 971.085   3
  19   1   4 10034.7 648.763   7
  19  -1   4 10430.5 642.957   7
  20  -1   4 6820.23 814.363   3
  20   1   4 6029.79 733.445   3
  20   1   4 5848.21 537.063   7
  20  -1   4 6544.01 535.894   7
  21   1   4 755.939 337.393   7
  21  -1   4 955.428 319.323   7
  21  -1   4 934.472 371.173   3
  21   1   4 598.218 329.257   3
  22   1   4 13981.2 755.837   7
  22  -1   4 13504.9 743.939   7
  23   1   4 3370.00 498.761   7
  23  -1   4 2293.11 389.183   7
  24  -1   4 12261.9 703.546   7
  24   1   4 12374.8 715.270   7
  25  -1   4-30.0576 272.758   7
  25   1   4-180.189 298.116   7
  26  -1   4 68.4195 253.932   7
  26   1   4-240.726 295.397   7
  27  -1   4 836.492 286.522   7
  27   1   4 517.713 293.469   7
  28  -1   4 392.027 234.530   7
  28   1   4 610.335 271.033   7
  29  -1   4-126.447 221.564   7
  29   1   4 137.988 240.343   7
  30  -1   4 5792.50 403.752   7
  30   1   4 6070.78 433.149   7
  31  -1   4 7693.46 426.643   7
  31   1   4 8072.86 445.073   7
  32  -1   4 4406.19 301.491   7
  32   1   4 5033.69 330.969   7
  33  -1   4 983.729 166.720   7
  33   1   4 1131.51 178.803   7
  34  -1   4 4000.96 223.835   7
  34   1   4 4361.10 258.626   7
 -36  -2   4 308.929 105.749   8
 -35  -2   4-68.5144 111.892   8
 -34   2   4 381.924 115.262   8
 -34  -2   4 154.530 133.329   8
 -33   2   4 1250.40 173.708   8
 -33  -2   4 1510.33 209.441   8
 -32   2   4 3982.62 278.933   8
 -32  -2   4 4251.62 337.218   8
 -31  -2   4 3671.58 335.792   8
 -31   2   4 3407.01 283.419   8
 -30   2   4 4585.75 338.101   8
 -30  -2   4 4449.66 378.898   8
 -29   2   4 2972.89 293.209   8
 -29  -2   4 3283.08 338.574   8
 -28  -2   4 1693.51 295.367   8
 -28   2   4 1239.21 235.513   8
  28   2  -4 1429.50 282.402   7
 -27   2   4 4131.96 367.873   8
 -27  -2   4 4031.74 411.500   8
  27   2  -4 4096.21 406.174   7
 -26   2   4 636.772 249.309   8
 -26  -2   4 644.566 266.775   8
  26   2  -4 766.964 295.754   7
 -25   2   4 130.798 203.920   8
 -25  -2   4 366.569 235.392   8
  25   2  -4 811.031 275.318   7
 -24   2   4 742.628 236.643   8
 -24  -2   4 746.168 272.841   8
  24   2  -4 664.942 267.478   7
  23  -2  -4 1567.23 492.107   2
 -23   2   4 1968.16 306.011   8
 -23  -2   4 2289.13 337.615   8
  23  -2  -4 1997.27 297.487   7
  23   2  -4 2738.48 366.759   7
  23   2  -4 2015.69 414.072   2
 -22  -2   4 12802.0 659.236   8
  22  -2  -4 12052.4 1136.25   2
  22  -2  -4 12802.5 614.929   7
  22   2  -4 13836.9 661.988   7
 -22   2   4 13011.7 626.872   8
  22   2  -4 13305.6 1012.35   2
 -21   2   4-20.0660 208.403   8
  21  -2  -4 175.838 310.171   2
 -21  -2   4 183.676 208.729   8
  21  -2  -4-75.8086 204.012   7
  21   2  -4 25.7192 229.019   7
  21   2  -4 91.1244 181.521   2
 -20   2   4 218.582 207.674   8
 -20  -2   4 61.6474 201.034   8
  20   2  -4 77.1931 199.857   2
  20  -2  -4 28.6799 211.207   7
  20   2  -4 100.471 229.788   7
  19   2  -4 13880.9 1036.61   2
 -19  -2   4 12091.7 623.722   8
 -19   2   4 11902.3 602.083   8
  19   2  -4 14022.1 636.150   7
  19  -2  -4 13378.9 598.753   7
  19  -2  -4 14068.9 1083.38   2
  18  -2  -4 165.284 241.717   2
 -18  -2   4 139.600 181.762   8
  18   2  -4 293.784 221.218   2
  18   2  -4 69.3395 187.622   7
 -18   2   4 360.562 203.824   8
 -17   2   4 6264.05 427.433   8
 -17  -2   4 6243.73 443.928   8
  17  -2  -4 6337.18 707.775   2
  17   2  -4 7220.76 455.133   7
  17   2  -4 6351.37 660.925   2
  16  -2  -4 1863.52 380.944   2
 -16   2   4 2224.14 285.521   8
 -16  -2   4 2339.59 309.193   8
  16   2  -4 2785.31 329.842   7
  16   2  -4 2237.50 402.036   2
  15  -2  -4 575.110 281.809   2
  15   2  -4 364.536 194.273   2
  14   2  -4 7574.50 625.834   2
  14  -2  -4 6907.31 674.661   2
  13  -2  -4 13982.6 889.114   2
  13   2  -4 13844.3 838.409   2
  12  -2  -4 7355.56 635.202   2
  12   2  -4 7063.37 584.210   2
  11  -2  -4 375.683 210.948   2
  11   2  -4 668.566 222.065   2
  10  -2  -4 22971.6 1044.93   2
  10   2  -4 23155.3 988.769   2
   9  -2  -4 11991.5 738.005   2
   9   2  -4 12329.5 664.957   2
   8   2  -4 1670.22 251.155   2
   8  -2  -4 1865.04 331.973   2
   7   2  -4 2425.82 288.203   2
   7  -2  -4 2065.94 334.047   2
   6  -2  -4 19347.3 877.053   2
   6   2  -4 19507.2 740.652   2
   5  -2  -4 5289.41 468.011   2
   5   2  -4 5031.71 371.116   2
   4  -2  -4 10778.0 643.244   2
   4   2  -4 11366.6 519.301   2
   3   2  -4 5818.37 347.582   1
   3   2  -4 5145.16 336.137   2
  -3  -2   4 5228.83 471.538   3
   2   2  -4 21730.2 690.982   2
  -2  -2   4 22790.6 942.691   3
   2   2  -4 23234.8 734.486   1
   1   2  -4 37903.3 930.082   2
  -1  -2   4 40181.7 1275.02   3
   0  -2   4 4991.82 457.563   3
   0   2   4 5057.67 495.808   3
   1  -2   4 586.934 224.831   3
   1   2   4 621.609 283.268   3
   2  -2   4 440.306 236.953   3
   2   2   4 352.501 249.333   3
   3  -2   4 12327.0 721.785   3
   3   2   4 12771.5 759.532   3
   4  -2   4 15064.1 816.755   3
   4   2   4 15178.2 831.769   3
   5  -2   4 1938.96 334.424   3
   5   2   4 2199.55 349.356   3
   6  -2   4 1381.18 321.843   3
   6   2   4 1785.03 355.783   3
   7  -2   4 1401.77 363.824   3
   7   2   4 997.394 283.302   3
   8  -2   4 7479.09 652.242   3
   8   2   4 7706.72 626.279   3
   9  -2   4 1168.71 323.652   3
   9   2   4 1341.09 323.484   3
  10   2   4 5558.52 561.497   3
  10  -2   4 5565.38 607.906   3
  11  -2   4 17324.5 1055.57   3
  11   2   4 18793.5 1032.65   3
  12   2   4 1647.99 381.387   3
  12  -2   4 1438.72 383.045   3
  13   2   4 6455.21 649.334   3
  13   2   4 6168.23 433.459   7
  13  -2   4 6065.15 667.605   3
  14   2   4 1748.18 331.441   7
  14  -2   4 2017.58 322.341   7
  14  -2   4 1678.50 444.406   3
  14   2   4 2145.83 432.967   3
  15  -2   4 4748.31 638.096   3
  15   2   4 5223.51 442.979   7
  15  -2   4 5639.59 447.226   7
  15   2   4 4032.48 546.814   3
  16  -2   4 21022.7 1303.07   3
  16   2   4 20455.3 1214.79   3
  16   2   4 22063.1 868.737   7
  16  -2   4 21363.3 841.827   7
  17  -2   4 21161.8 1362.27   3
  17   2   4 22753.7 1298.81   3
  17   2   4 21095.8 899.618   7
  17  -2   4 22196.6 871.697   7
 -18   2  -4 1965.74 265.588   6
  18   2   4 2030.88 341.360   7
  18  -2   4 1897.64 363.670   7
  18  -2   4 2520.36 551.877   3
  18   2   4 1517.19 391.397   3
 -19   2  -4 173.691 169.731   6
  19   2   4 196.954 284.691   7
  19  -2   4 102.282 271.546   7
  19  -2   4-52.8468 294.769   3
  19   2   4-438.347 311.079   3
  20   2   4 4073.92 467.049   7
  20  -2   4 3418.52 417.177   7
  20  -2   4 3410.74 610.611   3
  20   2   4 2844.52 512.222   3
  21   2   4 14124.6 764.860   7
  21   2   4 13593.3 1077.77   3
  21  -2   4 14335.5 735.266   7
  21  -2   4 15616.1 1233.91   3
  22   2   4 2884.48 439.459   7
  22  -2   4 3216.21 408.391   7
  23  -2   4 2142.34 362.561   7
  23   2   4 1849.09 374.179   7
  24  -2   4 11465.0 663.007   7
  24   2   4 11971.8 705.585   7
  25  -2   4 1701.38 340.923   7
  25   2   4 4729.33 442.501   7
  26  -2   4 37.2238 260.870   7
  26   2   4 160.989 277.698   7
  27  -2   4 157.340 261.376   7
  27   2   4 144.994 263.143   7
  28  -2   4 5111.56 426.913   7
  28   2   4 5614.77 457.265   7
  29  -2   4 2742.69 291.835   7
  29   2   4 2873.34 354.400   7
  30  -2   4 202.471 179.191   7
  30   2   4-30.4838 206.851   7
  31  -2   4 1942.95 271.891   7
  31   2   4 1911.45 260.963   7
  32  -2   4 824.471 173.548   7
  32   2   4 1024.44 202.310   7
 -32   2  -4 492.894 122.763   5
  33  -2   4 217.912 122.634   7
  33   2   4 36.8049 128.941   7
  34   2   4 1288.40 163.941   7
 -36  -3   4 190.773 98.5214   8
 -35  -3   4 1279.54 160.899   8
 -34  -3   4 4592.89 291.574   8
 -33  -3   4 10857.2 460.464   8
 -32  -3   4 6672.38 386.669   8
 -31   3   4 1361.35 196.691   8
 -31  -3   4 1825.84 259.676   8
 -30  -3   4 16481.2 665.502   8
 -30   3   4 15557.4 570.542   8
 -29  -3   4 2979.48 339.494   8
 -29   3   4 2959.29 305.111   8
 -28   3   4 538.325 198.588   8
 -28  -3   4 478.734 252.596   8
 -27   3   4 299.569 188.826   8
 -27  -3   4 563.820 224.033   8
  27   3  -4 182.226 240.831   7
 -26   3   4 1844.97 266.771   8
 -26  -3   4 2459.99 338.195   8
  26   3  -4 2195.00 326.746   7
 -25   3   4 6123.50 413.401   8
 -25  -3   4 6109.00 480.649   8
  25   3  -4 6186.63 480.191   7
 -24   3   4 669.118 219.902   8
 -24  -3   4 947.264 257.445   8
  24   3  -4 800.468 279.786   7
 -23  -3   4 27.9326 225.483   8
  23   3  -4 444.401 248.132   7
 -23   3   4-90.2340 196.613   8
 -22   3   4 6051.10 425.407   8
  22  -3  -4 5866.72 832.659   2
  22   3  -4 6765.32 489.507   7
 -21   3   4-154.251 183.744   8
  21  -3  -4-27.2273 279.426   2
 -21   3   4 37.0516 191.068   5
  21   3  -4 466.229 258.064   7
 -20   3   4 471.719 203.080   8
 -20   3   4 978.067 219.825   5
  20  -3  -4 1014.37 422.901   2
  20   3  -4 849.731 264.009   7
  19  -3  -4 4397.37 634.531   2
 -19   3   4 4348.39 372.248   5
 -19   3   4 4283.75 374.524   8
  19   3  -4 4640.87 400.342   7
 -18   3   4 30914.7 909.497   8
  18  -3  -4 30733.1 1565.77   2
  18   3  -4 31651.8 939.531   7
 -17   3   4 23553.6 794.272   5
 -17   3   4 25018.0 808.436   8
  17  -3  -4 24945.2 1363.14   2
  17   3  -4 26114.5 847.856   7
 -16   3   4 3968.57 351.581   5
  16  -3  -4 4719.82 600.044   2
 -16   3   4 4052.34 330.098   8
  16   3  -4 4579.21 378.834   7
 -15   3   4 63015.1 1337.95   8
  15   3  -4 63913.2 1364.36   7
  15  -3  -4 61563.3 2084.47   2
  14  -3  -4 25945.0 1293.96   2
  13  -3  -4 3897.36 505.508   2
  12  -3  -4 5906.39 606.260   2
  11  -3  -4 2760.22 413.750   2
  10  -3  -4 17799.9 960.282   2
   9  -3  -4 20829.8 1027.08   2
   8  -3  -4 2176.96 361.465   2
   7  -3  -4 633.875 246.931   2
   6  -3  -4 958.544 267.908   2
   5  -3  -4 9944.82 662.441   2
   4  -3  -4 9665.74 655.363   2
   4   3  -4 10244.6 504.855   1
  -3  -3   4 22477.8 924.124   3
   3   3  -4 23219.9 800.841   1
   2   3  -4 59428.2 1407.68   1
  -2  -3   4 57630.9 1554.49   3
   1   3  -4 785.546 200.510   1
  -1  -3   4 645.255 239.300   3
   0  -3   4 115455. 2401.78   3
   1  -3   4 72676.3 1824.13   3
   2  -3   4 69.4281 194.895   3
   2   3   4 259.573 234.385   3
   3  -3   4 15.3896 199.007   3
   3   3   4 4.19857 230.043   3
   4  -3   4 57.1128 217.301   3
   4   3   4 108.804 225.220   3
   5  -3   4 21280.1 998.508   3
   5   3   4 21231.5 1016.38   3
   6  -3   4 1858.47 327.205   3
   6   3   4 2219.33 375.135   3
   7  -3   4 446.371 245.071   3
   7   3   4 512.240 235.662   3
   8  -3   4 18174.1 983.207   3
   8   3   4 17315.3 944.139   3
   9   3   4 7389.30 628.524   3
   9  -3   4 7211.81 643.153   3
  10  -3   4 21748.1 1141.50   3
  10   3   4 21261.2 1071.98   3
  11  -3   4 1917.99 397.129   3
  11   3   4 2121.71 366.328   3
  12   3   4 3646.02 485.711   3
  12  -3   4 3240.92 495.797   3
  13  -3   4 46497.9 1831.22   3
  13   3   4 47992.8 1745.19   3
  13   3   4 46592.5 1220.52   7
  14  -3   4 616.915 331.156   3
  14  -3   4 875.988 266.518   7
  14   3   4 300.421 186.851   3
  14   3   4 374.035 222.850   7
  15  -3   4 2170.80 481.013   3
  15   3   4 2594.60 353.753   7
  15  -3   4 2214.39 350.259   7
  15   3   4 2529.81 430.393   3
  16  -3   4 2980.19 569.981   3
  16   3   4 3459.82 418.413   7
  16  -3   4 3543.60 392.379   7
  16   3   4 3396.26 509.714   3
 -16   3  -4 3741.29 330.746   6
 -17   3  -4 653.915 232.293   6
  17   3   4 763.065 323.078   7
  17  -3   4 828.539 447.623   3
  17  -3   4 994.195 331.983   7
  17   3   4 1171.09 341.829   3
 -18   3  -4 528.008 216.006   6
  18   3   4 665.040 296.502   7
  18  -3   4 519.191 276.104   7
  18  -3   4 70.8979 301.065   3
  18   3   4 776.692 307.735   3
 -19   3  -4-60.7209 184.519   6
  19  -3   4 292.827 272.356   7
  19  -3   4-221.144 367.296   3
  20   3   4 3309.89 426.442   7
  20  -3   4 3391.82 403.880   7
  20  -3   4 3162.42 605.944   3
 -20   3  -4 3539.99 312.735   6
  21   3   4 563.091 305.071   7
  21  -3   4 432.513 296.733   7
  22  -3   4 1930.42 367.435   7
  22   3   4 1745.44 350.851   7
  23  -3   4 2634.53 392.794   7
  23   3   4 2759.06 389.792   7
  24  -3   4 237.514 240.823   7
  24   3   4 371.243 328.367   7
  25  -3   4 4451.24 409.678   7
  25   3   4 4645.74 460.719   7
  26  -3   4 17469.7 724.165   7
  26   3   4 16768.9 756.016   7
  27  -3   4 223.876 213.607   7
  27   3   4 182.255 240.543   7
  28  -3   4 3481.26 330.753   7
  28   3   4 4065.47 392.188   7
  29  -3   4 633.058 195.395   7
  29   3   4 561.589 232.121   7
  30  -3   4 266.119 162.130   7
  30   3   4 416.749 211.908   7
  31  -3   4 130.764 148.132   7
  31   3   4-99.1448 158.851   7
  32  -3   4 1360.45 167.285   7
 -32   3  -4 1169.71 152.275   5
  32   3   4 1594.96 212.488   7
  33   3   4 677.908 150.450   7
  34   3   4 808.852 133.965   7
 -35  -4   4 255.768 105.551   8
 -34  -4   4 100.231 116.719   8
 -33  -4   4 316.407 170.356   8
 -32  -4   4 385.860 161.893   8
 -31  -4   4 278.776 163.315   8
 -30  -4   4 3315.19 310.534   8
 -29  -4   4 9559.76 529.154   8
 -28   4   4 14078.6 538.153   8
 -28  -4   4 14943.3 658.636   8
 -27  -4   4 5702.52 435.494   8
 -27   4   4 5337.10 356.543   8
 -26   4   4 764.345 202.293   8
 -26  -4   4 874.083 243.340   8
 -25   4   4-140.982 165.528   8
 -25  -4   4-53.3867 225.038   8
 -25   4   4 268.688 186.958   5
  25   4  -4 201.293 220.084   7
 -24  -4   4 4006.79 401.085   8
 -24   4   4 4654.75 373.068   5
 -24   4   4 3407.14 346.013   8
  24   4  -4 4187.48 398.976   7
 -23   4   4 265.824 197.560   8
 -23   4   4 231.040 202.677   5
 -22   4   4 755.093 225.966   8
 -22   4   4 1003.48 241.009   5
  22   4  -4 1169.62 288.507   7
 -21   4   4 5845.94 433.024   8
  21  -4  -4 6600.02 823.299   2
 -21   4   4 6654.49 445.275   5
  21   4  -4 5802.61 447.227   7
  20  -4  -4 9135.26 948.379   2
 -20   4   4 8363.28 472.268   8
  20   4  -4 8913.99 532.875   7
 -20   4   4 9178.62 523.136   5
  19  -4  -4 83.2098 272.636   2
 -19   4   4 51.3058 194.704   5
  19   4  -4 154.358 229.202   7
 -19   4   4 130.466 176.473   8
  18  -4  -4 254.988 328.697   2
 -18   4   4 320.491 206.748   5
 -18   4   4 189.889 181.372   8
  18   4  -4 499.458 241.069   7
 -17   4   4 10908.0 540.079   8
  17  -4  -4 11067.1 959.382   2
  17   4  -4 12731.3 596.470   7
 -17   4   4 10594.4 559.738   5
  16  -4  -4 49978.3 1968.73   2
 -16   4   4 52028.5 1199.61   8
 -16   4   4 51235.8 1278.18   5
 -15   4   4 15928.4 615.961   8
 -15   4   4 16727.1 680.043   5
  15  -4  -4 15301.2 1038.60   2
  14  -4  -4 311.151 240.349   2
 -14   4   4 40.0626 170.269   8
 -14   4   4 539.360 221.984   5
  13  -4  -4 4424.43 553.116   2
 -13   4   4 5070.17 368.677   5
  12  -4  -4 231.276 231.891   2
  11  -4  -4 5408.02 578.414   2
  10  -4  -4 1338.73 311.327   2
   9  -4  -4 9207.92 713.789   2
   8  -4  -4 1666.71 347.479   2
   7  -4  -4 582.550 246.867   2
   6  -4  -4 1048.01 279.186   2
   5  -4  -4 40024.7 1425.82   2
   5   4  -4 42396.4 1210.08   1
   4  -4  -4 64617.7 1842.39   2
   4   4  -4 66684.8 1580.58   1
   3   4  -4 18494.2 800.302   1
   2   4  -4 1629.24 267.634   1
  -2  -4   4 1202.12 251.990   3
   1   4  -4 703.527 210.418   1
  -1  -4   4 348.167 193.572   3
   0   4  -4 1013.83 239.916   1
   0  -4   4 975.101 253.993   3
   1  -4   4 5966.44 494.687   3
   2  -4   4 11770.9 698.853   3
   3  -4   4 19538.7 912.501   3
   4  -4   4 517.440 217.059   3
   5  -4   4 424.699 226.968   3
   5   4   4 357.720 197.006   3
   6  -4   4 17545.2 933.875   3
   6   4   4 17134.1 920.207   3
   7  -4   4 11776.1 787.214   3
   7   4   4 11915.5 775.749   3
   8  -4   4 6111.37 585.173   3
   8   4   4 6893.04 598.225   3
   9   4   4 12507.5 810.351   3
   9  -4   4 11792.7 843.436   3
  10  -4   4 245.072 274.922   3
  10   4   4 162.525 240.270   3
  11  -4   4 4608.74 574.897   3
  11   4   4 5250.30 539.587   3
  12   4   4 9374.98 743.188   3
  12   4   4 8843.76 513.639   7
  12  -4   4 8985.67 793.830   3
 -13   4  -4 3042.85 315.411   6
  13   4   4 3288.72 461.891   3
  13   4   4 3380.57 409.476   7
  13  -4   4 2763.76 507.525   3
  14  -4   4 27386.3 1451.62   3
  14   4   4 29362.5 1352.60   3
  14   4   4 25119.4 918.833   7
  14  -4   4 27289.6 892.285   7
 -14   4  -4 27567.3 845.061   6
  15  -4   4 22597.4 1362.18   3
  15   4   4 25479.1 1293.14   3
  15   4   4 21773.0 850.945   7
  15  -4   4 22112.5 835.305   7
 -15   4  -4 23564.2 780.814   6
 -16   4  -4 502.687 228.044   6
  16   4   4 427.493 262.120   7
  16  -4   4 649.069 262.865   7
  16  -4   4 220.839 314.842   3
 -17   4  -4 203.503 252.726   6
  17   4   4 259.778 290.404   7
  17  -4   4 143.526 232.368   7
  17  -4   4-95.7291 280.873   3
 -18   4  -4 1020.74 243.245   6
  18   4   4 1311.91 352.222   7
  18  -4   4 668.118 273.592   7
  18  -4   4 1052.04 378.995   3
 -19   4  -4 408.226 232.677   6
  19   4   4 107.851 278.368   7
  19  -4   4 479.340 272.092   7
  19  -4   4 312.196 318.180   3
 -20   4  -4 208.475 187.650   6
  20   4   4 585.270 319.926   7
  20  -4   4 508.803 271.221   7
 -21   4  -4 303.484 185.281   6
  21  -4   4 492.897 274.967   7
 -22   4  -4 637.732 204.099   6
  22  -4   4 427.029 246.206   7
  22   4   4 149.024 290.360   7
  23  -4   4 9404.30 542.839   7
  23   4   4 10161.2 618.966   7
  24  -4   4 657.014 246.652   7
  24   4   4 494.314 286.212   7
  25  -4   4 4925.05 387.192   7
  25   4   4 5136.13 482.373   7
  26  -4   4 10392.2 517.610   7
  26   4   4 11597.3 595.065   7
  27  -4   4 6310.62 389.883   7
  27   4   4 6534.94 450.668   7
  28   4   4 1651.21 267.924   7
  29   4   4 1951.30 275.961   7
  30   4   4 3279.81 293.312   7
  31   4   4 328.895 156.322   7
 -31   4  -4 537.636 152.571   5
 -32   4  -4 577.451 125.786   5
  32   4   4 437.875 139.174   7
  33   4   4 1896.81 177.570   7
 -34  -5   4-10.4242 100.193   8
 -33  -5   4 266.325 124.642   8
 -32  -5   4 237.092 148.417   8
 -31  -5   4 191.037 151.431   8
 -30  -5   4 181.018 183.065   8
 -29  -5   4 1171.66 226.780   8
 -28  -5   4 179.077 175.053   8
 -28   5   4 144.390 148.773   5
 -27  -5   4 54.5368 176.014   8
 -27   5   4 82.1220 161.953   5
 -26  -5   4 528.295 223.570   8
 -26   5   4 485.491 213.288   5
 -25  -5   4 5594.81 426.887   8
 -25   5   4 5194.61 397.203   5
 -24  -5   4 3190.80 346.973   8
 -24   5   4 3661.57 354.607   5
 -23   5   4 6208.45 449.056   5
 -23  -5   4 5541.09 450.364   8
 -23   5   4 6336.80 406.583   8
 -22   5   4 1299.45 237.885   8
 -22   5   4 1967.57 301.632   5
 -21   5   4 3557.90 359.854   5
 -21   5   4 3438.34 336.268   8
 -20   5   4 320.544 187.993   8
  20  -5  -4 25.3223 300.786   2
 -20   5   4-43.2949 206.124   5
 -19   5   4 7011.12 435.559   8
  19  -5  -4 7094.54 818.288   2
 -19   5   4 6858.83 484.512   5
  18  -5  -4 16373.7 1207.12   2
 -18   5   4 15531.0 712.659   5
 -18   5   4 16758.7 659.359   8
  17  -5  -4 2611.94 517.358   2
 -17   5   4 2839.60 295.940   8
 -17   5   4 2745.78 343.792   5
  16  -5  -4-112.332 254.734   2
 -16   5   4-4.54250 167.430   8
 -16   5   4 326.445 229.828   5
  15  -5  -4 3288.33 534.936   2
 -15   5   4 3943.65 333.339   8
 -15   5   4 4264.46 390.989   5
  14  -5  -4 16526.9 1107.73   2
 -14   5   4 18652.3 748.963   5
 -14   5   4 16898.1 666.695   8
  13  -5  -4 11523.4 914.519   2
 -13   5   4 12943.2 541.921   8
 -13   5   4 13729.7 630.468   5
 -12   5   4 5729.80 364.102   8
  12  -5  -4 5230.31 595.035   2
 -12   5   4 6279.87 440.103   5
 -11   5   4 265.654 181.335   5
  11  -5  -4-131.041 224.683   2
 -10   5   4-106.030 202.477   5
  10  -5  -4 79.3238 208.876   2
   9  -5  -4 101.689 218.419   2
   8  -5  -4 5767.51 586.017   2
   7  -5  -4 483.225 258.267   2
   6  -5  -4 1143.85 306.382   2
   5  -5  -4 17.6206 190.901   2
   5   5  -4 176.088 168.017   1
   4  -5  -4 4475.01 496.392   2
   4   5  -4 4750.81 442.856   1
   3   5  -4 375.513 191.259   1
   3  -5  -4 572.811 241.032   2
   2   5  -4 904.717 259.753   1
   1   5  -4 533.343 214.658   1
  -1  -5   4 685.914 204.433   3
   0   5  -4 257.642 195.357   1
   0  -5   4 433.078 180.752   3
  -1   5  -4 3510.21 437.252   1
   1  -5   4 3750.30 384.740   3
   2  -5   4 13221.1 725.807   3
  -2   5  -4 12793.4 795.764   1
   3  -5   4 12729.6 725.836   3
  -3   5  -4 11991.1 783.786   1
   4  -5   4 4986.38 482.716   3
   5  -5   4 7473.17 593.761   3
   6  -5   4 8439.89 650.348   3
   7  -5   4 9297.40 713.746   3
   8  -5   4 27644.3 1263.07   3
   9  -5   4 22340.5 1155.54   3
   9   5   4 23405.2 1126.88   3
  -9   5  -4 21487.8 739.286   6
 -10   5  -4 343.592 217.091   6
  10  -5   4 376.364 228.001   3
  10   5   4 603.957 233.765   3
  11  -5   4 4591.35 582.720   3
  11   5   4 4261.99 381.025   7
 -11   5  -4 4691.84 380.993   6
  12  -5   4 14428.5 1025.58   3
  12   5   4 14624.2 654.004   7
 -12   5  -4 15184.6 631.734   6
  13  -5   4 14666.1 1070.03   3
  13   5   4 14008.7 675.391   7
 -13   5  -4 16632.9 667.281   6
  14  -5   4 16706.5 1149.14   3
  14   5   4 15274.2 693.691   7
 -14   5  -4 17944.5 701.794   6
 -15   5  -4 505.166 250.539   6
  15   5   4 413.781 252.043   7
  15  -5   4 484.894 303.331   3
 -16   5  -4 1745.45 296.144   6
  16   5   4 2071.76 367.977   7
  16  -5   4 1071.66 405.902   3
 -17   5  -4 737.029 250.952   6
  17   5   4 994.873 304.438   7
  17  -5   4 589.053 370.276   3
 -18   5  -4-16.7814 220.629   6
  18   5   4-167.668 286.939   7
  18  -5   4 49.1472 291.667   3
  19   5   4 8290.24 572.239   7
 -19   5  -4 9164.75 505.985   6
 -20   5  -4 1967.26 287.269   6
  20   5   4 1593.01 360.287   7
  21   5   4 3095.61 372.752   7
 -21   5  -4 3896.85 341.852   6
  22   5   4 2458.68 355.372   7
 -22   5  -4 2927.84 295.289   6
  23   5   4 7684.98 505.319   7
 -23   5  -4 7510.10 415.992   6
  24   5   4 4655.88 420.707   7
  25   5   4 2025.13 328.093   7
  26   5   4 3118.55 325.997   7
  27   5   4 9112.33 477.461   7
  28   5   4 938.104 221.925   7
  29   5   4 160.413 159.994   7
  30   5   4 42.8727 135.456   7
 -30   5  -4-83.3121 123.090   5
  31   5   4 1618.03 174.291   7
 -31   5  -4 2098.40 195.348   5
 -32   5  -4 994.082 135.044   5
 -33  -6   4 2087.43 173.276   8
 -32  -6   4 363.222 126.633   8
 -31  -6   4 3962.16 282.520   8
 -30  -6   4 1411.06 206.617   8
 -29  -6   4 1992.43 249.641   8
 -29   6   4 3753.82 271.545   5
 -28  -6   4 621.844 207.706   8
 -28   6   4 905.056 204.531   5
 -27  -6   4 618.580 204.709   8
 -27   6   4 558.624 188.372   5
 -26  -6   4 10478.8 530.026   8
 -26   6   4 11885.8 543.816   5
 -25  -6   4 18175.9 726.329   8
 -25   6   4 19589.4 727.044   5
 -24   6   4 3667.75 361.931   5
 -24  -6   4 3541.37 360.850   8
 -23  -6   4 161.868 209.573   8
 -23   6   4-96.2609 207.829   5
 -22  -6   4 1433.05 273.415   8
 -22   6   4 2324.23 321.360   5
 -21  -6   4 934.655 241.511   8
 -21   6   4 1682.83 324.780   5
 -20   6   4 9192.28 570.128   5
 -19   6   4 1996.28 317.210   5
  18  -6  -4-22.0339 298.908   2
 -18   6   4 59.1159 232.816   5
  17  -6  -4 17654.0 1249.54   2
 -17   6   4 16501.6 750.539   5
  16  -6  -4 1137.95 400.795   2
 -16   6   4 1160.08 219.107   4
 -16   6   4 1446.46 296.964   5
 -15   6   4 9230.00 566.312   5
 -15   6   4 8291.36 444.291   8
  15  -6  -4 8741.88 832.659   2
  14  -6  -4 118.634 239.143   2
 -14   6   4 211.064 168.643   8
 -14   6   4 339.809 247.497   5
  13  -6  -4 19712.7 1193.11   2
 -13   6   4 17711.1 667.413   8
 -13   6   4 20661.8 801.021   5
  12  -6  -4 7117.58 713.741   2
 -12   6   4 7493.73 436.573   8
 -12   6   4 7728.53 496.166   5
 -11   6   4 1929.89 305.255   5
  11  -6  -4 1764.98 403.057   2
  10  -6  -4 13259.5 944.369   2
 -10   6   4 12943.2 559.572   8
 -10   6   4 13595.0 631.387   5
   9  -6  -4 9207.42 774.621   2
  -9   6   4 9818.14 521.137   5
  -9   6   4 8985.55 461.891   8
   8  -6  -4 31984.5 1429.37   2
  -8   6   4 32719.0 959.123   5
  -8   6   4 32790.2 893.064   8
   7  -6  -4 44037.0 1664.52   2
  -7   6   4 45432.3 1134.93   5
  -6   6   4 22.2359 168.793   5
   6  -6  -4-154.776 215.488   2
   5   6  -4 2208.64 359.675   1
  -5   6   4 1666.23 238.989   5
   5  -6  -4 2080.25 390.831   2
   4  -6  -4 6886.72 638.526   2
   4   6  -4 7802.74 615.215   1
  -4   6   4 7547.58 431.168   5
   3  -6  -4 1718.31 346.970   2
   3   6  -4 1851.48 335.764   1
   2   6  -4 281.877 182.961   1
   1   6  -4 11328.3 748.179   1
   0   6  -4 1783.85 336.120   1
  -1   6  -4 29330.6 1270.60   1
  -2   6  -4 502.979 255.424   1
   3   6   4 1376.83 229.455   8
  -3   6  -4 942.949 273.433   1
   4   6   4 40247.2 1047.97   8
  -4   6  -4 40128.6 1575.21   1
  -4   6  -4 40618.2 1024.54   6
   5   6   4 39570.4 1018.71   5
  -5   6  -4 41296.4 1628.80   1
  -5   6  -4 42597.0 1070.30   6
   6   6   4 32987.9 917.662   5
   6  -6   4 34750.5 1341.56   3
  -6   6  -4 34353.9 947.184   6
  -7   6  -4 936.538 249.809   6
   7  -6   4 1177.58 296.154   3
  -8   6  -4 1605.55 290.737   6
   8  -6   4 463.800 225.150   3
  -9   6  -4 1533.69 271.446   6
   9  -6   4 2365.14 391.841   3
  10  -6   4 20814.6 1150.22   3
 -10   6  -4 20843.8 759.050   6
  11  -6   4 10583.5 865.896   3
 -11   6  -4 11249.7 559.268   6
 -12   6  -4 1277.49 257.009   6
  12  -6   4 1158.67 347.217   3
  13  -6   4 6044.28 689.306   3
 -13   6  -4 6023.57 445.811   6
 -14   6  -4 2587.98 319.023   6
  14  -6   4 2470.15 476.700   3
 -15   6  -4 2460.05 329.739   6
  15  -6   4 1578.30 456.496   3
 -16   6  -4 732.202 271.861   6
  16   6   4 554.979 328.915   7
  16  -6   4 541.150 378.850   3
  17   6   4 21518.3 826.656   7
 -17   6  -4 20710.2 770.079   6
  18   6   4 11992.8 632.364   7
 -18   6  -4 12148.7 591.229   6
  19   6   4 4490.75 432.280   7
 -19   6  -4 4436.97 388.056   6
  20   6   4 8083.79 516.859   7
 -20   6  -4 7623.27 459.809   6
 -21   6  -4 749.728 235.175   6
  21   6   4 1113.79 359.788   7
 -22   6  -4-302.771 211.164   6
  22   6   4 136.812 207.499   7
 -23   6  -4 168.559 180.546   6
  23   6   4 116.490 208.217   7
 -24   6  -4 279.983 175.773   6
  24   6   4 116.072 186.303   7
  25   6   4 764.164 222.400   7
  26   6   4 83.6962 159.254   7
  27   6   4 419.278 166.180   7
  28   6   4 131.601 148.387   7
 -28   6  -4 162.079 147.185   5
  29   6   4 4039.27 255.966   7
 -29   6  -4 4286.89 272.061   5
 -30   6  -4 5675.33 284.565   5
 -31   6  -4 12907.3 391.012   5
 -32  -7   4 1307.76 139.326   8
 -31  -7   4 1479.47 157.900   8
 -30   7   4 2438.67 211.680   5
 -30  -7   4 1513.09 183.888   8
 -29  -7   4 77.4115 129.081   8
 -29   7   4 121.239 151.818   5
 -28  -7   4 516.365 166.976   8
 -28   7   4 755.945 169.381   5
 -27  -7   4 4028.04 306.340   8
 -27   7   4 4078.08 318.442   5
 -26  -7   4 1605.47 246.406   8
 -26   7   4 1759.29 259.587   5
 -25  -7   4 116.568 166.703   8
 -25   7   4-106.509 195.899   5
 -24   7   4 5731.29 413.625   5
 -24  -7   4 5041.99 370.760   8
 -23  -7   4 131.439 184.104   8
 -23   7   4 235.819 224.315   5
 -22   7   4 12516.0 630.870   5
 -22  -7   4 10291.5 543.240   8
 -21  -7   4 8974.62 518.816   8
 -21   7   4 9635.12 566.576   5
 -20  -7   4 1358.41 259.700   8
 -20   7   4 1354.01 296.828   5
 -19  -7   4-21.1720 181.513   8
 -19   7   4-76.3346 233.692   5
 -18   7   4-0.13722 232.929   5
 -17   7   4 2010.41 342.295   5
 -17   7   4 2448.93 315.005   4
  16  -7  -4 5171.80 695.705   2
 -16   7   4 4509.97 433.513   5
 -16   7   4 4865.38 368.731   4
  15  -7  -4 3234.78 523.192   2
 -15   7   4 2781.89 374.120   5
 -15   7   4 3058.39 313.893   4
  14  -7  -4 2387.98 476.100   2
 -14   7   4 1555.90 248.682   4
 -14   7   4 1750.87 313.482   5
  13  -7  -4 1571.13 384.095   2
 -13   7   4 1195.10 281.069   5
 -13   7   4 1238.65 252.348   4
  12  -7  -4 12589.7 958.714   2
 -12   7   4 13337.6 666.863   5
 -12   7   4 12642.1 588.177   4
  11  -7  -4 10026.5 841.958   2
 -11   7   4 9602.00 565.978   5
  10  -7  -4 19150.3 1174.00   2
 -10   7   4 20329.9 781.495   5
  -9   7   4 2408.59 308.030   5
  -9   7   4 2603.60 298.631   8
   9  -7  -4 2147.83 388.696   2
   8  -7  -4 13575.3 958.503   2
  -8   7   4 13135.0 615.501   5
  -8   7   4 11914.5 541.596   8
   7  -7  -4 11497.8 869.870   2
  -7   7   4 11559.9 570.718   5
  -7   7   4 11196.2 519.275   8
   6  -7  -4 4759.01 580.888   2
  -6   7   4 4488.45 360.813   8
  -6   7   4 3976.55 356.305   5
   5  -7  -4 7137.01 682.476   2
  -5   7   4 6872.89 420.731   8
  -5   7   4 7361.51 458.832   5
  -4   7   4 331.995 193.113   8
  -4   7   4 322.151 181.586   5
   4   7  -4 206.394 177.949   1
   4  -7  -4 70.1580 210.704   2
  -3   7   4 2228.23 276.197   8
  -3   7   4 2300.41 279.488   5
   3   7  -4 2443.14 402.233   1
   3  -7  -4 1961.59 393.642   2
  -2   7   4 51.8035 180.361   8
  -2   7   4 157.897 176.674   5
   2  -7  -4 129.873 232.018   2
   2   7  -4 35.1185 182.868   1
   1   7  -4 725.739 236.949   6
  -1   7   4 469.291 194.872   5
  -1   7   4 488.873 202.608   8
   1   7  -4 512.614 238.804   1
   0   7  -4 834.516 220.128   6
   0   7   4 642.363 209.994   8
   0   7   4 763.471 218.600   5
   0   7  -4 865.175 266.208   1
   1   7   4 3086.19 295.196   5
   1   7   4 3168.73 307.468   8
  -1   7  -4 2760.64 322.441   6
  -1   7  -4 3105.27 457.152   1
  -2   7  -4 1551.54 261.854   6
   2   7   4 2074.93 274.511   8
   2   7   4 1743.60 272.687   5
  -2   7  -4 2171.95 427.733   1
  -3   7  -4 24084.8 1261.39   1
   3   7   4 22897.4 780.949   5
  -3   7  -4 22457.4 780.825   6
  -4   7  -4 28473.7 1405.55   1
   4   7   4 28309.7 871.140   5
   4   7   4 29871.6 866.712   4
  -4   7  -4 28491.1 899.873   6
  -5   7  -4 23361.6 1294.46   1
   5   7   4 21694.0 758.574   5
   5   7   4 22654.3 731.029   4
  -5   7  -4 22893.3 797.939   6
  -6   7  -4 2005.82 309.872   6
   6   7   4 1966.72 256.980   4
  -6   7  -4 1406.37 364.268   1
   6   7   4 2063.40 275.640   5
   7   7   4 20038.0 687.054   4
  -7   7  -4 21498.2 784.332   6
  -7   7  -4 20232.7 1251.91   1
  -8   7  -4 363.855 230.900   6
  -8   7  -4 667.348 356.549   1
  -9   7  -4 5674.77 705.952   1
  -9   7  -4 5980.27 443.420   6
 -10   7  -4 751.962 265.647   6
 -10   7  -4 837.801 347.887   1
 -11   7  -4 385.846 245.349   6
 -12   7  -4 1997.21 338.306   6
 -13   7  -4-111.547 245.086   6
 -14   7  -4 804.847 280.982   6
 -15   7  -4 4879.65 436.596   6
 -16   7  -4 1395.71 324.019   6
 -17   7  -4 2128.20 338.492   6
 -18   7  -4 6661.11 457.968   6
 -19   7  -4 21592.3 776.890   6
 -20   7  -4 6515.15 427.931   6
 -21   7  -4 2127.94 285.657   6
 -22   7  -4 12887.8 545.438   6
 -23   7  -4 6001.39 377.003   6
 -24   7  -4 381.579 169.454   6
 -25   7  -4 1247.03 186.817   6
 -26   7  -4 440.294 167.689   5
 -27   7  -4 347.868 154.667   5
 -28   7  -4 122.903 125.621   5
 -29   7  -4 2065.26 186.526   5
 -30   7  -4 1006.68 132.744   5
 -30   8   4 460.509 132.136   5
 -29  -8   4 172.759 104.484   8
 -29   8   4 126.329 126.282   5
 -28   8   4 2628.68 245.301   5
 -28  -8   4 2170.16 203.525   8
 -27  -8   4 4242.46 268.611   8
 -27   8   4 4226.88 299.942   5
 -26   8   4 3864.19 313.385   5
 -26  -8   4 3188.23 258.329   8
 -25  -8   4 8026.27 388.800   8
 -25   8   4 8951.64 474.900   5
 -24   8   4 9824.47 512.122   5
 -24  -8   4 9636.75 424.921   8
 -23  -8   4 4979.25 333.223   8
 -23   8   4 4761.84 389.414   5
 -22   8   4 1214.30 260.017   5
 -21   8   4 161.151 227.440   5
 -20   8   4 3240.19 365.392   5
 -19   8   4 52.7163 234.380   5
 -18   8   4 76.3003 245.804   5
 -17   8   4 190.114 172.491   4
 -17   8   4 22.0751 253.979   5
 -16   8   4 582.859 207.614   4
 -16   8   4 465.661 263.799   5
 -15   8   4 1766.90 279.398   4
 -15   8   4 1915.00 324.519   5
 -14   8   4 4010.81 437.888   5
 -14   8   4 4251.94 360.903   4
  13  -8  -4 90.3233 286.036   2
 -13   8   4 311.507 198.230   4
 -13   8   4 415.937 271.565   5
  12  -8  -4 523.877 270.738   2
 -12   8   4 767.580 245.018   4
 -12   8   4 795.195 282.367   5
  11  -8  -4 707.999 310.462   2
 -11   8   4 557.252 235.042   4
 -11   8   4 668.496 288.129   5
  10  -8  -4 4835.02 621.197   2
 -10   8   4 4734.25 416.593   5
 -10   8   4 4313.30 401.715   4
   9  -8  -4 9495.54 831.663   2
  -9   8   4 9054.38 547.446   5
  -9   8   4 8909.38 531.965   4
   8  -8  -4 21055.5 1247.90   2
  -8   8   4 22105.8 819.177   5
  -8   8   4 21312.4 798.982   4
   7  -8  -4 24926.6 1336.76   2
  -7   8   4 25413.8 870.389   5
  -7   8   4 24415.5 867.722   4
   6  -8  -4 21104.3 1203.52   2
  -6   8   4 19889.3 764.488   5
  -6   8   4 19630.9 767.619   4
  -5   8   4 849.449 251.565   4
  -5   8   4 764.094 233.450   5
   5  -8  -4 758.099 300.530   2
  -4   8   4-186.041 226.175   4
  -4   8   4-46.6375 200.113   5
   4  -8  -4-91.1707 218.921   2
  -3   8   4 433.675 257.322   4
  -3   8   4 867.637 223.457   8
  -3   8   4 283.853 204.033   5
   3   8  -4 267.489 236.152   1
   3  -8  -4 329.840 237.014   2
  -2   8   4-75.4006 203.993   5
  -2   8   4-157.380 236.787   4
   2  -8  -4-297.769 247.135   2
  -2   8   4-58.0478 173.894   8
   2   8  -4 108.971 236.695   1
   1  -8  -4 9299.04 798.024   2
  -1   8   4 8217.92 490.584   5
   1   8  -4 9482.94 797.154   1
  -1   8   4 9182.66 511.448   4
   1   8  -4 9252.58 482.549   6
   0   8   4 4405.15 361.083   5
   0   8  -4 4431.22 564.828   1
   0   8   4 4390.32 372.679   4
   0   8  -4 4745.65 373.784   6
   0  -8  -4 4628.48 597.804   2
   1   8   4 11150.6 556.484   5
  -1   8  -4 12742.1 939.812   1
   1   8   4 11795.2 571.672   4
  -1   8  -4 11480.7 562.118   6
   2   8   4 34259.6 984.454   5
  -2   8  -4 35257.3 1601.74   1
   2   8   4 34822.9 994.890   4
  -2   8  -4 34578.1 995.579   6
   3   8   4 6684.63 422.748   5
   3   8   4 6054.68 435.950   4
  -3   8  -4 6752.80 723.822   1
  -3   8  -4 5972.20 432.789   6
   4   8   4 520.578 205.647   5
  -4   8  -4 235.484 239.601   6
   4   8   4 532.605 215.895   4
  -4   8  -4 776.408 314.599   1
  -5   8  -4 10217.1 898.509   1
   5   8   4 9665.31 501.106   5
   5   8   4 9949.35 504.961   4
  -5   8  -4 9864.85 575.917   6
  -6   8  -4 5417.63 710.226   1
   6   8   4 5263.03 386.934   4
  -6   8  -4 4935.12 424.361   6
  -7   8  -4 10551.8 950.833   1
   7   8   4 10178.6 498.657   4
  -7   8  -4 10085.3 572.900   6
  -8   8  -4 13133.3 1082.32   1
   8   8   4 14562.2 576.419   4
  -8   8  -4 14325.4 675.801   6
  -9   8  -4-50.0427 230.939   6
  -9   8  -4 273.909 299.983   1
 -10   8  -4-88.4548 242.619   6
 -10   8  -4 752.871 357.401   1
 -11   8  -4 625.892 301.683   6
 -12   8  -4 710.840 299.624   6
 -13   8  -4 1248.41 298.832   6
 -14   8  -4 334.853 249.812   6
 -15   8  -4 61.9331 246.381   6
 -16   8  -4-48.2868 246.059   6
 -17   8  -4 1105.71 289.463   6
 -18   8  -4 16972.2 684.354   6
 -19   8  -4 26235.6 836.194   6
 -20   8  -4 19248.3 695.548   6
 -21   8  -4 11387.8 528.519   6
 -22   8  -4 2440.62 270.252   6
 -23   8  -4 685.423 184.601   6
 -23   8  -4 837.477 212.848   5
 -24   8  -4 675.907 170.068   6
 -24   8  -4 858.305 184.617   5
 -25   8  -4 799.384 169.093   6
 -25   8  -4 587.775 165.705   5
 -26   8  -4 1218.00 183.319   5
 -27   8  -4 983.355 159.177   5
 -28   8  -4 90.3803 91.8457   5
 -29   8  -4 521.047 105.865   5
 -28   9   4 7033.57 320.079   5
 -27   9   4 801.815 164.126   5
 -26   9   4 505.260 177.202   5
 -25   9   4 4558.62 322.849   5
 -24   9   4 6874.22 406.178   5
 -23   9   4 3188.26 305.812   5
 -22   9   4-133.325 195.072   5
 -21   9   4 1045.28 262.165   5
 -20   9   4-426.901 226.117   5
 -19   9   4 155.727 246.974   5
 -18   9   4 10212.5 585.632   5
 -18   9   4 9259.07 443.775   4
 -17   9   4 3012.22 392.546   5
 -17   9   4 3043.49 288.506   4
 -16   9   4 2410.00 282.095   4
 -16   9   4 2171.91 338.578   5
 -15   9   4 3734.51 334.478   4
 -15   9   4 4284.27 415.491   5
 -14   9   4 3518.68 423.000   5
 -14   9   4 3461.90 329.857   4
 -13   9   4-12.9298 196.368   4
 -13   9   4 221.734 238.465   5
 -12   9   4 242.027 216.183   4
 -12   9   4 142.470 233.315   5
 -11   9   4 352.333 237.545   4
 -11   9   4 729.091 327.346   5
 -10   9   4 676.506 253.713   4
 -10   9   4 348.461 264.273   5
  -9   9   4 11105.5 615.615   5
  -9   9   4 11633.1 607.778   4
  -8   9   4 5382.80 443.477   5
  -8   9   4 5191.79 431.297   4
   7  -9  -4 5129.15 627.145   2
  -7   9   4 5415.52 425.815   5
  -7   9   4 5569.14 440.048   4
   6  -9  -4 10912.6 912.396   2
  -6   9   4 10415.0 589.205   5
  -6   9   4 10687.2 580.444   4
   5  -9  -4 9211.22 818.059   2
  -5   9   4 8798.66 523.889   5
  -5   9   4 8727.04 532.656   4
  -4   9   4 320.059 261.558   4
  -4   9   4 6.92692 181.822   5
   4  -9  -4 277.429 261.985   2
   3  -9  -4 4115.59 582.124   2
  -3   9   4 3620.49 372.528   4
  -3   9   4 3594.46 344.547   5
   2  -9  -4 17257.5 1105.28   2
  -2   9   4 15530.8 657.902   5
  -2   9   4 16095.7 689.159   4
  -1   9   4 2479.42 320.904   5
  -1   9   4 2297.20 322.856   4
   1  -9  -4 2200.17 407.307   2
   1   9  -4 1969.45 426.073   1
   0   9  -4 1916.40 300.813   6
   0   9   4 2106.68 314.653   4
   0   9   4 1964.69 277.157   5
   0  -9  -4 2461.64 450.917   2
   0   9  -4 2176.74 459.540   1
  -1  -9  -4 14927.9 1039.75   2
   1   9   4 14174.4 631.674   5
  -1   9  -4 14609.7 1086.14   1
   1   9   4 14775.7 653.796   4
  -1   9  -4 15102.3 640.773   6
   2   9   4 6269.88 416.095   5
  -2   9  -4 6399.05 731.291   1
   2   9   4 6437.04 447.418   4
  -2   9  -4 5904.55 420.091   6
  -2  -9  -4 7440.49 738.611   2
  -3   9  -4 2549.18 305.683   6
   3   9   4 2444.64 306.239   4
   3   9   4 2729.11 322.897   5
  -3   9  -4 2459.16 499.187   1
  -4   9  -4 6327.66 740.321   1
   4   9   4 7380.40 459.392   4
  -4   9  -4 6384.16 455.489   6
  -5   9  -4 3142.36 365.178   6
   5   9   4 2952.84 323.132   4
  -6   9  -4 3114.85 363.861   6
   6   9   4 3083.94 321.984   4
   7   9   4 7180.23 422.444   4
  -7   9  -4 7277.73 524.230   6
  -8   9  -4 2167.52 334.455   6
   8   9   4 2428.31 286.836   4
  -9   9  -4 393.809 260.231   6
 -10   9  -4 173.845 231.874   6
 -11   9  -4 1323.94 299.331   6
 -12   9  -4 5030.02 448.165   6
 -13   9  -4 2134.33 339.954   6
 -14   9  -4 2942.49 358.776   6
 -15   9  -4 5824.44 440.320   6
 -16   9  -4 143.459 247.852   6
 -17   9  -4 244.241 215.239   6
 -17   9  -4 426.842 189.816   5
 -18   9  -4 936.044 251.234   6
 -18   9  -4 674.876 193.185   5
 -19   9  -4 2042.02 282.976   6
 -19   9  -4 1622.00 235.696   5
 -20   9  -4 456.850 196.949   6
 -20   9  -4 249.373 155.344   5
 -21   9  -4 3462.82 295.031   5
 -21   9  -4 3602.34 298.641   6
 -22   9  -4 486.284 186.171   6
 -22   9  -4 229.325 139.232   5
 -23   9  -4 35.9146 150.823   6
 -23   9  -4 120.999 137.961   5
 -24   9  -4 105.360 143.567   6
 -24   9  -4 97.6144 124.638   5
 -25   9  -4 84.5001 118.665   6
 -25   9  -4 87.5316 114.819   5
 -26   9  -4 146.703 101.451   5
 -27   9  -4 2491.73 172.699   5
 -27  10   4 91.3772 98.7494   5
 -26  10   4 5780.80 299.210   5
 -25  10   4 2669.89 232.314   5
 -24  10   4-100.469 150.367   5
 -23  10   4 275.938 169.021   5
 -22  10   4 222.564 172.728   5
 -21  10   4 1585.03 259.107   5
 -20  10   4 594.313 215.273   5
 -19  10   4 6033.38 437.634   5
 -18  10   4 3045.06 373.686   5
 -17  10   4 644.189 172.497   4
 -17  10   4 279.707 237.075   5
 -16  10   4 3454.67 380.663   5
 -16  10   4 3294.65 301.398   4
 -15  10   4 1227.09 225.968   4
 -15  10   4 1084.11 285.893   5
 -14  10   4 15741.2 626.059   4
 -14  10   4 15202.7 706.849   5
 -13  10   4 18908.4 713.480   4
 -13  10   4 18057.7 778.885   5
 -12  10   4 1520.08 266.811   4
 -12  10   4 1416.43 286.290   5
 -11  10   4-183.967 207.899   4
 -11  10   4 189.152 212.688   5
 -10  10   4 69.3476 218.548   4
 -10  10   4-126.441 215.603   5
  -9  10   4 2261.25 317.558   4
  -9  10   4 2383.56 324.487   5
  -8  10   4 292.496 239.202   4
  -8  10   4 106.993 232.871   5
  -7  10   4 477.983 272.498   4
  -7  10   4 285.746 206.121   5
  -6  10   4 3507.71 380.212   4
  -6  10   4 3426.61 363.016   5
  -5  10   4-9.17866 248.130   4
  -5  10   4-143.199 204.667   5
  -4  10   4 7474.82 481.032   5
  -4  10   4 6569.04 487.123   4
  -3  10   4 5525.11 422.150   5
  -3  10   4 4935.11 431.013   4
  -2  10   4 9288.47 522.237   5
  -2  10   4 8603.81 525.833   4
  -1  10   4 11781.2 564.400   5
  -1  10   4 12789.0 627.856   4
   0  10   4 20588.0 775.648   5
   0  10   4 23781.2 835.258   4
   0  10  -4 21576.4 748.084   6
   1  10   4 5874.42 447.941   4
  -1  10  -4 5733.37 396.243   6
  -2  10  -4 353.988 213.651   6
   2  10   4 362.580 228.831   4
  -3  10  -4 107.078 221.332   6
   3  10   4-42.4011 209.292   4
   4  10   4 5984.83 416.369   4
  -4  10  -4 5392.41 422.455   6
  -5  10  -4 142.866 228.679   6
   5  10   4 425.421 210.013   4
  -6  10  -4 831.415 253.301   6
   6  10   4 1165.50 241.396   4
  -7  10  -4 690.217 262.624   6
   7  10   4 875.485 217.720   4
   8  10   4 2412.83 275.201   4
  -8  10  -4 3346.46 398.523   6
   9  10   4 4886.92 345.967   4
  -9  10  -4 5096.56 439.124   6
 -10  10  -4 9543.30 561.173   6
 -11  10  -4 35725.9 1047.63   6
 -12  10  -4 56368.0 1354.62   6
 -13  10  -4 1944.80 316.763   6
 -14  10  -4 3722.18 379.011   6
 -15  10  -4 11054.8 560.582   6
 -16  10  -4 1993.08 294.820   6
 -16  10  -4 1754.56 227.731   5
 -17  10  -4 1024.70 247.800   6
 -17  10  -4 1163.18 202.729   5
 -18  10  -4 110.851 192.176   6
 -18  10  -4 174.791 143.707   5
 -19  10  -4 3635.56 271.682   5
 -19  10  -4 4237.92 322.389   6
 -20  10  -4 8513.84 378.078   5
 -20  10  -4 9126.89 422.969   6
 -21  10  -4 1445.72 207.576   6
 -21  10  -4 1247.50 174.494   5
 -22  10  -4 251.555 147.512   6
 -22  10  -4 140.920 113.832   5
 -23  10  -4 1968.41 180.116   5
 -23  10  -4 1948.48 194.497   6
 -24  10  -4 3763.39 212.364   5
 -24  10  -4 3979.81 217.264   6
 -25  11   4 3393.95 210.315   5
 -24  11   4 1780.91 178.104   5
 -23  11   4 451.279 150.217   5
 -22  11   4 1566.95 206.544   5
 -21  11   4 761.010 180.924   5
 -20  11   4 861.544 193.262   5
 -19  11   4 332.146 189.133   5
 -18  11   4 242.632 190.744   5
 -17  11   4 764.106 176.131   4
 -17  11   4 610.656 205.936   5
 -16  11   4 1133.46 196.930   4
 -16  11   4 991.523 240.182   5
 -15  11   4 693.750 181.799   4
 -15  11   4 285.356 202.296   5
 -14  11   4 60.4456 158.854   4
 -14  11   4-78.3245 204.919   5
 -13  11   4-64.1452 172.456   4
 -13  11   4 347.286 256.661   5
 -12  11   4 590.328 218.979   4
 -12  11   4 705.709 229.971   5
 -11  11   4 2180.30 288.146   4
 -11  11   4 2627.05 326.454   5
 -10  11   4-79.5203 204.744   4
 -10  11   4 102.936 211.074   5
  -9  11   4 0.56578 210.367   4
  -9  11   4 116.228 205.778   5
  -8  11   4 2751.43 340.708   4
  -8  11   4 2677.18 313.162   5
  -7  11   4 1463.60 293.670   4
  -7  11   4 1341.32 268.848   5
  -6  11   4 259.638 231.269   4
  -6  11   4 536.413 207.199   5
  -5  11   4 375.959 234.098   4
  -5  11   4 335.521 192.387   5
  -4  11   4-124.768 234.669   4
  -4  11   4-73.7896 196.078   5
  -3  11   4 3100.93 349.633   4
  -3  11   4 2993.18 336.571   5
  -2  11   4 3131.49 351.591   4
  -2  11   4 2881.42 317.178   5
  -1  11   4 19.8934 229.116   4
  -1  11   4 150.776 186.143   5
   0  11   4 586.523 244.356   4
   1  11   4 8292.04 492.202   4
  -1  11  -4 7624.49 441.354   6
  -2  11  -4 633.723 212.256   6
   2  11   4 660.040 266.721   4
  -3  11  -4 2295.37 291.785   6
   3  11   4 2406.20 291.440   4
   4  11   4 6609.08 424.219   4
  -4  11  -4 5664.46 406.231   6
  -5  11  -4-238.687 201.532   6
   5  11   4 65.0804 190.639   4
  -6  11  -4-150.556 210.312   6
   6  11   4 122.711 180.958   4
   7  11   4 219.338 184.113   4
  -7  11  -4 510.090 249.270   6
   8  11   4 12955.3 530.910   4
  -8  11  -4 11728.7 581.376   6
  -9  11  -4 786.451 246.933   6
 -10  11  -4 956.693 271.966   6
 -11  11  -4 862.411 248.007   6
 -12  11  -4 6480.55 430.488   6
 -13  11  -4 7371.93 445.243   6
 -14  11  -4 480.488 200.703   6
 -15  11  -4 412.707 214.158   6
 -16  11  -4 1139.19 242.622   6
 -17  11  -4 416.290 176.924   6
 -18  11  -4 1036.61 207.108   6
 -19  11  -4 740.789 183.199   6
 -20  11  -4 1297.53 186.724   6
 -21  11  -4 47.0975 124.182   6
 -22  11  -4 1374.03 151.032   6
 -21  12   4 563.228 129.542   5
 -20  12   4 495.050 131.343   5
 -19  12   4 27.7797 126.921   5
 -18  12   4 2891.76 254.878   5
 -17  12   4 1930.41 231.282   5
 -16  12   4 284.642 129.595   4
 -16  12   4 210.109 166.139   5
 -15  12   4 513.900 177.042   4
 -15  12   4 181.997 168.172   5
 -14  12   4 4063.60 320.605   5
 -14  12   4 4301.20 291.399   4
 -13  12   4 1080.22 213.152   4
 -13  12   4 596.686 194.956   5
 -12  12   4 187.666 156.665   4
 -12  12   4 372.076 191.551   5
 -11  12   4 411.190 209.339   4
 -11  12   4 280.869 183.023   5
 -10  12   4 883.495 221.693   4
 -10  12   4 753.254 211.730   5
  -9  12   4 1457.43 261.481   4
  -9  12   4 734.679 211.947   5
  -8  12   4 135.296 211.829   4
  -8  12   4 114.544 171.097   5
  -7  12   4 422.228 229.261   4
  -7  12   4 530.999 270.605   5
  -6  12   4 113.486 219.995   4
  -6  12   4 125.204 171.114   5
  -5  12   4 4568.58 352.488   5
  -5  12   4 5021.04 391.795   4
  -4  12   4 356.110 230.444   4
  -3  12   4 111.327 222.568   4
  -2  12   4 3073.22 329.194   4
  -1  12   4 1047.38 256.664   4
   0  12   4 7128.34 442.659   4
   1  12   4 2168.23 290.841   4
   2  12   4 5462.07 395.214   4
  -3  12  -4 437.517 190.554   6
   3  12   4 419.116 189.352   4
  -4  12  -4 2523.95 283.156   6
   4  12   4 2443.76 265.348   4
  -5  12  -4 338.026 185.773   6
   5  12   4 681.159 196.844   4
   6  12   4 1360.05 218.065   4
  -6  12  -4 1424.35 237.659   6
   7  12   4 3557.26 271.550   4
  -7  12  -4 4302.37 348.091   6
   8  12   4 883.300 181.335   4
  -8  12  -4 1069.84 220.085   6
  -9  12  -4 1071.14 233.596   6
 -10  12  -4 531.418 226.815   6
 -11  12  -4 1444.41 241.773   6
 -12  12  -4 7795.71 432.366   6
 -13  12  -4 3543.56 307.659   6
 -14  12  -4 868.909 210.009   6
 -15  12  -4 218.205 158.817   6
 -16  12  -4 921.651 194.682   6
 -17  12  -4-32.7961 132.606   6
 -18  12  -4 265.683 138.646   6
 -19  12  -4 399.968 127.049   6
 -16  13   4 7.49888 106.753   5
 -15  13   4 783.042 153.572   5
 -15  13   4 851.382 120.667   4
 -14  13   4 1307.52 155.618   4
 -14  13   4 966.257 172.788   5
 -13  13   4 140.729 118.916   4
 -13  13   4 137.198 156.156   5
 -12  13   4 2069.99 211.779   5
 -12  13   4 2289.77 213.888   4
 -11  13   4 9296.24 397.956   5
 -11  13   4 11035.9 431.127   4
 -10  13   4 723.678 171.537   4
 -10  13   4 489.549 152.984   5
  -9  13   4 7509.89 359.375   5
  -9  13   4 9118.20 420.204   4
  -8  13   4 8211.67 412.499   4
  -7  13   4 289.950 171.393   4
  -6  13   4 429.915 203.149   4
  -5  13   4 2775.10 277.916   4
  -4  13   4 611.948 195.551   4
  -3  13   4 1186.32 229.508   4
  -2  13   4 1711.63 246.457   4
  -1  13   4 709.163 200.349   4
   0  13   4 5492.95 351.772   4
   1  13   4 7376.59 395.694   4
   2  13   4 3523.00 293.689   4
   3  13   4 1244.82 199.829   4
   4  13   4 10377.6 434.028   4
   5  13   4 5667.68 322.713   4
  -5  13  -4 4901.02 300.350   6
   6  13   4 1534.77 198.042   4
  -6  13  -4 1276.70 200.620   6
   7  13   4 6220.93 299.634   4
  -7  13  -4 5881.31 335.958   6
  -8  13  -4 1390.23 200.215   6
  -9  13  -4 572.628 169.069   6
 -10  13  -4 339.875 164.582   6
 -11  13  -4 666.506 182.880   6
 -12  13  -4 2369.77 227.666   6
 -13  13  -4 2853.70 227.125   6
 -14  13  -4 384.259 147.618   6
 -15  13  -4 47.7396 109.229   6
 -10  14   4 627.492 122.122   4
  -9  14   4 3063.80 211.246   4
  -8  14   4 3638.48 239.162   4
  -7  14   4 3972.35 250.797   4
  -6  14   4 6846.05 326.560   4
  -5  14   4 991.864 172.781   4
  -4  14   4 3242.62 239.858   4
  -3  14   4 3580.42 251.878   4
  -2  14   4 1247.97 179.327   4
  -1  14   4 497.698 151.886   4
   0  14   4-43.3387 132.307   4
   1  14   4 716.122 156.913   4
   2  14   4 2410.64 202.425   4
   3  14   4 1432.79 165.587   4
   4  14   4 6438.58 281.823   4
 -35   0   5-6.31084 83.3660   8
 -34   0   5-36.7455 100.132   8
 -33   0   5-88.7745 123.405   8
 -32   0   5-181.191 142.370   8
 -31   0   5 44.1925 147.173   8
 -30   0   5 60.9745 160.829   8
 -29   0   5-53.5627 174.241   8
 -28   0   5-76.9575 174.990   8
 -27   0   5-40.3856 185.296   8
 -26   0   5 343.423 210.592   8
 -25   0   5-11.5529 224.199   8
 -24   0   5 78.3294 216.301   8
 -23   0   5-44.9011 208.566   8
 -22   0   5 295.286 269.155   8
 -21   0   5 130.768 236.454   8
  21   0  -5-176.674 243.435   2
  20   0  -5 265.695 249.209   2
 -20   0   5 184.821 222.422   8
  19   0  -5 9.65237 264.354   2
 -19   0   5 71.7248 227.507   8
  18   0  -5-177.782 273.042   2
 -18   0   5 247.984 217.051   8
  17   0  -5 171.645 248.368   2
 -17   0   5 81.6276 182.965   8
  16   0  -5-104.972 239.576   2
 -16   0   5-22.1576 192.509   8
  15   0  -5 354.481 264.809   2
 -15   0   5-57.3517 179.441   8
  14   0  -5 84.7725 204.215   2
 -14   0   5-61.2671 175.267   8
  13   0  -5-19.5865 181.125   2
 -13   0   5-349.666 194.053   8
  12   0  -5-169.417 198.440   2
 -12   0   5-41.3247 172.088   8
  11   0  -5-18.9704 162.681   2
  10   0  -5-8.30611 156.936   2
   9   0  -5-212.292 174.004   2
   8   0  -5 247.752 184.619   2
   7   0  -5 111.747 157.530   2
   6   0  -5-178.298 169.788   2
   5   0  -5 0.35239 141.774   2
   4   0  -5-200.551 171.173   2
   3   0  -5 58.8179 165.005   2
   2   0  -5 6.74689 121.681   2
   1   0  -5 93.1174 141.107   2
  -1   0   5 294.544 249.957   3
   0   0  -5 79.1217 143.976   2
   0   0   5-17.1866 223.363   3
   1   0   5-17.1450 233.409   3
   2   0   5-70.3034 238.440   3
   3   0   5 127.141 288.957   3
   4   0   5 285.947 281.378   3
   5   0   5-27.6345 249.330   3
   6   0   5-178.456 296.555   3
   7   0   5-82.8757 236.996   3
   8   0   5-19.3081 219.381   3
   9   0   5 244.431 216.708   7
   9   0   5-174.584 232.955   3
  10   0   5-120.859 192.587   7
  10   0   5 45.3061 260.228   3
  11   0   5-100.201 206.109   7
  11   0   5-43.8792 294.421   3
  12   0   5-146.216 231.641   7
  12   0   5 282.974 312.326   3
  13   0   5-74.4150 225.133   7
  13   0   5 324.622 304.583   3
  14   0   5-9.20446 257.444   7
  14   0   5 270.704 291.150   3
  15   0   5-485.836 264.583   7
  15   0   5-87.1752 256.738   3
  16   0   5 258.349 290.797   7
  16   0   5 82.7080 288.540   3
  17   0   5-246.942 302.031   7
  17   0   5 184.410 296.683   3
  18   0   5-12.7574 294.530   7
  18   0   5-24.9122 284.626   3
  19   0   5 429.220 319.401   7
  20   0   5-62.6055 284.874   7
  21   0   5-138.073 289.679   7
  22   0   5-41.3639 322.328   7
  23   0   5 322.643 401.745   7
  24   0   5-281.797 279.566   7
  25   0   5 86.5100 266.544   7
  26   0   5 854.556 277.658   7
  27   0   5 71.4123 238.261   7
  28   0   5 576.213 253.651   7
  29   0   5-139.316 184.539   7
  30   0   5 135.233 173.416   7
  31   0   5 295.362 159.279   7
  32   0   5 246.989 127.397   7
 -35  -1   5 727.837 115.041   8
 -34  -1   5 136.355 112.846   8
 -34   1   5 169.641 102.120   8
 -33   1   5 1292.54 162.987   8
 -33  -1   5 1124.64 168.274   8
 -32  -1   5 26.9072 137.578   8
 -32   1   5 244.322 138.076   8
 -31   1   5 59.0303 140.077   8
 -31  -1   5-151.286 152.780   8
 -30  -1   5 1100.17 221.694   8
 -30   1   5 1542.33 215.876   8
 -29   1   5 1561.91 242.021   8
 -29  -1   5 164.513 198.407   8
 -28  -1   5 2198.19 289.583   8
 -28   1   5 1849.72 269.114   8
 -27   1   5 7001.55 455.926   8
 -27  -1   5 7349.45 470.841   8
 -26   1   5 48.9337 194.517   8
 -26  -1   5-0.68159 210.147   8
 -25   1   5 2135.53 320.399   8
 -25  -1   5 2099.67 322.723   8
 -24   1   5 278.705 202.296   8
 -24  -1   5 161.542 211.393   8
 -23   1   5 1294.23 292.551   8
 -23  -1   5 1257.60 272.429   8
 -22   1   5-303.535 218.862   8
 -22  -1   5 241.505 228.516   8
 -21  -1   5 1623.28 296.264   8
 -21   1   5 1442.46 295.136   8
 -20  -1   5 3576.02 380.613   8
 -20   1   5 3601.50 369.895   8
  20  -1  -5 4277.64 651.155   2
  19  -1  -5 3142.39 561.496   2
 -19   1   5 3155.86 345.326   8
 -19  -1   5 2788.34 343.728   8
  18  -1  -5 1463.09 467.115   2
  18   1  -5 1186.22 336.750   2
 -18  -1   5 688.669 240.150   8
 -18   1   5 1020.92 251.685   8
  17  -1  -5 525.723 324.785   2
  17   1  -5 290.374 228.322   2
 -17   1   5 274.601 203.609   8
 -17  -1   5 198.048 207.969   8
  16  -1  -5 10915.5 908.321   2
 -16   1   5 10627.6 543.014   8
 -16  -1   5 10573.5 566.335   8
  16   1  -5 9270.53 819.552   2
  15  -1  -5 321.006 268.583   2
 -15   1   5 538.217 205.979   8
  15   1  -5 191.042 190.873   2
 -15  -1   5 557.865 217.490   8
  14  -1  -5 1433.03 340.893   2
  14   1  -5 896.100 302.903   2
 -14   1   5 945.781 201.179   8
 -14  -1   5 1065.88 228.164   8
  13   1  -5 3969.71 498.146   2
 -13   1   5 4650.05 362.963   8
 -13  -1   5 4843.77 368.825   8
  13  -1  -5 4616.87 561.610   2
  12  -1  -5 1617.39 353.488   2
  12   1  -5 1613.08 323.226   2
 -12   1   5 2410.90 266.862   8
 -12  -1   5 2063.69 255.388   8
  11  -1  -5 1875.88 368.101   2
  11   1  -5 2122.36 347.088   2
 -11   1   5 1827.33 224.586   8
  10  -1  -5 10979.9 761.570   2
  10   1  -5 10665.4 709.825   2
   9   1  -5 2098.45 359.611   2
   9  -1  -5 1589.78 312.870   2
   8   1  -5 1798.31 300.472   2
   8  -1  -5 1517.39 287.961   2
   7   1  -5 2776.49 335.550   2
   7  -1  -5 2382.83 364.596   2
   6   1  -5 92.4189 132.074   2
   6  -1  -5 318.450 178.720   2
   5  -1  -5-5.61182 145.370   2
   5   1  -5 66.6560 141.641   2
   4  -1  -5 642.329 222.302   2
   4   1  -5 837.833 191.807   2
   3  -1  -5 1381.06 275.497   2
   3   1  -5 1525.71 245.275   2
   2  -1  -5 35099.0 1243.35   2
   2   1  -5 35721.4 1102.74   2
   1   1  -5 19624.5 795.607   2
  -1  -1   5 20381.2 1038.04   3
   1  -1  -5 19786.9 910.540   2
   0  -1   5 16069.1 934.040   3
   0   1   5 14766.6 913.446   3
   1  -1   5 654.744 297.937   3
   1   1   5 524.907 228.320   3
   2  -1   5 37505.0 1456.89   3
   2   1   5 37996.1 1496.34   3
   3  -1   5 4670.63 538.234   3
   3   1   5 4713.23 541.026   3
   4  -1   5 696.226 281.547   3
   4   1   5 422.057 281.081   3
   5  -1   5 40173.4 1567.44   3
   5   1   5 39290.3 1561.94   3
   6  -1   5 6129.39 637.906   3
   6   1   5 5511.60 610.845   3
   7  -1   5 6401.78 646.571   3
   7   1   5 5992.25 629.299   3
   8   1   5 199.026 197.721   7
   8  -1   5 25.0390 281.229   3
   8   1   5-36.9112 247.879   3
   9  -1   5 20983.1 1188.38   3
   9   1   5 22812.0 1230.59   3
   9   1   5 22061.8 780.665   7
   9  -1   5 21582.1 758.255   7
  10  -1   5 5874.35 668.367   3
  10   1   5 5532.29 637.144   3
  10   1   5 6498.06 452.279   7
  10  -1   5 6366.42 437.062   7
  11  -1   5 26557.6 1406.29   3
  11   1   5 27471.5 1408.20   3
  11   1   5 27869.1 914.444   7
  11  -1   5 27525.9 904.663   7
  12   1   5 2685.25 360.086   7
  12  -1   5 2179.34 322.544   7
  12  -1   5 2356.41 445.932   3
  12   1   5 2532.84 473.214   3
  13  -1   5 7448.67 799.486   3
  13   1   5 8176.31 804.626   3
  13   1   5 8114.47 534.715   7
  13  -1   5 8414.53 540.308   7
  14  -1   5 7020.96 790.697   3
  14   1   5 7267.34 780.084   3
  14   1   5 6513.77 493.541   7
  14  -1   5 6969.89 507.580   7
  15  -1   5 8692.52 872.428   3
  15   1   5 8687.30 853.883   3
  15   1   5 8787.59 587.089   7
  15  -1   5 8427.33 570.376   7
  16   1   5 3126.97 426.379   7
  16  -1   5 2765.81 388.199   7
  16  -1   5 2993.21 573.013   3
  16   1   5 2561.16 499.339   3
  17  -1   5 5106.45 726.779   3
  17   1   5 5802.26 521.435   7
  17  -1   5 5378.79 505.194   7
  17   1   5 4290.19 668.556   3
  18  -1   5 8007.64 604.254   7
  18  -1   5 7974.56 892.171   3
  18   1   5 8401.27 889.021   3
  18   1   5 8023.35 595.818   7
  19   1   5 1484.77 344.930   7
  19  -1   5 2002.02 384.204   7
 -19   1  -5 2321.35 304.619   6
  20   1   5 18329.0 871.566   7
  20  -1   5 18939.9 861.800   7
  21   1   5 4150.36 478.489   7
  21  -1   5 4209.88 457.408   7
  22   1   5 860.930 317.750   7
  22  -1   5 1006.63 326.954   7
  23   1   5 6830.18 543.329   7
  23  -1   5 6836.32 543.637   7
  24  -1   5 1271.49 324.960   7
  24   1   5 2960.57 385.732   7
  25  -1   5 1484.38 333.430   7
  25   1   5 1482.44 343.612   7
  26  -1   5 232.995 245.170   7
  26   1   5 106.141 257.640   7
  27  -1   5 2051.57 296.709   7
  27   1   5 2202.20 340.012   7
  28  -1   5 16932.4 664.151   7
  28   1   5 17095.6 674.918   7
  29  -1   5 11695.7 503.679   7
  29   1   5 12137.4 525.714   7
  30  -1   5 1011.77 201.943   7
  30   1   5 909.222 203.709   7
  31  -1   5-50.3790 132.528   7
  31   1   5 271.991 144.224   7
  32  -1   5 422.149 125.379   7
  32   1   5 70.4884 114.029   7
 -35  -2   5 175.650 88.4224   8
 -34  -2   5 531.762 125.766   8
 -33   2   5 2892.45 200.630   8
 -33  -2   5 3191.99 243.611   8
 -32   2   5 134.312 126.000   8
 -32  -2   5-17.9525 129.529   8
 -31   2   5 1648.40 214.442   8
 -31  -2   5 1157.66 202.367   8
 -30  -2   5 3935.11 320.623   8
 -30   2   5 2595.86 247.499   8
 -29   2   5 992.667 196.037   8
 -29  -2   5 1306.20 238.692   8
 -28  -2   5 1290.59 250.213   8
 -28   2   5 1959.75 265.993   8
 -27   2   5 13.5328 180.200   8
 -27  -2   5 479.845 226.763   8
 -26   2   5 930.179 235.732   8
 -26  -2   5 640.561 237.891   8
 -25   2   5 10492.2 560.454   8
 -25  -2   5 9585.33 567.669   8
 -24   2   5 1710.48 275.979   8
 -24  -2   5 1652.29 314.661   8
 -23   2   5 1528.81 284.163   8
 -23  -2   5 1389.43 291.596   8
 -22   2   5 3601.41 367.768   8
 -22  -2   5 2886.78 345.650   8
 -21  -2   5 73.2624 213.656   8
 -21   2   5 21.3186 204.759   8
  20  -2  -5 42.2119 318.371   2
 -20   2   5 428.624 232.425   8
 -20  -2   5 907.589 241.522   8
 -19   2   5 4069.10 374.043   8
 -19  -2   5 3763.69 377.778   8
  19  -2  -5 3765.74 622.307   2
 -18   2   5 37163.1 1062.10   8
 -18  -2   5 37539.0 1098.06   8
  18  -2  -5 35843.7 1760.43   2
 -17   2   5 22367.0 798.843   8
 -17  -2   5 23176.3 832.168   8
 -16  -2   5 12260.0 616.743   8
  16  -2  -5 11330.5 943.957   2
 -16   2   5 13511.4 604.419   8
  15  -2  -5-9.49976 219.454   2
 -15   2   5 256.976 196.349   8
 -15  -2   5 136.567 212.072   8
 -14   2   5 11111.9 522.027   5
 -14   2   5 10722.8 528.401   8
 -14  -2   5 11211.9 551.461   8
  14  -2  -5 10047.1 840.519   2
  13  -2  -5 54.5017 215.357   2
 -13   2   5 270.234 198.073   8
 -13  -2   5 136.814 212.608   8
 -13   2   5 479.344 171.759   5
  12  -2  -5 945.274 300.545   2
 -12   2   5 1233.35 218.984   8
 -12  -2   5 1167.54 228.282   8
  11  -2  -5 6481.64 624.771   2
 -11   2   5 8117.04 435.217   8
  10  -2  -5 6210.95 599.411   2
 -10   2   5 6696.18 398.985   8
   9  -2  -5 3225.47 442.019   2
   8  -2  -5 3243.72 419.744   2
   7  -2  -5 350.606 195.501   2
   6  -2  -5 3033.11 414.600   2
   5  -2  -5 30363.3 1229.45   2
   4  -2  -5 2906.45 389.400   2
   3  -2  -5 22861.8 1046.65   2
   2  -2  -5 16680.8 886.988   2
  -1  -2   5 4094.54 488.521   3
   0  -2   5 4971.20 533.768   3
   1  -2   5 11590.0 794.825   3
   2  -2   5 16486.5 944.595   3
   2   2   5 16110.9 965.261   3
   3   2   5 9181.72 746.451   3
   3  -2   5 9658.01 726.467   3
   4  -2   5 2224.66 374.039   3
   4   2   5 2474.03 404.122   3
   5  -2   5 2092.66 398.138   3
   5   2   5 2462.20 416.081   3
   6  -2   5-1.59972 237.559   3
   6   2   5 379.580 251.313   3
   7  -2   5 31.5381 223.090   3
   7   2   5 190.573 218.820   3
   8   2   5 2829.42 327.758   7
   8  -2   5 2927.13 308.899   7
   8  -2   5 3037.01 482.526   3
   8   2   5 2871.56 469.672   3
   9   2   5 2038.81 304.789   7
   9  -2   5 1772.62 269.589   7
   9  -2   5 2248.27 441.546   3
   9   2   5 1500.47 348.157   3
  10  -2   5 5423.85 657.166   3
  10   2   5 5305.48 616.312   3
  10   2   5 5224.76 414.354   7
  10  -2   5 4539.25 394.699   7
  11   2   5 1356.52 271.052   7
  11  -2   5 1702.00 303.537   7
  11  -2   5 1489.98 388.166   3
  11   2   5 1860.54 413.178   3
  12   2   5 740.435 268.832   7
  12  -2   5 1063.63 284.393   7
  12  -2   5 463.622 270.835   3
  12   2   5 783.376 312.263   3
  13  -2   5 6598.05 743.839   3
  13   2   5 6516.69 726.035   3
  13   2   5 7562.01 531.972   7
  13  -2   5 7315.33 522.293   7
  14  -2   5 9396.78 916.138   3
  14   2   5 9917.58 890.924   3
  14   2   5 10300.3 603.903   7
  14  -2   5 9779.25 596.516   7
  15  -2   5 11865.9 1033.93   3
  15   2   5 13193.2 1054.60   3
  15   2   5 11639.1 671.999   7
  15  -2   5 11138.3 650.713   7
  16  -2   5 7786.52 854.560   3
  16   2   5 8183.07 833.480   3
  16   2   5 8111.45 578.444   7
  16  -2   5 8255.24 574.521   7
  17  -2   5 13766.5 1150.52   3
  17   2   5 13915.7 1113.91   3
  17   2   5 12770.8 721.193   7
  17  -2   5 13025.6 712.967   7
  18   2   5 11168.3 1007.89   3
  18   2   5 10913.5 678.721   7
  18  -2   5 10152.0 642.356   7
 -18   2  -5 11298.6 535.964   6
  19   2   5 13668.6 762.033   7
  19  -2   5 14310.1 748.766   7
 -19   2  -5 14889.9 613.954   6
 -20   2  -5 161.341 176.738   6
  20   2   5 153.146 289.005   7
  20  -2   5 147.272 277.399   7
  21   2   5 22210.0 945.355   7
  21  -2   5 23553.7 939.425   7
  22   2   5 15393.0 803.649   7
  22  -2   5 15839.0 772.521   7
  23  -2   5 1910.51 358.353   7
  23   2   5 2035.78 376.960   7
  24  -2   5 466.724 283.691   7
  24   2   5-199.757 258.766   7
  25  -2   5 74.0331 227.866   7
  25   2   5-75.7620 253.331   7
  26  -2   5 17.9050 222.471   7
  26   2   5 19.1810 246.604   7
  27  -2   5 614.390 226.149   7
  27   2   5 205.765 227.630   7
  28  -2   5 670.056 212.331   7
  28   2   5 1041.09 242.078   7
  29  -2   5 449.470 170.683   7
  29   2   5 824.282 203.724   7
  30  -2   5-103.630 143.528   7
  30   2   5 204.437 165.607   7
  31  -2   5 54.6574 115.878   7
  31   2   5 191.482 147.611   7
  32   2   5 2773.66 211.392   7
 -34  -3   5 1731.77 165.219   8
 -33  -3   5 1459.63 177.519   8
 -32   3   5 453.947 127.861   8
 -32  -3   5 477.820 150.009   8
 -31   3   5 3056.51 234.995   8
 -31  -3   5 3110.86 271.806   8
 -30   3   5 6503.99 342.973   8
 -30  -3   5 7249.00 405.918   8
 -29   3   5 1552.56 213.366   8
 -29  -3   5 1745.27 260.224   8
 -28   3   5 69.9725 163.619   8
 -28  -3   5 68.7052 195.902   8
 -27   3   5 59.5170 170.710   8
 -27  -3   5 88.7142 193.497   8
 -26   3   5 1951.37 273.297   8
 -26  -3   5 2233.56 306.261   8
 -25   3   5 229.729 202.130   8
 -25  -3   5 299.055 224.513   8
 -24   3   5 132.715 194.087   8
 -24  -3   5 88.1136 215.836   8
 -23   3   5 238.445 209.529   8
 -23  -3   5 271.313 254.210   8
 -22  -3   5 23.7637 219.472   8
 -22   3   5-49.6862 191.169   8
 -21  -3   5 275.659 230.863   8
 -21   3   5-49.4405 201.441   8
 -20   3   5 8271.37 514.219   8
 -20  -3   5 8293.24 539.935   8
  19  -3  -5 2884.23 597.875   2
 -19   3   5 2785.61 333.305   8
 -19  -3   5 2481.39 336.868   8
 -19   3   5 2911.33 319.905   5
 -18   3   5 1419.50 262.860   8
  18  -3  -5 1259.35 393.453   2
 -18  -3   5 1365.44 272.567   8
 -18   3   5 1283.65 239.213   5
 -17   3   5 12373.4 608.429   8
 -17  -3   5 13382.6 645.988   8
  17  -3  -5 11742.1 1011.40   2
 -17   3   5 11580.2 565.414   5
 -16   3   5 5706.69 422.942   8
  16  -3  -5 5542.04 699.385   2
 -16  -3   5 5819.95 428.775   8
 -16   3   5 5338.84 411.975   5
 -15   3   5 6441.35 425.709   5
 -15   3   5 6471.47 445.832   8
 -15  -3   5 6930.99 451.959   8
  15  -3  -5 5892.41 676.445   2
  14  -3  -5 1849.13 364.291   2
 -14   3   5 2212.30 287.735   8
 -14  -3   5 2054.65 286.522   8
 -14   3   5 2250.21 288.958   5
  13  -3  -5 484.596 237.555   2
 -13   3   5 215.567 173.100   8
 -13  -3   5 605.207 217.274   8
 -13   3   5 461.191 201.658   5
  12  -3  -5 1865.77 383.538   2
 -12   3   5 1720.96 250.955   8
 -12  -3   5 2030.14 271.767   8
 -12   3   5 1892.06 270.162   5
  11  -3  -5 113.560 200.231   2
 -11   3   5-131.672 181.071   8
 -11  -3   5-129.853 150.218   8
 -11   3   5 168.155 198.316   5
 -10   3   5 1620.50 246.014   8
 -10   3   5 1624.39 251.458   5
  10  -3  -5 1144.69 322.720   2
   9  -3  -5 6359.60 641.909   2
  -9   3   5 7292.71 430.711   8
   8  -3  -5 23497.4 1186.10   2
  -8   3   5 24989.4 769.430   8
   7  -3  -5 3735.89 494.833   2
   6  -3  -5 31.8759 214.339   2
   5  -3  -5 1739.57 350.051   2
   4  -3  -5 4855.67 529.329   2
   3  -3  -5 1002.35 296.865   2
   2  -3  -5 8957.45 685.842   2
  -1  -3   5 26165.5 1170.12   3
   0  -3   5 8586.99 673.540   3
   1  -3   5 3422.72 451.497   3
   2  -3   5 2329.21 400.886   3
   3  -3   5 540.958 247.647   3
   4  -3   5-81.8958 296.969   3
   4   3   5 336.021 243.849   3
   5  -3   5 16175.5 976.320   3
   5   3   5 16434.5 1003.32   3
   6   3   5 646.887 197.151   8
   6  -3   5 919.793 305.971   3
   6   3   5 643.538 257.857   3
   7   3   5 215.105 187.152   8
   7   3   5 71.4782 201.238   7
   7  -3   5 194.176 200.813   7
   7  -3   5 212.145 258.482   3
   7   3   5 353.173 245.480   3
   8  -3   5 8145.52 741.984   3
   8   3   5 8536.96 770.026   3
   8   3   5 7918.77 473.329   7
   8  -3   5 8906.83 477.884   7
   9   3   5 8170.23 765.617   3
   9  -3   5 8107.20 777.843   3
   9   3   5 8791.84 504.246   7
   9  -3   5 8998.05 485.572   7
  10  -3   5 34952.9 1600.07   3
  10   3   5 35003.4 1574.37   3
  10   3   5 33090.6 1016.37   7
  10  -3   5 35467.6 1004.21   7
  11  -3   5 8416.37 810.949   3
  11   3   5 9782.46 840.186   3
  11   3   5 8376.36 528.903   7
  11  -3   5 9346.38 513.743   7
  12   3   5 14.0727 251.212   7
  12  -3   5 440.426 248.774   7
  12  -3   5 46.4761 252.236   3
  12   3   5-103.880 225.697   3
  13  -3   5 7321.45 798.388   3
  13   3   5 7924.15 799.330   3
  13   3   5 7306.95 533.097   7
  13  -3   5 7323.27 499.428   7
  14   3   5 80.6976 248.278   7
  14  -3   5 292.464 279.862   7
  14  -3   5 166.421 284.275   3
  14   3   5-144.266 244.577   3
  15   3   5 391.239 266.116   7
  15  -3   5 555.564 302.494   7
  15  -3   5 644.557 357.704   3
  15   3   5 519.883 299.217   3
  16  -3   5 6047.57 780.750   3
  16   3   5 6382.80 735.663   3
  16   3   5 5908.47 515.513   7
  16  -3   5 6459.00 511.134   7
 -16   3  -5 6145.32 431.560   6
  17   3   5 6236.61 744.398   3
  17   3   5 6583.98 549.913   7
  17  -3   5 6991.06 535.084   7
 -17   3  -5 6700.32 452.355   6
 -18   3  -5 1162.67 263.780   6
  18   3   5 403.728 333.722   7
  18  -3   5 441.317 308.100   7
 -19   3  -5 863.786 204.482   6
  19   3   5 680.149 343.440   7
  19  -3   5 371.892 291.116   7
 -20   3  -5 1452.55 255.372   6
  20   3   5 1268.34 346.637   7
  20  -3   5 1054.55 324.807   7
 -21   3  -5 90.3207 170.667   6
  21   3   5 135.298 283.719   7
  21  -3   5 256.137 291.179   7
 -22   3  -5 1432.74 244.765   6
  22   3   5 1328.95 342.121   7
  22  -3   5 1307.81 326.190   7
  23  -3   5 505.390 294.316   7
  23   3   5 831.157 334.993   7
  24  -3   5 5573.79 441.309   7
  24   3   5 6007.82 490.212   7
  25  -3   5 5850.36 424.361   7
  25   3   5 5345.72 445.385   7
  26  -3   5 2030.15 276.257   7
  26   3   5 2558.96 330.829   7
  27  -3   5 155.187 198.099   7
  27   3   5 37.7352 201.373   7
  28  -3   5 1550.93 225.390   7
  28   3   5 1693.90 245.562   7
  29  -3   5 2705.79 238.271   7
  29   3   5 2975.88 275.161   7
  30  -3   5 756.425 145.075   7
  30   3   5 751.751 170.630   7
  31   3   5 273.118 130.027   7
 -31   3  -5 435.424 108.544   5
 -34  -4   5 516.315 105.245   8
 -33  -4   5 313.435 115.238   8
 -32  -4   5 276.204 131.688   8
 -31  -4   5 4481.77 297.135   8
 -30   4   5 1749.96 196.598   8
 -30  -4   5 1853.43 230.478   8
 -29   4   5 96.3111 123.917   8
 -29  -4   5 400.996 181.059   8
 -28  -4   5 5546.07 392.456   8
 -28   4   5 5397.96 326.044   8
 -27   4   5 763.149 178.035   8
 -27  -4   5 918.167 235.533   8
 -26  -4   5 205.513 198.187   8
 -26   4   5 506.262 177.452   8
 -25   4   5 538.354 187.010   8
 -25  -4   5 254.260 201.962   8
 -24   4   5 2042.29 279.437   8
 -24  -4   5 1535.81 278.509   8
 -23   4   5 430.702 207.575   8
 -23  -4   5 245.283 217.970   8
 -23   4   5 145.348 194.063   5
 -22   4   5 2342.00 312.951   8
 -22  -4   5 2329.31 317.779   8
 -21   4   5 6539.94 442.948   8
 -21  -4   5 6314.28 463.210   8
 -21   4   5 7038.44 456.164   5
 -20   4   5 5230.57 401.227   8
 -20  -4   5 4332.35 410.400   8
 -20   4   5 5430.37 419.333   5
 -19  -4   5 3857.34 396.453   8
 -19   4   5 4471.11 381.980   5
 -19   4   5 4343.78 379.088   8
 -18   4   5 1977.61 296.836   8
  18  -4  -5 1811.00 463.297   2
 -18  -4   5 2066.31 312.885   8
 -18   4   5 1885.81 289.196   5
  17  -4  -5 755.021 353.475   2
 -17   4   5 1034.21 246.773   8
 -17  -4   5 849.102 245.654   8
 -17   4   5 982.419 260.651   5
  16  -4  -5 506.194 295.614   2
 -16   4   5 183.745 192.768   8
 -16  -4   5 676.839 241.491   8
 -16   4   5 742.133 233.820   5
  15  -4  -5 11095.7 941.523   2
 -15   4   5 9859.68 524.534   8
 -15  -4   5 10566.7 559.040   8
 -15   4   5 10370.2 560.443   5
  14  -4  -5 211.266 240.833   2
 -14   4   5 406.097 209.093   8
 -14  -4   5 336.275 193.956   8
 -14   4   5 271.842 211.979   5
  13  -4  -5 1703.86 385.203   2
 -13  -4   5 1475.75 247.579   8
 -13   4   5 1971.58 303.942   5
 -13   4   5 1527.56 272.346   8
  12  -4  -5 10118.2 848.687   2
 -12   4   5 10472.8 587.257   5
 -12   4   5 9396.17 513.315   8
 -12  -4   5 9778.22 512.164   8
 -11   4   5 4313.88 369.662   5
 -11   4   5 3771.28 336.616   8
  11  -4  -5 3775.05 540.257   2
 -10   4   5 753.879 220.261   8
  10  -4  -5 694.038 316.083   2
   9  -4  -5 3983.03 540.403   2
  -9   4   5 4375.68 360.727   5
  -9   4   5 4164.38 353.168   8
  -8   4   5 3304.39 336.267   5
  -8   4   5 4165.19 362.331   8
   8  -4  -5 2829.71 452.787   2
  -7   4   5 123.953 156.820   8
  -7   4   5 437.233 219.772   5
   7  -4  -5 232.870 232.351   2
   6  -4  -5 10091.8 785.213   2
  -6   4   5 11662.9 541.664   5
  -6   4   5 10948.5 517.515   8
   5  -4  -5 16054.0 973.733   2
  -5   4   5 17892.6 671.868   5
  -5   4   5 18622.9 663.390   8
   4  -4  -5 9772.69 760.952   2
  -4   4   5 10736.5 515.692   5
  -4   4   5 10270.5 491.789   8
   3  -4  -5 29745.9 1331.91   2
  -3   4   5 30393.9 877.821   8
  -3   4   5 31134.1 892.555   5
  -2   4   5 29636.5 872.566   5
  -2   4   5 31768.5 887.234   8
   2  -4  -5 29104.0 1310.30   2
  -1   4   5 12977.6 560.391   5
  -1   4   5 12841.7 553.394   8
  -1  -4   5 12645.9 794.943   3
   0   4   5 1486.55 244.475   5
   0   4   5 1348.85 220.483   8
   0  -4   5 1266.02 293.182   3
   1   4   5 209.829 166.770   5
   1   4   5 282.411 196.474   8
   1  -4   5 438.675 248.706   3
  -2   4  -5 1670.12 315.352   1
   2   4   5 2239.01 257.482   8
   2   4   5 1534.16 225.670   5
   2  -4   5 1948.36 351.434   3
   3   4   5 1163.56 217.981   8
   3   4   5 1149.42 250.037   5
   3  -4   5 1292.14 330.125   3
   4   4   5-68.0212 185.597   8
   4  -4   5-81.0831 190.252   3
   5   4   5 299.657 183.679   8
   5   4   5 208.562 262.213   7
   5  -4   5 110.588 236.630   3
   6  -4   5 37320.9 1527.95   3
   6   4   5 34565.9 990.480   7
   6  -4   5 35903.4 958.036   7
   6   4   5 36288.8 1004.42   8
   7  -4   5 6399.67 695.506   3
   7   4   5 7329.69 496.670   7
   7  -4   5 6739.33 421.824   7
   7   4   5 6277.58 640.363   3
   8  -4   5 6301.30 668.577   3
   8   4   5 6797.34 450.799   7
   8   4   5 6717.24 667.835   3
   9   4   5 2994.24 336.911   7
   9  -4   5 3079.29 323.666   7
   9  -4   5 2863.40 486.691   3
   9   4   5 2883.79 491.386   3
  10   4   5 3940.62 396.668   7
  10  -4   5 4423.69 387.100   7
  10   4   5 4255.16 559.764   3
  10  -4   5 3728.79 556.250   3
  11   4   5 1131.39 270.128   7
  11  -4   5 925.474 234.099   7
  11  -4   5 1253.22 392.381   3
  11   4   5 1017.65 322.866   3
  12   4   5 2298.10 328.019   7
  12  -4   5 2816.19 332.949   7
  12  -4   5 2120.34 472.306   3
  12   4   5 2777.76 485.137   3
  13  -4   5 38193.8 1793.14   3
  13   4   5 35355.0 1133.53   7
  13  -4   5 38950.0 1094.28   7
  13   4   5 39210.4 1749.05   3
  14  -4   5 17415.6 1238.44   3
  14   4   5 17798.7 797.986   7
  14  -4   5 18879.4 766.651   7
  14   4   5 19165.4 1208.02   3
 -14   4  -5 18546.9 723.050   6
  15  -4   5 6469.96 786.663   3
  15   4   5 5447.50 485.013   7
  15  -4   5 6188.17 472.521   7
 -15   4  -5 5940.12 435.349   6
 -16   4  -5 132.079 226.343   6
  16   4   5 35.0468 261.399   7
  16  -4   5 370.064 276.019   7
 -17   4  -5 3280.50 354.775   6
  17   4   5 3011.04 413.310   7
  17  -4   5 3035.96 387.141   7
 -18   4  -5 408.374 217.780   6
  18   4   5 257.649 291.940   7
  18  -4   5 394.645 289.316   7
  19  -4   5 3887.58 423.425   7
  19   4   5 3432.49 434.322   7
 -19   4  -5 3590.04 356.910   6
  20   4   5 3144.76 423.696   7
  20  -4   5 3165.35 397.548   7
 -20   4  -5 3341.84 325.930   6
  21  -4   5 3981.13 387.915   7
  21   4   5 3374.53 414.836   7
 -21   4  -5 3520.66 316.699   6
  22  -4   5 13059.1 614.709   7
  22   4   5 12125.3 643.947   7
 -22   4  -5 12311.2 521.189   6
 -23   4  -5 281.151 180.743   6
  23  -4   5 161.451 214.045   7
  23   4   5 226.545 267.443   7
  24  -4   5 384.423 229.765   7
  24   4   5 66.7369 240.381   7
  25  -4   5 707.855 213.807   7
  25   4   5 965.477 252.769   7
  26  -4   5 1544.64 224.788   7
  26   4   5 984.110 236.010   7
  27   4   5 7797.45 429.434   7
  28   4   5 3407.80 296.065   7
  29   4   5 1548.22 198.625   7
  30   4   5 1256.94 172.707   7
 -30   4  -5 1221.42 152.312   5
 -33  -5   5 188.156 88.7223   8
 -32  -5   5 1009.51 141.571   8
 -31  -5   5-13.6503 111.292   8
 -30  -5   5 1414.39 186.532   8
 -29  -5   5 4475.57 318.525   8
 -28  -5   5 990.720 198.894   8
 -27  -5   5 779.871 208.272   8
 -26   5   5 857.526 199.560   8
 -26  -5   5 996.643 224.154   8
 -26   5   5 1451.65 230.049   5
 -25   5   5 11634.2 515.425   5
 -25   5   5 11272.7 491.766   8
 -25  -5   5 11203.2 537.477   8
 -24   5   5 568.607 184.808   8
 -24  -5   5 202.354 176.533   8
 -24   5   5 674.592 206.959   5
 -23   5   5-58.8758 178.409   8
 -23  -5   5 216.040 211.122   8
 -23   5   5 5.56839 185.689   5
 -22   5   5 413.304 184.683   8
 -22  -5   5 468.430 225.679   8
 -22   5   5 530.137 211.810   5
 -21  -5   5 2310.68 311.809   8
 -21   5   5 2718.61 319.094   8
 -20   5   5 311.233 189.489   8
 -20  -5   5 207.510 206.602   8
 -20   5   5 498.911 230.769   5
 -19   5   5 1325.01 262.354   8
 -19  -5   5 1076.41 263.998   8
 -19   5   5 1616.48 307.301   5
 -18   5   5-185.699 200.498   8
 -18  -5   5 145.942 193.213   8
 -18   5   5-149.878 228.737   5
 -17   5   5 4685.45 427.720   5
 -17  -5   5 4046.35 400.885   8
 -17   5   5 4244.07 361.125   8
 -16   5   5 5222.83 437.422   5
  16  -5  -5 4999.43 695.409   2
 -16   5   5 5174.55 402.399   8
 -16  -5   5 4943.86 404.743   8
  15  -5  -5 3089.11 583.871   2
 -15   5   5 3345.62 333.590   8
 -15  -5   5 3099.37 339.159   8
 -15   5   5 3149.19 350.284   5
  14  -5  -5 7705.48 810.247   2
 -14   5   5 7786.70 477.835   8
 -14  -5   5 7501.51 470.915   8
 -14   5   5 8725.09 534.608   5
  13  -5  -5 3742.80 580.947   2
 -13   5   5 3369.64 369.984   5
 -13   5   5 3398.36 348.530   8
  12  -5  -5 976.068 322.009   2
 -12   5   5 1829.08 325.738   5
 -12   5   5 1199.47 264.369   8
  11  -5  -5 4939.52 610.990   2
 -11   5   5 4433.50 379.880   8
 -11   5   5 5304.82 416.009   5
  10  -5  -5 18660.0 1155.48   2
 -10   5   5 19590.2 755.670   5
 -10   5   5 18708.3 694.918   8
  -9   5   5 1335.61 235.964   8
  -9   5   5 1491.16 269.406   5
   9  -5  -5 1660.98 359.554   2
  -8   5   5 24.5189 170.466   8
   8  -5  -5-405.178 292.337   2
   7  -5  -5 4937.34 580.847   2
  -7   5   5 5574.82 399.680   5
  -7   5   5 5040.75 380.561   8
   6  -5  -5 6182.52 642.423   2
  -6   5   5 5715.84 409.486   5
  -6   5   5 6164.38 411.441   8
   5  -5  -5 10820.1 838.671   2
  -5   5   5 11190.0 548.740   5
  -5   5   5 11876.9 538.912   8
   4  -5  -5 29022.4 1372.64   2
  -4   5   5 30093.6 908.206   5
  -4   5   5 30183.3 895.996   8
   3  -5  -5 5776.14 611.242   2
  -3   5   5 4994.25 374.635   5
  -3   5   5 5212.36 399.236   8
  -2   5   5 2292.83 301.739   8
  -2   5   5 1973.48 274.950   5
   2  -5  -5 2295.00 430.911   2
  -1   5   5 2713.13 299.415   8
  -1   5   5 2899.29 303.072   5
   0   5   5 5611.68 401.810   5
   0   5   5 4840.72 366.035   8
   1   5   5 1223.09 269.003   8
   1   5   5 929.495 222.034   5
   1  -5   5 1021.01 257.874   3
   2   5   5 2213.45 270.660   5
   2   5   5 1884.40 256.864   8
  -2   5  -5 2226.92 368.816   1
   2  -5   5 2233.16 381.043   3
  -3   5  -5 392.619 217.019   1
   3   5   5 91.1999 187.438   8
   3   5   5 683.705 239.047   5
   3  -5   5 258.204 193.155   3
   4   5   5 7549.62 450.055   5
   4  -5   5 7454.83 645.405   3
   4   5   5 7634.59 463.733   8
  -4   5  -5 7253.05 666.238   1
   5  -5   5 11936.7 858.308   3
   5   5   5 12956.3 597.677   8
  -5   5  -5 11913.5 860.289   1
   6  -5   5 22434.8 1179.67   3
   7   5   5 254.371 250.128   7
   7  -5   5 167.865 238.580   3
   8   5   5 630.135 260.551   7
   8  -5   5 396.418 302.628   3
   9   5   5 8.08903 221.433   7
   9  -5   5 118.714 223.752   3
  10  -5   5 27126.7 1410.64   3
  10   5   5 23690.6 903.974   7
 -10   5  -5 26366.2 879.758   6
  11  -5   5 16367.9 1135.96   3
  11   5   5 16093.1 710.223   7
 -11   5  -5 16125.6 696.284   6
 -12   5  -5 1064.29 254.077   6
  12   5   5 1308.93 305.695   7
  12  -5   5 1461.96 412.508   3
  13  -5   5 10103.5 921.290   3
  13   5   5 8769.43 562.176   7
 -13   5  -5 9450.84 539.160   6
  14  -5   5 8715.52 895.452   3
  14   5   5 7922.68 549.424   7
 -14   5  -5 10303.5 567.179   6
 -15   5  -5 1706.34 294.653   6
  15   5   5 1592.08 331.303   7
 -16   5  -5 1960.04 319.323   6
  16   5   5 1479.21 329.377   7
  17   5   5 12473.1 686.908   7
 -17   5  -5 13912.5 631.800   6
  18   5   5 3785.89 437.106   7
 -18   5  -5 3886.68 367.449   6
 -19   5  -5 692.318 218.100   6
  19   5   5 980.878 283.904   7
  20   5   5 8613.05 542.590   7
 -20   5  -5 8430.90 476.913   6
 -21   5  -5 486.604 206.305   6
  21   5   5 79.5648 225.905   7
  22   5   5 3435.83 375.399   7
 -22   5  -5 3109.55 290.977   6
 -23   5  -5 807.931 198.345   6
  23   5   5 734.298 243.601   7
  24   5   5 5526.35 408.053   7
 -24   5  -5 6193.66 336.782   6
  25   5   5 8270.17 462.065   7
  26   5   5 14825.0 572.920   7
  27   5   5 4314.64 300.507   7
  28   5   5 505.261 152.296   7
 -29   5  -5 2841.30 210.556   5
  29   5   5 2251.84 194.066   7
 -30   5  -5 5.05197 89.7227   5
 -31  -6   5 2559.16 189.241   8
 -30  -6   5 3843.67 241.289   8
 -29  -6   5 1565.92 183.238   8
 -28  -6   5 578.912 163.235   8
 -27  -6   5 887.627 186.211   8
 -27   6   5 1035.64 189.044   5
 -26  -6   5 622.857 191.322   8
 -26   6   5 215.818 159.470   5
 -25   6   5 4789.98 351.193   5
 -25  -6   5 4404.06 338.984   8
 -24  -6   5 18058.6 637.619   8
 -24   6   5 17454.2 659.820   5
 -23  -6   5 7948.40 461.998   8
 -23   6   5 8095.04 472.096   5
 -22   6   5 338.976 179.696   8
 -22  -6   5 250.865 188.263   8
 -22   6   5 494.093 224.245   5
 -21   6   5 3886.82 323.648   8
 -21   6   5 3591.52 359.160   5
 -20  -6   5 537.557 207.615   8
 -20   6   5 425.206 226.429   5
 -19   6   5 1701.59 254.450   8
 -19  -6   5 1862.43 268.317   8
 -19   6   5 2049.99 309.967   5
 -18   6   5 9469.92 569.778   5
 -18   6   5 9524.45 531.385   8
 -18  -6   5 9934.61 516.855   8
 -18   6   5 9587.31 469.123   4
 -17   6   5 1843.77 262.068   8
 -17  -6   5 1516.73 264.308   8
 -17   6   5 1960.78 321.781   5
 -16   6   5 8914.87 568.260   5
 -16   6   5 9635.15 534.299   8
 -15   6   5 5069.28 396.393   8
 -15   6   5 5394.43 450.517   5
  14  -6  -5 2369.03 501.945   2
 -14   6   5 2554.63 305.254   8
 -14   6   5 2554.77 369.197   5
  13  -6  -5 262.483 247.113   2
 -13   6   5 875.414 278.899   5
  12  -6  -5 10752.1 945.166   2
 -12   6   5 10707.9 545.992   8
 -12   6   5 10502.1 600.246   5
 -11   6   5 173.871 195.539   8
 -11   6   5 196.791 222.141   5
  11  -6  -5 414.146 296.949   2
 -10   6   5 401.977 261.285   8
 -10   6   5-76.7536 231.874   5
  10  -6  -5 120.337 224.006   2
  -9   6   5 4384.34 428.199   5
  -9   6   5 4478.04 377.013   8
   9  -6  -5 4146.71 572.328   2
   8  -6  -5 12040.9 945.788   2
  -8   6   5 12057.5 603.527   5
  -8   6   5 12013.9 567.597   8
   7  -6  -5 9937.49 854.103   2
  -7   6   5 10124.3 549.101   5
  -7   6   5 10097.5 537.044   8
   6  -6  -5 12475.2 931.506   2
  -6   6   5 12462.2 613.371   5
  -6   6   5 12546.4 584.665   8
  -5   6   5 239.826 196.341   8
  -5   6   5 664.048 219.984   5
   5  -6  -5 449.642 284.096   2
   4  -6  -5 7639.98 731.803   2
  -4   6   5 7987.17 482.909   5
  -4   6   5 8452.72 483.824   8
  -3   6   5 412.932 222.475   8
  -3   6   5 254.344 199.345   5
   3  -6  -5-33.1769 222.950   2
   2  -6  -5 4860.38 586.877   2
  -2   6   5 5010.35 395.565   8
  -2   6   5 5356.95 408.139   5
   2   6  -5 4976.11 365.091   6
  -1   6   5 11954.9 581.722   5
  -1   6   5 12600.1 589.947   8
   1   6  -5 11570.8 543.643   6
   1  -6  -5 12552.2 924.611   2
   0   6   5 6870.54 454.639   5
   0   6   5 6625.34 442.379   8
   0   6  -5 5979.21 412.980   6
   1   6   5 7800.48 463.371   5
   1   6   5 7220.39 466.749   8
  -1   6  -5 6912.50 457.235   6
   2   6   5 25007.8 864.853   5
  -2   6  -5 26796.4 1271.05   1
   2   6   5 26658.9 875.511   8
  -2   6  -5 24200.1 826.046   6
  -3   6  -5 8423.24 732.395   1
   3   6   5 7841.71 466.817   5
   3   6   5 8273.48 492.869   8
  -3   6  -5 8288.73 486.956   6
  -4   6  -5 33.2980 213.348   6
   4   6   5 273.039 219.221   8
   4   6   5 115.723 261.091   5
  -4   6  -5 422.645 276.742   1
  -5   6  -5 252.866 247.302   6
  -5   6  -5 127.205 224.699   1
  -6   6  -5 3228.38 371.494   6
  -6   6  -5 3449.48 534.050   1
  -7   6  -5 3876.36 572.503   1
  -7   6  -5 4377.81 394.984   6
  -8   6  -5 4617.32 625.961   1
  -8   6  -5 5189.03 432.616   6
  -9   6  -5 2896.17 359.889   6
 -10   6  -5 592.775 282.116   6
 -11   6  -5 6915.20 492.177   6
 -12   6  -5 18025.7 754.829   6
 -13   6  -5-124.716 247.394   6
  14   6   5 12617.6 655.779   7
 -14   6  -5 14335.1 661.889   6
 -15   6  -5 1513.17 328.984   6
  15   6   5 1468.60 329.694   7
 -16   6  -5-66.0931 226.409   6
  16   6   5 591.243 283.590   7
  17   6   5 7730.46 513.223   7
 -17   6  -5 7961.35 502.177   6
  18   6   5 3996.78 384.732   7
 -18   6  -5 4013.55 380.815   6
 -19   6  -5 1394.01 253.052   6
  19   6   5 1799.20 303.628   7
 -20   6  -5-162.763 204.226   6
  20   6   5-128.234 208.521   7
 -21   6  -5-3.94679 173.797   6
  21   6   5-66.1678 201.367   7
  22   6   5 2497.44 298.399   7
 -22   6  -5 3042.38 286.181   6
  23   6   5 2871.81 280.958   7
 -23   6  -5 3045.86 264.827   6
  24   6   5 6664.41 372.970   7
 -24   6  -5 6086.70 340.732   6
  25   6   5 2795.80 247.748   7
  26   6   5 145.037 141.107   7
  27   6   5 5427.74 273.312   7
 -28   6  -5 6172.34 284.678   5
 -29   6  -5 412.708 107.559   5
 -29  -7   5 1386.58 146.212   8
 -28  -7   5-10.1627 114.329   8
 -28   7   5-9.59171 120.488   5
 -27   7   5 345.484 146.415   5
 -27  -7   5 406.573 127.041   8
 -26  -7   5 217.345 129.178   8
 -26   7   5 102.308 141.588   5
 -25  -7   5 304.399 145.134   8
 -25   7   5 606.816 193.445   5
 -24  -7   5 71.8481 138.568   8
 -24   7   5 325.040 180.062   5
 -23  -7   5 4274.38 310.071   8
 -23   7   5 4217.56 350.712   5
 -22  -7   5 6183.38 364.934   8
 -22   7   5 5901.29 423.767   5
 -21   7   5 249.366 214.178   5
 -20   7   5-194.575 217.844   5
 -19   7   5-82.8966 217.570   5
 -18   7   5-209.645 167.585   4
 -18   7   5 295.853 265.122   5
 -17   7   5 117.491 174.390   4
 -17   7   5-72.5029 171.394   8
 -17   7   5 225.037 268.002   5
 -16   7   5 450.637 215.363   4
 -16   7   5 443.653 187.841   8
 -16   7   5 564.357 276.859   5
 -15   7   5 3985.48 351.469   8
 -15   7   5 4118.45 420.382   5
 -15   7   5 4009.16 362.735   4
 -14   7   5 6198.67 422.894   8
 -14   7   5 5941.40 492.963   5
 -14   7   5 5236.64 401.961   4
 -13   7   5 40067.9 1083.64   8
 -13   7   5 42585.7 1223.53   5
 -12   7   5 4513.38 422.554   5
 -12   7   5 4368.96 373.540   8
  11  -7  -5 1620.42 404.201   2
 -11   7   5 1205.98 256.009   8
 -10   7   5-40.0338 194.494   8
 -10   7   5 777.362 302.301   5
  10  -7  -5 313.419 258.528   2
   9  -7  -5 5470.49 672.387   2
  -9   7   5 5256.67 414.111   8
  -9   7   5 5419.29 461.728   5
  -8   7   5 430.365 218.285   8
  -8   7   5 75.9464 240.465   5
   8  -7  -5 45.8974 253.622   2
  -7   7   5 403.728 200.877   8
  -7   7   5 91.2563 202.764   5
   7  -7  -5 306.626 294.663   2
   6  -7  -5 4277.31 590.448   2
  -6   7   5 3586.34 374.114   5
  -6   7   5 3294.44 331.661   8
  -5   7   5 2153.91 288.529   8
  -5   7   5 1870.63 283.088   5
   5  -7  -5 2578.79 469.124   2
  -4   7   5 2853.03 325.544   8
  -4   7   5 2992.48 348.514   5
   4  -7  -5 3248.19 480.145   2
  -3   7   5 3871.98 382.350   8
  -3   7   5 3565.15 360.099   5
   3  -7  -5 3776.07 548.777   2
   2  -7  -5 22748.9 1296.31   2
  -2   7   5 21927.2 810.435   5
  -2   7   5 22217.4 810.782   8
   2   7  -5 21937.1 743.385   6
   1   7  -5 3197.16 332.493   6
  -1   7   5 2999.94 354.822   8
  -1   7   5 2714.44 347.039   5
   1  -7  -5 2886.80 486.912   2
   0   7  -5 803.036 247.944   6
   0   7   5 599.571 240.132   5
   0   7   5 514.842 228.726   8
   0  -7  -5 264.726 231.043   2
  -1   7  -5 514.301 233.103   6
   1   7   5 173.793 235.764   8
   1   7   5-60.9394 202.586   5
   2   7   5 10197.9 546.378   5
  -2   7  -5 9721.93 802.564   1
  -2   7  -5 9008.74 533.712   6
  -3   7  -5 1726.38 320.396   6
   3   7   5 1610.44 327.992   5
  -3   7  -5 1833.13 384.256   1
  -4   7  -5-42.9290 238.080   6
  -4   7  -5 22.2041 226.509   1
  -5   7  -5 126.120 236.068   6
  -5   7  -5-90.8397 197.453   1
   5   7   5 40.6182 187.141   4
  -6   7  -5 4161.15 604.309   1
   6   7   5 3921.95 336.539   4
  -6   7  -5 4160.34 420.598   6
  -7   7  -5 425.172 252.721   6
   7   7   5 488.180 196.719   4
  -7   7  -5 570.369 287.170   1
  -8   7  -5 1338.78 298.592   6
  -8   7  -5 1184.78 400.470   1
  -9   7  -5 3052.38 366.789   6
 -10   7  -5 129.465 258.964   6
 -11   7  -5 3125.71 370.714   6
 -12   7  -5 5340.75 450.334   6
 -13   7  -5 8535.45 547.365   6
 -14   7  -5 5588.85 449.611   6
 -15   7  -5 3781.96 391.692   6
 -16   7  -5 1441.74 296.332   6
 -17   7  -5 1128.10 260.789   6
 -18   7  -5 878.386 251.998   6
 -19   7  -5 5872.98 408.582   6
 -20   7  -5 4100.89 339.670   6
 -21   7  -5 736.374 193.567   6
 -22   7  -5-203.271 169.129   6
 -23   7  -5 5028.80 310.950   6
 -24   7  -5 844.821 163.449   6
 -25   7  -5 4304.17 277.515   5
 -25   7  -5 3615.96 222.488   6
 -26   7  -5 7025.35 322.509   5
 -27   7  -5 473.677 112.569   5
 -28   7  -5 655.986 109.498   5
 -28   8   5 2016.89 176.127   5
 -27   8   5 4346.62 260.408   5
 -26   8   5 2017.05 219.804   5
 -25   8   5 4010.33 295.819   5
 -24   8   5 6071.23 376.384   5
 -23   8   5 261.896 195.799   5
 -22   8   5 4210.34 351.005   5
 -21   8   5 327.044 217.792   5
 -20   8   5 514.390 243.288   5
 -19   8   5 161.231 235.718   5
 -18   8   5-42.7879 160.583   4
 -18   8   5 32.7930 238.645   5
 -17   8   5 9436.10 577.556   5
 -17   8   5 10454.0 489.743   4
 -16   8   5 2795.76 353.675   5
 -16   8   5 3009.27 302.494   4
 -15   8   5 10095.6 587.200   5
 -15   8   5 9822.86 502.062   4
 -14   8   5 282.672 195.144   4
 -14   8   5 789.238 318.773   5
 -13   8   5 392.860 215.126   4
 -13   8   5 1018.65 272.372   5
 -12   8   5 265.086 220.048   4
 -12   8   5 599.389 278.853   5
 -11   8   5 1070.14 268.544   4
 -11   8   5 1250.39 260.630   8
 -11   8   5 981.697 281.546   5
 -10   8   5 17926.4 776.116   5
 -10   8   5 16674.6 673.519   8
 -10   8   5 17104.4 728.896   4
  -9   8   5 18889.9 802.841   5
  -9   8   5 20102.1 743.931   8
  -9   8   5 19151.2 779.836   4
  -8   8   5 4936.14 445.673   5
  -8   8   5 5201.68 399.320   8
  -8   8   5 5985.57 474.540   4
  -7   8   5 7952.39 545.831   5
  -7   8   5 7700.56 467.187   8
  -7   8   5 8574.20 536.670   4
  -6   8   5 3027.41 338.321   8
  -6   8   5 2498.12 314.050   5
  -6   8   5 2819.37 354.463   4
  -5   8   5 1615.80 315.305   4
  -5   8   5 1368.74 270.679   8
  -5   8   5 1334.34 284.474   5
   4  -8  -5 5211.80 659.458   2
  -4   8   5 4994.15 417.636   5
  -4   8   5 5315.05 421.641   8
  -4   8   5 5214.73 441.243   4
   3  -8  -5 6600.93 718.322   2
  -3   8   5 6496.93 459.784   8
  -3   8   5 6402.81 462.819   5
  -3   8   5 6350.08 459.519   4
  -2   8   5 1449.62 302.469   4
  -2   8   5 1431.24 312.431   8
   1   8  -5 2375.22 307.086   6
  -1   8   5 2240.49 315.764   4
  -1   8   5 2464.91 324.817   5
   1  -8  -5 2297.12 449.645   2
   0  -8  -5 4988.86 640.329   2
   0   8   5 4546.62 397.094   5
   0   8   5 4780.39 407.922   4
   0   8  -5 4484.26 383.857   6
  -1   8  -5 1468.69 269.013   6
   1   8   5 1890.70 291.085   4
   1   8   5 1639.88 285.008   5
  -1  -8  -5 2065.53 426.586   2
  -2   8  -5-164.168 218.896   6
   2   8   5 240.800 229.982   4
   2   8   5 146.523 214.948   5
   3   8   5 18740.6 743.044   5
   3   8   5 20539.4 744.605   4
  -3   8  -5 17979.6 735.293   6
   4   8   5 7066.46 442.174   4
  -4   8  -5 6717.64 479.708   6
   5   8   5 11268.4 550.354   4
  -5   8  -5 10880.0 594.946   6
   6   8   5 15040.6 607.401   4
  -6   8  -5 14464.4 675.782   6
   7   8   5 6688.11 421.331   4
  -7   8  -5 6331.54 495.795   6
   8   8   5 9413.83 465.764   4
  -8   8  -5 9253.85 560.861   6
  -9   8  -5 2445.49 359.420   6
 -10   8  -5 6101.74 479.812   6
 -11   8  -5 310.168 254.735   6
 -12   8  -5 2189.74 344.307   6
 -13   8  -5 2072.75 339.041   6
 -14   8  -5 77.9162 234.609   6
 -15   8  -5-262.987 244.077   6
 -16   8  -5 3528.24 355.061   6
 -17   8  -5 2252.11 300.658   6
 -18   8  -5 483.135 226.376   6
 -19   8  -5 3441.14 331.582   6
 -20   8  -5 940.824 212.814   6
 -21   8  -5 4099.06 304.704   6
 -22   8  -5-70.2612 147.908   6
 -22   8  -5 112.457 127.037   5
 -23   8  -5 1650.25 191.212   6
 -23   8  -5 2132.88 227.740   5
 -24   8  -5 32.1453 117.071   6
 -24   8  -5-21.5758 117.504   5
 -25   8  -5 740.404 151.127   5
 -26   8  -5 3033.90 187.724   5
 -26   9   5 3377.33 226.139   5
 -25   9   5 514.572 150.935   5
 -24   9   5 72.6369 144.127   5
 -23   9   5 528.798 177.458   5
 -22   9   5 700.436 211.069   5
 -21   9   5-48.7548 183.048   5
 -20   9   5 425.441 200.977   5
 -19   9   5 2767.53 342.920   5
 -18   9   5 1174.48 193.172   4
 -18   9   5 1263.52 291.902   5
 -17   9   5 1913.81 237.103   4
 -17   9   5 1989.11 322.847   5
 -16   9   5 7886.53 518.684   5
 -16   9   5 8493.92 443.979   4
 -15   9   5 1723.19 254.332   4
 -15   9   5 1732.18 326.667   5
 -14   9   5 2969.98 312.934   4
 -14   9   5 2623.06 349.594   5
 -13   9   5 3039.04 324.252   4
 -13   9   5 3259.28 373.721   5
 -12   9   5 19366.2 797.107   5
 -12   9   5 18968.0 727.263   4
 -11   9   5 29147.7 984.995   5
 -11   9   5 28254.7 907.991   4
 -10   9   5 4827.60 455.608   5
 -10   9   5 4970.05 417.207   4
  -9   9   5 6203.85 485.424   5
  -9   9   5 5767.79 447.603   4
  -8   9   5 7063.32 497.359   5
  -8   9   5 6855.02 489.334   4
  -7   9   5 343.305 262.347   4
  -7   9   5 373.742 237.381   5
  -6   9   5 2300.54 352.108   4
  -6   9   5 2189.09 345.377   5
  -5   9   5 7466.07 494.857   5
  -5   9   5 7111.18 489.377   4
  -4   9   5 178.297 229.420   4
  -4   9   5 259.579 257.798   5
  -3   9   5 2076.11 320.489   4
  -3   9   5 1921.37 309.889   5
  -2   9   5 2037.10 312.792   4
  -2   9   5 1809.76 304.102   5
  -1   9   5 15776.1 692.246   5
  -1   9   5 15895.8 695.928   4
   0   9   5 2817.43 347.229   4
   0   9   5 2645.40 319.494   5
   0   9  -5 3195.65 329.184   6
  -1   9  -5 232.838 216.427   6
   1   9   5 64.9555 200.464   5
   1   9   5-35.4169 216.186   4
   2   9   5 8516.52 497.391   5
   2   9   5 8781.55 513.359   4
  -2   9  -5 8274.95 498.512   6
   3   9   5 4941.80 392.307   4
  -3   9  -5 4338.97 381.834   6
  -4   9  -5 417.360 244.006   6
   4   9   5 253.191 208.646   4
   5   9   5 5140.98 380.405   4
  -5   9  -5 4876.02 420.000   6
  -6   9  -5 1057.56 293.246   6
   6   9   5 739.485 219.288   4
   7   9   5 23583.0 751.092   4
  -7   9  -5 22658.8 837.858   6
   8   9   5 8012.95 423.816   4
  -8   9  -5 8419.38 531.819   6
  -9   9  -5 1979.37 328.218   6
 -10   9  -5 734.552 266.592   6
 -11   9  -5 404.899 248.801   6
 -12   9  -5 4068.89 386.573   6
 -13   9  -5 5402.81 425.759   6
 -14   9  -5 4403.90 388.284   6
 -15   9  -5 363.157 240.484   6
 -15   9  -5 297.985 174.537   5
 -16   9  -5 2064.51 280.131   6
 -16   9  -5 1865.28 230.652   5
 -17   9  -5 611.430 217.711   6
 -17   9  -5 617.174 187.643   5
 -18   9  -5 303.743 205.086   6
 -18   9  -5 302.909 149.907   5
 -19   9  -5 6784.71 347.174   5
 -19   9  -5 7469.29 399.350   6
 -20   9  -5 3927.27 265.942   5
 -20   9  -5 3958.56 288.966   6
 -21   9  -5 449.655 172.000   6
 -21   9  -5 482.400 140.394   5
 -22   9  -5 1007.86 163.692   6
 -22   9  -5 761.329 137.023   5
 -23   9  -5 1015.24 145.946   6
 -23   9  -5 789.736 128.143   5
 -25  10   5 3963.02 221.229   5
 -24  10   5 5573.95 287.048   5
 -23  10   5 562.781 146.927   5
 -22  10   5-88.6232 163.338   5
 -21  10   5 480.680 186.436   5
 -20  10   5 328.696 174.356   5
 -19  10   5 370.196 205.393   5
 -18  10   5-169.734 116.907   4
 -18  10   5 472.132 212.649   5
 -17  10   5 113.572 140.346   4
 -17  10   5 203.174 182.170   5
 -16  10   5 720.390 177.605   4
 -16  10   5 181.472 203.019   5
 -15  10   5-130.968 150.664   4
 -15  10   5-99.8516 208.298   5
 -14  10   5 2643.49 335.381   5
 -14  10   5 2976.03 302.673   4
 -13  10   5 9567.58 548.055   5
 -13  10   5 9827.68 490.530   4
 -12  10   5-25.3371 191.044   4
 -12  10   5-34.8801 221.712   5
 -11  10   5 732.379 242.733   4
 -11  10   5 885.349 261.949   5
 -10  10   5 8324.21 513.886   5
 -10  10   5 8818.01 510.036   4
  -9  10   5 2946.60 339.499   4
  -9  10   5 2596.97 327.425   5
  -8  10   5-55.4600 220.532   4
  -8  10   5-359.509 230.794   5
  -7  10   5 10953.9 595.895   5
  -7  10   5 11384.8 599.616   4
  -6  10   5 254.426 240.645   4
  -6  10   5-226.258 224.326   5
  -5  10   5 4566.60 404.128   5
  -5  10   5 4872.90 410.232   4
  -4  10   5 119.422 222.298   4
  -4  10   5 190.538 217.604   5
  -3  10   5 2299.28 327.585   4
  -3  10   5 2434.16 313.879   5
  -2  10   5 11389.1 596.850   5
  -2  10   5 12254.1 610.586   4
  -1  10   5 965.623 279.109   4
  -1  10   5 1215.92 259.251   5
   0  10   5 9510.09 530.882   5
   0  10   5 10844.6 565.744   4
  -1  10  -5 501.039 213.567   6
   1  10   5 239.342 210.847   4
  -2  10  -5 1061.56 274.171   6
   2  10   5 697.037 221.938   4
  -3  10  -5 2689.89 324.611   6
   3  10   5 2801.01 311.024   4
   4  10   5 7770.39 447.128   4
  -4  10  -5 7221.77 454.879   6
  -5  10  -5 3160.14 348.640   6
   5  10   5 3378.42 323.479   4
  -6  10  -5 2843.49 333.133   6
   6  10   5 2790.96 279.141   4
  -7  10  -5 141.104 227.375   6
   7  10   5 327.266 170.754   4
  -8  10  -5 741.621 255.191   6
   8  10   5 719.141 186.207   4
  -9  10  -5 681.643 247.451   6
 -10  10  -5 574.735 230.326   6
 -11  10  -5 1385.40 258.972   6
 -12  10  -5 2220.69 312.497   6
 -13  10  -5 1603.05 276.365   6
 -14  10  -5 389.151 215.865   6
 -15  10  -5 1249.15 236.044   6
 -16  10  -5 1305.81 219.916   6
 -17  10  -5-348.224 185.347   6
 -18  10  -5 953.594 191.325   6
 -19  10  -5 1949.59 209.960   6
 -20  10  -5 340.110 144.299   6
 -21  10  -5-13.9212 109.400   6
 -22  11   5 4118.13 238.135   5
 -21  11   5 101.275 115.050   5
 -20  11   5 2745.49 234.849   5
 -19  11   5 5428.07 327.034   5
 -18  11   5 595.046 169.388   5
 -17  11   5 10085.9 467.191   5
 -17  11   5 9959.82 376.478   4
 -16  11   5 10761.8 493.649   5
 -16  11   5 11436.3 419.208   4
 -15  11   5 254.793 143.680   4
 -15  11   5 75.1903 176.156   5
 -14  11   5 83.9673 140.494   4
 -14  11   5 360.729 197.527   5
 -13  11   5 2235.55 244.510   4
 -13  11   5 2796.76 321.254   5
 -12  11   5 1681.24 228.185   4
 -12  11   5 1738.59 255.115   5
 -11  11   5 94.9128 176.344   4
 -11  11   5 215.667 208.389   5
 -10  11   5 914.615 223.876   4
 -10  11   5 1118.58 252.623   5
  -9  11   5 48.5147 186.018   4
  -9  11   5-59.2848 194.651   5
  -8  11   5 1660.17 273.108   4
  -8  11   5 1503.06 259.975   5
  -7  11   5 3257.93 341.129   4
  -7  11   5 3039.02 332.169   5
  -6  11   5 4580.35 376.112   5
  -6  11   5 5806.20 412.742   4
  -5  11   5 987.495 246.034   4
  -5  11   5 808.044 243.214   5
  -4  11   5 2324.75 308.989   4
  -4  11   5 1898.36 274.317   5
  -3  11   5 1019.51 248.637   4
  -3  11   5 923.506 225.280   5
  -2  11   5 2650.82 309.510   4
  -2  11   5 1689.30 261.604   5
  -1  11   5 3761.49 353.147   4
   0  11   5 6069.10 416.307   4
   1  11   5 3788.31 331.926   4
  -2  11  -5-51.1633 162.495   6
   2  11   5 161.198 194.968   4
   3  11   5 4027.76 331.533   4
  -3  11  -5 3655.81 313.191   6
  -4  11  -5 221.414 184.289   6
   4  11   5 116.535 178.316   4
  -5  11  -5 1543.34 253.442   6
   5  11   5 1963.92 259.041   4
  -6  11  -5 121.209 188.366   6
   6  11   5 299.203 185.357   4
  -7  11  -5 1883.41 274.142   6
   7  11   5 2540.53 248.181   4
  -8  11  -5 240.916 199.190   6
  -9  11  -5 6266.97 394.790   6
 -10  11  -5 99.6705 193.781   6
 -11  11  -5 525.257 214.904   6
 -12  11  -5 336.307 182.415   6
 -13  11  -5 4254.05 321.773   6
 -14  11  -5 5339.06 334.074   6
 -15  11  -5 47.1645 153.247   6
 -16  11  -5 2360.25 228.452   6
 -17  11  -5 1293.78 177.355   6
 -18  11  -5 2211.07 200.643   6
 -19  11  -5 4671.03 243.073   6
 -18  12   5 609.533 135.513   5
 -17  12   5 199.713 127.131   5
 -16  12   5 1249.61 176.962   5
 -15  12   5 2325.18 222.174   5
 -15  12   5 2367.83 186.264   4
 -14  12   5 124.651 119.516   4
 -14  12   5 142.847 139.618   5
 -13  12   5 1962.75 197.523   4
 -13  12   5 1660.65 227.163   5
 -12  12   5 35.5933 126.867   4
 -12  12   5 26.6802 140.637   5
 -11  12   5 1570.59 223.046   5
 -11  12   5 2451.50 241.367   4
 -10  12   5 199.794 161.987   4
 -10  12   5-67.3640 154.070   5
  -9  12   5 2008.62 241.399   4
  -9  12   5 1465.86 227.303   5
  -8  12   5 2638.50 265.856   4
  -8  12   5 1306.44 195.119   5
  -7  12   5 21.9351 177.079   4
  -7  12   5 289.893 159.561   5
  -6  12   5 4584.25 334.674   5
  -6  12   5 5514.95 424.923   4
  -5  12   5 14197.0 543.876   5
  -5  12   5 15957.2 593.363   4
  -4  12   5 15649.5 603.836   4
  -3  12   5 9535.54 472.168   4
  -2  12   5 9.46578 172.993   4
  -1  12   5 17480.7 619.350   4
   0  12   5 9719.12 464.917   4
   1  12   5 1.07571 170.518   4
   2  12   5 25.9804 156.041   4
   3  12   5 208.344 171.854   4
   4  12   5 11098.5 450.921   4
  -4  12  -5 9493.95 410.405   6
   5  12   5 6179.35 338.299   4
  -5  12  -5 5199.50 314.751   6
   6  12   5 106.734 130.355   4
  -6  12  -5 70.2659 185.069   6
  -7  12  -5 114.492 148.908   6
  -8  12  -5 1138.44 201.598   6
  -9  12  -5 2069.53 231.199   6
 -10  12  -5 1104.62 191.244   6
 -11  12  -5 1586.99 203.462   6
 -12  12  -5 4614.32 286.931   6
 -13  12  -5 230.473 141.568   6
 -14  12  -5 8332.11 350.736   6
 -15  12  -5 5801.39 279.305   6
 -16  12  -5 81.0300 102.052   6
 -12  13   5 2332.79 174.229   4
 -11  13   5 2808.45 196.211   4
 -10  13   5 157.411 116.145   4
  -9  13   5-160.387 122.656   4
  -8  13   5 2269.63 208.867   4
  -7  13   5 3702.04 256.100   4
  -6  13   5 2018.94 234.601   4
  -5  13   5 1461.31 195.271   4
  -4  13   5 1126.51 180.069   4
  -3  13   5 584.819 166.940   4
  -2  13   5 853.282 178.679   4
  -1  13   5 196.129 138.633   4
   0  13   5 577.158 149.852   4
   1  13   5 439.589 140.491   4
   2  13   5 80.4090 125.971   4
   3  13   5 3071.09 221.943   4
   4  13   5 809.615 152.998   4
 -33   0   6 6745.06 271.676   8
 -32   0   6 7742.47 326.334   8
 -31   0   6 3905.23 254.971   8
 -30   0   6 1555.45 208.828   8
 -29   0   6 1444.43 202.879   8
 -28   0   6 15265.7 577.945   8
 -27   0   6 10374.5 499.504   8
 -26   0   6 34374.8 949.015   8
 -25   0   6 9802.20 524.411   8
 -24   0   6 483.707 237.487   8
 -23   0   6 2377.96 327.611   8
 -22   0   6-126.812 220.437   8
 -21   0   6 1903.48 315.980   8
 -20   0   6 21254.8 815.893   8
 -19   0   6 1075.65 287.776   8
 -18   0   6 56252.8 1409.09   8
 -17   0   6 53801.4 1354.86   8
 -16   0   6 20119.5 782.426   8
 -15   0   6-17.4243 228.857   8
 -14   0   6 385.822 207.097   8
 -13   0   6 2086.85 285.855   8
 -12   0   6 8645.08 501.217   8
 -11   0   6 16742.4 672.479   8
 -10   0   6-69.3309 161.161   8
  -9   0   6 10484.7 521.038   8
  -8   0   6 526.176 220.586   8
  -7   0   6 4719.78 350.173   8
  -6   0   6 2582.18 286.635   8
  -5   0   6 6300.92 400.644   8
  -4   0   6 3551.27 329.344   8
  -3   0   6 3187.93 293.584   8
  -2   0   6 5349.85 360.030   8
  -1   0   6 2243.65 247.562   8
   0   0   6 18967.4 657.514   8
   1   0   6 74959.1 1466.64   8
   2   0   6 56026.8 1224.68   8
   2   0   6 58327.6 2096.13   3
   3   0   6 108.255 160.606   8
   3   0   6 214.553 275.245   3
   4   0   6 6476.73 704.395   3
   4   0   6 5494.42 372.209   8
   5   0   6-148.562 190.381   8
   5   0   6 285.584 310.575   3
   6   0   6 2861.93 305.009   8
   6   0   6 4831.54 630.397   3
   7   0   6 22571.7 1336.23   3
   7   0   6 21409.6 803.390   7
   8   0   6 10557.0 944.090   3
   8   0   6 10395.8 581.280   7
   9   0   6 5247.21 656.377   3
   9   0   6 5761.37 458.549   7
  10   0   6 893.132 267.056   7
  10   0   6 1019.34 373.793   3
  11   0   6 14086.9 1109.85   3
  11   0   6 13780.9 689.673   7
  12   0   6 15240.8 1172.16   3
  12   0   6 15921.1 748.283   7
  13   0   6 2954.11 400.549   7
  13   0   6 3575.96 615.153   3
  14   0   6 465.858 325.961   7
  15   0   6 4702.69 465.647   7
  16   0   6 1663.36 376.829   7
  17   0   6 325.541 348.617   7
  18   0   6-80.2485 306.982   7
  19   0   6 296.108 330.458   7
  20   0   6 205.902 291.608   7
  21   0   6 254.229 300.374   7
  22   0   6 1559.49 346.278   7
  23   0   6 938.933 321.895   7
  24   0   6 537.900 267.986   7
  25   0   6 5781.79 423.555   7
  26   0   6 37506.9 975.918   7
  27   0   6 38518.6 941.999   7
  28   0   6 5926.42 338.305   7
  29   0   6 101.802 125.419   7
 -33   1   6 1679.23 144.357   8
 -33  -1   6 1895.80 158.048   8
 -32  -1   6 868.704 142.892   8
 -32   1   6 1458.51 157.653   8
 -31   1   6 898.006 155.323   8
 -31  -1   6 1113.53 170.819   8
 -30   1   6 2407.56 227.721   8
 -30  -1   6 2390.61 231.010   8
 -29   1   6 2304.86 242.614   8
 -29  -1   6 2734.65 259.325   8
 -28   1   6 816.317 212.702   8
 -28  -1   6 1001.20 224.707   8
 -27   1   6 191.582 189.165   8
 -27  -1   6 289.950 194.252   8
 -26   1   6 1179.47 241.588   8
 -26  -1   6 1311.60 249.999   8
 -25   1   6 240.218 215.493   8
 -25  -1   6 167.625 224.986   8
 -24   1   6 203.873 208.171   8
 -24  -1   6 257.628 211.409   8
 -23   1   6 1220.95 271.886   8
 -23  -1   6 1329.77 291.742   8
 -22   1   6 1233.57 291.872   8
 -22  -1   6 1378.66 287.022   8
 -21  -1   6 299.118 235.997   8
 -21   1   6 340.158 242.388   8
 -20   1   6 2444.29 338.717   8
 -20  -1   6 2436.12 337.435   8
 -19   1   6 12959.8 649.135   8
 -19  -1   6 13088.2 645.721   8
 -18   1   6 1237.61 277.167   8
 -18  -1   6 1005.50 286.002   8
  17  -1  -6 10971.2 966.384   2
 -17   1   6 12119.0 616.781   8
 -17  -1   6 11094.9 603.711   8
 -16   1   6 13016.0 631.558   8
 -16  -1   6 12714.1 624.855   8
  16  -1  -6 12274.9 1007.86   2
 -15   1   6 53004.8 1315.29   8
 -15  -1   6 54369.3 1321.51   8
  15  -1  -6 49666.8 2000.51   2
 -14   1   6 20331.1 774.623   8
 -14  -1   6 20511.6 767.316   8
  14  -1  -6 19264.4 1190.87   2
  13  -1  -6-347.372 243.750   2
 -13   1   6 146.789 192.313   8
 -13  -1   6-8.25754 181.047   8
  12  -1  -6 237.751 207.282   2
 -12   1   6 370.128 194.254   8
 -12  -1   6 293.939 193.417   8
  11  -1  -6 7214.38 680.023   2
 -11   1   6 7318.78 460.895   8
 -11  -1   6 7923.92 452.762   8
 -10   1   6 28947.3 887.732   5
  10  -1  -6 27611.2 1334.64   2
 -10   1   6 28139.6 885.465   8
 -10  -1   6 29833.0 879.927   8
   9  -1  -6 11668.5 851.483   2
  -9   1   6 14275.9 609.679   5
  -9   1   6 13390.2 593.167   8
  -9  -1   6 12983.4 571.917   8
   8  -1  -6 2381.32 395.194   2
  -8   1   6 2776.97 293.007   8
  -8  -1   6 2669.98 282.466   8
  -7   1   6 2100.89 270.582   5
  -7   1   6 2114.05 276.805   8
  -7  -1   6 2014.27 264.963   8
   7  -1  -6 2007.02 380.960   2
  -6   1   6 1903.10 253.070   8
  -6   1   6 1818.75 275.776   5
  -6  -1   6 1459.32 234.479   8
   6  -1  -6 1882.67 343.663   2
  -5   1   6 2851.75 308.473   8
  -5  -1   6 2395.53 309.126   8
   5  -1  -6 2549.12 398.026   2
  -4  -1   6 59.4901 150.040   8
  -4   1   6 199.007 167.686   8
   4  -1  -6-116.612 188.567   2
  -3   1   6 2859.22 289.386   8
  -3  -1   6 2793.05 274.422   8
   3  -1  -6 2737.23 383.470   2
   2  -1  -6 3284.53 419.086   2
  -2   1   6 3716.42 316.084   8
  -2  -1   6 3221.76 284.939   8
  -1   1   6 103.996 188.458   8
   1  -1  -6 20.2933 165.365   2
   0  -1  -6 13422.2 839.987   2
   0   1   6 12995.8 553.185   8
   1   1   6 1355.14 228.054   8
  -1  -1  -6 831.141 214.809   2
   1  -1   6 763.750 305.041   3
   2   1   6 16260.7 620.805   8
   2  -1   6 15709.1 1054.87   3
  -2  -1  -6 15523.2 900.349   2
   3   1   6 6499.61 404.416   8
   3  -1   6 6039.49 687.416   3
   3   1   6 5582.70 656.745   3
   4   1   6 3100.98 317.460   8
   4  -1   6 3293.27 527.553   3
   4   1   6 2710.42 483.631   3
   5   1   6 24651.5 812.027   8
   5  -1   6 24985.7 1362.85   3
   5   1   6 24862.9 1390.91   3
   6   1   6 11217.6 562.183   8
   6  -1   6 11508.1 951.499   3
   6   1   6 12042.7 974.668   3
   6   1   6 11927.7 586.162   7
   7   1   6 3296.19 322.710   8
   7   1   6 3757.89 384.179   7
   7  -1   6 4062.54 385.658   7
   7  -1   6 4249.48 605.920   3
   7   1   6 3944.59 579.675   3
   8  -1   6 6224.63 727.798   3
   8   1   6 7304.38 776.770   3
   8   1   6 6415.99 483.742   7
   8  -1   6 6536.87 460.183   7
   9  -1   6 7905.37 827.069   3
   9   1   6 7693.52 807.683   3
   9   1   6 8105.31 536.367   7
   9  -1   6 8192.38 530.378   7
  10  -1   6 19958.9 1294.46   3
  10   1   6 19845.4 1290.00   3
  10   1   6 19700.1 813.951   7
  10  -1   6 19147.1 798.048   7
  11  -1   6 9252.34 905.558   3
  11   1   6 9343.96 902.108   3
  11   1   6 9911.80 602.509   7
  11  -1   6 9458.89 585.158   7
  12   1   6 2603.99 388.277   7
  12  -1   6 2577.63 397.834   7
  12  -1   6 2325.00 518.809   3
  12   1   6 2256.25 481.444   3
  13  -1   6 11792.1 1046.70   3
  13   1   6 11997.1 1063.20   3
  13   1   6 11701.5 675.425   7
  13  -1   6 11864.2 663.013   7
  14   1   6 1451.71 352.526   7
  14  -1   6 1097.24 338.042   7
  15   1   6 2388.29 399.210   7
  15  -1   6 3107.01 411.979   7
  16   1   6 7329.85 572.329   7
  16  -1   6 7649.02 576.690   7
  17   1   6 693.518 345.919   7
  17  -1   6 554.078 322.228   7
  18   1   6 1267.20 353.540   7
  18  -1   6 2151.26 374.772   7
 -19   1  -6-148.169 167.360   6
  19   1   6 329.921 302.235   7
  19  -1   6 25.9169 313.792   7
  20   1   6 8324.15 602.913   7
  20  -1   6 7593.75 592.830   7
 -20   1  -6 7565.07 437.584   6
  21   1   6 5687.62 510.274   7
  21  -1   6 5552.12 474.160   7
  22   1   6-191.777 288.051   7
  22  -1   6 222.480 281.927   7
  23  -1   6 371.142 272.689   7
  23   1   6 38.0623 264.750   7
  24  -1   6-51.0626 226.275   7
  24   1   6-121.725 247.962   7
  25  -1   6 2091.69 297.718   7
  25   1   6 2544.53 329.339   7
  26  -1   6 3105.73 297.941   7
  26   1   6 2564.40 304.187   7
  27  -1   6 38.6225 172.236   7
  27   1   6 347.513 184.034   7
  28  -1   6 70.0306 147.519   7
  28   1   6 37.7233 160.200   7
  29  -1   6 2010.81 189.819   7
  29   1   6 1482.21 192.297   7
 -33  -2   6 65.8609 86.2537   8
 -32   2   6 284.459 106.596   8
 -32  -2   6 114.127 101.938   8
 -31  -2   6 2563.26 215.611   8
 -31   2   6 2182.31 194.605   8
 -30   2   6 3835.55 262.343   8
 -30  -2   6 4203.71 283.812   8
 -29   2   6-3.81272 136.868   8
 -29  -2   6-215.008 158.830   8
 -28  -2   6 1661.94 235.671   8
 -28   2   6 1646.96 226.634   8
 -27   2   6 716.875 196.708   8
 -27  -2   6 683.071 208.139   8
 -26   2   6 834.654 207.959   8
 -26  -2   6 1476.52 240.088   8
 -25   2   6 4711.55 374.094   8
 -25  -2   6 4655.15 381.096   8
 -24   2   6 360.449 208.611   8
 -24  -2   6 438.629 223.583   8
 -23   2   6 842.607 231.462   8
 -23  -2   6 761.481 238.530   8
 -22   2   6 3639.15 375.827   8
 -22  -2   6 3433.71 357.734   8
 -21   2   6 2812.35 359.887   8
 -21  -2   6 2476.38 354.979   8
 -20   2   6 2696.09 344.622   8
 -20  -2   6 2868.79 356.638   8
 -19   2   6 2029.27 326.171   8
 -19  -2   6 1659.64 299.515   8
 -18  -2   6 6658.56 477.965   8
 -18   2   6 7042.36 485.225   8
 -17   2   6 35819.8 1065.55   8
 -17  -2   6 34830.6 1076.00   8
  16  -2  -6 2164.59 468.372   2
 -16   2   6 1984.54 316.194   8
 -16  -2   6 1790.13 297.821   8
  15  -2  -6 2957.71 514.209   2
 -15   2   6 2955.54 355.791   8
 -15  -2   6 2895.59 340.108   8
  14  -2  -6-20.6410 221.514   2
 -14   2   6 133.563 226.475   8
 -14   2   6 367.682 193.805   5
 -14  -2   6 38.7287 195.033   8
 -13   2   6 21636.4 773.677   5
  13  -2  -6 19867.2 1214.57   2
 -13   2   6 21854.5 803.202   8
 -13  -2   6 20534.3 765.090   8
 -12   2   6 33073.6 987.592   5
  12  -2  -6 31206.9 1497.51   2
 -12   2   6 34032.7 1005.16   8
 -12  -2   6 32784.0 950.176   8
  11  -2  -6-252.462 274.490   2
 -11   2   6-17.4122 202.925   8
 -11  -2   6-34.2796 179.611   8
  10  -2  -6 621.869 285.013   2
 -10   2   6 932.545 240.199   5
 -10   2   6 951.850 231.435   8
 -10  -2   6 855.145 202.540   8
   9  -2  -6-111.169 231.703   2
  -9   2   6 362.401 228.455   8
  -9   2   6 537.472 258.774   5
  -9  -2   6-6.87159 157.395   8
  -8   2   6 1946.79 289.706   5
  -8  -2   6 1834.43 259.133   8
  -8   2   6 2075.67 280.704   8
   8  -2  -6 1820.45 375.486   2
   7  -2  -6 11464.6 849.254   2
  -7   2   6 12816.2 586.453   5
  -7   2   6 12944.3 577.979   8
  -7  -2   6 10950.2 506.850   8
   6  -2  -6 6843.82 650.095   2
  -6   2   6 8140.96 485.452   5
  -6   2   6 7685.22 462.282   8
  -6  -2   6 7643.31 415.717   8
   5  -2  -6 7234.31 666.353   2
  -5   2   6 9521.29 518.033   5
  -5   2   6 8866.79 483.004   8
  -5  -2   6 7462.39 407.867   8
  -4   2   6 482.918 210.894   8
  -4   2   6 234.882 194.928   5
   4  -2  -6 430.921 231.464   2
   3  -2  -6 6162.17 599.110   2
  -3   2   6 6691.93 445.313   5
  -3   2   6 6396.79 404.453   8
  -2   2   6 3386.99 316.366   8
   2  -2  -6 3089.09 442.754   2
  -1   2   6 317.108 189.608   8
   1  -2  -6 271.112 230.470   2
   0  -2  -6 19790.3 1074.72   2
   0   2   6 20853.2 723.298   8
   1   2   6 12604.2 564.650   8
   1  -2   6 13289.7 941.607   3
  -1  -2  -6 11147.8 801.507   2
   2   2   6 2450.68 296.801   8
   2  -2   6 1463.13 370.594   3
   3   2   6 13289.7 602.596   8
   3  -2   6 13361.1 983.166   3
   4   2   6-136.784 193.519   8
   4  -2   6 78.5444 276.883   3
   5   2   6 3781.84 356.222   8
   5   2   6 4214.91 387.196   7
   5  -2   6 3965.60 570.089   3
   5   2   6 3934.50 563.793   3
   6   2   6 2561.73 313.129   8
   6   2   6 3071.29 353.371   7
   6  -2   6 3368.95 540.530   3
   6   2   6 2666.47 497.024   3
   7   2   6 1640.95 317.613   7
   7  -2   6 1762.13 306.396   7
   7  -2   6 1689.53 444.973   3
   7   2   6 1325.35 379.558   3
   8  -2   6 8892.86 856.306   3
   8   2   6 9179.60 551.126   7
   8  -2   6 8969.96 537.941   7
   8   2   6 8767.11 859.905   3
   9   2   6 1509.21 310.572   7
   9  -2   6 1697.71 353.773   7
   9  -2   6 1629.22 434.178   3
   9   2   6 1063.77 351.849   3
  10   2   6 897.719 282.844   7
  10  -2   6 1185.56 311.460   7
  10  -2   6 1086.69 377.204   3
  10   2   6 1329.76 389.781   3
  11  -2   6 6462.40 760.497   3
  11   2   6 6304.30 491.349   7
  11  -2   6 6447.23 497.318   7
  11   2   6 6119.97 754.754   3
  12  -2   6 5036.44 718.180   3
  12   2   6 5881.02 504.199   7
  12  -2   6 6297.76 487.660   7
  12   2   6 5425.15 721.302   3
  13   2   6 46380.7 1336.62   7
  13  -2   6 47984.9 1318.66   7
  14   2   6 10030.8 648.389   7
  14  -2   6 11011.8 638.935   7
  15   2   6 12457.5 718.838   7
  15  -2   6 12686.1 703.498   7
  16   2   6-28.3869 284.649   7
  16  -2   6 231.653 301.425   7
  17   2   6 5621.48 529.041   7
  17  -2   6 5667.23 503.761   7
  18   2   6 8150.64 601.880   7
  18  -2   6 7940.53 576.766   7
 -18   2  -6 8741.51 483.652   6
  19  -2   6 4473.76 481.613   7
  19   2   6 4472.86 477.983   7
 -19   2  -6 4931.26 383.963   6
 -20   2  -6 1277.01 231.003   6
  20   2   6 1309.47 323.690   7
  20  -2   6 1310.67 354.974   7
 -21   2  -6 179.231 170.767   6
  21   2   6 201.576 273.183   7
  21  -2   6 84.3601 283.170   7
  22   2   6 4426.88 432.644   7
  22  -2   6 1593.89 314.633   7
  23  -2   6 1923.82 312.214   7
  23   2   6 2248.95 348.539   7
  24  -2   6 273.318 219.876   7
  24   2   6 505.038 262.031   7
  25  -2   6 804.076 236.844   7
  25   2   6 812.402 244.421   7
  26  -2   6 1605.61 234.640   7
  26   2   6 1679.29 268.821   7
  27  -2   6 155.349 158.196   7
  27   2   6-253.313 176.727   7
  28  -2   6 1613.75 191.087   7
  28   2   6 1165.56 194.316   7
  29   2   6-133.787 119.662   7
 -32  -3   6 579.802 115.173   8
 -31   3   6 158.147 102.012   8
 -31  -3   6 437.631 131.698   8
 -30   3   6 579.302 137.648   8
 -30  -3   6 958.307 169.974   8
 -29   3   6-152.464 127.315   8
 -29  -3   6-51.8371 135.870   8
 -28   3   6 31.5209 134.565   8
 -28  -3   6-129.199 165.223   8
 -27  -3   6 457.743 182.637   8
 -27   3   6 152.266 162.028   8
 -26   3   6 499.025 180.664   8
 -26  -3   6 424.895 207.513   8
 -25   3   6 2113.93 270.573   8
 -25  -3   6 1979.34 271.371   8
 -24   3   6 2285.63 282.140   8
 -24  -3   6 2467.33 304.206   8
 -23   3   6 2080.78 284.329   8
 -23  -3   6 2117.88 304.942   8
 -22   3   6 7677.05 475.100   8
 -22  -3   6 7257.72 464.365   8
 -21   3   6 1417.22 281.937   8
 -21  -3   6 1362.11 268.079   8
 -20   3   6-152.270 230.348   8
 -20  -3   6 139.567 203.346   8
 -19   3   6 2290.77 323.137   8
 -19  -3   6 2323.04 323.051   8
 -18   3   6 2495.98 289.541   5
 -18  -3   6 3096.39 346.987   8
 -18   3   6 2951.18 344.611   8
 -17   3   6 1576.51 303.860   8
 -17  -3   6 1521.51 284.654   8
 -17   3   6 1608.97 259.825   5
 -16   3   6 3710.77 372.048   8
 -16  -3   6 3019.61 353.181   8
 -16   3   6 2920.42 326.357   5
 -15   3   6 8018.73 493.533   5
 -15   3   6 8619.15 528.797   8
  15  -3  -6 7936.86 829.841   2
 -15  -3   6 8155.45 506.944   8
  14  -3  -6 190.841 226.569   2
 -14  -3   6 748.767 240.870   8
 -14   3   6 779.583 244.658   5
 -14   3   6 681.769 250.188   8
  13  -3  -6-85.5763 267.220   2
 -13   3   6 149.603 195.925   5
 -13   3   6 96.6408 225.956   8
 -13  -3   6-236.285 202.271   8
  12  -3  -6 236.327 306.266   2
 -12   3   6 31.8306 199.685   8
 -12  -3   6 213.988 205.535   8
 -12   3   6 242.019 271.412   5
  11  -3  -6 230.177 241.685   2
 -11   3   6-112.783 220.061   8
 -11  -3   6 195.084 188.405   8
 -11   3   6 53.5508 213.774   5
  10  -3  -6 6821.83 710.681   2
 -10   3   6 6645.04 449.235   5
 -10   3   6 6499.31 456.718   8
 -10  -3   6 6023.38 397.615   8
   9  -3  -6 14500.7 995.331   2
  -9   3   6 15547.6 669.725   5
  -9   3   6 15510.5 648.034   8
  -9  -3   6 14505.1 574.907   8
  -8   3   6 34.1071 203.291   8
  -8   3   6 176.462 202.542   5
   8  -3  -6 161.028 223.006   2
   7  -3  -6 11502.9 884.568   2
  -7   3   6 12891.4 604.311   5
  -7   3   6 11854.6 577.575   8
  -6   3   6 107.660 222.048   5
  -6   3   6 326.208 204.872   8
   6  -3  -6 24.9383 222.414   2
   5  -3  -6 4937.03 572.468   2
  -5   3   6 5499.78 405.529   5
  -5   3   6 4999.76 382.648   8
   4  -3  -6 5075.18 584.455   2
  -4   3   6 5725.34 415.086   5
  -4   3   6 5620.60 397.438   8
  -3   3   6 4171.80 344.565   8
  -3   3   6 4191.33 383.942   5
   3  -3  -6 3717.47 501.494   2
  -2   3   6 120.319 180.220   8
  -2   3   6 516.657 229.189   5
   2  -3  -6 158.451 190.180   2
  -1   3   6 1987.40 290.792   8
   1  -3  -6 2580.98 444.824   2
  -1   3   6 2485.81 304.280   5
   0   3   6 45.3861 178.701   8
   0  -3  -6 23.0577 212.916   2
   1   3   6 229.091 212.197   8
  -1  -3  -6 329.596 259.307   2
   1  -3   6 282.723 230.477   3
   2   3   6 619.301 202.928   8
   2  -3   6 594.057 275.314   3
   3   3   6 12947.1 613.076   8
   3  -3   6 13196.3 963.538   3
   4  -3   6 6406.79 699.140   3
   4   3   6 6607.14 483.801   7
   4   3   6 6696.81 455.113   8
   5   3   6 151.289 204.662   8
   5   3   6-75.1636 240.908   7
   5  -3   6-3.00454 248.644   3
   6   3   6 14257.4 649.276   8
   6  -3   6 14965.6 1051.03   3
   6   3   6 14744.2 672.016   7
   6  -3   6 15198.7 654.719   7
   7   3   6 1297.64 286.667   7
   7  -3   6 1030.57 275.889   7
   7  -3   6 1133.39 393.266   3
   8  -3   6 7111.04 758.908   3
   8   3   6 7232.13 487.470   7
   8  -3   6 6340.55 455.262   7
   8   3   6 6464.84 731.962   3
   9   3   6 33.6371 246.174   7
   9  -3   6-31.8610 224.387   7
   9  -3   6 224.220 255.073   3
   9   3   6 59.7726 246.847   3
  10   3   6 13.3701 270.873   7
  10  -3   6 57.5182 219.602   7
  10  -3   6 70.6509 259.825   3
  10   3   6 224.521 283.769   3
  11   3   6-32.9555 273.099   7
  11  -3   6 90.5356 227.377   7
  11  -3   6 226.033 330.318   3
  11   3   6-188.272 236.572   3
  12   3   6-235.885 283.217   7
  12  -3   6 47.6418 234.191   7
  12   3   6-134.796 295.755   3
  13   3   6 11567.8 670.875   7
  13  -3   6 11395.5 637.030   7
  14   3   6 425.975 324.569   7
  14  -3   6 535.921 299.012   7
  15   3   6 1108.88 324.638   7
  15  -3   6 2262.64 375.554   7
  16   3   6 6712.84 538.795   7
  16  -3   6 5465.70 506.328   7
 -16   3  -6 6211.85 445.683   6
 -17   3  -6 1322.27 271.569   6
  17   3   6 743.431 309.074   7
  17  -3   6 1067.90 352.108   7
  18   3   6 5801.68 516.742   7
  18  -3   6 5817.96 502.445   7
 -18   3  -6 6115.11 435.176   6
  19   3   6 8277.57 580.125   7
  19  -3   6 8389.33 560.461   7
 -19   3  -6 8318.05 467.515   6
  20   3   6 3177.60 405.016   7
  20  -3   6 3366.37 389.358   7
 -20   3  -6 3502.17 318.990   6
 -21   3  -6 2518.24 269.011   6
  21   3   6 2440.03 364.508   7
  21  -3   6 2771.31 353.331   7
 -22   3  -6 1289.84 203.897   6
  22  -3   6 1615.65 290.382   7
  22   3   6 1305.28 299.619   7
  23  -3   6-186.930 214.487   7
  23   3   6-426.051 243.176   7
  24  -3   6 213.963 197.332   7
  24   3   6 421.399 234.167   7
  25  -3   6-310.736 171.725   7
  25   3   6 94.7231 190.820   7
  26  -3   6 458.952 159.768   7
  26   3   6 251.162 173.298   7
  27  -3   6 905.279 193.923   7
  27   3   6 235.703 159.560   7
  28   3   6 2704.58 228.618   7
  29   3   6 3527.13 224.957   7
 -31  -4   6 2626.92 187.174   8
 -30  -4   6-106.900 112.712   8
 -29   4   6 249.433 120.862   8
 -29  -4   6 56.2971 120.696   8
 -28   4   6 421.953 135.300   8
 -28  -4   6 681.820 168.861   8
 -27   4   6 413.865 154.945   8
 -27  -4   6-11.5862 140.268   8
 -26   4   6 2741.47 258.736   8
 -26  -4   6 2677.68 272.305   8
 -25  -4   6 380.249 175.257   8
 -25   4   6 873.837 202.913   8
 -24   4   6 207.076 171.911   8
 -24  -4   6-55.3674 175.191   8
 -23   4   6 5138.87 378.664   8
 -23  -4   6 4672.60 366.598   8
 -22   4   6 3674.12 336.786   8
 -22  -4   6 3514.35 340.499   8
 -21   4   6 6699.81 425.214   5
 -21   4   6 6944.94 449.087   8
 -21  -4   6 6328.21 436.502   8
 -20   4   6 3530.87 328.619   5
 -20   4   6 3662.45 349.697   8
 -20  -4   6 2961.35 320.685   8
 -19   4   6 3947.57 369.543   5
 -19   4   6 3881.59 381.300   8
 -19  -4   6 3669.95 364.859   8
 -18   4   6 170.097 215.640   8
 -18  -4   6 318.008 213.851   8
 -18   4   6 157.167 197.527   5
 -17   4   6 127.571 229.389   8
 -17  -4   6 434.071 224.179   8
 -17   4   6 171.134 203.769   5
 -16   4   6 172.479 223.466   8
 -16  -4   6 347.100 231.249   8
 -16   4   6 304.199 223.080   5
 -15   4   6 1829.83 288.982   8
 -15  -4   6 1828.30 293.359   8
 -15   4   6 1570.80 284.069   5
 -14   4   6 1215.39 260.534   8
 -14  -4   6 1293.68 262.449   8
  13  -4  -6 2838.62 495.838   2
 -13  -4   6 2771.47 313.261   8
 -13   4   6 3053.41 352.539   8
 -13   4   6 3184.80 355.124   5
  12  -4  -6 1247.39 406.978   2
 -12   4   6 907.394 255.097   8
 -12  -4   6 808.172 201.736   8
 -12   4   6 833.326 265.610   5
  11  -4  -6 7055.20 764.860   2
 -11   4   6 7766.78 513.176   5
 -11   4   6 7418.89 482.386   8
  10  -4  -6 4584.46 608.036   2
 -10   4   6 5267.08 420.928   5
 -10   4   6 5651.12 416.499   8
   9  -4  -6 11703.4 947.012   2
  -9   4   6 12541.6 623.450   5
  -9   4   6 11558.4 589.372   8
   8  -4  -6 7384.11 750.738   2
  -8   4   6 8431.79 515.222   5
  -8   4   6 7870.60 479.397   8
  -7   4   6-241.176 221.445   8
  -7   4   6 427.886 234.391   5
   7  -4  -6 66.4371 245.504   2
  -6   4   6 992.447 213.321   8
  -6   4   6 1077.88 280.489   5
   6  -4  -6 950.424 325.863   2
  -5   4   6 1150.69 235.893   8
  -5   4   6 1031.76 248.183   5
   5  -4  -6 1444.30 380.189   2
  -4   4   6 1241.58 255.494   5
  -4   4   6 1674.35 281.765   8
   4  -4  -6 1598.87 372.600   2
   3  -4  -6 6463.31 666.727   2
  -3   4   6 6852.41 467.710   8
  -3   4   6 6902.92 454.538   5
  -2   4   6 675.755 211.562   8
  -2   4   6 1036.76 245.420   5
   2  -4  -6 493.977 247.264   2
   1  -4  -6 11222.7 874.248   2
  -1   4   6 10983.3 567.327   5
  -1   4   6 10805.7 551.367   8
   0   4   6 94.7284 207.087   5
   0   4   6-257.856 215.236   8
   0  -4  -6 9.74513 219.349   2
   1   4   6 406.981 220.330   8
  -1  -4  -6 710.152 280.150   2
   2  -4   6 13714.5 956.034   3
   2   4   6 13110.0 618.686   8
   3   4   6 7083.47 478.598   8
   3   4   6 8141.23 506.939   7
   3  -4   6 7813.61 750.810   3
   4   4   6 410.045 237.439   8
   4   4   6 315.954 216.885   7
   4  -4   6 491.334 294.528   3
   5   4   6-259.014 249.940   8
   5   4   6 207.707 241.188   7
   5  -4   6 47.2112 201.222   7
   5  -4   6 145.780 249.717   3
   6  -4   6 3726.30 375.310   7
   6   4   6 3541.09 379.355   7
   6  -4   6 3874.15 566.267   3
   7  -4   6 1768.53 295.487   7
   7  -4   6 1760.40 426.200   3
   8  -4   6 24019.4 1386.51   3
   8   4   6 24964.9 903.003   7
   8  -4   6 23061.6 833.025   7
   9  -4   6 6696.74 759.172   3
   9   4   6 6184.63 489.272   7
   9  -4   6 6608.82 465.898   7
  10  -4   6 19077.4 1266.69   3
  10   4   6 17156.7 762.166   7
  10  -4   6 17643.0 738.785   7
  11  -4   6 3702.81 482.338   7
  11   4   6 2644.55 361.796   7
  12   4   6-43.2645 273.570   7
  12  -4   6 440.925 240.707   7
 -13   4  -6 1044.74 287.195   6
  13   4   6 991.432 311.814   7
  13  -4   6 1207.17 309.873   7
 -14   4  -6 1862.70 308.644   6
  14   4   6 1662.15 332.546   7
 -15   4  -6 1562.20 290.455   6
  15   4   6 1693.54 366.588   7
  15  -4   6 1518.04 327.301   7
 -16   4  -6 404.310 238.584   6
  16   4   6 843.995 322.979   7
  16  -4   6 385.581 273.031   7
 -17   4  -6 91.5095 233.468   6
  17   4   6 325.932 274.693   7
  17  -4   6 293.130 248.324   7
  18   4   6 3277.11 410.748   7
  18  -4   6 3281.23 371.320   7
 -18   4  -6 3344.83 338.828   6
  19   4   6 10070.3 594.862   7
  19  -4   6 9927.52 549.968   7
 -19   4  -6 10312.9 518.953   6
  20   4   6 12791.8 656.912   7
  20  -4   6 13007.1 598.708   7
 -20   4  -6 12590.1 536.539   6
  21  -4   6 8933.71 491.501   7
  21   4   6 8930.12 534.277   7
 -21   4  -6 8939.28 441.067   6
  22  -4   6 2314.64 289.054   7
 -22   4  -6 2849.71 264.064   6
 -23   4  -6 442.511 185.721   6
  23  -4   6 550.729 188.357   7
  23   4   6 353.395 211.408   7
  24   4   6 843.661 230.784   7
  25   4   6 185.865 181.290   7
  26   4   6 1571.02 207.442   7
  27   4   6 149.937 135.350   7
 -30  -5   6 5590.81 247.034   8
 -29  -5   6 4342.26 238.568   8
 -28  -5   6 490.495 137.132   8
 -27   5   6 1221.95 184.199   8
 -27  -5   6 922.323 163.772   8
 -26   5   6 1019.08 167.139   8
 -26  -5   6 1096.16 193.181   8
 -25   5   6 4456.73 308.406   8
 -25  -5   6 4210.04 306.639   8
 -24   5   6 439.865 178.718   8
 -24  -5   6 739.949 191.560   8
 -23   5   6-90.7051 173.481   8
 -23  -5   6 263.357 208.375   8
 -23   5   6 41.6659 159.090   5
 -22   5   6 197.088 164.568   8
 -22  -5   6-272.276 166.991   8
 -22   5   6-46.3620 178.621   5
 -21   5   6 2145.16 279.001   8
 -21  -5   6 2298.18 280.803   8
 -21   5   6 2497.13 288.753   5
 -20   5   6 654.939 217.722   8
 -20  -5   6 359.582 190.386   8
 -20   5   6 524.054 206.036   5
 -19   5   6 192.529 202.445   8
 -19  -5   6 691.888 215.009   8
 -19   5   6 670.671 221.250   5
 -18   5   6 22867.8 829.543   5
 -18  -5   6 22950.5 781.755   8
 -18   5   6 22767.7 815.094   8
 -17   5   6 6770.13 478.190   5
 -17   5   6 7679.06 488.753   8
 -17  -5   6 7793.34 460.148   8
 -16   5   6 1760.87 290.099   8
 -16  -5   6 2015.02 288.098   8
 -16   5   6 1232.51 264.122   5
 -15   5   6 2536.55 396.868   5
 -15   5   6 2449.03 323.984   8
 -14   5   6 9353.35 585.739   5
 -14   5   6 9506.18 540.574   8
 -13   5   6 1572.45 295.323   8
 -13   5   6 1178.22 289.972   5
 -12   5   6 924.627 301.879   5
 -12   5   6 323.323 229.686   8
 -11   5   6 2257.09 321.668   8
 -11   5   6 2430.36 354.912   5
  10  -5  -6 7628.41 820.393   2
 -10   5   6 8463.68 538.960   5
 -10   5   6 7272.86 477.400   8
   9  -5  -6 8981.81 862.550   2
  -9   5   6 9705.03 568.029   5
  -9   5   6 9508.03 543.341   8
   8  -5  -6 20752.6 1309.92   2
  -8   5   6 23247.7 865.409   5
  -8   5   6 23138.0 838.147   8
   7  -5  -6 16281.7 1153.68   2
  -7   5   6 17350.3 746.368   5
  -7   5   6 17604.5 710.250   8
   6  -5  -6 14229.3 1048.52   2
  -6   5   6 15289.6 710.693   5
  -6   5   6 14935.0 670.852   8
  -5   5   6 2939.60 355.455   8
  -5   5   6 2465.77 330.553   5
   5  -5  -6 2307.61 436.082   2
   4  -5  -6 22696.2 1314.36   2
  -4   5   6 22275.8 850.807   5
  -4   5   6 24317.0 843.172   8
   3  -5  -6 16228.5 1102.31   2
  -3   5   6 17684.3 739.593   5
  -3   5   6 17402.2 722.459   8
  -2   5   6 1417.56 286.525   8
  -2   5   6 1457.57 278.717   5
   2  -5  -6 1652.77 437.034   2
  -1   5   6 822.902 250.962   8
   1  -5  -6 174.232 223.468   2
  -1   5   6 451.302 250.724   5
   0   5   6 204.185 217.279   8
   0   5   6 229.139 253.564   5
   0  -5  -6-62.1191 214.584   2
  -1  -5  -6 754.650 303.067   2
   1   5   6 909.837 247.911   8
   2   5   6 233.766 218.678   8
   2   5   6 380.267 220.550   7
   3   5   6 1044.60 291.743   8
   3   5   6 718.923 245.201   7
   4   5   6 14390.8 688.515   8
   4   5   6 14880.9 650.941   7
   4  -5   6 15517.0 648.418   7
   5   5   6 8562.01 548.321   7
   5  -5   6 7138.73 453.422   7
   6   5   6 478.622 250.922   7
   6  -5   6 49.4563 209.849   7
   7   5   6 21663.4 828.926   7
   7  -5   6 22039.5 776.988   7
   8   5   6 38455.8 1126.50   7
   8  -5   6 39083.6 1080.32   7
   9   5   6 22555.9 874.697   7
   9  -5   6 22032.0 800.156   7
  -9   5  -6 22570.2 845.912   6
 -10   5  -6 258.941 249.356   6
  10   5   6 122.314 242.724   7
  10  -5   6 127.071 233.896   7
  11   5   6 19427.0 797.715   7
  11  -5   6 18228.1 753.856   7
 -11   5  -6 20449.3 798.733   6
 -12   5  -6 3858.15 382.582   6
  12   5   6 3915.32 417.434   7
  12  -5   6 3529.67 377.936   7
 -13   5  -6 770.024 312.310   6
  13   5   6 179.500 256.157   7
 -14   5  -6 264.849 269.282   6
  14   5   6-75.7907 257.213   7
 -15   5  -6-33.1300 250.749   6
  15   5   6 567.987 278.248   7
 -16   5  -6 568.033 237.657   6
  16   5   6 526.267 275.113   7
 -17   5  -6 955.090 247.258   6
  17   5   6 1176.64 319.183   7
  18   5   6 4666.44 418.074   7
 -18   5  -6 4078.35 355.000   6
  19   5   6 3804.93 395.959   7
 -19   5  -6 3951.09 338.847   6
 -20   5  -6 616.790 189.336   6
  20   5   6 385.294 221.068   7
 -21   5  -6 407.278 161.363   6
  21   5   6 62.1989 193.573   7
 -22   5  -6 850.759 182.683   6
  22   5   6 547.219 199.999   7
 -23   5  -6 1691.21 203.564   6
  23   5   6 1681.34 258.837   7
  24   5   6 2075.76 229.604   7
  25   5   6 1810.13 206.669   7
  26   5   6 10534.4 375.084   7
 -28  -6   6 1826.25 159.975   8
 -27  -6   6 1029.08 148.501   8
 -26  -6   6 143.773 118.259   8
 -25  -6   6 29.7200 126.408   8
 -25   6   6 321.907 145.798   5
 -24   6   6 2483.21 248.561   5
 -24   6   6 2360.94 226.963   8
 -24  -6   6 2338.88 220.553   8
 -23   6   6 4926.16 341.998   5
 -23   6   6 4914.62 315.652   8
 -23  -6   6 5082.57 316.188   8
 -22   6   6 1526.71 213.566   8
 -22   6   6 2093.94 263.228   5
 -21   6   6 722.364 205.742   8
 -21  -6   6 1159.29 198.619   8
 -21   6   6 612.306 231.479   5
 -20   6   6 3492.99 338.009   5
 -20   6   6 3549.76 318.426   8
 -19   6   6 7805.82 484.376   5
 -19   6   6 6757.91 429.140   8
 -19   6   6 7640.48 394.732   4
 -18   6   6 1202.64 223.614   4
 -18   6   6 1027.74 241.103   8
 -17   6   6 5006.92 424.418   5
 -17   6   6 5148.77 389.599   8
 -16   6   6 380.439 234.014   8
 -16   6   6 105.453 216.130   5
 -15   6   6 4514.90 423.761   5
 -15   6   6 4644.74 395.973   8
 -14   6   6 623.855 223.684   8
 -14   6   6 389.693 251.773   5
 -13   6   6 1954.19 292.685   8
 -13   6   6 2341.14 330.709   5
 -12   6   6 3724.28 358.833   8
 -12   6   6 3884.81 428.825   5
 -11   6   6 5526.36 458.986   5
 -11   6   6 5503.48 431.105   8
 -10   6   6 37.2554 217.881   8
 -10   6   6 106.001 250.759   5
  -9   6   6 307.901 257.411   8
  -9   6   6 422.529 275.264   5
  -8   6   6 18186.7 736.742   8
  -8   6   6 19603.2 806.133   5
  -7   6   6 727.674 263.107   8
  -7   6   6 1440.34 324.302   5
  -6   6   6 3130.51 353.895   8
  -6   6   6 2839.98 356.682   5
  -5   6   6 471.985 253.336   8
  -5   6   6 298.945 243.299   5
   5  -6  -6 258.928 293.570   2
  -4   6   6 129.200 226.678   8
  -4   6   6 188.228 227.652   5
   4  -6  -6 183.800 223.865   2
   3  -6  -6 11982.4 963.420   2
  -3   6   6 12960.9 647.586   5
  -3   6   6 12514.1 664.922   8
   3   6  -6 12548.3 557.401   6
   2  -6  -6 21187.5 1299.32   2
  -2   6   6 22369.0 862.263   5
  -2   6   6 24714.9 910.923   8
   2   6  -6 21336.0 765.695   6
   1  -6  -6 38843.1 1767.87   2
  -1   6   6 38710.0 1136.34   5
  -1   6   6 38126.4 1119.77   8
   1   6  -6 34866.4 1030.23   6
   0  -6  -6 10457.5 916.017   2
   0   6   6 11374.4 618.445   5
   0   6   6 10655.1 588.393   8
   0   6  -6 9616.69 536.639   6
  -1   6  -6 1357.48 274.934   6
   1   6   6 1947.54 319.945   8
  -1  -6  -6 1389.98 403.727   2
  -2   6  -6 1661.85 304.178   6
   2   6   6 1228.57 280.401   8
  -2  -6  -6 1459.54 374.183   2
  -3   6  -6 4232.37 414.408   6
  -4   6  -6 2027.65 333.036   6
  -5   6  -6 208.981 249.792   6
  -6   6  -6 7019.33 492.214   6
  -7   6  -6 3155.47 387.791   6
  -8   6  -6 249.576 251.935   6
  -9   6  -6 3451.15 378.647   6
 -10   6  -6 290.225 264.616   6
 -11   6  -6 3207.91 379.883   6
 -12   6  -6 2833.97 361.420   6
[truncated: 81,795 more chars]
