# Supplementary material for: Thermodynamic and electrochemical study of tailor-made crown ethers for redox-switchable (pseudo)rotaxanes
Source: Beilstein J Org Chem. 2020 Oct 20;16:2576–88. doi: 10.3762/bjoc.16.209 (PMC7590624; doi:10.3762/bjoc.16.209)
Supplement: File 2 — Crystallographic data (cif) for exTTFC7, NDIC7, and NDIC8. [file Beilstein_J_Org_Chem-16-2576-s002.zip › kristallstruktur/NDIC7.cif]

 
data_bip387_p21c_a
 
_audit_creation_method            'SHELXL-2017/1'
_shelx_SHELXL_version_number      '2017/1'
_chemical_name_systematic         ?
_chemical_name_common             ?
_chemical_melting_point           ?
_chemical_formula_moiety          ?
_chemical_formula_sum
 'C44 H50 N4 O10' 
_chemical_formula_weight          794.88

loop_
 _atom_type_symbol
 _atom_type_description
 _atom_type_scat_dispersion_real
 _atom_type_scat_dispersion_imag
 _atom_type_scat_source
 'C'  'C'   0.0033   0.0016
 'International Tables Vol C Tables 4.2.6.8 and 6.1.1.4'
 'H'  'H'   0.0000   0.0000
 'International Tables Vol C Tables 4.2.6.8 and 6.1.1.4'
 'N'  'N'   0.0061   0.0033
 'International Tables Vol C Tables 4.2.6.8 and 6.1.1.4'
 'O'  'O'   0.0106   0.0060
 'International Tables Vol C Tables 4.2.6.8 and 6.1.1.4'
 
_space_group_crystal_system       monoclinic
_space_group_IT_number            14
_space_group_name_H-M_alt         'P 21/c'
_space_group_name_Hall            '-P 2ybc'
 
_shelx_space_group_comment
;
The symmetry employed for this shelxl refinement is uniquely defined
by the following loop, which should always be used as a source of
symmetry information in preference to the above space-group names.
They are only intended as comments.
;
 
loop_
 _space_group_symop_operation_xyz
 'x, y, z'
 '-x, y+1/2, -z+1/2'
 '-x, -y, -z'
 'x, -y-1/2, z-1/2'
 
_cell_length_a                    13.6717(13)
_cell_length_b                    9.8821(10)
_cell_length_c                    28.639(3)
_cell_angle_alpha                 90
_cell_angle_beta                  90.657(4)
_cell_angle_gamma                 90
_cell_volume                      3869.1(7)
_cell_formula_units_Z             4
_cell_measurement_temperature     103(2)
_cell_measurement_reflns_used     5843
_cell_measurement_theta_min       2.180
_cell_measurement_theta_max       25.405
 
_exptl_crystal_description        block 
_exptl_crystal_colour             colourless
_exptl_crystal_density_meas       ?
_exptl_crystal_density_method     ?
_exptl_crystal_density_diffrn     1.365          
_exptl_crystal_F_000              1688
_exptl_transmission_factor_min    ?
_exptl_transmission_factor_max    ?
_exptl_crystal_size_max           0.42
_exptl_crystal_size_mid           0.22
_exptl_crystal_size_min           0.1
_exptl_absorpt_coefficient_mu     0.097
_shelx_estimated_absorpt_T_min    ?
_shelx_estimated_absorpt_T_max    ?
_exptl_absorpt_correction_type    multi-scan
_exptl_absorpt_correction_T_min   0.7083
_exptl_absorpt_correction_T_max   0.7452
_exptl_absorpt_process_details    'Blessing, 1995'
_exptl_absorpt_special_details    ?
_diffrn_ambient_temperature       103(2)
_diffrn_radiation_wavelength      0.71073
_diffrn_radiation_type            MoK\a
_diffrn_source                    ?
_diffrn_measurement_device_type   'Bruker D8 Venture'
_diffrn_measurement_method        'omega + phi scans'
_diffrn_detector_area_resol_mean  ?
_diffrn_reflns_number             134093
_diffrn_reflns_av_unetI/netI      0.0222
_diffrn_reflns_av_R_equivalents   0.0678
_diffrn_reflns_limit_h_min        -16
_diffrn_reflns_limit_h_max        16
_diffrn_reflns_limit_k_min        -11
_diffrn_reflns_limit_k_max        11
_diffrn_reflns_limit_l_min        -34
_diffrn_reflns_limit_l_max        34
_diffrn_reflns_theta_min          2.180
_diffrn_reflns_theta_max          25.405
_diffrn_reflns_theta_full         25.242
_diffrn_measured_fraction_theta_max   0.999
_diffrn_measured_fraction_theta_full  0.999
_diffrn_reflns_Laue_measured_fraction_max    0.999
_diffrn_reflns_Laue_measured_fraction_full   0.999
_diffrn_reflns_point_group_measured_fraction_max   0.999
_diffrn_reflns_point_group_measured_fraction_full  0.999
_reflns_number_total              7104
_reflns_number_gt                 5843
_reflns_threshold_expression      'I > 2\s(I)'
_reflns_Friedel_coverage          0.000
_reflns_Friedel_fraction_max      .
_reflns_Friedel_fraction_full     .
 
_reflns_special_details
;
 Reflections were merged by SHELXL according to the crystal
 class for the calculation of statistics and refinement.
 
 _reflns_Friedel_fraction is defined as the number of unique
 Friedel pairs measured divided by the number that would be
 possible theoretically, ignoring centric projections and
 systematic absences.
;
 
_computing_data_collection        'APEX3 (Bruker, 2015)'
_computing_cell_refinement        'APEX3 (Bruker, 2015)'
_computing_data_reduction         'SAINT+ (Bruker, 2009)'
_computing_structure_solution     'SHELXT 2014/5 (Sheldrick, 2014)'
_computing_structure_refinement 'SHELXL-2017/1 (Sheldrick, 2017)'
_computing_molecular_graphics     'Diamond 3D, Version 4.0 (Brandenburg, 2014)'
_computing_publication_material   'shelxle'
_refine_special_details           ?
_refine_ls_structure_factor_coef  Fsqd
_refine_ls_matrix_type            full
_refine_ls_weighting_scheme       calc
_refine_ls_weighting_details
'w=1/[\s^2^(Fo^2^)+(0.0481P)^2^+4.0429P] where P=(Fo^2^+2Fc^2^)/3'
_atom_sites_solution_primary      ?
_atom_sites_solution_secondary    ?
_atom_sites_solution_hydrogens    geom
_refine_ls_hydrogen_treatment     constr
_refine_ls_extinction_method      none
_refine_ls_extinction_coef        .
_refine_ls_number_reflns          7104
_refine_ls_number_parameters      544
_refine_ls_number_restraints      4
_refine_ls_R_factor_all           0.0664
_refine_ls_R_factor_gt            0.0522
_refine_ls_wR_factor_ref          0.1254
_refine_ls_wR_factor_gt           0.1187
_refine_ls_goodness_of_fit_ref    1.088
_refine_ls_restrained_S_all       1.103
_refine_ls_shift/su_max           0.001
_refine_ls_shift/su_mean          0.000
 
loop_
 _atom_site_label
 _atom_site_type_symbol
 _atom_site_fract_x
 _atom_site_fract_y
 _atom_site_fract_z
 _atom_site_U_iso_or_equiv
 _atom_site_adp_type
 _atom_site_occupancy
 _atom_site_site_symmetry_order  
 _atom_site_calc_flag
 _atom_site_refinement_flags_posn
 _atom_site_refinement_flags_adp
 _atom_site_refinement_flags_occupancy
 _atom_site_disorder_assembly
 _atom_site_disorder_group
O8 O 0.44198(10) 1.02630(16) 0.55988(5) 0.0227(3) Uani 1 1 d . . . . .
O1 O 0.67654(10) 0.18413(15) 0.57866(5) 0.0203(3) Uani 1 1 d . . . . .
C1 C 0.61438(14) 0.2760(2) 0.59798(7) 0.0164(4) Uani 1 1 d . . . . .
N1 N 1.06973(13) 0.37761(19) 0.60394(6) 0.0250(4) Uani 1 1 d . . . . .
O2 O 0.84321(10) 0.11052(16) 0.51552(5) 0.0242(3) Uani 1 1 d . . . . .
C2 C 0.54651(14) 0.3513(2) 0.57413(7) 0.0178(4) Uani 1 1 d . . . . .
H2 H 0.540051 0.340750 0.541263 0.021 Uiso 1 1 calc R U . . .
N2 N 0.80831(13) 0.49238(18) 0.61336(6) 0.0204(4) Uani 1 1 d . . . . .
O7 O 0.77851(11) 0.49103(16) 0.53508(5) 0.0260(4) Uani 1 1 d . . . . .
C3 C 0.48549(14) 0.4450(2) 0.59749(7) 0.0163(4) Uani 1 1 d . . . . .
N3 N 0.46336(12) 1.01874(18) 0.63882(6) 0.0192(4) Uani 1 1 d . . . . .
O4 O 1.06380(11) 0.22770(15) 0.69312(5) 0.0248(4) Uani 1 1 d . . . . .
C4 C 0.41506(15) 0.5246(2) 0.57369(7) 0.0201(5) Uani 1 1 d . . . . .
H4 H 0.407505 0.515582 0.540818 0.024 Uiso 1 1 calc R U . . .
C32 C 0.38876(16) 1.1248(2) 0.64568(8) 0.0249(5) Uani 1 1 d . . . . .
H32A H 0.374103 1.169165 0.615406 0.030 Uiso 1 1 calc R U . A 1
H32B H 0.414936 1.194384 0.667317 0.030 Uiso 1 1 calc R U . A 1
C30 C 0.48400(15) 0.9755(2) 0.59330(7) 0.0185(4) Uani 1 1 d . . . . .
C5 C 0.35770(15) 0.6143(2) 0.59711(8) 0.0234(5) Uani 1 1 d . . . . .
H5 H 0.310532 0.666565 0.580494 0.028 Uiso 1 1 calc R U . . .
C6 C 0.36808(15) 0.6296(2) 0.64575(8) 0.0226(5) Uani 1 1 d . . . . .
H6 H 0.328252 0.692622 0.661836 0.027 Uiso 1 1 calc R U . . .
O6 O 0.69272(10) 0.20748(15) 0.66770(5) 0.0190(3) Uani 1 1 d . . . . .
C29 C 0.55674(14) 0.8658(2) 0.58850(7) 0.0168(4) Uani 1 1 d . . . . .
C28 C 0.58028(14) 0.8176(2) 0.54472(7) 0.0191(5) Uani 1 1 d . . . . .
H28 H 0.550945 0.856943 0.517722 0.023 Uiso 1 1 calc R U . . .
C7 C 0.43570(15) 0.5536(2) 0.67007(7) 0.0190(4) Uani 1 1 d . . . . .
H7 H 0.442050 0.564194 0.702931 0.023 Uiso 1 1 calc R U . . .
C26 C 0.69087(14) 0.6528(2) 0.57863(7) 0.0177(4) Uani 1 1 d . . . . .
C9 C 0.56648(14) 0.3801(2) 0.67102(7) 0.0165(4) Uani 1 1 d . . . . .
H9 H 0.573775 0.389683 0.703885 0.020 Uiso 1 1 calc R U . . .
O9 O 0.48979(12) 1.01684(17) 0.71724(5) 0.0284(4) Uani 1 1 d . . . . .
C27 C 0.64709(14) 0.7111(2) 0.53989(7) 0.0185(4) Uani 1 1 d . . . . .
H27 H 0.662443 0.678757 0.509614 0.022 Uiso 1 1 calc R U . . .
C8 C 0.49586(14) 0.4598(2) 0.64670(7) 0.0157(4) Uani 1 1 d . . . . .
C40 C 0.71380(15) 0.6451(2) 0.66362(7) 0.0194(5) Uani 1 1 d . . . . .
O3B O 1.00630(11) 0.29263(17) 0.51231(6) 0.0259(5) Uani 0.930(3) 1 d . . P B 1
O3A O 1.0249(12) 0.190(2) 0.5242(6) 0.0259(5) Uani 0.070(3) 1 d D . P B 2
C10 C 0.62407(14) 0.2897(2) 0.64778(7) 0.0161(4) Uani 1 1 d . . . . .
O10 O 0.83087(11) 0.49018(15) 0.69217(5) 0.0255(4) Uani 1 1 d . . . . .
C39 C 0.68969(16) 0.6916(2) 0.70721(7) 0.0221(5) Uani 1 1 d . . . . .
H39 H 0.719225 0.651965 0.734112 0.027 Uiso 1 1 calc R U . . .
C38 C 0.62232(16) 0.7962(2) 0.71236(7) 0.0231(5) Uani 1 1 d . . . . .
H38 H 0.606019 0.826642 0.742750 0.028 Uiso 1 1 calc R U . . .
C11 C 0.70414(15) 0.2143(2) 0.71759(7) 0.0194(4) Uani 1 1 d . . . . .
H11A H 0.640050 0.202304 0.732785 0.023 Uiso 1 1 calc R U . . .
H11B H 0.731097 0.303420 0.726879 0.023 Uiso 1 1 calc R U . . .
C37 C 0.57888(15) 0.8562(2) 0.67366(7) 0.0191(4) Uani 1 1 d . . . . .
C12 C 0.77305(16) 0.1031(2) 0.73222(7) 0.0244(5) Uani 1 1 d D . . . .
H12A H 0.765202 0.019955 0.713277 0.029 Uiso 0.118(7) 1 calc R U P C 1
H12B H 0.769312 0.081495 0.765903 0.029 Uiso 0.118(7) 1 calc R U P C 1
H12C H 0.771545 0.096163 0.766688 0.029 Uiso 0.882(7) 1 calc R U P C 2
H12D H 0.747426 0.016841 0.719479 0.029 Uiso 0.882(7) 1 calc R U P C 2
C15 C 1.07522(18) 0.3703(2) 0.69079(8) 0.0296(5) Uani 1 1 d . . . . .
H15A H 1.113869 0.402485 0.718051 0.036 Uiso 1 1 calc R U . . .
H15B H 1.010322 0.414682 0.691437 0.036 Uiso 1 1 calc R U . . .
C14 C 1.03383(16) 0.1838(3) 0.73828(8) 0.0286(5) Uani 1 1 d . . . . .
H14A H 1.072210 0.234101 0.762116 0.034 Uiso 1 1 calc R U . . .
H14B H 1.050276 0.086720 0.741696 0.034 Uiso 1 1 calc R U . . .
C36 C 0.50910(16) 0.9683(2) 0.67919(7) 0.0214(5) Uani 1 1 d . . . . .
C13 C 0.92763(17) 0.2018(2) 0.74830(8) 0.0285(5) Uani 1 1 d D . . . .
H13A H 0.913050 0.142148 0.775112 0.034 Uiso 0.118(7) 1 calc R U P C 1
H13B H 0.919807 0.295872 0.759531 0.034 Uiso 0.118(7) 1 calc R U P C 1
H13C H 0.915127 0.179923 0.781437 0.034 Uiso 0.882(7) 1 calc R U P C 2
H13D H 0.908590 0.297170 0.742808 0.034 Uiso 0.882(7) 1 calc R U P C 2
C16 C 1.12680(17) 0.4065(2) 0.64638(8) 0.0284(5) Uani 1 1 d . . . . .
H16A H 1.142899 0.504168 0.647029 0.034 Uiso 1 1 calc R U . . .
H16B H 1.189133 0.355732 0.645135 0.034 Uiso 1 1 calc R U . . .
C17 C 1.13208(17) 0.3758(3) 0.56248(8) 0.0302(5) Uani 1 1 d . . . . .
H17A H 1.200808 0.361004 0.572487 0.036 Uiso 1 1 calc R U . . .
H17B H 1.128366 0.465114 0.546923 0.036 Uiso 1 1 calc R U . . .
C41 C 0.78848(15) 0.5379(2) 0.65848(7) 0.0201(5) Uani 1 1 d . . . . .
C25 C 0.76149(15) 0.5400(2) 0.57296(7) 0.0193(5) Uani 1 1 d . . . . .
C18 C 1.10344(17) 0.2681(3) 0.52806(9) 0.0310(6) Uani 1 1 d D . . . .
H18A H 1.148536 0.269325 0.501265 0.037 Uiso 0.930(3) 1 calc R U P B 1
H18B H 1.107587 0.177937 0.543044 0.037 Uiso 0.930(3) 1 calc R U P B 1
H18C H 1.107407 0.313639 0.497358 0.037 Uiso 0.070(3) 1 calc R U P B 2
H18D H 1.158863 0.203615 0.529017 0.037 Uiso 0.070(3) 1 calc R U P B 2
C24 C 0.88769(15) 0.3923(2) 0.60800(8) 0.0224(5) Uani 1 1 d . . . . .
H24A H 0.871885 0.330627 0.581736 0.027 Uiso 1 1 calc R U . . .
H24B H 0.893974 0.337428 0.636801 0.027 Uiso 1 1 calc R U . . .
C19 C 0.97675(17) 0.2053(2) 0.47608(8) 0.0292(5) Uani 1 1 d D . . . .
H19A H 1.007705 0.115537 0.480300 0.035 Uiso 0.930(3) 1 calc R U P B 1
H19B H 0.997298 0.242465 0.445618 0.035 Uiso 0.930(3) 1 calc R U P B 1
H19C H 0.993678 0.295310 0.463291 0.035 Uiso 0.070(3) 1 calc R U P B 2
H19D H 1.003627 0.135951 0.454845 0.035 Uiso 0.070(3) 1 calc R U P B 2
C23 C 0.98439(16) 0.4651(2) 0.59860(8) 0.0265(5) Uani 1 1 d . . . . .
H23A H 0.982707 0.501762 0.566426 0.032 Uiso 1 1 calc R U . . .
H23B H 0.990993 0.542457 0.620376 0.032 Uiso 1 1 calc R U . . .
C20 C 0.86813(17) 0.1917(3) 0.47697(8) 0.0286(5) Uani 1 1 d . . . . .
H20A H 0.837459 0.282032 0.479801 0.034 Uiso 1 1 calc R U . . .
H20B H 0.844242 0.149277 0.447669 0.034 Uiso 1 1 calc R U . . .
C22 C 0.67012(16) 0.1670(2) 0.52893(7) 0.0228(5) Uani 1 1 d . . . . .
H22A H 0.682927 0.254082 0.513045 0.027 Uiso 1 1 calc R U . . .
H22B H 0.603819 0.135706 0.519802 0.027 Uiso 1 1 calc R U . . .
C21 C 0.74550(15) 0.0633(2) 0.51505(8) 0.0241(5) Uani 1 1 d . . . . .
H21A H 0.740915 -0.014911 0.536515 0.029 Uiso 1 1 calc R U . . .
H21B H 0.729279 0.030528 0.483223 0.029 Uiso 1 1 calc R U . . .
C33A C 0.29546(18) 1.0667(3) 0.66534(9) 0.0224(6) Uani 0.877(3) 1 d . . P D 1
H33A H 0.253001 1.141950 0.675589 0.027 Uiso 0.877(3) 1 calc R U P D 1
H33B H 0.311861 1.011290 0.693143 0.027 Uiso 0.877(3) 1 calc R U P D 1
C34A C 0.23918(18) 0.9799(3) 0.63047(8) 0.0231(6) Uani 0.877(3) 1 d . . P D 1
H34A H 0.284468 0.915637 0.615357 0.028 Uiso 0.877(3) 1 calc R U P D 1
H34B H 0.210084 1.038249 0.605884 0.028 Uiso 0.877(3) 1 calc R U P D 1
C35A C 0.1580(3) 0.9012(5) 0.6550(2) 0.0336(10) Uani 0.877(3) 1 d . . P D 1
H35A H 0.186691 0.846171 0.680140 0.050 Uiso 0.877(3) 1 calc R U P D 1
H35B H 0.124657 0.842194 0.632432 0.050 Uiso 0.877(3) 1 calc R U P D 1
H35C H 0.110900 0.964980 0.668194 0.050 Uiso 0.877(3) 1 calc R U P D 1
C33B C 0.2791(14) 1.058(2) 0.6337(7) 0.0224(6) Uani 0.123(3) 1 d . . P D 2
H33C H 0.231340 1.130908 0.627042 0.027 Uiso 0.123(3) 1 calc R U P D 2
H33D H 0.283087 0.999040 0.605860 0.027 Uiso 0.123(3) 1 calc R U P D 2
C34B C 0.2454(13) 0.9735(19) 0.6768(6) 0.0231(6) Uani 0.123(3) 1 d . . P D 2
H34C H 0.237576 1.029446 0.705174 0.028 Uiso 0.123(3) 1 calc R U P D 2
H34D H 0.288953 0.895733 0.683495 0.028 Uiso 0.123(3) 1 calc R U P D 2
C35B C 0.137(3) 0.926(5) 0.6529(18) 0.0336(10) Uani 0.123(3) 1 d . . P D 2
H35D H 0.097974 1.006285 0.645265 0.050 Uiso 0.123(3) 1 calc R U P D 2
H35E H 0.101144 0.869745 0.675290 0.050 Uiso 0.123(3) 1 calc R U P D 2
H35F H 0.148337 0.873517 0.624428 0.050 Uiso 0.123(3) 1 calc R U P D 2
O5A O 0.8638(9) 0.183(2) 0.7199(4) 0.0193(6) Uani 0.118(7) 1 d D . P C 1
O5B O 0.87090(12) 0.1153(3) 0.71889(6) 0.0193(6) Uani 0.882(7) 1 d . . P C 2
C51 C 0.90569(16) -0.0914(2) 0.63229(8) 0.0246(5) Uani 1 1 d . . . . .
C50 C 0.91071(18) 0.0492(2) 0.61790(8) 0.0281(5) Uani 1 1 d . . . . .
H50A H 0.847689 0.093149 0.623518 0.042 Uiso 1 1 calc R U . . .
H50B H 0.925715 0.053860 0.584556 0.042 Uiso 1 1 calc R U . . .
H50C H 0.962125 0.095440 0.635888 0.042 Uiso 1 1 calc R U . . .
C43 C 0.60124(14) 0.8085(2) 0.62860(7) 0.0172(4) Uani 1 1 d . . . . .
C42 C 0.66861(14) 0.7020(2) 0.62362(7) 0.0171(4) Uani 1 1 d . . . . .
N50 N 0.90286(16) -0.2023(2) 0.64329(8) 0.0391(5) Uani 1 1 d . . . . .
 
loop_
 _atom_site_aniso_label
 _atom_site_aniso_U_11
 _atom_site_aniso_U_22
 _atom_site_aniso_U_33
 _atom_site_aniso_U_23
 _atom_site_aniso_U_13
 _atom_site_aniso_U_12
O8 0.0214(8) 0.0308(9) 0.0160(7) 0.0031(7) -0.0026(6) -0.0017(7)
O1 0.0209(7) 0.0269(8) 0.0130(7) -0.0038(6) 0.0000(6) 0.0012(6)
C1 0.0153(10) 0.0171(10) 0.0168(10) -0.0002(8) 0.0005(8) -0.0048(8)
N1 0.0239(10) 0.0257(10) 0.0252(10) 0.0022(8) 0.0002(8) -0.0048(8)
O2 0.0203(8) 0.0336(9) 0.0188(8) -0.0002(7) 0.0022(6) -0.0065(7)
C2 0.0197(10) 0.0222(11) 0.0116(9) -0.0004(8) -0.0001(8) -0.0061(9)
N2 0.0229(9) 0.0189(9) 0.0194(9) 0.0026(7) -0.0010(7) -0.0064(8)
O7 0.0306(8) 0.0296(9) 0.0177(8) 0.0005(7) 0.0048(6) 0.0004(7)
C3 0.0151(10) 0.0177(10) 0.0162(10) 0.0035(8) -0.0015(8) -0.0071(8)
N3 0.0203(9) 0.0214(9) 0.0158(9) 0.0009(7) 0.0002(7) -0.0043(8)
O4 0.0289(8) 0.0228(8) 0.0227(8) 0.0007(6) -0.0002(6) -0.0009(7)
C4 0.0215(11) 0.0237(11) 0.0149(10) 0.0040(9) -0.0030(8) -0.0053(9)
C32 0.0296(12) 0.0215(11) 0.0235(11) 0.0011(9) 0.0015(9) -0.0030(10)
C30 0.0188(10) 0.0240(11) 0.0125(10) 0.0024(9) -0.0021(8) -0.0103(9)
C5 0.0185(11) 0.0249(12) 0.0267(12) 0.0074(10) -0.0041(9) 0.0005(9)
C6 0.0206(11) 0.0227(11) 0.0245(11) 0.0023(9) 0.0036(9) 0.0004(9)
O6 0.0209(7) 0.0234(8) 0.0128(7) 0.0013(6) -0.0015(6) 0.0032(6)
C29 0.0145(10) 0.0214(11) 0.0146(10) 0.0022(8) -0.0004(8) -0.0072(8)
C28 0.0177(10) 0.0281(12) 0.0115(10) 0.0043(9) -0.0031(8) -0.0094(9)
C7 0.0195(10) 0.0217(11) 0.0160(10) 0.0016(9) 0.0022(8) -0.0033(9)
C26 0.0167(10) 0.0221(11) 0.0144(10) 0.0013(8) 0.0002(8) -0.0117(8)
C9 0.0168(10) 0.0206(11) 0.0121(10) 0.0015(8) -0.0002(8) -0.0057(9)
O9 0.0363(9) 0.0336(9) 0.0154(8) -0.0045(7) 0.0012(7) 0.0010(7)
C27 0.0176(10) 0.0246(11) 0.0134(10) -0.0007(9) 0.0015(8) -0.0080(9)
C8 0.0140(10) 0.0176(10) 0.0156(10) 0.0014(8) 0.0017(8) -0.0069(8)
C40 0.0232(11) 0.0211(11) 0.0139(10) 0.0037(8) -0.0024(8) -0.0110(9)
O3B 0.0209(9) 0.0252(10) 0.0317(10) -0.0072(8) 0.0052(7) -0.0012(7)
O3A 0.0209(9) 0.0252(10) 0.0317(10) -0.0072(8) 0.0052(7) -0.0012(7)
C10 0.0146(10) 0.0186(11) 0.0151(10) 0.0023(8) 0.0003(8) -0.0051(8)
O10 0.0322(9) 0.0239(8) 0.0203(8) 0.0051(7) -0.0078(7) -0.0039(7)
C39 0.0283(12) 0.0237(11) 0.0142(10) 0.0042(9) -0.0053(9) -0.0062(10)
C38 0.0304(12) 0.0292(12) 0.0097(10) 0.0006(9) 0.0004(8) -0.0097(10)
C11 0.0210(11) 0.0248(11) 0.0123(10) 0.0024(9) 0.0002(8) -0.0010(9)
C37 0.0203(11) 0.0218(11) 0.0151(10) 0.0011(8) 0.0004(8) -0.0077(9)
C12 0.0257(11) 0.0292(12) 0.0183(11) 0.0052(9) 0.0003(9) 0.0021(10)
C15 0.0310(13) 0.0278(13) 0.0300(13) -0.0061(10) -0.0053(10) -0.0053(10)
C14 0.0281(12) 0.0383(14) 0.0192(11) 0.0020(10) -0.0040(9) 0.0081(11)
C36 0.0243(11) 0.0265(12) 0.0135(10) 0.0005(9) 0.0004(8) -0.0106(9)
C13 0.0380(13) 0.0293(13) 0.0182(11) 0.0006(10) 0.0011(10) -0.0045(11)
C16 0.0242(12) 0.0267(13) 0.0343(13) 0.0007(10) -0.0017(10) -0.0091(10)
C17 0.0262(12) 0.0333(13) 0.0313(13) 0.0027(11) 0.0033(10) -0.0093(11)
C41 0.0219(11) 0.0179(11) 0.0205(11) 0.0043(9) -0.0030(9) -0.0081(9)
C25 0.0201(11) 0.0204(11) 0.0175(11) 0.0031(9) 0.0006(8) -0.0090(9)
C18 0.0253(12) 0.0307(13) 0.0372(14) 0.0005(11) 0.0119(10) 0.0016(10)
C24 0.0251(11) 0.0187(11) 0.0233(11) 0.0022(9) -0.0018(9) -0.0022(9)
C19 0.0366(13) 0.0257(12) 0.0254(12) -0.0037(10) 0.0142(10) -0.0062(11)
C23 0.0288(12) 0.0212(12) 0.0295(12) 0.0028(10) 0.0006(10) -0.0052(10)
C20 0.0372(13) 0.0306(13) 0.0180(11) -0.0003(10) 0.0011(10) -0.0074(11)
C22 0.0212(11) 0.0334(13) 0.0137(10) -0.0056(9) -0.0017(8) -0.0046(10)
C21 0.0215(11) 0.0301(12) 0.0207(11) -0.0078(9) 0.0025(9) -0.0052(10)
C33A 0.0247(13) 0.0250(13) 0.0176(13) -0.0008(11) 0.0014(10) 0.0025(11)
C34A 0.0242(13) 0.0260(14) 0.0191(12) -0.0008(10) 0.0016(10) -0.0005(12)
C35A 0.019(3) 0.038(3) 0.0437(17) -0.0065(19) 0.0043(18) -0.0006(17)
C33B 0.0247(13) 0.0250(13) 0.0176(13) -0.0008(11) 0.0014(10) 0.0025(11)
C34B 0.0242(13) 0.0260(14) 0.0191(12) -0.0008(10) 0.0016(10) -0.0005(12)
C35B 0.019(3) 0.038(3) 0.0437(17) -0.0065(19) 0.0043(18) -0.0006(17)
O5A 0.0216(8) 0.0183(16) 0.0181(8) -0.0005(8) -0.0007(6) 0.0035(8)
O5B 0.0216(8) 0.0183(16) 0.0181(8) -0.0005(8) -0.0007(6) 0.0035(8)
C51 0.0219(11) 0.0287(14) 0.0233(12) -0.0045(10) 0.0054(9) -0.0023(10)
C50 0.0395(14) 0.0244(12) 0.0204(11) 0.0008(9) -0.0008(10) 0.0024(10)
C43 0.0174(10) 0.0222(11) 0.0118(10) 0.0022(8) -0.0008(8) -0.0122(9)
C42 0.0166(10) 0.0198(11) 0.0149(10) 0.0027(8) -0.0007(8) -0.0098(9)
N50 0.0381(13) 0.0267(12) 0.0527(14) 0.0004(11) 0.0106(10) -0.0086(10)
 
_geom_special_details
;
 All esds (except the esd in the dihedral angle between two l.s. planes)
 are estimated using the full covariance matrix.  The cell esds are taken
 into account individually in the estimation of esds in distances, angles
 and torsion angles; correlations between esds in cell parameters are only
 used when they are defined by crystal symmetry.  An approximate (isotropic)
 treatment of cell esds is used for estimating esds involving l.s. planes.
;
 
loop_
 _geom_bond_atom_site_label_1
 _geom_bond_atom_site_label_2
 _geom_bond_distance
 _geom_bond_site_symmetry_2
 _geom_bond_publ_flag
O8 C30 1.219(2) . ?
O1 C1 1.365(2) . ?
O1 C22 1.436(2) . ?
C1 C2 1.367(3) . ?
C1 C10 1.437(3) . ?
N1 C23 1.459(3) . ?
N1 C16 1.465(3) . ?
N1 C17 1.470(3) . ?
O2 C20 1.410(3) . ?
O2 C21 1.415(3) . ?
C2 C3 1.419(3) . ?
C2 H2 0.9500 . ?
N2 C25 1.398(3) . ?
N2 C41 1.398(3) . ?
N2 C24 1.478(3) . ?
O7 C25 1.213(3) . ?
C3 C4 1.413(3) . ?
C3 C8 1.423(3) . ?
N3 C36 1.400(3) . ?
N3 C30 1.404(3) . ?
N3 C32 1.477(3) . ?
O4 C15 1.420(3) . ?
O4 C14 1.429(3) . ?
C4 C5 1.364(3) . ?
C4 H4 0.9500 . ?
C32 C33A 1.513(3) . ?
C32 C33B 1.67(2) . ?
C32 H32A 0.9900 . ?
C32 H32B 0.9900 . ?
C30 C29 1.478(3) . ?
C5 C6 1.407(3) . ?
C5 H5 0.9500 . ?
C6 C7 1.374(3) . ?
C6 H6 0.9500 . ?
O6 C10 1.362(2) . ?
O6 C11 1.437(2) . ?
C29 C28 1.383(3) . ?
C29 C43 1.412(3) . ?
C28 C27 1.401(3) . ?
C28 H28 0.9500 . ?
C7 C8 1.413(3) . ?
C7 H7 0.9500 . ?
C26 C27 1.381(3) . ?
C26 C42 1.414(3) . ?
C26 C25 1.484(3) . ?
C9 C10 1.368(3) . ?
C9 C8 1.422(3) . ?
C9 H9 0.9500 . ?
O9 C36 1.222(3) . ?
C27 H27 0.9500 . ?
C40 C39 1.374(3) . ?
C40 C42 1.412(3) . ?
C40 C41 1.480(3) . ?
O3B C19 1.405(3) . ?
O3B C18 1.419(3) . ?
O3A C18 1.327(15) . ?
O3A C19 1.529(15) . ?
O10 C41 1.215(2) . ?
C39 C38 1.393(3) . ?
C39 H39 0.9500 . ?
C38 C37 1.385(3) . ?
C38 H38 0.9500 . ?
C11 C12 1.504(3) . ?
C11 H11A 0.9900 . ?
C11 H11B 0.9900 . ?
C37 C43 1.411(3) . ?
C37 C36 1.472(3) . ?
C12 O5B 1.400(3) . ?
C12 O5A 1.517(13) . ?
C12 H12A 0.9900 . ?
C12 H12B 0.9900 . ?
C12 H12C 0.9900 . ?
C12 H12D 0.9900 . ?
C15 C16 1.504(3) . ?
C15 H15A 0.9900 . ?
C15 H15B 0.9900 . ?
C14 C13 1.494(3) . ?
C14 H14A 0.9900 . ?
C14 H14B 0.9900 . ?
C13 O5A 1.199(11) . ?
C13 O5B 1.424(3) . ?
C13 H13A 0.9900 . ?
C13 H13B 0.9900 . ?
C13 H13C 0.9900 . ?
C13 H13D 0.9900 . ?
C16 H16A 0.9900 . ?
C16 H16B 0.9900 . ?
C17 C18 1.500(3) . ?
C17 H17A 0.9900 . ?
C17 H17B 0.9900 . ?
C18 H18A 0.9900 . ?
C18 H18B 0.9900 . ?
C18 H18C 0.9900 . ?
C18 H18D 0.9900 . ?
C24 C23 1.532(3) . ?
C24 H24A 0.9900 . ?
C24 H24B 0.9900 . ?
C19 C20 1.492(3) . ?
C19 H19A 0.9900 . ?
C19 H19B 0.9900 . ?
C19 H19C 0.9900 . ?
C19 H19D 0.9900 . ?
C23 H23A 0.9900 . ?
C23 H23B 0.9900 . ?
C20 H20A 0.9900 . ?
C20 H20B 0.9900 . ?
C22 C21 1.510(3) . ?
C22 H22A 0.9900 . ?
C22 H22B 0.9900 . ?
C21 H21A 0.9900 . ?
C21 H21B 0.9900 . ?
C33A C34A 1.519(4) . ?
C33A H33A 0.9900 . ?
C33A H33B 0.9900 . ?
C34A C35A 1.532(6) . ?
C34A H34A 0.9900 . ?
C34A H34B 0.9900 . ?
C35A H35A 0.9800 . ?
C35A H35B 0.9800 . ?
C35A H35C 0.9800 . ?
C33B C34B 1.56(3) . ?
C33B H33C 0.9900 . ?
C33B H33D 0.9900 . ?
C34B C35B 1.69(5) . ?
C34B H34C 0.9900 . ?
C34B H34D 0.9900 . ?
C35B H35D 0.9800 . ?
C35B H35E 0.9800 . ?
C35B H35F 0.9800 . ?
C51 N50 1.141(3) . ?
C51 C50 1.451(3) . ?
C50 H50A 0.9800 . ?
C50 H50B 0.9800 . ?
C50 H50C 0.9800 . ?
C43 C42 1.407(3) . ?
 
loop_
 _geom_angle_atom_site_label_1
 _geom_angle_atom_site_label_2
 _geom_angle_atom_site_label_3
 _geom_angle
 _geom_angle_site_symmetry_1
 _geom_angle_site_symmetry_3
 _geom_angle_publ_flag
C1 O1 C22 116.69(16) . . ?
O1 C1 C2 125.59(18) . . ?
O1 C1 C10 114.49(17) . . ?
C2 C1 C10 119.92(18) . . ?
C23 N1 C16 112.90(18) . . ?
C23 N1 C17 113.15(18) . . ?
C16 N1 C17 111.37(18) . . ?
C20 O2 C21 114.64(17) . . ?
C1 C2 C3 121.28(18) . . ?
C1 C2 H2 119.4 . . ?
C3 C2 H2 119.4 . . ?
C25 N2 C41 124.40(18) . . ?
C25 N2 C24 117.99(17) . . ?
C41 N2 C24 117.52(17) . . ?
C4 C3 C2 122.48(18) . . ?
C4 C3 C8 118.73(19) . . ?
C2 C3 C8 118.79(18) . . ?
C36 N3 C30 124.47(18) . . ?
C36 N3 C32 116.44(17) . . ?
C30 N3 C32 119.09(17) . . ?
C15 O4 C14 112.14(18) . . ?
C5 C4 C3 121.11(19) . . ?
C5 C4 H4 119.4 . . ?
C3 C4 H4 119.4 . . ?
N3 C32 C33A 111.51(19) . . ?
N3 C32 C33B 108.2(7) . . ?
N3 C32 H32A 109.3 . . ?
C33A C32 H32A 109.3 . . ?
N3 C32 H32B 109.3 . . ?
C33A C32 H32B 109.3 . . ?
H32A C32 H32B 108.0 . . ?
O8 C30 N3 120.4(2) . . ?
O8 C30 C29 122.71(19) . . ?
N3 C30 C29 116.89(17) . . ?
C4 C5 C6 120.3(2) . . ?
C4 C5 H5 119.8 . . ?
C6 C5 H5 119.8 . . ?
C7 C6 C5 120.2(2) . . ?
C7 C6 H6 119.9 . . ?
C5 C6 H6 119.9 . . ?
C10 O6 C11 117.07(15) . . ?
C28 C29 C43 119.8(2) . . ?
C28 C29 C30 120.05(18) . . ?
C43 C29 C30 120.17(18) . . ?
C29 C28 C27 120.47(19) . . ?
C29 C28 H28 119.8 . . ?
C27 C28 H28 119.8 . . ?
C6 C7 C8 120.70(19) . . ?
C6 C7 H7 119.7 . . ?
C8 C7 H7 119.7 . . ?
C27 C26 C42 119.5(2) . . ?
C27 C26 C25 120.14(18) . . ?
C42 C26 C25 120.34(18) . . ?
C10 C9 C8 120.95(18) . . ?
C10 C9 H9 119.5 . . ?
C8 C9 H9 119.5 . . ?
C26 C27 C28 120.76(19) . . ?
C26 C27 H27 119.6 . . ?
C28 C27 H27 119.6 . . ?
C7 C8 C9 121.81(18) . . ?
C7 C8 C3 118.99(18) . . ?
C9 C8 C3 119.20(18) . . ?
C39 C40 C42 119.8(2) . . ?
C39 C40 C41 120.17(19) . . ?
C42 C40 C41 120.00(19) . . ?
C19 O3B C18 112.95(18) . . ?
C18 O3A C19 110.8(12) . . ?
O6 C10 C9 125.67(18) . . ?
O6 C10 C1 114.48(17) . . ?
C9 C10 C1 119.84(18) . . ?
C40 C39 C38 120.6(2) . . ?
C40 C39 H39 119.7 . . ?
C38 C39 H39 119.7 . . ?
C37 C38 C39 120.74(19) . . ?
C37 C38 H38 119.6 . . ?
C39 C38 H38 119.6 . . ?
O6 C11 C12 107.67(17) . . ?
O6 C11 H11A 110.2 . . ?
C12 C11 H11A 110.2 . . ?
O6 C11 H11B 110.2 . . ?
C12 C11 H11B 110.2 . . ?
H11A C11 H11B 108.5 . . ?
C38 C37 C43 119.6(2) . . ?
C38 C37 C36 120.60(19) . . ?
C43 C37 C36 119.83(19) . . ?
O5B C12 C11 117.3(2) . . ?
C11 C12 O5A 93.8(8) . . ?
C11 C12 H12A 113.0 . . ?
O5A C12 H12A 113.0 . . ?
C11 C12 H12B 113.0 . . ?
O5A C12 H12B 113.0 . . ?
H12A C12 H12B 110.4 . . ?
O5B C12 H12C 108.0 . . ?
C11 C12 H12C 108.0 . . ?
O5B C12 H12D 108.0 . . ?
C11 C12 H12D 108.0 . . ?
H12C C12 H12D 107.2 . . ?
O4 C15 C16 109.18(19) . . ?
O4 C15 H15A 109.8 . . ?
C16 C15 H15A 109.8 . . ?
O4 C15 H15B 109.8 . . ?
C16 C15 H15B 109.8 . . ?
H15A C15 H15B 108.3 . . ?
O4 C14 C13 115.30(18) . . ?
O4 C14 H14A 108.4 . . ?
C13 C14 H14A 108.4 . . ?
O4 C14 H14B 108.4 . . ?
C13 C14 H14B 108.4 . . ?
H14A C14 H14B 107.5 . . ?
O9 C36 N3 119.9(2) . . ?
O9 C36 C37 122.5(2) . . ?
N3 C36 C37 117.59(18) . . ?
O5A C13 C14 123.6(8) . . ?
O5B C13 C14 109.82(19) . . ?
O5A C13 H13A 106.4 . . ?
C14 C13 H13A 106.4 . . ?
O5A C13 H13B 106.4 . . ?
C14 C13 H13B 106.4 . . ?
H13A C13 H13B 106.5 . . ?
O5B C13 H13C 109.7 . . ?
C14 C13 H13C 109.7 . . ?
O5B C13 H13D 109.7 . . ?
C14 C13 H13D 109.7 . . ?
H13C C13 H13D 108.2 . . ?
N1 C16 C15 113.88(18) . . ?
N1 C16 H16A 108.8 . . ?
C15 C16 H16A 108.8 . . ?
N1 C16 H16B 108.8 . . ?
C15 C16 H16B 108.8 . . ?
H16A C16 H16B 107.7 . . ?
N1 C17 C18 112.97(19) . . ?
N1 C17 H17A 109.0 . . ?
C18 C17 H17A 109.0 . . ?
N1 C17 H17B 109.0 . . ?
C18 C17 H17B 109.0 . . ?
H17A C17 H17B 107.8 . . ?
O10 C41 N2 120.9(2) . . ?
O10 C41 C40 121.5(2) . . ?
N2 C41 C40 117.64(18) . . ?
O7 C25 N2 121.0(2) . . ?
O7 C25 C26 121.95(19) . . ?
N2 C25 C26 117.03(18) . . ?
O3A C18 C17 132.3(9) . . ?
O3B C18 C17 108.90(19) . . ?
O3B C18 H18A 109.9 . . ?
C17 C18 H18A 109.9 . . ?
O3B C18 H18B 109.9 . . ?
C17 C18 H18B 109.9 . . ?
H18A C18 H18B 108.3 . . ?
O3A C18 H18C 104.2 . . ?
C17 C18 H18C 104.2 . . ?
O3A C18 H18D 104.2 . . ?
C17 C18 H18D 104.2 . . ?
H18C C18 H18D 105.5 . . ?
N2 C24 C23 109.89(17) . . ?
N2 C24 H24A 109.7 . . ?
C23 C24 H24A 109.7 . . ?
N2 C24 H24B 109.7 . . ?
C23 C24 H24B 109.7 . . ?
H24A C24 H24B 108.2 . . ?
O3B C19 C20 108.71(18) . . ?
C20 C19 O3A 113.2(7) . . ?
O3B C19 H19A 109.9 . . ?
C20 C19 H19A 109.9 . . ?
O3B C19 H19B 109.9 . . ?
C20 C19 H19B 109.9 . . ?
H19A C19 H19B 108.3 . . ?
C20 C19 H19C 108.9 . . ?
O3A C19 H19C 108.9 . . ?
C20 C19 H19D 108.9 . . ?
O3A C19 H19D 108.9 . . ?
H19C C19 H19D 107.7 . . ?
N1 C23 C24 113.20(18) . . ?
N1 C23 H23A 108.9 . . ?
C24 C23 H23A 108.9 . . ?
N1 C23 H23B 108.9 . . ?
C24 C23 H23B 108.9 . . ?
H23A C23 H23B 107.8 . . ?
O2 C20 C19 108.32(19) . . ?
O2 C20 H20A 110.0 . . ?
C19 C20 H20A 110.0 . . ?
O2 C20 H20B 110.0 . . ?
C19 C20 H20B 110.0 . . ?
H20A C20 H20B 108.4 . . ?
O1 C22 C21 107.88(17) . . ?
O1 C22 H22A 110.1 . . ?
C21 C22 H22A 110.1 . . ?
O1 C22 H22B 110.1 . . ?
C21 C22 H22B 110.1 . . ?
H22A C22 H22B 108.4 . . ?
O2 C21 C22 114.89(18) . . ?
O2 C21 H21A 108.5 . . ?
C22 C21 H21A 108.5 . . ?
O2 C21 H21B 108.5 . . ?
C22 C21 H21B 108.5 . . ?
H21A C21 H21B 107.5 . . ?
C32 C33A C34A 113.1(2) . . ?
C32 C33A H33A 109.0 . . ?
C34A C33A H33A 109.0 . . ?
C32 C33A H33B 109.0 . . ?
C34A C33A H33B 109.0 . . ?
H33A C33A H33B 107.8 . . ?
C33A C34A C35A 110.4(3) . . ?
C33A C34A H34A 109.6 . . ?
C35A C34A H34A 109.6 . . ?
C33A C34A H34B 109.6 . . ?
C35A C34A H34B 109.6 . . ?
H34A C34A H34B 108.1 . . ?
C34A C35A H35A 109.5 . . ?
C34A C35A H35B 109.5 . . ?
H35A C35A H35B 109.5 . . ?
C34A C35A H35C 109.5 . . ?
H35A C35A H35C 109.5 . . ?
H35B C35A H35C 109.5 . . ?
C34B C33B C32 108.8(13) . . ?
C34B C33B H33C 109.9 . . ?
C32 C33B H33C 109.9 . . ?
C34B C33B H33D 109.9 . . ?
C32 C33B H33D 109.9 . . ?
H33C C33B H33D 108.3 . . ?
C33B C34B C35B 96(2) . . ?
C33B C34B H34C 112.6 . . ?
C35B C34B H34C 112.6 . . ?
C33B C34B H34D 112.6 . . ?
C35B C34B H34D 112.6 . . ?
H34C C34B H34D 110.1 . . ?
C34B C35B H35D 109.5 . . ?
C34B C35B H35E 109.5 . . ?
H35D C35B H35E 109.5 . . ?
C34B C35B H35F 109.5 . . ?
H35D C35B H35F 109.5 . . ?
H35E C35B H35F 109.5 . . ?
C13 O5A C12 120.9(10) . . ?
C12 O5B C13 113.9(2) . . ?
N50 C51 C50 179.1(3) . . ?
C51 C50 H50A 109.5 . . ?
C51 C50 H50B 109.5 . . ?
H50A C50 H50B 109.5 . . ?
C51 C50 H50C 109.5 . . ?
H50A C50 H50C 109.5 . . ?
H50B C50 H50C 109.5 . . ?
C42 C43 C37 119.45(18) . . ?
C42 C43 C29 119.62(18) . . ?
C37 C43 C29 120.9(2) . . ?
C43 C42 C40 119.75(19) . . ?
C43 C42 C26 119.86(18) . . ?
C40 C42 C26 120.4(2) . . ?
 
_refine_diff_density_max    0.597
_refine_diff_density_min   -0.285
_refine_diff_density_rms    0.054

_shelx_res_file
;
TITL bip387_p21c_a.res in P2(1)/c
    bip387_p21c_a.res
    created by SHELXL-2017/1 at 12:49:45 on 12-Mar-2019
REM Old TITL bip387_p21c in P2(1)/c
REM SHELXT solution in P2(1)/c
REM R1 0.143,  Rweak 0.009,  Alpha 0.031,  Orientation as input
REM Formula found by SHELXT:  C44 N5 O9
CELL  0.71073  13.6717   9.8821  28.6393   90.000   90.657   90.000
ZERR    4.000   0.0013   0.0010   0.0028    0.000    0.004    0.000
LATT  1
SYMM -X, 1/2+Y, 1/2-Z
SFAC C H N O
UNIT 176 200 16 40
TEMP -169.960
EADP O3B O3A
EADP O5A O5B
EADP C35A C35B
EADP C34A C34B
EADP C33A C33B
DFIX 1.42 C18 O3A C19 O3A C13 O5A C12 O5A
L.S. 50
BOND $H
LIST 4
ACTA
FMAP 2
PLAN 20
WGHT    0.048100    4.042900
FVAR       0.30211   0.11780   0.92990   0.87651
O8    4    0.441982    1.026300    0.559877    11.00000    0.02140    0.03078 =
         0.01597    0.00309   -0.00264   -0.00165
O1    4    0.676544    0.184131    0.578661    11.00000    0.02087    0.02694 =
         0.01297   -0.00378    0.00001    0.00125
C1    1    0.614383    0.275968    0.597979    11.00000    0.01533    0.01713 =
         0.01680   -0.00022    0.00053   -0.00479
N1    3    1.069730    0.377611    0.603941    11.00000    0.02395    0.02572 =
         0.02521    0.00215    0.00025   -0.00481
O2    4    0.843212    0.110524    0.515516    11.00000    0.02030    0.03364 =
         0.01877   -0.00018    0.00223   -0.00652
C2    1    0.546509    0.351306    0.574125    11.00000    0.01971    0.02225 =
         0.01158   -0.00038   -0.00005   -0.00615
AFIX  43
H2    2    0.540051    0.340750    0.541263    11.00000   -1.20000
AFIX   0
N2    3    0.808310    0.492384    0.613362    11.00000    0.02292    0.01892 =
         0.01941    0.00257   -0.00102   -0.00641
O7    4    0.778508    0.491035    0.535076    11.00000    0.03063    0.02964 =
         0.01773    0.00049    0.00479    0.00037
C3    1    0.485489    0.444994    0.597487    11.00000    0.01507    0.01772 =
         0.01616    0.00355   -0.00153   -0.00708
N3    3    0.463358    1.018742    0.638817    11.00000    0.02032    0.02139 =
         0.01583    0.00095    0.00022   -0.00426
O4    4    1.063802    0.227699    0.693123    11.00000    0.02892    0.02275 =
         0.02272    0.00071   -0.00019   -0.00093
C4    1    0.415059    0.524609    0.573687    11.00000    0.02148    0.02369 =
         0.01494    0.00401   -0.00303   -0.00531
AFIX  43
H4    2    0.407505    0.515582    0.540818    11.00000   -1.20000
AFIX   0
C32   1    0.388756    1.124787    0.645678    11.00000    0.02961    0.02151 =
         0.02347    0.00114    0.00148   -0.00298
AFIX  23
H32A  2    0.374103    1.169165    0.615406    11.00000   -1.20000
H32B  2    0.414936    1.194384    0.667317    11.00000   -1.20000
AFIX   0
C30   1    0.483998    0.975475    0.593299    11.00000    0.01882    0.02404 =
         0.01253    0.00241   -0.00212   -0.01035
C5    1    0.357699    0.614253    0.597111    11.00000    0.01849    0.02488 =
         0.02674    0.00737   -0.00413    0.00045
AFIX  43
H5    2    0.310532    0.666565    0.580494    11.00000   -1.20000
AFIX   0
C6    1    0.368078    0.629576    0.645755    11.00000    0.02056    0.02272 =
         0.02453    0.00233    0.00364    0.00042
AFIX  43
H6    2    0.328252    0.692622    0.661836    11.00000   -1.20000
AFIX   0
O6    4    0.692717    0.207478    0.667702    11.00000    0.02091    0.02343 =
         0.01275    0.00133   -0.00148    0.00317
C29   1    0.556740    0.865844    0.588497    11.00000    0.01448    0.02137 =
         0.01456    0.00218   -0.00037   -0.00721
C28   1    0.580279    0.817614    0.544717    11.00000    0.01765    0.02811 =
         0.01146    0.00434   -0.00313   -0.00942
AFIX  43
H28   2    0.550945    0.856943    0.517722    11.00000   -1.20000
AFIX   0
C7    1    0.435698    0.553554    0.670069    11.00000    0.01953    0.02169 =
         0.01595    0.00156    0.00221   -0.00335
AFIX  43
H7    2    0.442050    0.564194    0.702931    11.00000   -1.20000
AFIX   0
C26   1    0.690871    0.652759    0.578633    11.00000    0.01670    0.02215 =
         0.01435    0.00134    0.00015   -0.01169
C9    1    0.566478    0.380068    0.671024    11.00000    0.01684    0.02062 =
         0.01214    0.00151   -0.00017   -0.00568
AFIX  43
H9    2    0.573775    0.389683    0.703885    11.00000   -1.20000
AFIX   0
O9    4    0.489791    1.016835    0.717237    11.00000    0.03629    0.03365 =
         0.01542   -0.00453    0.00116    0.00096
C27   1    0.647087    0.711150    0.539889    11.00000    0.01762    0.02457 =
         0.01339   -0.00067    0.00151   -0.00799
AFIX  43
H27   2    0.662443    0.678757    0.509614    11.00000   -1.20000
AFIX   0
C8    1    0.495857    0.459757    0.646704    11.00000    0.01399    0.01758 =
         0.01556    0.00139    0.00170   -0.00685
C40   1    0.713799    0.645133    0.663623    11.00000    0.02323    0.02113 =
         0.01392    0.00368   -0.00244   -0.01100
Part 1
O3B   4    1.006301    0.292632    0.512315    31.00000    0.02089    0.02522 =
         0.03173   -0.00718    0.00523   -0.00120
Part 2
O3A   4    1.024937    0.189644    0.524225   -31.00000    0.02089    0.02522 =
         0.03173   -0.00718    0.00523   -0.00120
Part 0
C10   1    0.624070    0.289742    0.647777    11.00000    0.01459    0.01859 =
         0.01510    0.00229    0.00031   -0.00509
O10   4    0.830870    0.490185    0.692166    11.00000    0.03225    0.02394 =
         0.02026    0.00508   -0.00778   -0.00392
C39   1    0.689686    0.691560    0.707213    11.00000    0.02830    0.02373 =
         0.01419    0.00419   -0.00528   -0.00620
AFIX  43
H39   2    0.719225    0.651965    0.734112    11.00000   -1.20000
AFIX   0
C38   1    0.622325    0.796164    0.712357    11.00000    0.03043    0.02920 =
         0.00972    0.00062    0.00043   -0.00974
AFIX  43
H38   2    0.606019    0.826642    0.742750    11.00000   -1.20000
AFIX   0
C11   1    0.704142    0.214295    0.717585    11.00000    0.02099    0.02482 =
         0.01233    0.00245    0.00024   -0.00099
AFIX  23
H11A  2    0.640050    0.202304    0.732785    11.00000   -1.20000
H11B  2    0.731097    0.303420    0.726879    11.00000   -1.20000
AFIX   0
C37   1    0.578881    0.856192    0.673662    11.00000    0.02035    0.02180 =
         0.01508    0.00109    0.00042   -0.00773
C12   1    0.773054    0.103131    0.732219    11.00000    0.02571    0.02925 =
         0.01831    0.00516    0.00032    0.00213
Part 1
AFIX  23
H12A  2    0.765202    0.019955    0.713277    21.00000   -1.20000
H12B  2    0.769312    0.081495    0.765903    21.00000   -1.20000
AFIX  23
Part 2
H12C  2    0.771545    0.096163    0.766688   -21.00000   -1.20000
H12D  2    0.747426    0.016841    0.719479   -21.00000   -1.20000
AFIX   0
Part 0
C15   1    1.075225    0.370338    0.690791    11.00000    0.03099    0.02775 =
         0.02999   -0.00613   -0.00529   -0.00530
AFIX  23
H15A  2    1.113869    0.402485    0.718051    11.00000   -1.20000
H15B  2    1.010322    0.414682    0.691437    11.00000   -1.20000
AFIX   0
C14   1    1.033828    0.183806    0.738282    11.00000    0.02807    0.03832 =
         0.01921    0.00197   -0.00399    0.00806
AFIX  23
H14A  2    1.072210    0.234101    0.762116    11.00000   -1.20000
H14B  2    1.050276    0.086720    0.741696    11.00000   -1.20000
AFIX   0
C36   1    0.509101    0.968338    0.679186    11.00000    0.02432    0.02652 =
         0.01345    0.00051    0.00040   -0.01063
C13   1    0.927634    0.201786    0.748303    11.00000    0.03796    0.02934 =
         0.01819    0.00056    0.00110   -0.00454
Part 1
AFIX  23
H13A  2    0.913050    0.142148    0.775112    21.00000   -1.20000
H13B  2    0.919807    0.295872    0.759531    21.00000   -1.20000
AFIX  23
Part 2
H13C  2    0.915127    0.179923    0.781437   -21.00000   -1.20000
H13D  2    0.908590    0.297170    0.742808   -21.00000   -1.20000
AFIX   0
Part 0
C16   1    1.126795    0.406509    0.646377    11.00000    0.02416    0.02668 =
         0.03428    0.00069   -0.00166   -0.00906
AFIX  23
H16A  2    1.142899    0.504168    0.647029    11.00000   -1.20000
H16B  2    1.189133    0.355732    0.645135    11.00000   -1.20000
AFIX   0
C17   1    1.132081    0.375773    0.562483    11.00000    0.02618    0.03327 =
         0.03131    0.00267    0.00326   -0.00929
AFIX  23
H17A  2    1.200808    0.361004    0.572487    11.00000   -1.20000
H17B  2    1.128366    0.465114    0.546923    11.00000   -1.20000
AFIX   0
C41   1    0.788476    0.537931    0.658479    11.00000    0.02186    0.01785 =
         0.02047    0.00430   -0.00302   -0.00809
C25   1    0.761487    0.540025    0.572958    11.00000    0.02007    0.02039 =
         0.01746    0.00309    0.00056   -0.00901
C18   1    1.103441    0.268071    0.528063    11.00000    0.02531    0.03072 =
         0.03717    0.00053    0.01193    0.00158
Part 1
AFIX  23
H18A  2    1.148536    0.269325    0.501265    31.00000   -1.20000
H18B  2    1.107587    0.177937    0.543044    31.00000   -1.20000
AFIX  23
Part 2
H18C  2    1.107407    0.313639    0.497358   -31.00000   -1.20000
H18D  2    1.158863    0.203615    0.529017   -31.00000   -1.20000
AFIX   0
Part 0
C24   1    0.887687    0.392295    0.608000    11.00000    0.02507    0.01872 =
         0.02333    0.00215   -0.00176   -0.00215
AFIX  23
H24A  2    0.871885    0.330627    0.581736    11.00000   -1.20000
H24B  2    0.893974    0.337428    0.636801    11.00000   -1.20000
AFIX   0
C19   1    0.976750    0.205339    0.476077    11.00000    0.03664    0.02572 =
         0.02540   -0.00374    0.01420   -0.00618
Part 1
AFIX  23
H19A  2    1.007705    0.115537    0.480300    31.00000   -1.20000
H19B  2    0.997298    0.242465    0.445618    31.00000   -1.20000
AFIX  23
Part 2
H19C  2    0.993678    0.295310    0.463291   -31.00000   -1.20000
H19D  2    1.003627    0.135951    0.454845   -31.00000   -1.20000
AFIX   0
Part 0
C23   1    0.984393    0.465112    0.598597    11.00000    0.02878    0.02115 =
         0.02950    0.00285    0.00065   -0.00516
AFIX  23
H23A  2    0.982707    0.501762    0.566426    11.00000   -1.20000
H23B  2    0.990993    0.542457    0.620376    11.00000   -1.20000
AFIX   0
C20   1    0.868126    0.191696    0.476967    11.00000    0.03722    0.03059 =
         0.01799   -0.00029    0.00105   -0.00738
AFIX  23
H20A  2    0.837459    0.282032    0.479801    11.00000   -1.20000
H20B  2    0.844242    0.149277    0.447669    11.00000   -1.20000
AFIX   0
C22   1    0.670118    0.166995    0.528930    11.00000    0.02121    0.03342 =
         0.01369   -0.00563   -0.00171   -0.00460
AFIX  23
H22A  2    0.682927    0.254082    0.513045    11.00000   -1.20000
H22B  2    0.603819    0.135706    0.519802    11.00000   -1.20000
AFIX   0
C21   1    0.745498    0.063295    0.515048    11.00000    0.02146    0.03011 =
         0.02069   -0.00782    0.00248   -0.00524
AFIX  23
H21A  2    0.740915   -0.014911    0.536515    11.00000   -1.20000
H21B  2    0.729279    0.030528    0.483223    11.00000   -1.20000
AFIX   0
Part 1
C33A  1    0.295455    1.066692    0.665337    41.00000    0.02469    0.02502 =
         0.01762   -0.00084    0.00141    0.00246
AFIX  23
H33A  2    0.253001    1.141950    0.675589    41.00000   -1.20000
H33B  2    0.311861    1.011290    0.693143    41.00000   -1.20000
AFIX   0
C34A  1    0.239176    0.979892    0.630470    41.00000    0.02420    0.02602 =
         0.01914   -0.00080    0.00156   -0.00047
AFIX  23
H34A  2    0.284468    0.915637    0.615357    41.00000   -1.20000
H34B  2    0.210084    1.038249    0.605884    41.00000   -1.20000
AFIX   0
C35A  1    0.158049    0.901223    0.655020    41.00000    0.01916    0.03812 =
         0.04375   -0.00650    0.00433   -0.00062
AFIX 137
H35A  2    0.186691    0.846171    0.680140    41.00000   -1.50000
H35B  2    0.124657    0.842194    0.632432    41.00000   -1.50000
H35C  2    0.110900    0.964980    0.668194    41.00000   -1.50000
AFIX   0
Part 2
C33B  1    0.279141    1.057989    0.633725   -41.00000    0.02469    0.02502 =
         0.01762   -0.00084    0.00141    0.00246
AFIX  23
H33C  2    0.231340    1.130908    0.627042   -41.00000   -1.20000
H33D  2    0.283087    0.999040    0.605860   -41.00000   -1.20000
AFIX   0
C34B  1    0.245352    0.973490    0.676785   -41.00000    0.02420    0.02602 =
         0.01914   -0.00080    0.00156   -0.00047
AFIX  23
H34C  2    0.237576    1.029446    0.705174   -41.00000   -1.20000
H34D  2    0.288953    0.895733    0.683495   -41.00000   -1.20000
AFIX   0
C35B  1    0.136755    0.925725    0.652927   -41.00000    0.01916    0.03812 =
         0.04375   -0.00650    0.00433   -0.00062
AFIX 137
H35D  2    0.097974    1.006285    0.645265   -41.00000   -1.50000
H35E  2    0.101144    0.869745    0.675290   -41.00000   -1.50000
H35F  2    0.148337    0.873517    0.624428   -41.00000   -1.50000
AFIX   0
Part 0
Part 1
O5A   4    0.863841    0.183249    0.719941    21.00000    0.02157    0.01829 =
         0.01811   -0.00052   -0.00071    0.00347
Part 2
O5B   4    0.870901    0.115286    0.718894   -21.00000    0.02157    0.01829 =
         0.01811   -0.00052   -0.00071    0.00347
Part 0
C51   1    0.905685   -0.091366    0.632290    11.00000    0.02187    0.02870 =
         0.02326   -0.00453    0.00541   -0.00232
C50   1    0.910711    0.049167    0.617896    11.00000    0.03947    0.02436 =
         0.02039    0.00078   -0.00085    0.00237
AFIX 137
H50A  2    0.847689    0.093149    0.623518    11.00000   -1.50000
H50B  2    0.925715    0.053860    0.584556    11.00000   -1.50000
H50C  2    0.962125    0.095440    0.635888    11.00000   -1.50000
AFIX   0
C43   1    0.601239    0.808481    0.628598    11.00000    0.01743    0.02218 =
         0.01184    0.00223   -0.00082   -0.01223
C42   1    0.668607    0.701973    0.623618    11.00000    0.01658    0.01977 =
         0.01488    0.00265   -0.00075   -0.00979
N50   3    0.902865   -0.202263    0.643287    11.00000    0.03813    0.02669 =
         0.05275    0.00041    0.01064   -0.00862
REM #####
HKLF 4


REM  bip387_p21c_a.res in P2(1)/c
REM R1 =  0.0522 for    5843 Fo > 4sig(Fo)  and  0.0664 for all    7104 data
REM    544 parameters refined using      4 restraints

END

WGHT      0.0481      4.0358

REM Highest difference peak  0.597,  deepest hole -0.285,  1-sigma level  0.054
Q1    1   0.8300  0.2074  0.5103  11.00000  0.05    0.60
Q2    1   0.9629  0.1198  0.7408  11.00000  0.05    0.50
Q3    1   0.8933  0.2066  0.7217  11.00000  0.05    0.43
Q4    1   1.1490  0.3298  0.6723  11.00000  0.05    0.35
Q5    1   1.0396  0.2126  0.5362  11.00000  0.05    0.34
Q6    1   0.9804  0.5028  0.6265  11.00000  0.05    0.32
Q7    1   0.7777  0.5142  0.7082  11.00000  0.05    0.28
Q8    1   0.4052  1.0982  0.5623  11.00000  0.05    0.28
Q9    1   0.4332  1.0681  0.7227  11.00000  0.05    0.27
Q10   1   0.1439  0.8868  0.6875  11.00000  0.05    0.27
Q11   1   1.0595  0.2645  0.7299  11.00000  0.05    0.27
Q12   1   0.6010  0.8416  0.6513  11.00000  0.05    0.25
Q13   1   0.5738  0.3029  0.6586  11.00000  0.05    0.22
Q14   1   0.7417  0.6138  0.5780  11.00000  0.05    0.22
Q15   1   0.6338  0.7868  0.5471  11.00000  0.05    0.22
Q16   1   0.4858  0.4323  0.6237  11.00000  0.05    0.21
Q17   1   0.6738  0.6424  0.6446  11.00000  0.05    0.21
Q18   1   0.5261  0.8854  0.6730  11.00000  0.05    0.21
Q19   1   0.9238  0.1263  0.4866  11.00000  0.05    0.21
Q20   1   0.7456  0.1413  0.5016  11.00000  0.05    0.21
;
_shelx_res_checksum    2649

_shelx_hkl_file
;
   2   0   0  907.61   20.90
   2   0   0  886.51   19.40
  -2   0   0  901.11   19.80
  -2   0   0  850.21   19.80
  -2   0   0  907.11   20.70
  -2   0   0  939.71   20.90
  -2   0   0  877.21   19.60
  -2   0   0  894.11   19.50
   2   0   0  912.31   20.70
   2   0   0  906.51   19.30
   2   0   0  897.31   19.70
   2   0   0  903.71   19.80
  -3   0   0   65.29    2.20
   3   0   0   64.09    2.60
   3   0   0   65.69    2.10
   3   0   0   65.99    3.70
   3   0   0   63.49    2.20
   3   0   0   62.89    2.60
  -3   0   0   66.09    2.40
  -3   0   0   66.09    3.50
  -3   0   0   70.29    3.70
  -3   0   0   68.79    2.60
  -3   0   0   62.99    2.60
   3   0   0   64.99    2.50
   3   0   0   68.99    3.60
  -4   0   0  526.95   14.90
   4   0   0  551.94   16.00
   4   0   0  551.04   12.90
  -4   0   0  577.14   13.60
  -4   0   0  549.45   13.70
  -4   0   0  556.54   15.50
  -4   0   0  554.54   13.20
  -4   0   0  575.04   13.10
   4   0   0  562.64   15.40
   4   0   0  568.84   13.70
   4   0   0  563.34   12.70
   4   0   0  545.05   13.50
   4   0   0  560.04   13.70
  -5   0   0  674.73   16.30
  -5   0   0  662.23   18.20
  -5   0   0  661.33   18.60
  -5   0   0  661.73   15.80
   5   0   0  665.53   18.40
   5   0   0  688.43   19.10
  -5   0   0  644.34   15.60
   5   0   0  643.14   16.30
   5   0   0  655.93   15.20
   5   0   0  667.83   16.40
  -5   0   0  670.53   16.50
   5   0   0  668.43   15.40
   5   0   0  655.33   16.10
   6   0   0    7.30    1.20
   6   0   0    7.40    1.60
  -6   0   0    8.50    1.80
  -6   0   0    6.80    1.20
  -6   0   0    5.10    1.40
  -6   0   0    7.80    2.60
   6   0   0    9.10    1.70
  -6   0   0    6.00    1.40
   6   0   0    5.60    2.80
   6   0   0    8.90    1.90
   6   0   0    6.20    1.10
   6   0   0    7.40    2.70
  -6   0   0    6.10    2.50
   7   0   0   40.20    2.50
   7   0   0   40.30    2.40
   7   0   0   44.40    5.50
  -7   0   0   39.70    3.30
  -7   0   0   42.50    2.80
   7   0   0   35.50    5.00
   7   0   0   40.50    3.30
   7   0   0   40.50    3.30
  -7   0   0   42.30    5.50
  -7   0   0   36.10    2.90
   7   0   0   37.40    5.60
  -7   0   0   40.90    5.20
  -7   0   0   38.30    3.40
  -8   0   0   -3.20    3.10
   8   0   0    3.20    1.30
   8   0   0    5.20    3.30
  -8   0   0    0.70    1.90
   8   0   0    1.40    3.20
   8   0   0    1.50    2.00
   8   0   0    4.00    1.20
   8   0   0    1.80    1.90
  -8   0   0    7.80    3.40
  -8   0   0    1.80    1.60
  -8   0   0    3.80    1.50
  -8   0   0    3.30    1.70
   8   0   0    2.40    1.80
  -9   0   0  146.09    7.00
   9   0   0  141.49    6.60
   9   0   0  135.49    5.40
   9   0   0  141.39    6.90
   9   0   0  165.18    7.10
   9   0   0  152.58    5.50
   9   0   0  137.19    9.90
  -9   0   0  131.69    9.60
  -9   0   0  123.69    6.10
  -9   0   0  130.99    6.70
  -9   0   0  152.88    6.10
  -9   0   0  118.99    9.10
   9   0   0  129.09    9.70
  10   0   0  101.39    4.80
  10   0   0   99.89    4.80
 -10   0   0   99.19    6.30
  10   0   0   95.99    6.20
 -10   0   0   94.99    9.10
 -10   0   0  108.49    5.70
 -10   0   0   96.49    5.30
  10   0   0  102.59    7.90
  10   0   0  103.19    6.10
 -10   0   0   95.79    9.80
  10   0   0   99.59    9.10
  10   0   0   93.39    9.30
 -10   0   0   97.19    6.40
 -11   0   0   93.09   10.80
 -11   0   0   82.69    5.70
  11   0   0   75.89    6.10
  11   0   0   88.49    4.80
  11   0   0   76.39    6.10
  11   0   0   82.39    4.80
 -11   0   0   70.79    6.40
  11   0   0   75.19    7.90
 -11   0   0   70.59    6.20
 -11   0   0   77.29   10.10
  11   0   0   76.99    9.90
 -11   0   0   82.59    5.30
 -11   0   0   71.99    6.40
 -12   0   0   21.10    4.50
 -12   0   0   20.50    4.30
 -12   0   0   12.30    7.50
 -12   0   0   22.60    4.10
  12   0   0   19.50    3.20
  12   0   0   25.60    5.70
  12   0   0   18.40    4.30
 -12   0   0   35.60    7.80
 -12   0   0   28.90    5.00
 -12   0   0   15.40    3.50
  12   0   0   26.90    4.30
  12   0   0   19.30    3.20
 -13   0   0   86.89    7.50
  13   0   0   92.49    5.90
 -13   0   0   72.49    8.60
  13   0   0   92.79    7.60
 -13   0   0   72.89   11.90
 -13   0   0   83.39    7.80
 -13   0   0  112.69    9.10
  13   0   0   94.39    8.00
  13   0   0   93.29    6.20
 -13   0   0   85.19   10.60
 -13   0   0   88.69    6.60
  13   0   0   68.09    8.90
 -14   0   0   60.59   10.30
  14   0   0   50.49    5.60
 -14   0   0   62.29    7.70
  14   0   0   55.19    6.50
 -14   0   0   63.79   10.70
 -14   0   0   51.99    6.70
  14   0   0   61.49    6.30
 -14   0   0   56.49    6.80
 -14   0   0   47.00    7.10
  14   0   0   61.49    8.10
 -15   0   0   85.69   10.30
  15   0   0   74.69   12.00
 -15   0   0   96.99    9.60
  15   0   0   82.69    8.30
  15   0   0   89.69   10.30
 -15   0   0   81.69   10.60
 -15   0   0   75.59    8.80
 -15   0   0   68.89    7.90
  15   0   0   98.39    9.40
  15   0   0   85.89    6.80
  16   0   0   96.09   11.60
  16   0   0   79.59   10.30
  16   0   0   94.89    7.80
  16   0   0   77.49   13.30
 -16   0   0   83.29   10.90
 -16   0   0  100.09   11.60
 -16   0   0  103.19   10.90
 -16   0   0   87.69   11.00
 -16   0   0  103.39    9.60
 -16   0   0   93.79    9.60
   1   1   0   44.40    2.30
  -1   1   0   45.60    1.70
   1   1   0   45.20    1.90
   1   1   0   47.20    2.20
   1   1   0   49.80    1.50
  -1   1   0   44.80    1.80
   1   1   0   46.80    1.70
  -1   1   0   44.00    1.70
   1   1   0   45.50    2.10
  -1  -1   0   48.50    2.10
  -1  -1   0   47.80    2.30
   1  -1   0   43.20    1.80
  -1  -1   0   45.50    1.90
   1  -1   0   45.00    1.70
  -1  -1   0   46.30    2.00
  -1  -1   0   47.00    1.80
  -1  -1   0   44.10    1.70
   1  -1   0   44.30    1.70
  -1  -1   0   43.90    2.30
  -1  -1   0   46.10    2.00
  -1  -1   0   45.10    2.00
  -1  -1   0   45.80    1.50
   2   1   0   14.90    1.30
   2   1   0   13.00    1.60
  -2   1   0   13.90    1.60
   2   1   0   13.40    1.20
   2   1   0   11.50    1.60
   2   1   0   13.00    1.00
  -2   1   0   14.40    1.30
   2   1   0   10.60    0.90
   2   1   0    9.80    1.50
   2   1   0   13.90    1.40
   2   1   0   14.40    1.40
  -2   1   0   13.50    1.20
  -2   1   0   13.60    1.20
  -2  -1   0   12.50    1.40
   2  -1   0   12.20    1.20
  -2  -1   0   13.50    1.90
   2  -1   0   14.00    1.20
   2  -1   0   13.20    1.00
  -2  -1   0   11.50    0.90
  -2  -1   0   13.60    1.10
  -2  -1   0   14.30    1.40
  -2  -1   0   14.00    1.60
  -2  -1   0   13.60    1.30
   2  -1   0   11.50    1.10
  -2  -1   0   10.70    1.60
  -2  -1   0   15.00    1.40
   2  -1   0   14.60    1.20
  -2  -1   0   10.80    0.90
  -3   1   0  836.92   19.70
   3   1   0  848.72   18.90
   3   1   0  878.71   21.50
   3   1   0  842.02   20.60
   3   1   0  832.42   19.00
   3   1   0  842.22   18.60
  -3   1   0  859.41   20.40
  -3   1   0  843.72   19.40
  -3   1   0  838.62   19.50
  -3   1   0  845.52   19.60
   3   1   0  839.72   19.80
  -3   1   0  822.02   19.30
  -3  -1   0  859.91   19.00
  -3  -1   0  848.02   18.80
   3  -1   0  835.52   19.30
  -3  -1   0  842.72   20.10
  -3  -1   0  847.22   20.30
   3  -1   0  837.52   19.40
  -3  -1   0  873.01   19.90
  -3  -1   0  849.32   19.70
  -3  -1   0  860.51   18.70
  -3  -1   0  849.02   21.30
  -3  -1   0  850.51   19.70
   3  -1   0  827.22   18.70
   3  -1   0  871.31   19.20
  -3  -1   0  834.22   18.50
  -3  -1   0  838.22   19.40
   3  -1   0  853.11   19.70
   3  -1   0  837.62   20.40
  -4   1   0  138.89    4.90
  -4   1   0  142.29    4.80
   4   1   0  136.49    4.20
   4   1   0  142.49    6.00
   4   1   0  133.89    6.50
   4   1   0  137.89    6.50
   4   1   0  145.79    4.30
   4   1   0  140.09    4.40
  -4   1   0  138.09    5.90
  -4   1   0  144.19    5.10
   4   1   0  140.69    5.20
  -4   1   0  141.09    5.40
  -4  -1   0  132.99    6.30
  -4  -1   0  141.29    4.30
  -4  -1   0  144.69    6.60
   4  -1   0  147.79    5.10
  -4  -1   0  144.19    4.80
  -4  -1   0  143.39    4.10
   4  -1   0  139.39    4.50
   4  -1   0  143.19    6.20
  -4  -1   0  142.49    4.20
  -4  -1   0  136.99    5.00
   4  -1   0  137.19    4.70
   4  -1   0  140.49    4.80
   4  -1   0  140.09    3.90
   5   1   0  790.72   22.00
   5   1   0  768.02   18.40
   5   1   0  790.92   18.50
   5   1   0  858.31   19.80
  -5   1   0  784.52   19.40
  -5   1   0  812.22   19.00
  -5   1   0  796.82   19.10
  -5   1   0  776.02   21.00
  -5   1   0  815.32   19.60
   5   1   0  806.12   21.00
  -5   1   0  775.82   20.10
   5   1   0  778.12   18.30
   5   1   0  804.62   22.20
   5  -1   0  761.12   21.10
  -5  -1   0  784.52   18.10
  -5  -1   0  806.62   18.10
  -5  -1   0  801.22   18.50
  -5  -1   0  771.72   21.50
   5  -1   0  797.82   20.40
   5  -1   0  800.32   19.60
  -5  -1   0  765.42   19.10
   5  -1   0  805.32   19.30
   5  -1   0  801.32   18.50
   5  -1   0  780.72   18.90
  -5  -1   0  783.92   21.70
  -5  -1   0  827.72   19.50
  -6   1   0  103.19    4.60
   6   1   0  111.19    7.20
   6   1   0  116.39    5.20
  -6   1   0  112.69    4.50
   6   1   0  107.39    3.90
   6   1   0  102.89    4.10
   6   1   0   95.99    5.80
  -6   1   0   99.19    5.70
   6   1   0  104.79    7.10
  -6   1   0  108.39    6.60
  -6   1   0  102.29    4.90
   6   1   0  108.99    4.10
  -6   1   0  105.99    5.00
  -6  -1   0   98.29    4.60
  -6  -1   0  107.89    3.80
  -6  -1   0  102.39    4.40
  -6  -1   0  102.99    4.00
  -6  -1   0  101.49    6.60
   6  -1   0  105.19    4.00
   6  -1   0  103.89    5.10
  -6  -1   0  104.19    3.60
   6  -1   0  118.19    6.30
  -6  -1   0  105.69    6.70
   6  -1   0  101.99    6.40
   6  -1   0   99.19    4.40
  -7   1   0   70.09    4.40
   7   1   0   71.39    3.30
   7   1   0   62.59    5.40
  -7   1   0   75.59    6.40
  -7   1   0   60.49    3.70
  -7   1   0   68.19    4.50
  -7   1   0   67.79    5.80
   7   1   0   72.49    6.60
   7   1   0   66.09    4.30
   7   1   0   60.59    6.50
  -7   1   0   76.99    4.20
   7   1   0   69.59    3.70
  -7  -1   0   56.89    3.90
   7  -1   0   55.29    5.90
  -7  -1   0   69.19    6.50
  -7  -1   0   70.09    4.00
  -7  -1   0   69.79    3.60
   7  -1   0   72.69    4.40
   7  -1   0   66.99    3.30
  -7  -1   0   57.19    7.20
  -7  -1   0   77.49    3.30
  -8   1   0    5.00    2.20
  -8   1   0    2.20    1.80
  -8   1   0    5.20    1.60
  -8   1   0    7.70    3.30
   8   1   0    5.20    1.80
   8   1   0    4.30    1.60
  -8   1   0    1.80    3.80
   8   1   0    4.30    2.10
   8   1   0    6.80    4.00
   8   1   0    1.60    2.50
   8   1   0    6.00    1.60
  -8   1   0    6.60    2.50
   8   1   0   10.30    4.10
  -8  -1   0    4.90    1.40
  -8  -1   0    6.40    1.80
   8  -1   0    5.40    2.00
  -8  -1   0    5.20    1.90
  -8  -1   0    6.00    3.80
  -8  -1   0    7.80    3.80
  -8  -1   0    7.30    2.30
   8  -1   0    5.50    1.40
  -8  -1   0    2.40    2.00
   8  -1   0    6.90    1.40
   8  -1   0    3.60    2.00
   8  -1   0    9.30    3.50
  -9   1   0  144.19    6.50
   9   1   0  153.58    5.80
  -9   1   0  153.88    7.50
   9   1   0  147.09   10.40
   9   1   0  162.28    6.10
   9   1   0  145.39    9.20
   9   1   0  152.98    7.30
  -9   1   0  179.78   10.30
  -9   1   0  153.58    6.90
  -9   1   0  152.68    9.00
   9   1   0  154.78    6.40
  -9   1   0  141.59    7.10
   9   1   0  151.48   10.40
   9  -1   0  137.79    6.70
   9  -1   0  154.38    5.70
  -9  -1   0  148.49    7.10
  -9  -1   0  162.68    6.00
  -9  -1   0  159.68    6.20
   9  -1   0  148.49    5.20
  -9  -1   0  158.88   10.30
  -9  -1   0  149.79    7.40
  -9  -1   0  149.29    6.70
  -9  -1   0  147.29   10.00
   9  -1   0  155.68    7.20
   9  -1   0  165.28    7.30
 -10   1   0    7.90    2.70
 -10   1   0    3.30    2.40
 -10   1   0    9.40    4.70
  10   1   0    3.90    3.80
 -10   1   0    5.40    4.80
 -10   1   0    4.60    2.60
  10   1   0    7.00    2.00
  10   1   0    7.20    2.00
  10   1   0    7.30    5.00
  10   1   0    8.50    2.60
 -10   1   0    0.30    2.90
  10   1   0    2.60    2.60
  10   1   0    5.10    4.60
 -10  -1   0   10.40    2.90
 -10  -1   0    3.30    3.00
 -10  -1   0    7.10    5.30
  10  -1   0    9.60    3.00
 -10  -1   0   11.00    2.60
  10  -1   0    2.80    2.60
 -10  -1   0    7.00    6.50
  10  -1   0    4.80    1.90
  10  -1   0    5.00    1.70
  10  -1   0    8.60    2.90
 -10  -1   0    5.90    1.90
 -11   1   0    1.10    6.20
  11   1   0    1.80    5.00
  11   1   0   -0.50    2.10
  11   1   0    2.50    2.90
 -11   1   0   -2.40    5.00
  11   1   0   -0.40    4.20
 -11   1   0    3.00    2.80
 -11   1   0   -0.60    2.30
  11   1   0   -2.60    3.00
 -11   1   0    2.80    3.70
 -11   1   0   -0.50    2.90
  11   1   0    3.00    2.40
  11   1   0    6.10    5.70
  11  -1   0    3.30    3.00
  11  -1   0    0.20    1.90
 -11  -1   0   -1.10    2.50
  11  -1   0    3.60    3.20
 -11  -1   0    0.60    2.00
 -11  -1   0    5.00    3.10
 -11  -1   0   -3.00    5.50
 -11  -1   0    9.00    6.00
 -11  -1   0    3.40    2.60
  11  -1   0   -0.70    3.00
  11  -1   0    2.50    2.00
 -11  -1   0    0.40    3.50
 -12   1   0    5.40    3.60
 -12   1   0    8.20    4.40
 -12   1   0    0.20    6.60
 -12   1   0    5.50    3.10
  12   1   0    1.70    4.80
 -12   1   0   14.30    6.70
  12   1   0   -0.30    3.60
 -12   1   0    2.30    3.70
  12   1   0    3.40    2.80
  12   1   0    3.30    3.90
  12   1   0    1.50    6.50
  12   1   0   10.20    6.00
  12   1   0    5.60    2.80
 -12  -1   0  -10.20    6.20
 -12  -1   0    8.40    4.70
 -12  -1   0    4.90    3.70
  12  -1   0    9.20    3.80
  12  -1   0    4.60    3.30
  12  -1   0    7.80    2.50
 -12  -1   0    2.00    2.80
 -12  -1   0    6.60    2.50
 -12  -1   0    3.40    2.90
 -12  -1   0   16.00    7.60
  12  -1   0    3.60    2.30
 -13   1   0   10.10    4.50
  13   1   0    8.70    7.50
  13   1   0   16.30    3.80
  13   1   0   10.60    3.30
 -13   1   0   20.30    8.60
 -13   1   0   13.70    5.20
  13   1   0    7.90    3.90
  13   1   0    6.20    4.60
 -13   1   0    7.90    4.60
 -13   1   0   17.10    7.40
 -13   1   0   11.70    3.90
 -13   1   0    8.10    4.50
  13  -1   0    6.10    4.10
  13  -1   0   10.40    6.00
 -13  -1   0   11.90    4.50
 -13  -1   0    8.10    5.10
  13  -1   0   10.70    3.00
  13  -1   0   11.50    3.10
 -13  -1   0   17.90    8.00
 -13  -1   0   10.20    3.90
 -13  -1   0    9.90    3.20
 -13  -1   0    1.70    3.60
 -13  -1   0    3.20    9.90
  13  -1   0   10.50    4.10
  14   1   0   40.90    6.90
 -14   1   0   53.09    6.50
  14   1   0   46.40   10.00
 -14   1   0   56.09    7.50
  14   1   0   43.70    5.50
 -14   1   0   51.89    9.40
 -14   1   0   62.09    7.30
  14   1   0   45.90    4.90
  14   1   0   49.80    6.10
 -14   1   0   58.09    7.20
 -14   1   0   46.50    6.60
 -14  -1   0   54.19    7.70
  14  -1   0   48.70    5.30
  14  -1   0   47.00    6.40
 -14  -1   0   43.10    6.50
  14  -1   0   47.60    6.60
 -14  -1   0   42.20    5.70
  14  -1   0   49.10    6.10
 -14  -1   0   29.30    9.30
 -14  -1   0   54.59    6.20
 -14  -1   0   34.20   11.00
  14  -1   0   43.10   14.20
 -15   1   0   12.40    7.00
 -15   1   0   15.90    5.30
  15   1   0   21.00    4.40
 -15   1   0   12.10    6.10
  15   1   0   14.30    6.30
 -15   1   0   17.80    6.80
  15   1   0   13.80    5.00
  15   1   0   13.50    9.30
  15   1   0   16.50    5.60
 -15   1   0   26.10    7.40
  15  -1   0   20.30    8.50
 -15  -1   0   21.40    4.80
 -15  -1   0   14.80    6.20
  15  -1   0   18.10    5.90
  15  -1   0   20.20    4.50
 -15  -1   0   23.70    5.80
 -15  -1   0    9.30    5.50
  15  -1   0   29.10    6.40
 -15  -1   0    7.80    7.70
  15  -1   0   11.40    3.80
 -16   1   0   20.40    7.50
  16   1   0    6.60    7.00
 -16   1   0    4.30    8.60
 -16   1   0   -7.40    6.00
  16   1   0   -0.20    5.80
  16   1   0   21.50   12.80
  16   1   0   10.30    4.70
 -16   1   0    6.40    7.50
 -16   1   0    0.40    5.50
  16  -1   0    1.80    9.80
  16  -1   0    6.90    6.30
 -16  -1   0    4.20    6.40
 -16  -1   0   -1.60    6.00
 -16  -1   0    1.20    4.80
 -16  -1   0    5.50    6.10
  16  -1   0    3.80    4.30
  16  -1   0    1.40    6.10
   0   2   0  147.39    4.60
   0   2   0  142.09    5.00
   0   2   0  144.39    4.10
   0   2   0  151.78    4.30
   0   2   0  143.59    4.40
   0   2   0  145.99    4.50
   0   2   0  144.39    4.80
   0  -2   0  145.39    4.40
   0  -2   0  144.89    5.00
   0  -2   0  144.59    4.40
   0  -2   0  148.59    4.20
   0  -2   0  148.59    4.70
   0  -2   0  144.09    4.70
   1   2   0  716.03   16.10
   1   2   0  702.23   17.40
   1   2   0  707.13   16.80
  -1   2   0  682.43   16.50
  -1   2   0  685.63   16.40
   1   2   0  716.63   17.20
  -1   2   0  715.63   16.70
   1   2   0  694.73   16.60
   1   2   0  701.33   17.60
   1   2   0  705.83   16.70
   1   2   0  714.93   15.70
  -1   2   0  693.93   16.30
  -1   2   0  703.63   16.50
  -1  -2   0  731.13   15.40
   1  -2   0  691.13   16.60
  -1  -2   0  718.53   17.60
   1  -2   0  702.93   16.30
   1  -2   0  710.93   16.50
  -1  -2   0  719.83   17.50
  -1  -2   0  709.93   16.70
  -1  -2   0  728.13   17.20
  -1  -2   0  705.53   16.10
  -1  -2   0  728.13   17.50
   1  -2   0  685.43   16.40
  -1  -2   0  705.13   16.60
  -1  -2   0  709.53   15.70
  -1  -2   0  720.43   16.80
   2   2   0   23.00    2.10
  -2   2   0   29.10    2.10
   2   2   0   21.80    2.40
   2   2   0   28.80    2.40
   2   2   0   22.70    1.80
   2   2   0   16.80    2.40
  -2   2   0   26.10    1.90
   2   2   0   24.20    2.20
   2   2   0   23.20    3.00
  -2   2   0   21.90    1.90
  -2  -2   0   23.70    2.00
   2  -2   0   25.60    2.10
   2  -2   0   23.30    1.90
  -2  -2   0   19.30    1.40
   2  -2   0   27.40    1.80
  -2  -2   0   20.00    2.60
  -2  -2   0   25.90    2.30
  -2  -2   0   20.60    2.40
  -2  -2   0   23.80    2.90
  -2  -2   0   28.10    2.30
  -2  -2   0   26.30    2.30
   2  -2   0   23.90    1.90
  -2  -2   0   28.40    2.50
   2  -2   0   28.80    2.10
   3   2   0 9688.33  208.28
   3   2   0 9496.75  208.68
   3   2   0 9678.73  208.48
  -3   2   0 9822.42  206.38
  -3  -2   0 9956.30  207.78
  -3  -2   0 9575.44  207.88
  -3  -2   0 9999.00  208.48
   4   2   0 3811.32   82.49
   4   2   0 3911.81   83.89
   4   2   0 3861.01   85.59
   4   2   0 3853.41   82.79
  -4   2   0 3804.12   83.39
   4   2   0 3858.51   84.09
  -4   2   0 3724.33   82.99
  -4   2   0 3704.33   83.09
  -4   2   0 3817.62   83.59
  -4   2   0 3763.62   83.09
   4   2   0 3988.90   85.49
   4   2   0 3931.31   86.29
  -4  -2   0 3767.72   82.09
  -4  -2   0 3864.11   83.59
  -4  -2   0 3702.63   81.89
  -4  -2   0 3908.11   83.59
  -4  -2   0 3895.51   85.29
  -4  -2   0 3826.12   85.49
  -4  -2   0 4048.59   84.39
   4  -2   0 3920.41   82.79
  -4  -2   0 3968.90   84.69
  -4  -2   0 3903.41   83.79
   4  -2   0 3731.43   83.29
  -4  -2   0 3826.72   82.49
   4  -2   0 3722.83   82.89
   4  -2   0 3708.13   82.19
   4  -2   0 3781.02   82.69
  -5   2   0   99.49    4.70
   5   2   0  103.89    6.90
  -5   2   0  102.09    4.70
   5   2   0  107.49    4.20
   5   2   0  106.59    6.50
  -5   2   0  107.99    5.70
   5   2   0  103.29    5.10
  -5   2   0  104.79    5.00
  -5   2   0  109.69    4.70
  -5   2   0  100.39    4.80
  -5  -2   0  105.99    3.80
  -5  -2   0   96.89    5.00
  -5  -2   0  101.49    6.50
  -5  -2   0  102.09    3.60
   5  -2   0  103.99    4.80
  -5  -2   0  104.69    5.20
  -5  -2   0  102.79    5.00
  -5  -2   0   99.39    5.50
  -5  -2   0  103.79    4.40
  -5  -2   0  104.69    3.60
  -5  -2   0   96.99    6.20
  -5  -2   0  103.49    5.40
  -5  -2   0  104.99    4.10
   5  -2   0   98.29    4.40
   5  -2   0   97.39    3.80
   5  -2   0  104.69    4.50
   5  -2   0  101.39    4.30
  -6   2   0   12.80    2.30
  -6   2   0    5.70    1.70
  -6   2   0    3.10    1.60
   6   2   0    5.60    1.50
   6   2   0    7.00    3.50
  -6   2   0    1.70    2.10
  -6   2   0    4.50    2.00
   6   2   0   11.70    1.90
  -6   2   0    0.40    2.40
   6   2   0    1.20    2.70
   6   2   0    4.90    2.50
  -6  -2   0    5.60    1.50
   6  -2   0    7.70    1.90
  -6  -2   0   12.30    2.60
   6  -2   0    4.90    1.60
  -6  -2   0    0.90    3.40
  -6  -2   0    3.90    1.00
  -6  -2   0    8.70    1.30
  -6  -2   0    5.60    1.50
  -6  -2   0    5.30    3.50
   6  -2   0    9.80    2.00
   6  -2   0    5.10    1.30
   7   2   0   82.59    7.70
   7   2   0   95.69    4.40
   7   2   0   87.39    7.80
   7   2   0   93.99    5.50
  -7   2   0   92.19    5.80
  -7   2   0   99.19    5.10
  -7   2   0   87.89    5.10
   7   2   0   89.39    6.80
  -7   2   0   92.69    5.50
   7   2   0   99.29    4.00
  -7   2   0   99.49    7.00
   7   2   0   99.09    4.60
   7  -2   0   91.39    4.80
  -7  -2   0   93.89    4.80
  -7  -2   0  102.49    7.90
  -7  -2   0   89.69    6.00
   7  -2   0   92.79    3.70
   7  -2   0   94.39    5.00
  -7  -2   0   93.29    5.50
  -7  -2   0   97.29    7.30
   7  -2   0   98.59    5.30
  -7  -2   0   98.59    3.90
  -7  -2   0  102.79    4.10
   7  -2   0   87.09    4.30
  -7  -2   0   94.09    5.80
  -7  -2   0   98.59    4.40
  -7  -2   0   82.29    6.50
  -8   2   0  127.59    6.40
   8   2   0  124.49    8.40
   8   2   0  123.89    6.70
  -8   2   0  126.89    9.70
  -8   2   0  128.99    7.30
   8   2   0  131.29    5.10
   8   2   0  127.89    9.70
   8   2   0  122.39    5.40
   8   2   0  126.79    5.50
  -8   2   0  131.79    6.20
  -8   2   0  118.19    6.40
   8   2   0  130.89    9.70
  -8   2   0  134.39    7.00
  -8  -2   0  129.29    5.40
   8  -2   0  124.99    5.80
  -8  -2   0  130.69    5.00
   8  -2   0  126.99    4.30
  -8  -2   0  132.89    5.00
  -8  -2   0  128.19    6.00
  -8  -2   0  130.59    7.20
   8  -2   0  135.69    6.20
  -8  -2   0  127.89    9.20
  -8  -2   0  126.79    7.40
  -8  -2   0  130.69    7.10
  -8  -2   0  160.38    9.90
   8  -2   0  131.99    5.40
  -8  -2   0  129.99    6.90
  -8  -2   0  118.69    4.80
   8  -2   0  124.99    6.50
  -9   2   0   -0.30    2.00
   9   2   0    0.30    1.80
  -9   2   0    0.70    2.70
   9   2   0   -1.30    2.50
  -9   2   0    2.80    2.30
   9   2   0   -1.90    1.50
   9   2   0    1.50    1.80
   9   2   0    7.60    5.00
   9   2   0    4.40    4.30
  -9   2   0    6.60    4.20
   9   2   0   -3.30    3.70
  -9   2   0    1.40    2.00
  -9   2   0   -6.50    3.30
   9  -2   0   -0.80    2.10
  -9  -2   0    2.10    1.40
  -9  -2   0    3.40    3.10
  -9  -2   0   -1.10    1.40
  -9  -2   0    2.50    1.60
  -9  -2   0    2.40    2.90
  -9  -2   0   -0.20    4.60
  -9  -2   0    1.80    2.10
   9  -2   0    0.30    2.10
  -9  -2   0    0.50    2.90
  -9  -2   0    1.60    3.80
  -9  -2   0   -1.50    1.90
   9  -2   0    2.70    1.80
 -10   2   0   10.60    5.00
  10   2   0   11.90    5.10
 -10   2   0   17.50    3.40
  10   2   0   19.20    3.10
 -10   2   0   16.20    4.90
 -10   2   0   19.70    3.80
 -10   2   0   29.30    4.90
 -10   2   0   13.00    3.00
  10   2   0   21.00    6.70
  10   2   0   23.00    3.50
  10   2   0   14.30    2.50
  10   2   0   21.10    4.10
  10   2   0   17.40    4.80
 -10  -2   0   22.90    4.50
 -10  -2   0   22.30    2.70
 -10  -2   0   12.50    6.00
 -10  -2   0   21.70    3.20
  10  -2   0   14.70    3.60
  10  -2   0   24.20    3.90
 -10  -2   0   24.40    3.60
 -10  -2   0   26.00    4.50
 -10  -2   0   13.90    4.40
 -10  -2   0   21.30    2.90
 -10  -2   0   37.20    6.70
  10  -2   0   26.20    3.10
 -11   2   0    0.90    5.90
  11   2   0    4.40    2.80
  11   2   0    6.10    6.30
  11   2   0    2.80    3.30
  11   2   0    6.50    2.60
  11   2   0    9.30    6.00
 -11   2   0    6.70    3.50
  11   2   0    8.80    2.80
 -11   2   0    4.50    4.80
 -11   2   0    1.60    2.80
  11   2   0   -1.70    5.00
 -11   2   0    4.60    3.80
 -11   2   0    2.90    2.80
 -11  -2   0    2.50    2.40
  11  -2   0    8.40    2.40
 -11  -2   0    9.60    6.50
 -11  -2   0    6.30    3.10
  11  -2   0    6.40    3.40
  11  -2   0    5.60    3.00
 -11  -2   0    3.70    4.30
 -11  -2   0    3.80    4.50
 -11  -2   0   13.10    6.80
  11  -2   0    4.10    3.20
 -11  -2   0    1.30    3.70
  11  -2   0    6.50    2.10
 -11  -2   0    4.50    2.10
 -11  -2   0    6.40    3.00
  12   2   0   46.70    9.30
  12   2   0   41.70    8.90
 -12   2   0   40.60    6.80
 -12   2   0   30.50    7.90
  12   2   0   43.00    5.30
 -12   2   0   49.50    6.10
  12   2   0   44.70    5.50
 -12   2   0   53.79    6.60
 -12   2   0   48.40    6.40
  12   2   0   40.90    9.10
 -12   2   0   47.30    5.90
  12   2   0   57.09    7.10
  12   2   0   51.29    5.30
 -12  -2   0   44.90    5.70
 -12  -2   0   29.70    9.80
  12  -2   0   40.30    5.70
 -12  -2   0   40.60    5.00
  12  -2   0   41.80    3.90
  12  -2   0   50.39    6.10
 -12  -2   0   43.80    4.30
  12  -2   0   43.70    5.50
 -12  -2   0   52.79    6.90
  12  -2   0   44.50    4.80
 -12  -2   0   43.70    7.10
 -12  -2   0   36.50    6.90
 -12  -2   0   58.99    6.20
 -12  -2   0   45.10    8.90
  13   2   0   39.70    6.80
 -13   2   0   54.99    7.00
 -13   2   0   50.99    6.20
  13   2   0   48.10    5.70
  13   2   0   49.60   11.00
  13   2   0   52.99    5.60
 -13   2   0   56.09    7.30
  13   2   0   62.19   10.30
 -13   2   0   55.69    9.70
 -13   2   0   45.60    6.80
  13   2   0   47.60    9.20
  13   2   0   50.89    6.10
 -13   2   0   56.69    7.90
  13  -2   0   50.59    5.50
 -13  -2   0   53.49    5.80
  13  -2   0   53.19    6.30
 -13  -2   0   44.20    5.70
  13  -2   0   57.89    6.70
 -13  -2   0   49.60    5.10
 -13  -2   0   50.79    5.80
  13  -2   0   42.40    4.50
 -13  -2   0   51.29   10.40
 -13  -2   0   53.69    7.20
  14   2   0   32.90    5.60
 -14   2   0   35.50    5.90
  14   2   0   39.00    5.20
  14   2   0   29.70    6.80
  14   2   0   37.80    4.90
  14   2   0   27.00    9.50
 -14   2   0   35.50    7.00
 -14   2   0   27.50    6.70
 -14   2   0   28.50    6.50
 -14   2   0   18.60   10.40
 -14   2   0   33.70    5.80
 -14  -2   0   36.50    5.40
 -14  -2   0   21.10    5.60
 -14  -2   0   28.80    5.20
  14  -2   0   27.10    5.80
 -14  -2   0   36.00    4.70
 -14  -2   0   23.50    7.50
  14  -2   0   34.70    4.80
  14  -2   0   33.40    4.10
  14  -2   0   34.90    5.90
  15   2   0   33.50    5.80
  15   2   0   38.70    6.90
 -15   2   0   37.30    7.00
  15   2   0   27.60   10.70
 -15   2   0   22.10    8.20
 -15   2   0   37.50    7.10
 -15   2   0   26.90    6.60
  15   2   0   26.50    7.10
 -15  -2   0   27.60    5.60
  15  -2   0   35.40    4.60
 -15  -2   0   36.00    6.50
 -15  -2   0   28.10    6.10
 -15  -2   0   24.40    5.30
  15  -2   0   29.30    6.20
 -15  -2   0   41.10    7.00
  15  -2   0   26.90    6.10
  15  -2   0   27.70    8.00
 -16   2   0    2.20    6.00
 -16   2   0   12.70    7.20
 -16   2   0   10.40    9.30
 -16   2   0   -8.50    7.00
  16   2   0   -0.40    6.90
  16   2   0   -1.70    6.30
  16   2   0  -12.40   10.40
  16  -2   0    2.00    6.10
 -16  -2   0    3.30    5.60
  16  -2   0    8.40    6.60
 -16  -2   0    1.20    5.80
 -16  -2   0    7.40    4.60
  16  -2   0    0.90    4.10
  16  -2   0    2.10    8.10
 -16  -2   0   -4.20    6.00
   0   3   0   -0.50    0.80
   0   3   0    1.20    0.90
   0   3   0   -0.40    0.90
   0   3   0    1.20    1.00
   0   3   0    0.80    0.90
   0   3   0   -1.10    1.20
   0   3   0    2.30    1.40
   0   3   0   -1.20    1.30
   0  -3   0    0.40    0.90
   0  -3   0   -0.70    0.90
   0  -3   0    2.00    1.20
   0  -3   0   -0.20    0.80
   0  -3   0    1.90    1.10
   1   3   0  115.19    4.80
  -1   3   0  112.29    4.40
   1   3   0  116.69    5.50
   1   3   0  122.59    4.70
  -1   3   0  126.19    4.70
   1   3   0  116.19    3.80
   1   3   0  111.19    5.70
  -1   3   0  119.09    3.50
   1   3   0  119.29    3.90
  -1   3   0  126.29    4.60
   1   3   0  114.39    4.70
  -1   3   0  124.89    4.50
   1   3   0  119.99    5.20
  -1   3   0  118.99    4.40
   1   3   0  120.49    4.30
  -1  -3   0  101.39    4.20
  -1  -3   0  112.59    4.70
  -1  -3   0  114.89    4.90
  -1  -3   0  116.29    5.80
  -1  -3   0  112.59    5.20
  -1  -3   0  116.09    4.20
   1  -3   0  115.69    4.40
   1  -3   0  123.09    4.40
   1  -3   0  121.09    4.60
  -1  -3   0  127.29    5.40
   1  -3   0  117.69    4.80
   1  -3   0  117.69    4.60
  -1  -3   0  114.99    4.50
   2   3   0  231.38    6.70
   2   3   0  225.68    8.20
  -2   3   0  245.58    7.40
  -2   3   0  240.68    7.50
   2   3   0  242.78    7.50
  -2   3   0  229.08    7.60
   2   3   0  243.98    9.10
   2   3   0  234.38    8.00
  -2   3   0  237.78    7.00
   2   3   0  237.68    8.20
  -2  -3   0  237.98    8.80
  -2  -3   0  235.58    8.00
   2  -3   0  244.68    7.40
  -2  -3   0  228.38    8.40
  -2  -3   0  222.98    8.00
  -2  -3   0  233.28    7.90
   2  -3   0  234.98    7.40
  -2  -3   0  248.68    7.90
  -2  -3   0  236.28    7.40
   2  -3   0  241.58    7.10
  -2  -3   0  241.68    8.70
  -2  -3   0  237.38    6.80
  -2  -3   0  244.38    6.20
   2  -3   0  240.58    7.50
   3   3   0  195.18    7.50
   3   3   0  186.28    7.00
   3   3   0  179.88    8.40
   3   3   0  192.08    6.90
   3   3   0  187.68    8.20
  -3   3   0  188.58    6.60
  -3   3   0  183.68    6.50
   3   3   0  191.28    7.90
  -3   3   0  188.38    6.70
  -3  -3   0  191.28    7.50
  -3  -3   0  192.58    7.50
   3  -3   0  187.28    6.20
  -3  -3   0  174.48    7.90
  -3  -3   0  192.58    6.70
  -3  -3   0  188.18    7.20
  -3  -3   0  185.18    7.20
  -3  -3   0  190.28    5.70
  -3  -3   0  197.78    7.10
   3  -3   0  189.18    6.60
  -3  -3   0  187.08    6.30
   3  -3   0  191.08    6.50
  -3  -3   0  203.48    8.00
   3  -3   0  190.58    6.60
  -4   3   0  119.79    5.20
  -4   3   0  121.49    5.30
   4   3   0  117.79    5.90
  -4   3   0  136.49    5.60
   4   3   0  116.99    6.70
   4   3   0  125.79    7.00
   4   3   0  126.69    5.70
   4  -3   0  124.09    5.40
  -4  -3   0  124.39    5.80
  -4  -3   0  115.49    5.70
  -4  -3   0  121.99    5.20
   4  -3   0  117.59    4.90
  -4  -3   0  126.79    4.90
  -4  -3   0  121.89    7.00
  -4  -3   0  104.29    5.90
  -4  -3   0  114.09    5.70
  -4  -3   0  125.59    6.60
  -4  -3   0  132.29    4.40
   4  -3   0  122.19    5.00
   4  -3   0  124.49    5.10
  -4  -3   0  134.29    4.80
  -4  -3   0  124.99    6.50
   5   3   0  111.39    6.00
  -5   3   0  104.69    5.60
  -5   3   0  104.39    5.50
   5   3   0   97.89    6.60
   5   3   0  109.69    5.50
   5   3   0  101.49    6.70
   5   3   0  103.49    5.80
  -5   3   0  102.29    5.10
  -5   3   0  103.79    5.30
   5   3   0  105.99    7.30
   5  -3   0   92.89    4.80
  -5  -3   0   98.29    3.90
  -5  -3   0  113.89    5.70
   5  -3   0  104.29    5.30
   5  -3   0  109.29    5.00
   5  -3   0  106.59    4.90
  -5  -3   0  103.79    5.80
  -5  -3   0  107.39    4.30
  -5  -3   0  109.29    4.40
  -5  -3   0   90.69    6.90
  -5  -3   0  106.39    6.30
  -5  -3   0  104.89    4.80
   5  -3   0   99.99    4.60
  -5  -3   0   98.69    6.60
  -5  -3   0  110.59    6.30
  -5  -3   0  103.99    5.80
   6   3   0  108.79    8.30
  -6   3   0  109.49    5.60
  -6   3   0  116.39    5.60
   6   3   0  105.09    7.60
  -6   3   0  111.99    5.90
   6   3   0  111.99    6.20
  -6   3   0  122.19    6.50
  -6   3   0  119.99    6.20
   6   3   0  109.19    7.40
  -6  -3   0  111.69    6.60
  -6  -3   0  114.99    5.10
  -6  -3   0  113.09    7.90
  -6  -3   0  115.59    4.50
   6  -3   0  111.69    4.80
  -6  -3   0  116.79    8.10
   6  -3   0  122.19    5.40
  -6  -3   0  115.39    6.40
  -6  -3   0  119.89    6.20
  -6  -3   0  117.79    4.60
  -6  -3   0  123.59    5.20
  -6  -3   0  107.79    7.90
  -6  -3   0  120.69    7.00
   6  -3   0  114.89    5.40
   6  -3   0  111.99    5.40
   6  -3   0  118.19    5.80
  -7   3   0   35.40    4.20
  -7   3   0   45.10    5.50
  -7   3   0   37.00    5.00
   7   3   0   42.70    4.60
  -7   3   0   41.00    3.90
   7   3   0   46.50    6.40
   7   3   0   35.90    5.60
  -7   3   0   43.10    4.10
   7   3   0   42.90    3.70
   7   3   0   52.69    7.00
   7  -3   0   39.50    3.60
  -7  -3   0   45.80    6.50
  -7  -3   0   44.60    2.90
  -7  -3   0   46.60    4.90
  -7  -3   0   33.70    4.60
  -7  -3   0   43.90    3.60
  -7  -3   0   41.70    3.50
   7  -3   0   43.10    4.00
  -7  -3   0   46.70    4.80
   7  -3   0   44.50    3.60
  -7  -3   0   37.20    3.20
   7  -3   0   45.90    3.20
  -7  -3   0   41.70    5.40
   7  -3   0   44.30    4.10
  -7  -3   0   44.50    5.80
   8   3   0   -1.30    2.10
   8   3   0   -1.10    3.30
   8   3   0   -1.20    1.30
  -8   3   0    0.90    2.70
  -8   3   0    0.80    2.20
  -8   3   0    0.00    3.40
  -8   3   0    0.40    2.00
   8   3   0    1.40    4.20
  -8   3   0    0.40    2.30
   8   3   0   -0.90    2.70
   8   3   0    1.80    4.10
   8   3   0    2.40    2.10
  -8   3   0   -0.70    2.60
   8  -3   0    3.20    1.60
  -8  -3   0    3.90    4.70
  -8  -3   0    1.20    1.30
  -8  -3   0    7.20    3.40
  -8  -3   0    4.00    2.80
   8  -3   0   -0.30    1.80
   8  -3   0    2.00    1.90
   8  -3   0   -1.00    2.00
  -8  -3   0    0.90    1.70
   8  -3   0   -1.30    2.20
  -8  -3   0   -0.90    1.60
  -8  -3   0   -3.40    2.40
  -8  -3   0    0.30    4.30
  -8  -3   0   -1.30    2.90
   9   3   0   78.39    5.30
   9   3   0   79.79    8.30
  -9   3   0   77.49    6.60
   9   3   0   70.19    6.40
  -9   3   0   80.19    6.10
  -9   3   0   73.39    8.10
   9   3   0   76.99    9.60
  -9   3   0   79.59    6.00
   9   3   0   72.89    5.00
   9   3   0   71.49    9.10
  -9   3   0   85.69    5.70
  -9   3   0   79.29    6.20
  -9  -3   0   75.39    4.30
   9  -3   0   73.59    6.00
  -9  -3   0   73.29    6.90
  -9  -3   0   92.19   10.00
  -9  -3   0   83.19    6.60
  -9  -3   0   73.79    4.50
   9  -3   0   70.29    4.70
  -9  -3   0   88.99    7.60
   9  -3   0   76.39    4.10
  -9  -3   0   70.89    6.70
   9  -3   0   85.69    5.50
   9  -3   0   81.79    5.90
  -9  -3   0   75.89    5.10
  -9  -3   0   77.89    4.00
  -9  -3   0   71.99    9.20
  10   3   0   41.60    7.60
 -10   3   0   37.30    5.10
  10   3   0   31.70    6.30
 -10   3   0   40.70    5.40
 -10   3   0   34.30    4.80
  10   3   0   32.10    4.10
 -10   3   0   41.30    7.00
 -10   3   0   28.50    4.50
  10   3   0   31.90    4.80
 -10   3   0   40.00    5.20
  10   3   0   25.60    6.40
 -10  -3   0   26.20    3.00
 -10  -3   0   30.50    7.30
  10  -3   0   32.30    4.90
  10  -3   0   34.40    3.10
 -10  -3   0   39.70    3.80
 -10  -3   0   32.10    3.50
 -10  -3   0   38.40    5.60
 -10  -3   0   35.30    5.40
  10  -3   0   36.80    4.00
  10  -3   0   39.50    5.00
 -10  -3   0   29.40    5.60
 -10  -3   0   29.70    3.30
 -10  -3   0   27.80    5.40
  10  -3   0   35.70    4.50
 -10  -3   0   30.00    4.20
 -10  -3   0   23.60    5.90
  11   3   0  183.78   13.20
 -11   3   0  193.48   13.10
 -11   3   0  178.98   10.10
 -11   3   0  173.58   10.60
 -11   3   0  169.68    9.10
  11   3   0  184.38   14.30
  11   3   0  210.78    8.90
  11   3   0  160.58   10.10
 -11   3   0  188.48   10.00
  11   3   0  197.88   15.20
 -11  -3   0  188.78    7.40
 -11  -3   0  177.48    7.10
 -11  -3   0  208.48   14.80
  11  -3   0  183.98    7.80
 -11  -3   0  186.48   12.20
 -11  -3   0  181.68   11.00
 -11  -3   0  173.28   15.20
 -11  -3   0  189.78    9.20
 -11  -3   0  206.28    7.90
 -11  -3   0  179.78    7.00
  11  -3   0  190.48    9.90
 -11  -3   0  176.88   11.40
  11  -3   0  197.48    9.90
 -12   3   0   94.99   10.50
 -12   3   0   76.29    8.50
 -12   3   0   74.89    7.40
 -12   3   0   88.69    9.50
 -12   3   0   73.79    7.40
  12   3   0   75.79   10.80
  12   3   0  114.89   14.30
  12   3   0   77.79    8.30
  12   3   0   80.89   11.70
  12   3   0   76.89    6.90
 -12  -3   0   84.39    6.90
  12  -3   0   87.09    8.20
 -12  -3   0   79.99    6.20
 -12  -3   0   77.29    5.60
 -12  -3   0   85.09    9.90
  12  -3   0   86.89    6.00
 -12  -3   0   84.69   10.10
 -12  -3   0   84.59    5.20
 -12  -3   0   89.39   12.20
  12  -3   0   80.89    7.90
 -13   3   0   14.70    4.70
 -13   3   0   17.10    9.30
 -13   3   0   16.30    5.00
  13   3   0   36.40    9.80
  13   3   0   31.20    5.20
  13   3   0   22.50    8.80
  13   3   0   11.00    5.50
 -13   3   0   10.30    6.00
  13   3   0   17.20    5.80
 -13   3   0   11.30    5.50
  13   3   0    6.10    8.30
 -13  -3   0   15.20    4.00
 -13  -3   0   21.30    3.80
  13  -3   0   21.10    3.20
 -13  -3   0   21.30    7.50
 -13  -3   0   20.00    4.00
  13  -3   0   19.80    3.70
  13  -3   0   17.30    5.20
  13  -3   0    8.50    4.50
 -13  -3   0   12.00    4.20
  14   3   0    0.50    9.10
 -14   3   0    5.00    4.80
  14   3   0   -2.00    8.20
 -14   3   0    5.30    4.80
 -14   3   0    4.20    7.00
  14   3   0  -11.60    5.60
  14   3   0   -8.10   17.30
  14   3   0    4.60    5.10
 -14   3   0    0.10    4.70
 -14   3   0   11.30   10.40
  14   3   0   -8.80    4.40
 -14  -3   0    4.90    4.00
 -14  -3   0   -2.10    3.90
  14  -3   0   -8.90    4.70
 -14  -3   0    1.70    4.20
  14  -3   0    4.60    4.20
  14  -3   0   -1.10    2.90
  14  -3   0   -4.60    4.80
 -14  -3   0   -0.20    4.20
 -14  -3   0    1.80    3.20
  15   3   0   10.40    6.90
  15   3   0   10.30    7.50
 -15   3   0    0.90    6.00
 -15   3   0    7.80    5.50
 -15   3   0  -10.10    5.80
  15   3   0   14.60   11.10
  15   3   0   10.00    6.40
 -15   3   0    8.20    8.40
 -15  -3   0    2.70    4.00
  15  -3   0   -5.00    5.30
  15  -3   0    3.50    3.80
  15  -3   0    5.20    5.70
 -15  -3   0   12.00    5.30
 -15  -3   0   -8.50    4.90
 -15  -3   0   11.70    5.90
 -15  -3   0   11.50    4.60
   0   4   0  158.38    5.80
   0   4   0  157.88    5.50
   0   4   0  157.48    6.90
   0   4   0  162.58    6.00
   0   4   0  166.88    5.60
   0   4   0  153.68    6.10
   0  -4   0  154.68    5.90
   0  -4   0  159.98    5.50
   0  -4   0  162.98    5.90
   0  -4   0  161.18    6.40
   0  -4   0  159.88    6.40
  -1   4   0  111.89    5.00
  -1   4   0  115.49    5.10
   1   4   0  119.09    5.80
  -1   4   0  115.89    5.10
   1   4   0  111.19    5.10
  -1   4   0  108.09    5.10
   1   4   0  112.49    6.20
  -1   4   0  105.89    4.70
   1   4   0  121.79    4.80
   1   4   0  123.99    4.30
  -1   4   0  106.19    5.60
   1   4   0  117.99    5.30
   1   4   0  110.69    6.00
  -1   4   0  116.09    5.30
   1   4   0  114.49    4.40
  -1  -4   0  116.69    4.90
  -1  -4   0  114.49    5.80
   1  -4   0  112.79    5.10
  -1  -4   0  118.49    4.70
  -1  -4   0  123.59    5.70
   1  -4   0  117.09    4.80
  -1  -4   0  112.59    4.20
   1  -4   0  117.09    4.80
  -1  -4   0  115.89    5.20
  -1  -4   0  119.09    5.10
   1  -4   0  110.29    4.80
  -2   4   0   49.00    3.60
   2   4   0   53.89    4.00
   2   4   0   53.49    3.00
   2   4   0   51.99    4.00
   2   4   0   48.00    4.40
   2   4   0   62.99    5.20
   2   4   0   52.09    2.60
  -2   4   0   56.59    3.60
   2   4   0   51.29    3.10
  -2   4   0   56.39    3.60
   2   4   0   48.90    4.10
  -2   4   0   56.89    3.80
  -2  -4   0   47.70    4.10
  -2  -4   0   51.69    2.70
   2  -4   0   58.49    3.40
  -2  -4   0   48.10    4.50
   2  -4   0   48.00    3.40
  -2  -4   0   44.10    4.10
  -2  -4   0   52.09    3.60
  -2  -4   0   55.19    4.40
   2  -4   0   59.59    3.80
  -2  -4   0   56.09    4.10
  -2  -4   0   58.89    5.10
  -2  -4   0   50.99    3.10
   2  -4   0   53.09    3.50
   3   4   0   42.10    5.40
  -3   4   0   37.40    3.40
   3   4   0   34.20    3.60
  -3   4   0   36.20    3.50
   3   4   0   31.70    3.50
   3   4   0   36.10    4.30
   3   4   0   36.70    2.60
  -3   4   0   37.40    3.20
  -3  -4   0   39.40    4.80
  -3  -4   0   35.90    2.80
  -3  -4   0   32.70    3.90
   3  -4   0   31.10    3.10
  -3  -4   0   35.40    4.30
  -3  -4   0   38.60    4.10
  -3  -4   0   41.10    5.00
  -3  -4   0   37.90    4.00
  -3  -4   0   37.40    4.10
   3  -4   0   33.50    3.20
  -3  -4   0   33.20    3.60
  -3  -4   0   33.60    2.30
  -3  -4   0   32.90    3.00
   3  -4   0   37.30    3.00
   4   4   0 1539.65   38.60
   4   4   0 1588.54   37.30
  -4   4   0 1604.44   36.80
  -4   4   0 1460.85   37.90
   4   4   0 1594.14   39.60
   4   4   0 1558.84   38.00
  -4   4   0 1318.87   36.10
  -4   4   0 1595.14   36.50
   4   4   0 1528.35   39.90
  -4  -4   0 1557.14   36.40
  -4  -4   0 1526.05   35.60
   4  -4   0 1543.65   36.50
  -4  -4   0 1574.04   38.70
   4  -4   0 1568.34   36.50
  -4  -4   0 1604.14   38.10
   4  -4   0 1608.94   35.80
   4  -4   0 1537.55   36.20
  -4  -4   0 1408.56   35.70
  -4  -4   0 1501.05   38.70
  -4  -4   0 1562.64   37.40
  -4  -4   0 1661.63   39.50
  -4  -4   0 1384.76   39.80
   4  -4   0 1587.04   36.20
  -4  -4   0 1571.14   37.60
  -4  -4   0 1544.75   35.80
   5   4   0   71.69    7.20
  -5   4   0   74.79    4.80
  -5   4   0   69.59    4.60
   5   4   0   69.29    6.70
   5   4   0   82.29    5.30
   5   4   0   69.19    5.60
  -5   4   0   74.29    5.10
  -5   4   0   69.89    4.90
   5   4   0   56.19    5.90
   5  -4   0   66.09    4.60
  -5  -4   0   72.09    5.50
   5  -4   0   70.99    4.40
  -5  -4   0   72.49    4.70
  -5  -4   0   67.39    6.20
   5  -4   0   72.19    4.80
  -5  -4   0   69.39    3.70
  -5  -4   0   69.59    4.10
  -5  -4   0   79.29    6.00
  -5  -4   0   74.39    7.10
  -5  -4   0   75.79    5.60
  -5  -4   0   72.99    5.50
   5  -4   0   74.09    4.50
  -5  -4   0   76.89    4.10
   5  -4   0   73.79    4.70
   6   4   0  137.99   10.00
  -6   4   0  155.88    7.50
   6   4   0  148.99    7.40
   6   4   0  146.59    8.00
  -6   4   0  145.89    7.10
  -6   4   0  142.49    7.20
  -6   4   0  153.28    7.10
   6   4   0  148.39    9.50
   6   4   0  152.38    9.40
   6  -4   0  140.29    6.70
  -6  -4   0  170.28    6.90
  -6  -4   0  141.69    5.90
  -6  -4   0  153.28    7.90
  -6  -4   0  157.48    9.90
  -6  -4   0  149.88    8.40
  -6  -4   0  152.18    7.90
   6  -4   0  161.18    7.00
   6  -4   0  146.29    6.40
  -6  -4   0  148.49    5.60
  -6  -4   0  149.79    9.00
  -6  -4   0  138.49    8.40
  -6  -4   0  146.89    5.80
   6  -4   0  149.69    6.50
  -6  -4   0  163.98    7.90
   6  -4   0  153.18    7.20
  -7   4   0  465.95   14.40
   7   4   0  421.96   17.30
  -7   4   0  457.45   14.60
  -7   4   0  445.16   14.30
   7   4   0  434.86   18.30
  -7   4   0  430.76   14.40
   7   4   0  420.56   17.10
  -7  -4   0  452.55   17.40
   7  -4   0  437.36   13.70
  -7  -4   0  454.05   13.20
  -7  -4   0  432.86   16.50
   7  -4   0  434.26   12.80
  -7  -4   0  435.76   12.30
   7  -4   0  434.16   14.30
   7  -4   0  462.75   13.50
  -7  -4   0  450.75   15.80
   7  -4   0  453.05   13.40
  -7  -4   0  439.06   12.20
  -7  -4   0  422.86   15.80
  -7  -4   0  435.46   14.80
  -7  -4   0  442.56   13.20
  -7  -4   0  448.76   15.20
  -7  -4   0  451.15   11.90
  -7  -4   0  445.66   15.00
   8   4   0    9.70    3.40
  -8   4   0    7.30    2.60
   8   4   0    7.10    4.40
  -8   4   0    8.80    3.30
  -8   4   0    7.00    3.10
  -8   4   0    8.60    3.90
   8   4   0   11.30    4.50
   8   4   0   15.40    5.70
  -8  -4   0    6.50    1.80
   8  -4   0    7.20    2.60
  -8  -4   0   10.40    2.50
  -8  -4   0    8.10    3.70
   8  -4   0    7.00    2.90
   8  -4   0    8.70    2.40
  -8  -4   0    1.40    5.10
  -8  -4   0   12.00    4.20
  -8  -4   0   10.40    4.90
  -8  -4   0    8.40    1.90
  -8  -4   0    4.40    3.70
   8  -4   0    6.50    2.60
  -8  -4   0   15.10    3.80
  -8  -4   0    7.70    1.80
  -8  -4   0   12.20    2.90
   8  -4   0    6.60    2.60
   9   4   0   17.00    5.70
   9   4   0   14.40    4.40
  -9   4   0   10.40    3.20
   9   4   0   18.80    7.10
  -9   4   0   30.40    4.80
   9   4   0   19.00    6.40
  -9   4   0   16.00    5.90
  -9   4   0   20.20    4.40
   9  -4   0   11.90    3.50
  -9  -4   0   31.50    5.40
  -9  -4   0   19.50    6.50
  -9  -4   0   17.20    6.40
  -9  -4   0   22.20    4.70
  -9  -4   0   20.20    2.60
  -9  -4   0   22.90    4.40
   9  -4   0   20.90    3.70
   9  -4   0   21.90    3.00
  -9  -4   0   15.60    3.00
   9  -4   0   20.70    4.10
  -9  -4   0   16.30    2.40
   9  -4   0   22.30    3.50
  -9  -4   0   17.70    5.00
  -9  -4   0   20.20    3.40
 -10   4   0  141.89    9.80
  10   4   0  140.49    9.40
  10   4   0  154.98   13.60
  10   4   0  136.69   12.10
  10   4   0  140.09   13.00
 -10   4   0  161.48    9.10
 -10   4   0  139.59   10.80
 -10   4   0  132.69    9.00
 -10  -4   0  146.99   10.60
 -10  -4   0  151.98    6.20
 -10  -4   0  154.58    7.10
  10  -4   0  139.69    8.30
  10  -4   0  156.78    7.50
 -10  -4   0  134.69   12.20
 -10  -4   0  145.29   10.30
  10  -4   0  149.09    8.20
 -10  -4   0  173.28   13.50
 -10  -4   0  146.19   11.30
  10  -4   0  146.59    6.30
 -10  -4   0  155.28    9.60
 -10  -4   0  144.79    5.40
  10  -4   0  158.98    9.00
 -10  -4   0  125.59    7.30
 -11   4   0   -3.00    3.70
  11   4   0   -3.70    5.40
 -11   4   0   -1.70    5.90
 -11   4   0    0.40    4.60
  11   4   0   -6.30    6.40
  11   4   0    9.50    7.00
 -11   4   0    8.50    4.50
  11   4   0    7.80    4.50
  11  -4   0   -3.10    3.60
  11  -4   0    1.00    2.20
  11  -4   0   -0.70    3.40
 -11  -4   0    2.40    4.90
 -11  -4   0   10.10    7.50
 -11  -4   0    1.00    2.00
 -11  -4   0   16.90    8.60
  11  -4   0    2.40    3.00
 -11  -4   0    2.70    2.90
 -11  -4   0  -10.10    5.40
  11  -4   0   -2.30    2.80
 -11  -4   0    8.60    5.10
 -11  -4   0    0.30    2.90
 -11  -4   0   -2.20    2.40
 -12   4   0   29.10    6.50
  12   4   0   27.80    8.00
  12   4   0   29.10    9.00
  12   4   0   34.50    9.20
  12   4   0   35.00    6.90
 -12   4   0   23.90    5.80
 -12   4   0   24.20    6.20
 -12   4   0   23.80    8.40
  12  -4   0   27.30    4.50
 -12  -4   0   25.30    7.90
  12  -4   0   19.30    5.20
 -12  -4   0   31.10    3.90
 -12  -4   0   20.60    4.50
  12  -4   0   27.80    6.50
  12  -4   0   24.30    2.90
 -12  -4   0   26.90    3.60
 -13   4   0   -0.70    6.70
  13   4   0   -9.10   10.50
  13   4   0    1.70    5.90
 -13   4   0   -2.70    5.50
 -13   4   0    5.00    9.00
  13   4   0    3.80    8.40
 -13  -4   0    2.80    3.10
 -13  -4   0    1.80    3.80
  13  -4   0    1.00    4.70
 -13  -4   0   -0.80    2.60
  13  -4   0   -1.60    4.00
 -13  -4   0   -1.70    3.20
 -14   4   0   21.40    6.80
  14   4   0    5.00    8.50
 -14   4   0   29.40   11.30
  14   4   0   40.20   13.50
  14   4   0   17.90   10.50
 -14   4   0   22.70    8.70
 -14  -4   0   16.50    3.90
 -14  -4   0   24.90    5.70
  14  -4   0   15.80    3.50
  14  -4   0   17.60    6.20
 -14  -4   0   25.90    4.50
  15   4   0   -0.30   12.00
 -15   4   0    5.70    9.50
 -15   4   0  -10.10    6.30
 -15   4   0   -5.70    7.40
  15  -4   0   -4.00    6.40
  15  -4   0    4.50    6.40
 -15  -4   0    7.40    4.90
 -15  -4   0    8.90    4.10
 -15  -4   0    0.30    5.20
  15  -4   0    4.60    3.60
   0   5   0    2.30    2.00
   0   5   0   -0.80    1.60
   0   5   0   -1.10    2.20
   0   5   0   -0.10    1.80
   0   5   0    0.40    1.60
   0   5   0    1.60    1.50
   0   5   0   -0.90    1.60
   0  -5   0    0.10    1.30
   0  -5   0   -3.20    1.40
   0  -5   0    0.80    1.80
   0  -5   0   -0.30    1.30
   0  -5   0    1.10    2.10
   1   5   0   23.00    2.90
   1   5   0   25.50    3.20
   1   5   0   30.20    2.80
  -1   5   0   24.40    3.10
  -1   5   0   19.20    3.20
   1   5   0   22.20    3.20
   1   5   0   23.60    3.70
   1   5   0   24.40    4.00
  -1   5   0   25.00    4.30
  -1   5   0   29.30    3.50
  -1   5   0   24.20    4.00
  -1   5   0   29.10    3.70
  -1   5   0   23.90    3.10
   1   5   0   25.90    2.70
  -1  -5   0   16.80    3.20
  -1  -5   0   24.30    3.10
  -1  -5   0   21.90    3.40
  -1  -5   0   21.90    2.50
   1  -5   0   23.50    3.00
   1  -5   0   18.70    2.60
   1  -5   0   22.50    2.90
  -1  -5   0   23.00    3.10
   1  -5   0   20.40    2.80
  -1  -5   0   24.80    2.80
   1  -5   0   25.20    3.20
   2   5   0   55.39    5.20
  -2   5   0   38.60    4.70
   2   5   0   44.90    3.10
  -2   5   0   46.50    4.40
   2   5   0   48.00    3.00
  -2   5   0   49.90    2.90
   2   5   0   57.39    3.80
   2   5   0   53.89    6.20
   2   5   0   56.49    4.70
  -2   5   0   52.39    4.10
   2   5   0   53.29    4.80
  -2   5   0   55.29    4.10
  -2   5   0   54.99    4.00
   2   5   0   54.79    4.60
  -2  -5   0   53.19    4.40
   2  -5   0   49.10    3.80
  -2  -5   0   49.40    3.50
   2  -5   0   49.50    4.00
   2  -5   0   49.70    4.00
  -2  -5   0   50.09    4.20
  -2  -5   0   46.90    6.00
  -2  -5   0   48.60    6.10
  -2  -5   0   48.90    3.10
   2  -5   0   49.60    3.80
  -2  -5   0   49.40    4.90
   3   5   0    1.10    1.10
   3   5   0   -0.60    1.60
   3   5   0    1.60    2.00
  -3   5   0    0.60    1.80
   3   5   0    2.30    2.60
   3   5   0   -0.90    2.00
  -3   5   0    0.40    1.80
   3   5   0    1.60    2.30
  -3   5   0    0.50    2.00
  -3   5   0   -0.90    1.50
   3   5   0    3.40    2.90
  -3   5   0   -0.90    1.90
  -3  -5   0    1.90    2.70
  -3  -5   0   -0.10    1.30
   3  -5   0    1.20    1.70
  -3  -5   0    3.10    1.80
   3  -5   0   -2.40    1.50
  -3  -5   0    0.30    2.40
   3  -5   0   -2.30    1.40
  -3  -5   0   -0.30    1.10
  -3  -5   0    2.10    2.60
  -3  -5   0   -3.60    3.30
  -3  -5   0    2.70    3.00
  -3  -5   0   -1.00    1.00
  -3  -5   0    4.40    2.60
   3  -5   0   -0.10    1.50
  -3  -5   0    1.30    2.40
   4   5   0    7.50    3.00
   4   5   0    5.70    2.70
  -4   5   0    7.70    2.60
  -4   5   0    7.20    2.30
  -4   5   0    8.50    2.20
   4   5   0    5.10    2.40
   4   5   0    5.20    3.90
  -4   5   0    7.20    2.30
  -4  -5   0    4.50    1.90
  -4  -5   0    7.00    3.30
   4  -5   0    3.30    2.50
  -4  -5   0   11.70    3.60
   4  -5   0    3.60    1.60
  -4  -5   0    4.10    1.50
   4  -5   0    6.10    2.00
  -4  -5   0    5.50    1.60
  -4  -5   0    7.50    2.60
  -4  -5   0   13.20    3.10
  -4  -5   0    7.90    3.50
  -4  -5   0    0.30    3.70
  -4  -5   0    7.30    3.30
  -4  -5   0    9.10    3.20
   4  -5   0    4.80    2.30
   4  -5   0    3.70    1.80
   5   5   0   55.59    5.30
   5   5   0   59.89    6.40
  -5   5   0   58.79    5.30
  -5   5   0   62.79    5.20
   5   5   0   60.39    5.90
   5   5   0   59.49    8.00
  -5   5   0   58.89    4.20
   5   5   0   49.70    6.80
  -5   5   0   58.29    4.80
  -5  -5   0   57.59    5.50
   5  -5   0   54.89    4.50
   5  -5   0   52.49    4.60
  -5  -5   0   60.79    6.00
  -5  -5   0   57.79    4.10
  -5  -5   0   52.59    4.20
  -5  -5   0   53.39    7.00
  -5  -5   0   55.19    3.70
   5  -5   0   54.19    4.40
   5  -5   0   54.09    4.80
  -5  -5   0   48.50    5.70
  -5  -5   0   56.29    6.80
  -5  -5   0   59.99    6.40
   5  -5   0   55.79    5.20
  -5  -5   0   57.39    6.30
  -5  -5   0   54.39    5.20
  -6   5   0   23.20    3.90
   6   5   0   36.90    6.50
   6   5   0   21.00    4.00
  -6   5   0   18.00    3.60
   6   5   0   31.70    6.20
  -6   5   0   21.50    3.50
   6   5   0   12.20    3.90
  -6   5   0   22.60    3.60
  -6   5   0   20.80    3.00
   6   5   0   14.70    5.40
   6  -5   0   16.20    3.20
  -6  -5   0   23.90    4.70
  -6  -5   0   19.60    4.30
  -6  -5   0   21.20    4.80
  -6  -5   0   27.10    3.90
   6  -5   0   22.80    3.50
  -6  -5   0   23.00    4.00
  -6  -5   0   23.60    3.10
   6  -5   0   19.90    3.20
  -6  -5   0   26.10    5.00
   6  -5   0   20.60    3.20
  -6  -5   0   20.40    4.80
  -6  -5   0   22.20    4.50
   6  -5   0   15.10    3.00
  -6  -5   0   24.60    3.20
  -6  -5   0   25.80    3.00
   7   5   0   60.89    8.20
   7   5   0   59.89    6.40
   7   5   0   62.39    9.20
  -7   5   0   65.99    6.40
   7   5   0   76.19    9.30
  -7   5   0   51.79    6.00
  -7   5   0   53.89    6.10
   7   5   0   56.49    5.90
  -7   5   0   61.59    5.50
  -7  -5   0   63.89    5.70
  -7  -5   0   55.49    4.30
  -7  -5   0   55.39    4.10
  -7  -5   0   64.69    6.50
  -7  -5   0   59.99    3.90
   7  -5   0   60.19    4.70
   7  -5   0   65.99    5.70
   7  -5   0   70.89    5.20
  -7  -5   0   51.19    7.00
  -7  -5   0   78.19    7.40
  -7  -5   0   55.59    7.40
  -7  -5   0   59.49    7.60
  -7  -5   0   60.99    7.30
   7  -5   0   64.29    5.20
   7  -5   0   71.59    5.80
  -7  -5   0   66.99    8.10
   8   5   0  362.86   18.30
  -8   5   0  377.66   13.40
  -8   5   0  348.97   13.60
  -8   5   0  365.06   14.10
   8   5   0  369.96   17.30
   8   5   0  367.96   17.30
  -8   5   0  331.17   13.00
  -8  -5   0  335.77   15.90
  -8  -5   0  352.66   12.10
  -8  -5   0  355.26   14.60
  -8  -5   0  359.16   10.70
  -8  -5   0  352.06   15.00
  -8  -5   0  372.66   14.40
  -8  -5   0  356.46   11.10
   8  -5   0  356.96   11.80
   8  -5   0  344.27   12.40
   8  -5   0  354.56   13.30
   8  -5   0  355.36   12.30
   8  -5   0  360.66   12.70
  -8  -5   0  346.17   11.00
  -8  -5   0  365.06   12.00
  -8  -5   0  362.06   16.90
  -8  -5   0  338.17   15.20
  -8  -5   0  351.66   14.40
  -9   5   0  135.79    8.50
  -9   5   0  143.29    9.20
   9   5   0  118.99   12.30
  -9   5   0  145.99    9.90
  -9   5   0  132.89    9.50
   9   5   0  137.19   13.60
   9   5   0  144.09   12.50
   9  -5   0  150.58    8.30
   9  -5   0  134.69    8.50
  -9  -5   0  138.19    6.30
  -9  -5   0  142.79    7.70
  -9  -5   0  146.99   10.00
  -9  -5   0  140.19    7.30
  -9  -5   0  125.39   11.70
   9  -5   0  152.78    8.00
  -9  -5   0  142.99   11.10
  -9  -5   0  136.29    6.20
   9  -5   0  139.79    7.90
  -9  -5   0  131.19    9.60
  -9  -5   0  139.59    6.10
  -9  -5   0  122.89   10.30
  -9  -5   0  147.99   13.00
   9  -5   0  141.89    7.00
 -10   5   0    3.40    5.60
  10   5   0    8.90    6.80
 -10   5   0    2.70    3.70
 -10   5   0    1.60    4.50
 -10   5   0    0.30    4.90
  10   5   0    1.70    7.50
  10   5   0    2.00    6.30
  10  -5   0    0.90    3.20
 -10  -5   0    6.10    6.80
  10  -5   0    1.80    3.30
  10  -5   0    5.00    3.90
 -10  -5   0    2.50    3.30
 -10  -5   0    9.90    5.20
 -10  -5   0   -0.40    2.00
 -10  -5   0    0.10    2.70
 -10  -5   0    0.30    5.20
 -10  -5   0    5.00    2.60
 -10  -5   0    2.50    2.30
 -10  -5   0    4.80    5.80
  10  -5   0    3.90    3.80
  10  -5   0    2.70    2.50
 -11   5   0    8.80    6.40
  11   5   0   -1.60    6.70
  11   5   0    6.10    7.70
 -11   5   0   11.20    5.90
 -11   5   0    4.00    5.60
 -11   5   0    7.30    4.60
  11   5   0   12.30    8.10
  11  -5   0    9.90    4.30
  11  -5   0    0.10    4.60
 -11  -5   0    3.90    2.20
  11  -5   0   -1.00    3.40
 -11  -5   0    7.20    6.40
 -11  -5   0   -5.50    5.60
  11  -5   0    9.10    2.90
 -11  -5   0    6.80    3.60
 -11  -5   0    7.30    3.20
 -11  -5   0    9.80    8.10
 -11  -5   0   13.30    7.10
 -11  -5   0    3.10    2.70
 -11  -5   0    3.00    2.40
  11  -5   0   10.40    4.80
 -12   5   0    3.60    8.00
  12   5   0  -11.20    7.00
  12   5   0    3.90   10.60
 -12   5   0    3.70    4.70
 -12   5   0   -0.10    6.60
  12   5   0    5.70    8.70
 -12  -5   0   -7.00    6.80
 -12  -5   0   -2.50    1.90
 -12  -5   0    4.40    4.20
  12  -5   0   -5.90    4.30
  12  -5   0   -4.30    3.90
  12  -5   0   -4.10    3.40
 -12  -5   0    1.50    2.80
 -12  -5   0    0.50    2.80
 -12  -5   0   -5.80    3.30
 -12  -5   0   -0.80    2.60
  12  -5   0    0.40    2.70
  13   5   0  -11.30    9.70
 -13   5   0    6.20    5.80
 -13   5   0   -2.40    8.40
  13   5   0   20.20   11.20
  13   5   0   10.30    9.20
 -13   5   0   15.20    8.40
 -13  -5   0    0.60    3.50
 -13  -5   0   -0.30    3.30
 -13  -5   0    4.30    4.10
  13  -5   0   -3.90    5.00
  13  -5   0    5.30    2.70
 -13  -5   0    3.90    3.20
 -13  -5   0   10.70    6.10
  14   5   0   21.40   12.50
  14   5   0   14.60   14.70
 -14   5   0   18.00    6.90
 -14   5   0    7.90   10.50
 -14   5   0   15.50    7.60
  14   5   0   19.50   11.10
 -14  -5   0   15.90    4.00
 -14  -5   0   19.20    4.00
 -14  -5   0   23.60    4.80
 -14  -5   0   15.00    4.50
  14  -5   0   13.70    6.30
 -14  -5   0   16.60    6.00
   0   6   0  724.03   19.90
   0   6   0  665.43   21.40
   0   6   0  739.03   18.80
   0   6   0  749.23   21.30
   0   6   0  705.03   21.40
   0   6   0  749.53   19.30
   0  -6   0  727.43   19.30
   0  -6   0  738.13   18.90
   0  -6   0  638.04   21.70
   0  -6   0  738.83   19.40
   0  -6   0  737.83   20.50
   1   6   0  576.64   16.00
  -1   6   0  570.54   15.70
  -1   6   0  542.25   16.00
   1   6   0  545.75   18.10
  -1   6   0  558.24   16.70
  -1   6   0  561.74   18.00
   1   6   0  548.05   15.00
   1   6   0  528.25   17.50
   1   6   0  534.75   16.40
   1   6   0  527.65   18.30
   1   6   0  555.24   14.80
   1   6   0  553.84   16.00
  -1   6   0  565.94   16.40
  -1   6   0  572.94   16.20
  -1  -6   0  561.44   14.90
  -1  -6   0  548.85   15.50
   1  -6   0  549.54   15.60
   1  -6   0  555.44   15.60
   1  -6   0  549.54   16.70
  -1  -6   0  569.44   17.20
  -1  -6   0  559.74   16.00
   1  -6   0  557.74   15.90
  -1  -6   0  535.05   16.50
   2   6   0    5.00    2.10
  -2   6   0    0.40    2.20
   2   6   0    1.80    3.20
  -2   6   0    0.00    1.40
  -2   6   0   -1.10    2.30
   2   6   0    1.30    2.80
   2   6   0    2.90    1.80
  -2   6   0    4.50    2.30
  -2   6   0    2.00    3.10
   2   6   0   -0.70    2.80
  -2   6   0    0.10    2.60
  -2   6   0   -0.30    2.10
   2   6   0    2.40    2.50
   2   6   0    0.50    2.70
  -2   6   0    5.80    2.40
  -2  -6   0    0.70    2.80
   2  -6   0    1.50    1.90
  -2  -6   0   -1.20    1.60
  -2  -6   0    2.90    2.10
  -2  -6   0   -2.50    2.40
  -2  -6   0   -3.70    2.90
   2  -6   0    1.90    1.90
  -2  -6   0    1.50    1.50
  -2  -6   0    3.60    4.10
  -2  -6   0   -3.50    3.10
  -2  -6   0   -1.90    2.20
   2  -6   0   -0.10    2.00
   2  -6   0    3.60    2.30
   3   6   0    3.30    3.70
  -3   6   0    5.90    2.60
   3   6   0    0.60    2.50
   3   6   0    5.00    2.90
  -3   6   0    4.30    2.40
  -3   6   0    5.20    2.60
   3   6   0    1.00    3.20
   3   6   0    6.10    1.70
  -3   6   0   -0.50    2.60
   3   6   0    3.00    2.70
   3   6   0    2.20    2.00
  -3   6   0    3.50    2.50
  -3   6   0    3.30    1.80
   3   6   0    3.80    1.90
  -3  -6   0    8.90    3.20
   3  -6   0    2.00    2.00
   3  -6   0    4.30    2.20
   3  -6   0    5.40    2.30
  -3  -6   0    6.40    3.10
  -3  -6   0   -0.20    3.30
  -3  -6   0    1.50    2.20
  -3  -6   0    4.30    3.10
  -3  -6   0    1.60    1.50
   3  -6   0    3.90    2.00
  -3  -6   0    5.50    3.50
  -3  -6   0    8.10    4.70
  -3  -6   0    6.50    2.10
  -4   6   0  128.89    6.00
  -4   6   0  138.99    7.20
  -4   6   0  126.89    6.40
   4   6   0  131.69    5.80
   4   6   0  132.89    7.90
  -4   6   0  137.19    7.60
   4   6   0  131.49    8.60
  -4   6   0  130.79    7.10
  -4   6   0  118.49    7.60
   4   6   0  122.29    8.30
   4   6   0  130.59   10.00
  -4  -6   0  128.69    5.90
   4  -6   0  127.49    6.90
  -4  -6   0  135.39    7.80
  -4  -6   0  148.89    8.90
   4  -6   0  126.59    7.30
  -4  -6   0  125.79    4.90
   4  -6   0  123.19    6.70
  -4  -6   0  133.59    8.30
  -4  -6   0  141.49    8.80
   4  -6   0  108.49    7.00
   4  -6   0  129.69    6.70
  -4  -6   0  132.89    6.90
  -4  -6   0  136.49    9.80
   5   6   0   49.60    6.00
  -5   6   0   60.99    4.90
  -5   6   0   59.09    6.00
   5   6   0   66.79    8.80
  -5   6   0   56.69    5.90
  -5   6   0   49.60    5.40
   5   6   0   54.69    6.60
   5   6   0   48.80    6.20
   5  -6   0   51.89    4.90
  -5  -6   0   60.19    7.20
   5  -6   0   58.69    5.90
  -5  -6   0   64.99    6.30
   5  -6   0   51.09    4.90
  -5  -6   0   55.69    7.00
   5  -6   0   52.49    5.30
   5  -6   0   60.49    5.00
  -5  -6   0   54.89    4.80
  -5  -6   0   55.59    3.90
  -5  -6   0   68.79    8.70
  -5  -6   0   59.79    4.20
  -5  -6   0   62.59    7.00
  -5  -6   0   67.39    7.80
  -5  -6   0   50.69    4.70
  -5  -6   0   54.39    6.40
   6   6   0   88.99   10.40
  -6   6   0   90.89    5.60
  -6   6   0   83.59    6.50
   6   6   0   87.09    8.00
  -6   6   0   83.59    7.20
   6   6   0   90.39    8.90
  -6   6   0   98.09    7.60
   6   6   0   98.09    7.60
  -6  -6   0   84.99    8.00
  -6  -6   0   94.19    7.00
  -6  -6   0   85.49    7.70
   6  -6   0   84.69    6.20
  -6  -6   0   84.09    5.50
   6  -6   0   89.19    6.60
  -6  -6   0   76.89    8.90
  -6  -6   0   72.29    9.20
   6  -6   0   83.39    5.80
   6  -6   0   90.99    6.10
  -6  -6   0  105.99    8.60
  -6  -6   0   85.89    5.00
  -6  -6   0   87.29    8.70
  -6  -6   0   93.99    5.90
  -6  -6   0   89.19    5.00
   6  -6   0   86.19    6.60
  -6  -6   0   88.49    9.80
   7   6   0    5.90    3.70
  -7   6   0    6.90    2.80
   7   6   0    5.00    4.00
  -7   6   0    8.00    4.10
  -7   6   0    7.50    4.10
   7   6   0   -2.60    5.50
  -7   6   0    4.70    3.50
   7   6   0    5.70    4.90
   7   6   0   -0.40    5.70
  -7  -6   0    7.60    4.50
  -7  -6   0    4.00    2.10
  -7  -6   0    5.80    5.00
  -7  -6   0    6.30    5.00
  -7  -6   0    4.20    2.40
  -7  -6   0    4.60    6.20
   7  -6   0    3.30    2.60
   7  -6   0    2.00    2.90
  -7  -6   0   13.70    5.60
  -7  -6   0    4.40    2.50
  -7  -6   0    7.10    3.80
  -7  -6   0    3.20    2.30
   7  -6   0    5.70    3.30
  -7  -6   0    2.20    4.20
   7  -6   0    3.90    3.50
  -7  -6   0    0.90    5.30
   7  -6   0    7.20    2.60
   8   6   0  143.69   14.30
   8   6   0  179.18   11.00
  -8   6   0  144.29   10.00
   8   6   0  148.39   12.70
  -8   6   0  173.48   10.30
  -8   6   0  144.39    9.10
  -8   6   0  145.59    7.30
   8   6   0  164.98   13.30
  -8  -6   0  161.28    7.50
  -8  -6   0  150.98    6.70
  -8  -6   0  144.19    8.80
   8  -6   0  144.89    9.10
  -8  -6   0  154.48    7.10
   8  -6   0  155.08    9.00
  -8  -6   0  158.08   11.80
   8  -6   0  150.78    7.90
   8  -6   0  158.48    8.50
  -8  -6   0  162.98   11.00
   8  -6   0  142.39    8.50
  -8  -6   0  153.78   11.30
  -8  -6   0  169.18   12.70
  -8  -6   0  160.68   13.30
  -8  -6   0  145.89   10.30
  -8  -6   0  162.08   12.20
  -9   6   0   31.90    6.10
   9   6   0   28.50    8.60
   9   6   0   38.50    7.90
  -9   6   0   54.19    7.00
  -9   6   0   29.90    6.00
  -9   6   0   32.90    4.10
  -9   6   0   30.90    5.70
   9   6   0   29.50    9.50
  -9  -6   0   40.10    5.20
   9  -6   0   32.20    4.80
  -9  -6   0   25.60    7.30
  -9  -6   0   37.80    4.40
   9  -6   0   30.90    4.40
  -9  -6   0   22.60    4.60
  -9  -6   0   45.30    7.00
   9  -6   0   31.40    5.10
   9  -6   0   28.30    4.90
  -9  -6   0   48.30    4.70
  -9  -6   0   31.90    6.80
  -9  -6   0   45.00    4.80
  -9  -6   0   15.00   10.10
  -9  -6   0   31.80    7.10
  -9  -6   0   30.50    6.50
   9  -6   0   31.80    4.80
  10   6   0   21.20    7.90
 -10   6   0   15.40    6.10
 -10   6   0   16.80    4.80
 -10   6   0   17.00    9.50
  10   6   0   30.00    8.50
  10   6   0   14.90    8.50
 -10  -6   0   18.90    4.30
  10  -6   0   27.50    5.00
 -10  -6   0   21.80    8.30
 -10  -6   0   15.30    6.80
 -10  -6   0   19.00    3.50
  10  -6   0   22.50    4.60
  10  -6   0   11.10    4.50
  10  -6   0   16.30    3.70
  10  -6   0   22.60    5.20
 -10  -6   0   26.90    8.60
 -10  -6   0   14.30    3.20
 -10  -6   0   29.10    8.00
 -10  -6   0   17.70    3.30
 -10  -6   0   19.80    4.80
  11   6   0   19.50   12.00
 -11   6   0   32.40    7.80
  11   6   0   29.90    9.90
 -11   6   0   34.10    6.60
 -11   6   0   32.70    7.40
  11   6   0   43.70   10.60
  11  -6   0   38.20    6.50
  11  -6   0   32.00    5.70
  11  -6   0   39.90    6.80
 -11  -6   0   33.30    5.40
 -11  -6   0   36.10    4.50
  11  -6   0   27.00    4.30
 -11  -6   0   29.20    4.00
 -11  -6   0   45.40    8.60
 -11  -6   0   34.20    3.80
 -11  -6   0   37.60    5.30
 -12   6   0   18.50    6.10
  12   6   0   10.40   10.70
 -12   6   0   11.60    7.10
  12   6   0    6.30    9.70
  12   6   0    9.00   12.30
 -12   6   0    2.70    8.20
 -12  -6   0    3.90    3.10
 -12  -6   0   19.10    3.80
 -12  -6   0   15.60    5.10
  12  -6   0   15.60    3.80
  12  -6   0   15.10    5.70
  12  -6   0   21.30    5.30
 -12  -6   0   12.00    2.90
 -12  -6   0   18.10    3.80
 -12  -6   0   25.50    5.40
  13   6   0    4.40   10.20
 -13   6   0   -2.90    6.00
  13   6   0  -10.60   13.80
  13   6   0    2.70   11.00
 -13   6   0   13.30    7.80
 -13   6   0  -11.20    8.80
 -13  -6   0   -0.30    2.50
 -13  -6   0   -1.30    5.30
 -13  -6   0    4.90    3.30
  13  -6   0    3.50    4.80
 -13  -6   0   -4.10    4.40
  13  -6   0    1.30    6.10
 -13  -6   0    5.80    3.80
  13  -6   0   -1.10    3.40
 -14   6   0   15.40    8.70
  14   6   0   -6.00   10.90
 -14   6   0   -1.30   11.10
  14   6   0   37.40   12.90
  14   6   0   11.90   15.20
 -14   6   0   11.80    7.40
 -14  -6   0   17.30    6.30
 -14  -6   0   13.40    5.70
 -14  -6   0   13.50    4.40
  14  -6   0    9.60    3.80
 -14  -6   0   12.70    4.30
  14  -6   0   13.40    7.30
   0   7   0    2.40    3.00
   0   7   0   -1.00    3.70
   0   7   0   -2.30    2.80
   0   7   0   -1.50    2.30
   0   7   0    2.50    3.60
   0   7   0   -1.20    3.00
   0   7   0   -0.30    2.60
   0  -7   0    0.80    2.30
   0  -7   0    1.70    2.00
   0  -7   0   -0.90    2.20
   0  -7   0    5.50    2.90
   0  -7   0    4.80    3.40
   1   7   0   23.00    3.90
  -1   7   0   31.90    4.50
   1   7   0   24.60    3.50
  -1   7   0   19.10    3.70
   1   7   0   28.30    4.00
   1   7   0   21.80    4.80
   1   7   0   18.40    4.70
  -1   7   0   28.80    4.00
   1   7   0   26.60    3.40
   1   7   0   22.60    4.70
  -1   7   0   21.70    5.00
  -1   7   0   18.90    3.90
   1   7   0   30.40    4.30
  -1   7   0   23.40    4.90
  -1  -7   0   27.40    4.00
  -1  -7   0   19.20    3.50
   1  -7   0   27.50    3.80
  -1  -7   0   24.50    6.00
  -1  -7   0   33.50    5.00
   1  -7   0   24.50    3.50
   1  -7   0   23.90    3.50
  -1  -7   0   21.10    3.40
   1  -7   0   27.20    4.30
  -1  -7   0   27.50    3.30
   2   7   0  134.19    8.10
  -2   7   0  128.39    7.40
   2   7   0  124.29    6.10
  -2   7   0  117.19    7.60
  -2   7   0  112.49    7.10
   2   7   0  112.89    8.20
   2   7   0  131.59    5.90
   2   7   0  111.29    6.60
   2   7   0  119.89    9.50
   2   7   0  128.19    9.30
  -2   7   0  114.99    7.00
   2   7   0  123.09    7.70
  -2   7   0  118.49    7.90
  -2   7   0  112.49    8.40
   2  -7   0  125.29    6.90
   2  -7   0  131.59    6.90
  -2  -7   0  128.29    5.90
  -2  -7   0  126.59    9.00
  -2  -7   0  122.09    6.50
  -2  -7   0  114.69    7.30
  -2  -7   0  138.59   10.50
  -2  -7   0  130.29    7.40
   2  -7   0  122.79    7.40
  -2  -7   0  124.59    8.90
   3   7   0    9.20    3.80
  -3   7   0    2.90    3.10
   3   7   0    3.50    2.20
   3   7   0   -2.00    3.20
  -3   7   0    9.50    3.60
  -3   7   0   16.00    3.80
   3   7   0    5.50    2.60
  -3   7   0    6.70    3.20
   3   7   0    7.40    2.10
  -3   7   0    8.70    2.20
   3   7   0    3.10    3.60
  -3   7   0    4.50    2.80
   3   7   0   -4.70    3.10
   3   7   0   -0.10    4.70
  -3   7   0    2.80    3.40
  -3  -7   0    4.50    2.60
   3  -7   0    7.60    2.80
  -3  -7   0   17.10    4.40
  -3  -7   0   10.10    2.00
  -3  -7   0    3.00    3.50
  -3  -7   0    6.20    4.00
  -3  -7   0    6.30    5.30
  -3  -7   0   12.10    4.00
   3  -7   0    6.70    2.90
   3  -7   0    6.40    2.50
  -3  -7   0    7.00    4.60
   3  -7   0    6.30    2.60
  -3  -7   0    7.90    2.50
  -3  -7   0   12.40    4.70
  -4   7   0  203.88   10.30
   4   7   0  206.58   11.60
  -4   7   0  207.98   10.30
  -4   7   0  211.08    9.00
   4   7   0  194.78   12.90
   4   7   0  199.08   11.10
  -4   7   0  222.78    9.90
  -4   7   0  210.38    7.90
   4   7   0  206.18   10.70
  -4   7   0  188.88    9.40
  -4  -7   0  197.78   11.80
  -4  -7   0  212.88   10.90
  -4  -7   0  204.88    8.20
   4  -7   0  199.08   10.20
  -4  -7   0  201.28   12.80
  -4  -7   0  204.38    9.50
   4  -7   0  200.08    9.50
   4  -7   0  215.68    9.70
  -4  -7   0  202.68   11.30
  -4  -7   0  221.98   11.90
  -4  -7   0  207.38   10.40
   4  -7   0  215.78    8.90
   4  -7   0  212.38    9.40
  -5   7   0    0.30    3.10
  -5   7   0    1.10    3.00
  -5   7   0    9.60    3.00
  -5   7   0   -6.10    3.40
   5   7   0    7.20    3.90
  -5   7   0   12.60    3.90
  -5   7   0    4.80    3.80
   5   7   0    3.50    4.90
   5   7   0   -0.60    4.00
   5   7   0    9.60    5.60
  -5  -7   0    3.40    4.50
  -5  -7   0    5.90    2.70
  -5  -7   0   19.70    5.90
  -5  -7   0    9.50    2.70
   5  -7   0    2.30    2.60
   5  -7   0    1.80    3.00
  -5  -7   0    6.40    6.20
  -5  -7   0    5.80    4.30
   5  -7   0    2.60    2.80
  -5  -7   0    8.60    4.70
   5  -7   0    3.90    3.20
  -5  -7   0    7.60    4.40
   5  -7   0    6.20    2.80
   6   7   0   -4.20    5.20
  -6   7   0    2.60    4.40
  -6   7   0   -1.20    3.20
   6   7   0   -0.50    3.90
   6   7   0    7.90    6.60
  -6   7   0    1.60    4.20
  -6   7   0    5.90    3.60
   6   7   0    0.10    4.30
  -6   7   0    4.20    3.90
  -6  -7   0    6.70    4.90
  -6  -7   0    4.70    4.10
   6  -7   0    1.70    2.70
  -6  -7   0    1.00    2.70
   6  -7   0    2.30    3.60
  -6  -7   0   -1.20    5.50
   6  -7   0    4.80    3.20
  -6  -7   0   -1.00    2.80
  -6  -7   0    6.30    2.30
  -6  -7   0    9.90    5.60
  -6  -7   0    1.20    4.80
   6  -7   0   -2.40    3.00
  -6  -7   0   -0.20    2.40
  -6  -7   0    6.60    5.20
   6  -7   0   -3.50    2.70
  -6  -7   0    3.60    5.60
   7   7   0    3.40    6.70
   7   7   0   11.50    5.70
  -7   7   0    9.30    3.50
  -7   7   0    5.20    3.90
  -7   7   0    0.10    4.40
  -7   7   0   11.50    4.90
   7   7   0    8.10    5.00
   7   7   0    4.60    4.50
  -7  -7   0    5.70    2.90
  -7  -7   0    6.80    2.90
  -7  -7   0    5.80    2.90
   7  -7   0    4.60    3.50
   7  -7   0    0.70    4.10
  -7  -7   0   -7.10    5.70
   7  -7   0    4.90    3.70
   7  -7   0    6.40    3.10
  -7  -7   0    8.50    5.40
  -7  -7   0    6.20    2.80
  -7  -7   0   -1.00    4.50
  -7  -7   0   -4.00    5.50
   7  -7   0   -1.60    2.80
  -7  -7   0   13.20    6.80
   8   7   0    6.00    4.80
   8   7   0    8.70    7.90
  -8   7   0    1.20    3.50
   8   7   0    9.70    6.80
  -8   7   0    2.00    4.40
  -8   7   0    7.50    5.20
   8   7   0    0.20    4.40
  -8   7   0    3.60    5.30
   8  -7   0   -2.10    4.80
  -8  -7   0    3.50    2.70
   8  -7   0    4.00    3.10
  -8  -7   0    4.10    4.70
  -8  -7   0   12.10    7.60
  -8  -7   0    0.40    2.90
   8  -7   0    0.50    4.10
  -8  -7   0    7.90    7.10
   8  -7   0    2.20    3.80
  -8  -7   0    4.60    3.00
   8  -7   0   -1.10    3.20
  -8  -7   0   -0.10    2.70
  -8  -7   0   10.20    7.20
  -8  -7   0    5.90    5.70
  -9   7   0   35.00    4.70
   9   7   0   44.70   10.70
  -9   7   0   42.80    7.40
   9   7   0   43.00    7.80
   9   7   0   46.20   10.20
  -9   7   0   35.20    6.20
  -9   7   0   47.40    7.90
   9   7   0   42.20   10.20
  -9  -7   0   31.80    4.60
   9  -7   0   33.40    5.70
  -9  -7   0   33.70    4.70
  -9  -7   0   40.90    5.10
   9  -7   0   42.90    6.50
  -9  -7   0   44.10    6.40
  -9  -7   0   45.80    8.70
  -9  -7   0   42.30    5.10
   9  -7   0   34.40    6.00
   9  -7   0   37.00    5.10
  -9  -7   0   38.00   10.30
  -9  -7   0   26.10    8.70
  -9  -7   0   46.00    5.80
   9  -7   0   37.00    5.70
 -10   7   0   -5.20    5.00
  10   7   0    3.10    7.40
 -10   7   0    8.20    4.00
  10   7   0  -20.10    8.70
 -10   7   0    9.10    6.30
  10  -7   0    6.10    6.10
 -10  -7   0   -1.10    3.60
  10  -7   0    7.70    5.00
  10  -7   0    6.60    5.20
 -10  -7   0   -3.70    3.00
 -10  -7   0    6.80    3.30
  10  -7   0    7.40    3.70
 -10  -7   0    5.20    3.20
 -10  -7   0    5.90    3.90
 -10  -7   0   -2.30    5.40
 -11   7   0   21.60    6.60
 -11   7   0   24.30    7.60
 -11   7   0   21.70    7.10
  11   7   0   30.10   14.20
  11   7   0    7.20   10.90
 -11  -7   0   28.40    5.40
  11  -7   0   13.00    4.60
 -11  -7   0   21.80    6.70
  11  -7   0   23.40    6.60
 -11  -7   0   22.40    3.90
 -11  -7   0   23.50    4.20
  11  -7   0   17.00    5.30
 -11  -7   0   24.70    4.20
 -11  -7   0   28.50    5.20
  12   7   0  -19.00   12.40
  12   7   0   -6.80   10.60
 -12   7   0    9.20    7.50
  12   7   0    0.40    9.70
 -12   7   0   12.60    8.30
 -12   7   0    4.70    6.40
 -12  -7   0   -2.40    3.20
  12  -7   0   -4.30    4.90
 -12  -7   0    2.80    6.20
 -12  -7   0   -1.20    4.70
 -12  -7   0    1.40    3.70
  12  -7   0    9.10    6.40
  12  -7   0    5.80    4.20
 -12  -7   0   -2.90    4.90
 -12  -7   0   -0.90    3.40
 -13   7   0    5.20    7.70
 -13   7   0    9.40    8.10
  13   7   0   -1.80   13.70
  13   7   0   17.10   13.20
  13   7   0   -1.80   15.20
 -13  -7   0   14.20    6.80
  13  -7   0   13.90    6.40
 -13  -7   0   11.70    4.30
  13  -7   0    0.40    4.50
 -13  -7   0   13.00    4.20
 -13  -7   0   15.40    3.60
  13  -7   0   17.40    7.70
 -13  -7   0    7.60    5.80
 -13  -7   0    5.20    5.70
   0   8   0   10.90    5.30
   0   8   0    8.00    4.00
   0   8   0   13.00    3.70
   0   8   0   10.20    4.70
   0   8   0   14.40    3.60
   0   8   0    7.10    5.10
   0   8   0   12.30    3.80
   0  -8   0   16.10    3.40
   0  -8   0   19.90    4.20
   0  -8   0   22.00    4.40
   0  -8   0   11.90    3.10
   0  -8   0    4.00    4.50
   1   8   0   10.60    4.10
   1   8   0    1.10    3.50
  -1   8   0   13.60    4.50
   1   8   0   12.60    3.30
  -1   8   0   10.50    3.80
   1   8   0    5.80    3.90
   1   8   0    9.50    4.80
   1   8   0    8.00    3.50
  -1   8   0   11.00    3.50
   1   8   0   10.40    4.80
  -1   8   0    6.00    3.70
   1   8   0    4.20    5.00
  -1   8   0    4.00    4.90
  -1   8   0    4.50    4.60
   1  -8   0    2.50    2.80
  -1  -8   0    5.60    5.00
  -1  -8   0   12.50    4.10
  -1  -8   0    5.20    2.70
   1  -8   0    6.20    2.80
   1  -8   0    7.20    3.60
  -1  -8   0    7.10    2.90
  -1  -8   0    7.90    6.40
  -1  -8   0    8.30    3.60
   1  -8   0    5.90    3.40
   2   8   0   -4.30    2.60
   2   8   0    4.20    2.90
  -2   8   0    2.40    3.20
  -2   8   0   -2.30    3.40
  -2   8   0    3.30    4.40
   2   8   0    1.50    4.30
   2   8   0   11.70    5.70
  -2   8   0    3.50    4.60
   2   8   0   -0.80    3.30
  -2   8   0   -5.40    3.40
   2   8   0    3.20    5.00
  -2   8   0   -4.20    3.80
   2   8   0   -1.10    3.50
   2   8   0    5.20    4.30
  -2  -8   0    3.00    4.80
  -2  -8   0   -0.90    2.40
  -2  -8   0    1.60    4.50
   2  -8   0    1.00    2.40
  -2  -8   0    0.80    2.30
   2  -8   0   -1.30    2.80
  -2  -8   0    3.80    5.00
  -2  -8   0   13.50    7.40
  -2  -8   0    2.40    3.70
   2  -8   0    0.30    3.30
   2  -8   0   -1.80    2.50
  -2  -8   0    4.30    3.20
  -3   8   0  369.16   14.00
   3   8   0  385.96   15.30
   3   8   0  398.06   13.10
  -3   8   0  369.76   16.40
   3   8   0  373.36   17.70
   3   8   0  357.06   14.60
   3   8   0  373.56   11.50
   3   8   0  364.56   15.80
  -3   8   0  379.16   14.60
  -3   8   0  379.46   15.00
  -3   8   0  388.86   13.70
  -3   8   0  375.26   14.10
   3   8   0  376.76   11.70
   3   8   0  361.36   16.70
  -3  -8   0  374.96   12.60
   3  -8   0  366.36   13.70
  -3  -8   0  358.96   15.90
  -3  -8   0  381.46   15.80
   3  -8   0  376.66   14.60
  -3  -8   0  384.66   11.70
  -3  -8   0  384.86   14.30
  -3  -8   0  378.86   16.60
  -3  -8   0  357.06   16.40
  -3  -8   0  398.36   18.50
  -3  -8   0  376.96   14.20
   3  -8   0  367.16   13.60
   3  -8   0  384.36   13.10
   4   8   0   23.40    5.40
   4   8   0   30.90    3.40
  -4   8   0   28.40    3.50
   4   8   0   31.90    4.50
   4   8   0   33.90    7.20
  -4   8   0   23.80    5.00
  -4   8   0   31.60    5.90
  -4   8   0   30.00    4.90
   4   8   0   15.20    5.70
  -4   8   0   24.90    6.00
  -4   8   0   26.30    5.00
  -4   8   0   23.20    4.80
   4   8   0   26.00    7.60
  -4  -8   0   19.90    6.20
  -4  -8   0   31.80    6.60
  -4  -8   0   28.60    4.20
   4  -8   0   32.00    4.90
   4  -8   0   23.00    5.90
  -4  -8   0   36.10    6.20
  -4  -8   0   29.40    4.60
  -4  -8   0   22.80    5.40
   4  -8   0   30.90    5.10
   4  -8   0   24.60    4.00
   4  -8   0   29.00    4.50
  -4  -8   0   13.40    5.50
  -4  -8   0   36.70    8.10
   5   8   0   48.90    7.30
  -5   8   0   56.19    7.10
   5   8   0   42.20    8.50
   5   8   0   49.60    7.40
  -5   8   0   55.59    6.00
  -5   8   0   59.59    6.80
  -5   8   0   57.79    6.10
  -5   8   0   55.49    7.10
   5   8   0   57.49    8.60
  -5  -8   0   44.50    7.20
  -5  -8   0   70.79    8.30
  -5  -8   0   44.80    6.90
   5  -8   0   50.79    6.40
   5  -8   0   58.39    6.40
  -5  -8   0   43.60    8.80
   5  -8   0   50.09    6.30
  -5  -8   0   48.10    5.20
  -5  -8   0   48.00    7.70
  -5  -8   0   46.80    8.10
  -5  -8   0   47.20    6.00
   5  -8   0   53.29    6.60
   6   8   0   15.20    6.20
  -6   8   0   30.50    6.30
  -6   8   0   13.50    5.10
  -6   8   0   15.80    4.20
  -6   8   0   15.40    4.80
   6   8   0   27.00    6.20
   6   8   0   25.10    8.90
   6   8   0    8.50    5.50
  -6  -8   0   10.30    8.00
  -6  -8   0   10.20    6.20
  -6  -8   0   11.30    6.40
   6  -8   0   19.10    4.50
  -6  -8   0    9.40    7.20
  -6  -8   0   19.20    3.10
  -6  -8   0   20.80    4.40
  -6  -8   0    3.10    6.30
  -6  -8   0   22.70    3.70
   6  -8   0   19.80    4.60
   6  -8   0   14.60    4.60
   6  -8   0   15.50    4.80
   6  -8   0   25.30    4.80
  -6  -8   0   18.40    4.30
  -6  -8   0   15.50    5.70
  -7   8   0   13.70    4.30
   7   8   0    6.80    5.80
   7   8   0   16.30    6.10
  -7   8   0   10.10    5.30
  -7   8   0   18.60    5.30
  -7   8   0    1.40    4.70
   7   8   0    2.10    6.60
   7   8   0   12.10    8.50
   7  -8   0    4.20    4.10
   7  -8   0   20.80    4.60
  -7  -8   0   27.10    8.30
   7  -8   0    9.20    3.90
  -7  -8   0   11.00    7.40
  -7  -8   0   17.30    3.40
  -7  -8   0   17.30    6.00
  -7  -8   0   11.80    3.80
  -7  -8   0   12.10    3.50
   7  -8   0   20.50    4.70
  -7  -8   0   13.00    3.90
  -7  -8   0   28.30    7.80
  -8   8   0    3.20    4.00
  -8   8   0    3.60    5.40
   8   8   0    4.00    5.50
   8   8   0    1.50    7.20
   8   8   0    2.10    5.50
   8   8   0    3.60    9.70
  -8   8   0    1.60    5.80
  -8   8   0   11.60    5.20
  -8  -8   0   -1.20    3.50
   8  -8   0    6.20    4.80
  -8  -8   0  -11.60    8.60
  -8  -8   0   19.90    7.70
  -8  -8   0   -1.70    5.90
   8  -8   0    2.20    4.70
  -8  -8   0    1.10    3.30
  -8  -8   0    0.90    3.30
   8  -8   0   -0.50    3.80
   8  -8   0    1.80    3.80
  -8  -8   0    3.90    3.50
   9   8   0   18.60   12.10
  -9   8   0    9.70    6.40
   9   8   0    1.10    9.00
   9   8   0   14.10    6.60
  -9   8   0   29.60    7.20
  -9   8   0   13.00    4.30
  -9   8   0    8.90    6.10
   9  -8   0    6.90    4.50
  -9  -8   0   12.60    4.40
  -9  -8   0    3.60    3.80
  -9  -8   0    1.70    3.70
  -9  -8   0   11.30    8.80
   9  -8   0   11.20    4.50
  -9  -8   0    0.10    3.30
   9  -8   0    5.40    5.50
  -9  -8   0    8.50    3.60
  -9  -8   0    7.90    6.50
 -10   8   0   55.29    5.80
 -10   8   0   59.89   14.70
 -10   8   0   60.99    8.90
  10   8   0   69.79   14.50
 -10   8   0   53.79    8.50
  10   8   0   71.19   12.80
  10  -8   0   63.89    7.90
 -10  -8   0   50.09    6.60
 -10  -8   0   59.49    6.50
 -10  -8   0   49.70    6.30
  10  -8   0   45.90    8.00
 -10  -8   0   63.49    7.80
  10  -8   0   50.39    7.10
 -10  -8   0   49.99    8.40
 -10  -8   0   50.79    6.50
  11   8   0   48.60   13.00
  11   8   0   33.60   13.90
 -11   8   0   67.79   10.60
 -11   8   0   44.30    9.30
 -11   8   0   40.30   10.50
  11  -8   0   36.80    5.80
 -11  -8   0   31.30    6.00
 -11  -8   0   48.00    5.10
 -11  -8   0   42.30    8.60
 -11  -8   0   46.20    5.90
 -11  -8   0   34.80    5.90
 -11  -8   0   39.20    5.40
  11  -8   0   37.70    7.40
  11  -8   0   39.00    8.20
  12   8   0   19.90   17.40
 -12   8   0   46.10    9.50
  12   8   0   33.00   14.70
  12   8   0   41.40   13.20
 -12   8   0   52.39   10.60
  12  -8   0   42.40    8.50
  12  -8   0   36.00    7.60
 -12  -8   0   33.30    4.80
 -12  -8   0   34.60    5.20
 -12  -8   0   27.60    5.10
 -12  -8   0   33.10    6.50
  12  -8   0   39.70    6.40
 -12  -8   0   34.20    7.10
   0   9   0    4.40    6.20
   0   9   0   -1.00    4.90
   0   9   0    1.00    3.80
   0   9   0   -1.80    5.00
   0   9   0    0.20    4.90
   0   9   0    0.30    4.50
   0   9   0    4.60    4.10
   0  -9   0   -2.50    3.60
   0  -9   0    3.10    3.20
   0  -9   0   -6.70    8.40
   0  -9   0    1.30    3.30
   0  -9   0    2.40    4.10
  -1   9   0   15.80    5.70
   1   9   0    6.90    4.60
   1   9   0    4.50    5.90
  -1   9   0    9.20    6.00
   1   9   0    2.90    4.40
  -1   9   0    5.70    4.20
  -1   9   0   19.70    5.30
   1   9   0    9.40    4.20
   1   9   0    3.40    3.70
   1   9   0    3.20    5.00
  -1   9   0    6.60    5.50
  -1   9   0    6.70    4.80
   1   9   0   10.30    6.50
  -1   9   0    6.20    4.50
  -1  -9   0    5.80    3.30
  -1  -9   0    8.30    4.40
   1  -9   0    6.30    4.10
  -1  -9   0   -1.10    3.40
  -1  -9   0   -5.70    5.70
   1  -9   0    7.00    3.60
  -1  -9   0    2.00    7.80
  -1  -9   0    3.80    3.10
  -1  -9   0    3.30    6.10
   1  -9   0    4.10    3.90
   1  -9   0    3.10    3.40
   2   9   0   12.50    4.80
  -2   9   0    6.50    5.40
   2   9   0   12.60    6.80
   2   9   0   10.30    5.50
  -2   9   0    2.80    4.80
  -2   9   0    1.80    5.70
  -2   9   0   10.20    4.20
   2   9   0    8.20    3.50
   2   9   0    3.20    4.50
   2   9   0    2.90    5.50
   2   9   0    5.20    5.50
   2   9   0    6.10    3.90
  -2   9   0   10.30    5.40
  -2   9   0    5.10    4.20
  -2  -9   0   16.80    6.70
  -2  -9   0   -3.90    6.30
  -2  -9   0    7.00    3.30
  -2  -9   0    8.60    4.60
   2  -9   0   11.40    4.30
   2  -9   0    7.80    4.10
  -2  -9   0    7.30    3.10
  -2  -9   0    5.60    4.30
   2  -9   0   10.60    4.10
   2  -9   0   10.40    3.80
  -2  -9   0  -10.90    8.00
   3   9   0    9.40    3.70
   3   9   0   10.70    3.30
  -3   9   0   -0.20    4.30
   3   9   0   14.30    5.70
   3   9   0    0.60    4.30
  -3   9   0    6.80    5.60
   3   9   0    8.50    5.80
  -3   9   0   11.10    4.50
  -3   9   0    7.60    5.50
   3   9   0   14.70    6.30
   3   9   0    0.10    7.30
  -3   9   0    1.90    4.90
  -3  -9   0    5.30    5.20
  -3  -9   0    5.70    6.20
  -3  -9   0    2.00    8.00
  -3  -9   0    0.60    6.30
   3  -9   0   13.30    4.50
  -3  -9   0    8.80    4.10
   3  -9   0    6.40    3.60
  -3  -9   0    6.90    3.40
   3  -9   0    4.80    3.90
   3  -9   0    9.00    3.80
  -3  -9   0    7.30    3.10
  -4   9   0    4.40    5.40
   4   9   0    2.90    7.80
  -4   9   0   -3.40    4.30
   4   9   0    3.80    5.60
   4   9   0    3.20    4.40
  -4   9   0   -5.90    4.10
  -4   9   0    7.00    4.80
   4   9   0   -4.60    6.00
   4   9   0  -10.10    5.50
  -4   9   0   -7.60    5.60
  -4  -9   0    4.10    7.30
   4  -9   0    3.60    4.00
   4  -9   0    0.70    4.30
  -4  -9   0    1.50    5.20
  -4  -9   0    9.50    7.70
  -4  -9   0   -2.80    3.50
  -4  -9   0    6.70    6.30
  -4  -9   0   -2.20    2.80
   4  -9   0    1.10    3.90
  -4  -9   0    5.30    9.00
   4  -9   0    4.00    3.60
   5   9   0   39.90    8.50
  -5   9   0   39.40    4.70
   5   9   0   27.40    6.70
  -5   9   0   35.70    5.80
  -5   9   0   37.10    6.50
   5   9   0   41.30    8.30
  -5   9   0   35.60    6.70
   5   9   0   36.40   10.40
  -5   9   0   40.60    7.80
  -5  -9   0   37.20    8.40
  -5  -9   0   29.60    7.00
   5  -9   0   28.20    5.30
   5  -9   0   34.10    5.80
  -5  -9   0   32.80    4.50
  -5  -9   0    9.10    9.20
   5  -9   0   37.80    5.90
  -5  -9   0   34.50    5.70
   5  -9   0   42.30    6.60
   6   9   0   43.70    9.20
  -6   9   0   50.59    6.40
   6   9   0   56.29   11.60
   6   9   0   38.70    7.40
   6   9   0   52.89   11.80
  -6   9   0   57.09    7.40
  -6   9   0   43.70    7.60
  -6   9   0   40.00    7.00
   6  -9   0   46.00    6.10
   6  -9   0   46.90    6.50
  -6  -9   0   33.50    5.60
  -6  -9   0   49.60    5.40
  -6  -9   0   40.80   11.60
   6  -9   0   39.50    7.30
   6  -9   0   49.80    6.40
  -6  -9   0   43.20    8.40
  -6  -9   0   43.90    6.10
  -7   9   0    9.50    5.60
  -7   9   0   16.30    6.20
   7   9   0   35.10   11.60
   7   9   0   -1.90   10.20
  -7   9   0    1.60    5.90
   7   9   0    7.30    7.10
   7   9   0    5.50    8.50
  -7   9   0   13.20    4.90
   7  -9   0   10.40    5.40
  -7  -9   0   14.50    4.90
  -7  -9   0   10.40    4.00
  -7  -9   0   11.40    4.40
   7  -9   0   20.70    5.00
   7  -9   0   16.40    5.50
   7  -9   0   18.00    5.40
  -7  -9   0   25.40    8.40
   8   9   0    3.50    8.70
  -8   9   0    6.60    5.00
   8   9   0    1.70    6.20
  -8   9   0    6.30    6.30
   8   9   0   -3.50    6.80
   8   9   0    4.50   12.50
  -8   9   0    9.40    6.60
  -8   9   0    3.20    6.20
   8  -9   0  -11.30    4.90
   8  -9   0   -2.80    4.40
  -8  -9   0    5.20    4.20
   8  -9   0   13.50    6.20
  -8  -9   0    6.30    4.70
  -8  -9   0   -5.20    8.80
  -8  -9   0    0.20    3.50
  -8  -9   0    5.10    4.20
  -8  -9   0    1.10    3.80
   8  -9   0   -3.00    4.50
   9   9   0   27.90   10.80
  -9   9   0    1.30    5.00
   9   9   0   -2.60    7.60
  -9   9   0   -9.60    7.40
   9   9   0   -8.80   11.70
   9   9   0    3.30    7.00
  -9   9   0    6.60    6.80
  -9  -9   0   -3.80    4.10
  -9  -9   0    4.10    4.30
  -9  -9   0    7.30    5.20
  -9  -9   0    5.60    4.20
   9  -9   0    1.10    5.80
  -9  -9   0    4.00    3.70
   9  -9   0    1.60    5.00
   9  -9   0    0.90    5.10
 -10   9   0   12.80    9.30
  10   9   0   10.80    8.40
  10   9   0   23.90   11.90
 -10   9   0    3.60    7.60
 -10   9   0    5.10    5.20
  10   9   0   34.60   15.20
 -10  -9   0    3.30    4.30
 -10  -9   0   11.70    5.20
 -10  -9   0    3.70    4.50
 -10  -9   0   -3.20    4.70
  10  -9   0    5.70    5.80
  10  -9   0    8.70    5.30
 -10  -9   0    8.90    4.20
  10  -9   0    7.10    6.60
   0  10   0  201.08   11.30
   0  10   0  196.98   18.60
   0  10   0  203.08   14.70
   0  10   0  202.08   13.00
   0  10   0  181.08   12.30
   0  10   0  191.58   12.60
   0  10   0  180.88   15.20
   0 -10   0  196.38   10.30
   0 -10   0  191.28   10.70
   0 -10   0  198.28   19.40
   0 -10   0  191.38   14.20
   0 -10   0  209.58   11.40
   1  10   0   86.29   10.30
   1  10   0   87.99   11.20
   1  10   0   76.79    8.90
   1  10   0   79.09   20.90
   1  10   0   87.19   10.40
  -1  10   0   86.49   10.10
   1  10   0   92.99    8.90
  -1  10   0   92.99   16.20
   1  10   0  100.09   10.50
  -1  10   0   83.19    9.00
  -1  10   0   84.29   10.60
  -1  10   0   92.89   11.80
  -1  10   0   87.29   10.10
  -1 -10   0   93.29    8.10
   1 -10   0   92.59    8.30
  -1 -10   0  106.09   14.40
   1 -10   0  100.39    8.50
  -1 -10   0   92.79    9.50
   1 -10   0  100.49    9.40
   1 -10   0   80.09   12.50
  -1 -10   0   75.19    7.60
  -1 -10   0   77.99   10.10
  -2  10   0   14.30    8.10
  -2  10   0   16.30    7.30
   2  10   0   28.20    7.30
   2  10   0   17.20   14.00
  -2  10   0    9.40    7.00
   2  10   0   40.50    9.70
   2  10   0   11.80    4.70
   2  10   0   23.10    6.30
  -2  10   0   10.20    5.30
   2  10   0   25.70    6.10
   2  10   0   20.00    5.30
  -2  10   0   23.10    6.10
   2 -10   0   17.30    4.70
   2 -10   0   18.00    5.20
  -2 -10   0   17.00    6.90
  -2 -10   0   35.60    9.90
  -2 -10   0   14.80    4.50
   2 -10   0   27.00    5.90
  -2 -10   0   10.00    6.30
  -2 -10   0   31.10    4.90
  -2 -10   0   35.30   11.80
   3  10   0   12.30    4.80
   3  10   0   -0.70    5.40
  -3  10   0    3.80    5.40
   3  10   0   17.70    7.30
  -3  10   0   -4.70    5.10
  -3  10   0   17.90   10.00
   3  10   0   19.00    7.80
   3  10   0   19.60    9.70
   3  10   0    0.80    6.50
   3  10   0   12.30    4.60
   3 -10   0    1.70    5.40
  -3 -10   0    9.00    4.00
   3 -10   0    2.60    4.10
   3 -10   0    9.80    6.60
  -3 -10   0    8.80    6.20
  -3 -10   0   13.90    4.30
  -3 -10   0   24.00   11.50
  -3 -10   0    7.10    5.70
  -4  10   0  140.79   11.40
  -4  10   0  135.49   10.40
   4  10   0  128.09   13.40
   4  10   0  147.59   10.60
   4  10   0  153.58    8.30
   4  10   0  132.69   15.10
   4  10   0  128.49   14.70
  -4  10   0  120.69   14.40
  -4 -10   0  124.59    8.70
   4 -10   0  158.38   10.80
   4 -10   0  145.49   10.40
  -4 -10   0  140.69   16.00
   4 -10   0  141.19   11.50
  -4 -10   0  119.39   15.30
   4 -10   0  130.39   10.50
  -4 -10   0  132.59   12.40
  -5  10   0    8.60    7.50
   5  10   0   -5.40   10.50
   5  10   0   16.40    7.40
  -5  10   0    7.10    6.10
  -5  10   0    3.30    6.00
   5  10   0    7.90    7.80
   5  10   0   13.30    7.90
  -5  10   0    6.00    5.30
   5 -10   0   11.30    5.20
   5 -10   0    6.40    5.80
  -5 -10   0    7.80    4.00
  -5 -10   0    4.90    7.30
   5 -10   0   13.90    5.10
   5 -10   0    3.40    5.30
  -6  10   0   36.70    7.90
   6  10   0   65.79   21.50
  -6  10   0   41.60    7.80
   6  10   0   50.59    9.90
   6  10   0   47.10   10.20
  -6  10   0   63.39   10.60
  -6  10   0   58.59    6.70
  -6  10   0   49.00    6.20
  -6  10   0   42.70    6.40
   6  10   0   55.89    8.90
   6 -10   0   42.60    7.00
   6 -10   0   45.40    7.10
   6 -10   0   44.20    7.30
  -6 -10   0   47.40    5.80
  -6 -10   0   50.49    7.60
  -6 -10   0   43.90    8.90
   6 -10   0   30.30    6.90
   7  10   0  -10.60    9.50
  -7  10   0    2.60    7.20
  -7  10   0    5.00    5.30
   7  10   0    5.10   13.10
  -7  10   0   -2.60    8.20
  -7  10   0    0.30    6.00
  -7  10   0    7.50    6.80
   7  10   0    7.10    7.70
   7  10   0    0.20    7.90
   7 -10   0    5.60    5.20
   7 -10   0    0.00    5.60
  -7 -10   0   -1.60    4.80
   7 -10   0    0.90    5.60
  -7 -10   0   -3.50    5.70
  -7 -10   0   -7.60    3.90
   7 -10   0    3.40    6.80
   8  10   0   11.20    9.90
  -8  10   0   19.60   11.70
   8  10   0    6.70    7.90
  -8  10   0   12.90    8.10
  -8  10   0    2.00    5.40
   8  10   0   14.60   10.90
  -8  10   0    0.90    8.10
   8  10   0    0.80   12.90
  -8 -10   0   18.20    6.10
  -8 -10   0   13.50    5.80
   8 -10   0    8.40    6.30
   8 -10   0   10.50    6.40
  -8 -10   0   12.50    4.60
   8 -10   0   12.80    6.30
   0  11   0   -3.20    7.50
   0  11   0   -1.60    5.50
   0  11   0    1.00    9.50
   0  11   0    5.40    9.10
   0 -11   0   -8.50   16.20
   0 -11   0   -1.10    6.60
   0 -11   0   -5.70    4.60
   0 -11   0   -8.50    4.90
   0 -11   0   -3.60    5.40
  -1  11   0   37.90    7.10
  -1  11   0   42.20    9.20
   1  11   0   29.10    8.60
   1  11   0   42.10   11.10
  -1  11   0   42.40   10.00
  -1  11   0   31.40    7.30
   1  11   0   23.80   10.30
   1  11   0   48.70    7.20
  -1  11   0   39.60    9.90
   1 -11   0   34.00    6.50
  -1 -11   0   47.50    8.30
  -1 -11   0   41.20    6.00
   1 -11   0   36.50    6.40
  -1 -11   0   38.40    7.80
   1 -11   0   46.70   19.40
   1 -11   0   49.30    7.80
   1 -11   0   34.30    7.00
  -2  11   0   18.70    6.70
  -2  11   0   12.30    8.90
  -2  11   0   17.10    9.00
   2  11   0    7.90    5.90
   2  11   0   27.80    8.40
   2  11   0   -2.30    8.50
   2  11   0   21.90    7.80
  -2  11   0    3.00    6.50
   2  11   0   12.10   10.60
  -2 -11   0   18.20    5.40
  -2 -11   0    8.40    5.70
  -2 -11   0   15.90    7.60
   2 -11   0   11.90    6.20
   2 -11   0    9.00    5.60
   2 -11   0   -3.10    6.20
  -2 -11   0   11.60    5.30
   2 -11   0   13.20    5.40
   3  11   0   -8.50    7.50
   3  11   0   10.60    5.60
   3  11   0    3.90    8.50
  -3  11   0    3.70    6.20
   3  11   0   20.90   11.90
   3  11   0   17.00    8.30
  -3  11   0    9.10    8.50
  -3  11   0    9.70    6.90
  -3 -11   0   11.80    4.70
   3 -11   0   14.20    5.60
   3 -11   0    4.30    5.90
   3 -11   0   12.40    6.10
  -3 -11   0   13.40    6.30
   3 -11   0   27.20    7.00
  -3 -11   0   -6.80    7.30
   4  11   0   -4.70    6.70
   4  11   0   12.70    8.80
  -4  11   0    3.80    6.10
   4  11   0   -6.90    8.70
   4  11   0    8.50    6.00
  -4  11   0   -1.50    8.40
   4  11   0    1.50   11.70
  -4  11   0    6.10    7.00
  -4 -11   0   -5.10    7.90
  -4 -11   0    3.00    4.80
   4 -11   0    1.30    6.00
   4 -11   0    3.30    6.00
   4 -11   0    3.50    5.60
  -4 -11   0    4.70    6.00
   4 -11   0    0.20    6.80
  -5  11   0   20.90    7.60
   5  11   0    1.90   12.40
   5  11   0    8.50    9.30
   5  11   0   23.10    9.30
  -5  11   0   12.90    6.60
   5  11   0   21.30    9.30
  -5  11   0    9.30    9.10
  -5 -11   0   -2.30    8.90
  -5 -11   0   15.90    5.90
  -5 -11   0   15.10    5.20
   5 -11   0   11.60    6.80
   5 -11   0   -0.90    6.10
   5 -11   0    8.10    6.20
   5 -11   0   -2.20    7.40
   6  11   0   -2.40   14.00
   6  11   0   16.40   10.20
  -6  11   0    4.20    9.60
   6  11   0   -8.40    9.90
  -6  11   0   15.10    7.90
  -6  11   0    1.60    6.30
   6  11   0   13.20    9.20
   6 -11   0   -0.40    6.60
   6 -11   0   -4.90    5.90
  -6 -11   0    2.40    4.80
   6 -11   0   -1.10    6.70
  -6 -11   0    3.50    6.00
  -6 -11   0    1.50   10.00
   6 -11   0   19.20    7.60
  -6 -11   0    3.60    6.70
 -16   0  -1    9.50    6.70
 -16   0  -1   -3.50    4.90
 -16   0  -1   -0.20    9.80
  16   0   1   -0.30    6.70
 -16   0  -1  -11.40    6.00
  16   0   1   -3.60    9.70
 -16   0  -1    6.10    8.10
  16   0   1    4.30    4.50
  16   0   1    3.80    5.90
 -16   0  -1    5.70    7.80
  15   0   1    0.50    4.40
  15   0   1    7.00    8.90
  15   0   1   -6.50    4.60
 -15   0  -1    0.80    5.40
 -15   0  -1    1.50    6.20
  15   0   1    2.00    3.90
 -15   0  -1   13.10   11.00
 -15   0  -1   -5.80    6.50
 -15   0  -1   -5.40    5.30
  15   0   1    5.20    5.70
 -15   0  -1    8.30    4.60
 -15   0  -1   -3.70    5.70
 -14   0  -1   -2.00    5.90
  14   0   1   -5.60    4.20
  14   0   1    3.90    5.00
 -14   0  -1   10.90    9.30
 -14   0  -1   -1.90    3.50
 -14   0  -1    2.50    5.00
 -14   0  -1   -0.50    4.60
  14   0   1   -0.40    3.40
  14   0   1    5.80    3.60
 -14   0  -1   -1.40    5.20
  13   0   1    0.60    2.80
 -13   0  -1    2.60    3.00
 -13   0  -1   -6.50    7.80
 -13   0  -1   -1.30    3.50
  13   0   1    6.50    6.20
 -13   0  -1    0.80    4.50
 -13   0  -1   -1.50    3.70
  13   0   1    2.30    4.40
  13   0   1   -3.80    2.90
 -13   0  -1    3.40    4.40
  13   0   1    0.50    3.80
 -13   0  -1    8.70    7.80
 -12   0  -1   -0.50    2.40
 -12   0  -1   -3.20    3.60
 -12   0  -1   -7.90    6.70
  12   0   1    2.30    3.50
 -12   0  -1    1.30    3.40
 -12   0  -1    1.30    3.30
  12   0   1    2.80    3.10
 -12   0  -1   -6.30    6.20
  12   0   1    0.80    2.50
  12   0   1   -2.60    5.00
  12   0   1   -1.60    2.50
 -12   0  -1    1.10    4.00
 -11   0  -1   -0.60    2.80
  11   0   1    2.40    2.80
 -11   0  -1    0.60    3.20
  11   0   1   -2.70    1.80
  11   0   1   -2.30    2.80
 -11   0  -1    7.40    6.50
 -11   0  -1   -0.30    2.70
 -11   0  -1   -8.40    5.40
 -11   0  -1    1.20    2.80
  11   0   1    0.70    2.20
  11   0   1    3.30    4.20
 -11   0  -1   -2.80    2.00
  10   0   1    2.70    2.70
 -10   0  -1    1.30    2.70
 -10   0  -1   -0.60    2.10
 -10   0  -1    1.40    2.80
 -10   0  -1    1.60    4.80
 -10   0  -1   -0.40    1.80
  10   0   1    3.10    2.40
  10   0   1    0.50    2.50
  10   0   1    1.40    1.90
  10   0   1    0.80    1.60
 -10   0  -1   -3.80    2.10
 -10   0  -1   -2.70    4.80
  10   0   1    1.30    3.30
  -9   0  -1   -0.70    2.10
  -9   0  -1   -8.80    3.70
   9   0   1   -0.40    1.40
   9   0   1    3.70    3.10
  -9   0  -1    1.70    2.10
  -9   0  -1    2.80    2.00
   9   0   1    1.70    2.60
  -9   0  -1   -1.50    1.60
   9   0   1   -0.80    2.30
  -9   0  -1    1.40    4.10
   9   0   1   -1.60    2.10
   9   0   1   -2.10    4.00
  -9   0  -1    1.70    2.30
  -8   0  -1    3.10    3.30
   8   0   1   -1.10    3.30
  -8   0  -1   -2.90    1.50
   8   0   1    1.60    1.10
  -8   0  -1   -1.50    1.80
   8   0   1   -1.70    2.30
   8   0   1   -0.30    1.30
   8   0   1    1.70    2.00
   8   0   1    0.30    1.70
   8   0   1   -0.30    3.20
  -8   0  -1    0.00    1.40
  -8   0  -1    0.10    1.30
  -8   0  -1   -3.60    3.60
   8   0   1   -3.50    1.80
  -7   0  -1    0.20    1.40
   7   0   1    1.40    1.00
  -7   0  -1    0.90    1.10
  -7   0  -1    0.70    1.50
   7   0   1    2.90    3.10
   7   0   1    1.10    1.40
   7   0   1    1.60    1.60
  -7   0  -1    2.00    2.70
  -7   0  -1   -0.30    2.70
   7   0   1   -0.10    2.90
  -7   0  -1   -1.20    1.20
   7   0   1    1.10    1.10
   7   0   1    4.00    3.40
  -6   0  -1   -0.70    1.30
   6   0   1    0.40    0.90
  -6   0  -1   -1.90    2.20
   6   0   1   -0.20    1.40
   6   0   1    1.60    1.30
  -6   0  -1   -0.60    1.00
   6   0   1   -0.80    1.20
   6   0   1    0.90    0.80
   6   0   1   -1.20    2.20
  -6   0  -1    1.30    2.70
  -6   0  -1    0.90    1.10
   6   0   1    0.50    2.50
  -6   0  -1    1.10    0.90
   5   0   1   -1.10    1.70
   5   0   1   -0.90    0.70
   5   0   1    0.80    1.20
  -5   0  -1   -2.80    2.00
  -5   0  -1   -0.30    1.00
  -5   0  -1   -2.50    2.00
   5   0   1    0.20    0.90
  -5   0  -1    1.40    0.90
   5   0   1   -0.30    2.00
  -5   0  -1    0.20    0.90
   5   0   1    1.30    0.60
   5   0   1    2.20    1.00
  -4   0  -1    0.20    0.80
  -4   0  -1    1.00    1.70
   4   0   1    0.90    0.90
   4   0   1   -0.40    0.50
   4   0   1   -0.30    1.70
  -4   0  -1    0.00    0.80
   4   0   1   -0.10    0.50
   4   0   1   -1.70    0.60
  -4   0  -1    0.20    0.70
   4   0   1   -1.20    1.60
  -4   0  -1    0.80    1.60
   4   0   1   -0.20    0.70
  -4   0  -1   -0.20    0.50
   3   0   1    2.10    1.20
  -3   0  -1    0.80    0.50
   3   0   1    0.20    0.60
  -3   0  -1    1.30    1.20
  -3   0  -1    0.80    0.70
   3   0   1    0.20    0.40
  -3   0  -1    0.40    0.40
  -3   0  -1   -1.70    1.10
  -3   0  -1    0.20    0.60
   3   0   1   -0.50    1.20
   3   0   1    0.00    0.40
   3   0   1    0.50    0.60
  -2   0  -1   -0.10    0.30
   2   0   1    0.20    0.40
   2   0   1    0.40    0.80
   2   0   1   -0.10    0.80
  -2   0  -1    0.90    0.40
  -2   0  -1    2.80    1.10
   2   0   1    0.20    0.20
  -2   0  -1   -0.30    0.90
   2   0   1    0.60    0.40
  -2   0  -1    0.40    0.40
   2   0   1    0.40    0.30
   2   0  -1    0.10    0.30
   2   0  -1    0.00    0.30
   2   0  -1    0.20    0.40
  -2   0   1    0.70    0.80
  -2   0   1    0.20    0.40
   2   0  -1   -0.20    0.60
   2   0  -1    0.10    0.40
   2   0  -1   -0.20    0.20
  -2   0   1    0.00    0.60
   2   0  -1    0.50    0.80
  -2   0   1   -0.30    0.30
  -2   0   1    0.20    0.30
   2   0  -1    0.10    0.40
  -2   0   1    0.00    0.40
  -3   0   1    0.20    0.50
  -3   0   1    0.60    0.70
   3   0  -1    0.30    0.30
  -3   0   1   -0.10    1.20
   3   0  -1    0.30    0.60
   3   0  -1   -0.70    1.20
  -3   0   1   -0.20    0.50
   3   0  -1   -0.30    1.00
   3   0  -1   -0.10    0.70
  -3   0   1   -0.10    0.50
   3   0  -1    0.70    0.40
  -3   0   1    1.40    1.10
   3   0  -1   -0.60    0.60
   3   0  -1    0.10    0.50
  -4   0   1   -0.20    0.90
  -4   0   1    2.00    1.60
  -4   0   1    0.00    0.70
  -4   0   1    0.20    0.60
  -4   0   1   -0.70    0.60
   4   0  -1   -0.20    0.50
   4   0  -1    0.00    1.80
  -4   0   1    0.20    1.40
   4   0  -1   -0.90    0.80
   4   0  -1   -0.60    0.60
   4   0  -1    0.10    0.60
   4   0  -1    1.30    1.70
   4   0  -1    0.40    0.70
   4   0  -1   -0.60    0.80
   5   0  -1    2.20    1.20
   5   0  -1    0.80    0.70
   5   0  -1   -2.70    1.90
  -5   0   1    1.50    1.10
   5   0  -1    4.60    1.30
  -5   0   1    0.10    0.80
  -5   0   1   -1.10    0.80
   5   0  -1   -2.40    1.80
   5   0  -1    0.30    0.60
  -5   0   1   -1.40    0.80
   5   0  -1    0.30    1.10
  -5   0   1    0.80    1.80
  -5   0   1    0.40    1.60
   6   0  -1   -0.60    2.30
  -6   0   1   -1.30    2.00
   6   0  -1    1.10    1.20
  -6   0   1    1.40    1.10
   6   0  -1    0.20    1.20
   6   0  -1   -0.30    1.30
   6   0  -1   -2.60    2.10
   6   0  -1   -1.10    0.70
  -6   0   1    0.60    1.50
  -6   0   1    0.40    2.40
   6   0  -1    0.10    0.80
  -6   0   1   -0.20    1.00
  -6   0   1    0.90    0.90
   7   0  -1    4.90    3.40
   7   0  -1   -0.50    1.00
   7   0  -1    0.20    2.80
   7   0  -1    1.10    2.00
  -7   0   1    0.70    1.20
   7   0  -1    1.50    1.60
  -7   0   1    2.60    2.70
  -7   0   1    4.00    2.80
   7   0  -1    2.10    1.50
  -7   0   1   -0.70    1.60
  -7   0   1   -1.00    1.30
  -7   0   1   -0.40    1.20
   7   0  -1    0.90    1.00
  -8   0   1    2.60    1.60
   8   0  -1    0.70    1.30
  -8   0   1   -0.40    1.50
  -8   0   1    4.40    2.00
   8   0  -1    5.60    3.50
   8   0  -1   -2.30    3.50
  -8   0   1    0.70    1.30
   8   0  -1    1.90    1.80
  -8   0   1   -1.30    3.00
  -8   0   1    1.30    3.10
   8   0  -1    2.00    1.20
   9   0  -1   -2.70    3.70
  -9   0   1    2.40    1.60
   9   0  -1    3.00    1.60
   9   0  -1    0.60    2.20
  -9   0   1   -0.80    2.30
  -9   0   1    2.30    2.00
   9   0  -1    5.70    1.60
  -9   0   1    0.30    3.60
  -9   0   1   -1.00    4.00
   9   0  -1    2.30    2.30
  -9   0   1   -1.40    1.90
   9   0  -1   -8.40    3.80
  10   0  -1   -0.20    2.30
  10   0  -1   -4.10    4.30
 -10   0   1    1.00    2.20
 -10   0   1   -1.50    4.20
  10   0  -1    1.10    1.70
 -10   0   1    1.70    2.70
  10   0  -1    0.90    1.80
 -10   0   1    1.00    2.20
 -10   0   1    1.60    4.90
 -10   0   1    1.10    1.90
  10   0  -1    1.60    4.40
  10   0  -1   -1.20    2.30
  11   0  -1    0.50    2.90
  11   0  -1    1.00    2.00
  11   0  -1    1.80    4.80
 -11   0   1    0.60    3.10
  11   0  -1    1.30    3.90
 -11   0   1    6.30    5.10
  11   0  -1   -3.90    4.80
  11   0  -1    2.80    2.00
 -11   0   1    1.60    2.50
 -11   0   1    1.90    2.20
  11   0  -1   -1.60    2.50
 -11   0   1   -0.40    5.10
 -11   0   1    1.70    2.60
  12   0  -1    0.80    2.20
 -12   0   1    4.30    6.70
  12   0  -1    4.70    6.30
 -12   0   1    5.50    3.90
 -12   0   1    2.80    2.70
 -12   0   1    1.40    3.70
 -12   0   1   -3.90    3.00
 -12   0   1   -1.90    2.80
  12   0  -1    1.00    2.60
 -12   0   1    5.70    6.10
  12   0  -1    0.70    3.00
  12   0  -1    4.60    4.30
  12   0  -1    3.40    3.70
  13   0  -1   -3.20    3.80
 -13   0   1    1.50    3.60
 -13   0   1   -1.50    4.70
 -13   0   1    2.20    3.50
 -13   0   1    2.70    8.00
 -13   0   1    1.40    4.80
  13   0  -1    5.90    5.30
  13   0  -1    4.00    2.70
  13   0  -1    1.80    3.70
 -13   0   1    4.20    7.40
 -13   0   1    4.00    3.10
  13   0  -1    7.20    3.20
  14   0  -1    2.40    4.50
 -14   0   1   -0.80    3.60
 -14   0   1    5.60    4.90
 -14   0   1    2.40    5.50
 -14   0   1   -2.50    5.60
 -14   0   1    7.70    5.90
  14   0  -1    1.60    3.00
  14   0  -1    5.30    3.60
  14   0  -1   -2.20    4.70
  14   0  -1   -3.30    8.50
  15   0  -1    1.90    4.60
 -15   0   1    2.70    4.50
  15   0  -1   14.20    8.10
 -15   0   1    4.20    5.70
 -15   0   1    8.80    4.40
  15   0  -1    0.00    4.70
  15   0  -1    2.50    5.60
 -15   0   1    5.00    7.00
 -16   0   1   -5.20    8.10
  16   0  -1    9.30    6.80
 -16   0   1    6.30    7.90
  16   0  -1   -8.20    5.70
 -16   0   1   -7.90    5.50
  16   0  -1    5.60   10.10
 -16   0   1    8.40    7.30
 -16   0   1    5.00    5.50
  16   1   1   22.00    7.90
 -16   1  -1    2.80    5.50
 -16   1  -1    7.80    8.20
  16   1   1    8.70    4.90
  16   1   1    6.00   11.70
 -16   1  -1   10.30    7.10
  16   1   1   12.00    6.00
 -16   1  -1    3.10    7.50
 -16   1  -1   16.00    7.10
  16  -1   1   20.30    6.80
  16  -1   1   21.90    9.70
  16  -1   1   14.40    4.60
 -16  -1  -1   17.00    6.90
  16  -1   1    6.00    6.10
 -16  -1  -1    6.70    6.00
 -16  -1  -1    7.80    4.70
 -16  -1  -1    2.80    6.90
  15   1   1   -8.50    8.60
  15   1   1    9.00    4.90
 -15   1  -1    8.90    4.70
 -15   1  -1    9.10    5.60
  15   1   1    3.90    5.00
 -15   1  -1    7.80    6.80
  15   1   1    2.80    5.90
  15   1   1    8.40    4.10
 -15   1  -1    7.20    6.10
 -15   1  -1   24.40    6.80
 -15   1  -1   11.20    9.80
 -15   1  -1   -5.60    5.80
 -15  -1  -1    1.70    4.20
 -15  -1  -1    9.80    7.50
  15  -1   1    4.00    7.60
 -15  -1  -1   10.60    5.50
  15  -1   1    1.20    5.00
  15  -1   1    7.30    5.70
  15  -1   1    6.30    3.90
 -15  -1  -1    7.30    5.80
  15  -1   1    3.00    4.60
 -15  -1  -1    8.50    5.50
 -15  -1  -1   -5.40    4.40
 -14   1  -1   98.19    9.30
 -14   1  -1  123.69   12.50
  14   1   1  131.59   16.30
 -14   1  -1   93.49    9.40
  14   1   1   92.09    9.80
 -14   1  -1   93.39   10.10
 -14   1  -1  125.99   10.00
  14   1   1   94.79    8.40
  14   1   1   81.89    6.90
 -14   1  -1  109.99    8.40
  14   1   1   85.69    7.40
 -14  -1  -1   91.49    8.50
 -14  -1  -1  111.59    9.30
 -14  -1  -1  109.19   11.10
  14  -1   1   95.69    6.40
  14  -1   1   92.89    6.90
 -14  -1  -1   96.09    7.30
  14  -1   1   95.39    9.00
 -14  -1  -1  104.89   14.00
 -14  -1  -1  111.29   15.00
  14  -1   1   97.39    8.90
 -13   1  -1   -4.20    4.20
 -13   1  -1  -13.10    7.70
  13   1   1    4.60    3.40
 -13   1  -1    0.80    4.90
 -13   1  -1   -3.10    3.50
 -13   1  -1    1.90    4.50
  13   1   1    3.60    4.80
 -13   1  -1    2.50    3.30
 -13   1  -1   12.50    7.80
  13   1   1    2.90    5.30
  13   1   1   -0.30    2.90
  13   1   1    5.10    3.90
  13  -1   1   -5.80    2.70
 -13  -1  -1    0.60    4.20
  13  -1   1    1.90    2.90
 -13  -1  -1    0.40    9.00
 -13  -1  -1    2.50    5.10
  13  -1   1    4.70    4.90
  13  -1   1    5.10    4.10
  13  -1   1    1.90    3.80
 -13  -1  -1   -4.40    3.40
 -13  -1  -1    3.60    3.40
 -13  -1  -1   -1.10    2.90
 -12   1  -1   20.50    4.50
 -12   1  -1   20.40    7.30
 -12   1  -1   26.90    7.10
 -12   1  -1   26.00    4.50
  12   1   1   19.50    5.10
  12   1   1   16.60    4.30
 -12   1  -1   10.70    4.70
 -12   1  -1   19.90    4.50
  12   1   1   20.00    3.40
  12   1   1   19.60    3.60
 -12   1  -1   23.30    3.90
  12   1   1   18.40    6.60
  12  -1   1   21.40    3.20
 -12  -1  -1   23.00    7.90
  12  -1   1   17.70    3.10
 -12  -1  -1   20.50    4.10
 -12  -1  -1    8.30    4.70
 -12  -1  -1   20.10    3.80
  12  -1   1   16.80    3.80
  12  -1   1   12.00    4.20
 -12  -1  -1   15.40    7.90
 -12  -1  -1   16.80    4.00
  12  -1   1   18.30    5.10
 -12  -1  -1   19.40    3.20
 -11   1  -1   16.60    4.20
 -11   1  -1    6.60    2.90
 -11   1  -1    7.00    2.80
 -11   1  -1   15.90    3.50
  11   1   1    9.30    2.80
  11   1   1    7.90    5.60
  11   1   1    9.50    3.40
  11   1   1   12.00    4.50
  11   1   1    7.60    2.60
 -11   1  -1   20.20    3.60
  11   1   1   11.80    3.10
  11   1   1   13.90    6.30
 -11   1  -1   13.60    5.70
 -11   1  -1   12.40    6.80
  11  -1   1   12.50    2.50
  11  -1   1   12.40    3.60
 -11  -1  -1   10.30    5.80
 -11  -1  -1   11.10    3.40
 -11  -1  -1   11.80    3.30
  11  -1   1   11.40    3.50
  11  -1   1   18.80    3.80
 -11  -1  -1    9.60    2.50
  11  -1   1   15.40    2.60
 -11  -1  -1    8.40    4.00
 -11  -1  -1    1.50    5.60
 -11  -1  -1    9.50    2.90
  10   1   1   15.20    2.60
 -10   1  -1    9.20    2.70
  10   1   1   10.60    2.80
  10   1   1   17.10    5.30
  10   1   1   11.80    2.30
 -10   1  -1   14.30    3.00
 -10   1  -1   19.80    5.00
  10   1   1   12.00    3.20
 -10   1  -1   11.90    2.90
  10   1   1    0.80    4.50
 -10   1  -1    8.80    5.70
  10   1   1   12.00    5.40
 -10   1  -1   10.20    3.20
 -10  -1  -1    8.10    2.80
  10  -1   1   11.70    2.20
 -10  -1  -1   20.10    6.20
  10  -1   1   13.60    2.20
 -10  -1  -1   10.50    2.60
 -10  -1  -1   13.50    2.20
 -10  -1  -1    9.20    3.40
  10  -1   1   12.80    3.30
  10  -1   1   10.10    2.90
 -10  -1  -1   11.80    5.60
 -10  -1  -1   12.50    2.70
  10  -1   1   10.70    2.90
  -9   1  -1   70.99    4.90
   9   1   1   61.19    6.70
   9   1   1   66.69    5.20
  -9   1  -1   72.09    7.50
   9   1   1   69.79    4.10
   9   1   1   65.49    7.90
   9   1   1   70.89    8.50
  -9   1  -1   55.99    4.30
  -9   1  -1   56.09    6.70
   9   1   1   60.59    4.40
  -9   1  -1   69.49    5.10
  -9   1  -1   61.49    5.20
   9  -1   1   65.89    4.80
  -9  -1  -1   65.19    4.30
  -9  -1  -1   65.09    7.40
   9  -1   1   70.39    5.00
  -9  -1  -1   71.69    4.90
  -9  -1  -1   61.29    3.70
  -9  -1  -1   73.69    5.70
   9  -1   1   62.99    3.60
   9  -1   1   65.29    3.40
  -9  -1  -1   67.29    4.80
  -9  -1  -1   68.89    8.20
   9  -1   1   71.79    5.10
   8   1   1  100.89    8.30
  -8   1  -1   86.39    5.30
   8   1   1   85.09    7.70
   8   1   1   88.49    4.40
  -8   1  -1   73.19    7.50
   8   1   1   86.39    3.90
   8   1   1   83.49    6.70
   8   1   1   81.79    4.20
   8   1   1   86.99    5.30
  -8   1  -1   83.79    5.10
  -8   1  -1   85.09    6.90
  -8   1  -1   72.49    4.40
  -8  -1  -1   87.59    5.50
   8  -1   1   79.09    4.90
  -8  -1  -1   89.39    3.90
   8  -1   1   82.59    3.80
  -8  -1  -1   84.89    4.70
   8  -1   1   90.29    5.10
  -8  -1  -1   84.29    4.40
  -8  -1  -1  101.29    8.20
   8  -1   1   79.09    3.60
  -8  -1  -1   94.69    8.00
  -8  -1  -1  100.39    5.10
  -7   1  -1   42.20    5.60
  -7   1  -1   50.19    3.80
   7   1   1   50.99    5.90
  -7   1  -1   49.10    5.30
   7   1   1   51.99    2.80
  -7   1  -1   49.60    4.00
  -7   1  -1   47.90    3.50
   7   1   1   53.99    5.30
  -7   1  -1   48.70    3.30
   7   1   1   44.60    5.60
   7   1   1   49.50    3.20
   7   1   1   56.69    3.20
   7   1   1   48.90    4.00
  -7  -1  -1   52.89    3.60
  -7  -1  -1   43.70    3.50
  -7  -1  -1   52.59    3.20
  -7  -1  -1   48.00    6.10
  -7  -1  -1   57.19    6.40
   7  -1   1   48.40    2.80
  -7  -1  -1   51.19    4.00
  -7  -1  -1   54.99    2.80
   7  -1   1   53.99    3.90
   7  -1   1   44.90    3.60
   6   1   1   83.09    4.50
   6   1   1   82.79    3.30
  -6   1  -1   76.99    7.70
  -6   1  -1   72.79    4.10
  -6   1  -1   68.79    4.20
  -6   1  -1   72.19    3.90
  -6   1  -1   74.49    5.30
   6   1   1   78.39    5.50
   6   1   1   79.49    3.50
   6   1   1   75.49    6.40
  -6   1  -1   73.59    3.70
  -6  -1  -1   82.69    3.20
   6  -1   1   80.89    3.30
   6  -1   1   71.49    4.00
  -6  -1  -1   81.99    3.20
  -6  -1  -1   71.69    6.00
  -6  -1  -1   86.49    4.40
   6  -1   1   70.49    4.80
  -6  -1  -1   77.69    4.00
  -6  -1  -1   72.19    6.00
  -6  -1  -1   79.89    3.70
   5   1   1  691.83   16.00
  -5   1  -1  678.03   18.00
   5   1   1  678.93   19.80
  -5   1  -1  680.83   18.90
   5   1   1  737.83   17.70
  -5   1  -1  683.83   16.60
  -5   1  -1  687.43   16.90
  -5   1  -1  667.03   17.20
   5   1   1  656.63   19.70
  -5   1  -1  689.33   17.20
   5   1   1  687.93   16.10
   5   1   1  701.73   16.40
  -5  -1  -1  704.33   16.00
  -5  -1  -1  677.73   17.10
   5  -1   1  714.63   16.30
   5  -1   1  665.03   16.70
  -5  -1  -1  698.03   16.20
  -5  -1  -1  736.53   17.50
  -5  -1  -1  651.13   16.30
   5  -1   1  682.03   17.20
   5  -1   1  690.73   17.10
  -5  -1  -1  699.73   19.80
  -5  -1  -1  671.33   16.90
  -5  -1  -1  674.33   19.50
  -4   1  -1  273.07    9.20
  -4   1  -1  280.47    8.00
   4   1   1  262.27    9.80
  -4   1  -1  271.77    7.70
   4   1   1  280.07    7.00
  -4   1  -1  265.37    8.60
   4   1   1  280.57   10.00
   4   1   1  285.17    7.50
  -4   1  -1  268.17    7.90
   4   1   1  285.27    9.30
  -4   1  -1  268.17    7.60
   4  -1   1  282.57    8.00
   4  -1   1  269.27    7.70
  -4  -1  -1  279.47    8.10
  -4  -1  -1  267.87    9.60
  -4  -1  -1  278.67    6.90
  -4  -1  -1  274.27    7.00
   4  -1   1  269.37    7.80
  -4  -1  -1  289.27    7.20
  -4  -1  -1  269.27    7.60
  -4  -1  -1  274.87    8.10
   4  -1   1  278.07    7.30
   4  -1   1  264.67    6.60
   3   1   1  844.52   21.00
   3   1   1  832.82   18.90
   3   1   1  853.31   19.40
   3   1   1  851.11   20.00
  -3   1  -1  849.72   19.70
   3   1   1  874.21   21.80
  -3   1  -1  818.72   20.50
  -3   1  -1  856.81   19.80
  -3   1  -1  845.52   18.80
   3   1   1  856.51   21.60
  -3   1  -1  844.82   19.40
  -3   1  -1  829.12   19.50
  -3   1  -1  836.32   19.90
   3  -1   1  821.92   18.70
   3  -1   1  815.62   19.40
  -3  -1  -1  865.41   18.70
  -3  -1  -1  882.81   21.60
   3  -1   1  865.71   19.70
  -3  -1  -1  872.91   19.80
  -3  -1  -1  869.11   20.30
  -3  -1  -1  850.51   21.20
   3  -1   1  833.62   19.20
  -3  -1  -1  815.82   19.30
   3  -1   1  848.32   19.70
  -3  -1  -1  902.61   20.10
  -3  -1  -1  829.62   18.70
  -3  -1  -1  875.31   18.60
  -3  -1  -1  861.21   20.70
  -3  -1  -1  873.31   19.20
   2   1   1  151.78    5.50
  -2   1  -1  153.88    4.70
  -2   1  -1  151.98    4.50
   2   1   1  161.78    4.60
  -2   1  -1  151.68    4.30
   2   1   1  160.78    5.00
   2   1   1  155.48    4.20
  -2   1  -1  159.68    4.60
   2   1   1  157.58    4.80
   2   1   1  153.38    5.80
   2   1   1  164.18    5.00
   2   1   1  163.48    5.70
   2  -1   1  149.39    4.70
  -2  -1  -1  159.48    5.60
  -2  -1  -1  157.38    4.10
  -2  -1  -1  166.58    5.00
  -2  -1  -1  171.98    4.90
   2  -1   1  159.18    4.50
  -2  -1  -1  173.78    4.60
  -2  -1  -1  170.38    5.10
  -2  -1  -1  157.28    4.30
   2  -1   1  156.08    4.20
  -2  -1  -1  152.58    5.70
  -2  -1  -1  164.38    4.80
   1   1   1  809.22   19.10
   1   1   1  810.72   18.20
   1   1   1  825.92   18.70
   1   1   1  829.72   18.50
   1   1   1  809.62   18.30
   1   1   1  811.32   18.50
  -1   1  -1  826.12   18.40
  -1   1  -1  795.02   17.50
  -1   1  -1  817.32   18.20
   1   1   1  815.12   18.20
  -1   1  -1  774.32   18.00
   1   1   1  806.82   19.10
  -1   1  -1  778.52   18.00
  -1   1  -1  810.92   18.20
   1  -1   1  794.02   18.00
  -1  -1  -1  852.01   18.60
  -1  -1  -1  812.42   18.20
  -1  -1  -1  848.82   18.60
  -1  -1  -1  853.91   19.10
  -1  -1  -1  796.02   18.20
  -1  -1  -1  805.72   19.00
  -1  -1  -1  860.51   18.50
   1  -1   1  805.22   18.20
   1  -1   1  798.52   18.20
   1  -1   1  788.52   18.00
  -1  -1  -1  815.32   17.90
  -1  -1  -1  862.21   18.40
  -1  -1  -1  821.32   17.90
   0   1   1   59.49    2.50
  -1   1   1   11.00    0.80
   1   1  -1   12.20    1.20
   1   1  -1   12.60    0.60
  -1   1   1   11.90    1.00
   1   1  -1   12.90    1.30
   1   1  -1   10.70    1.10
   1   1  -1   11.50    1.30
   1   1  -1   11.80    0.90
  -1   1   1   11.90    1.00
  -1   1   1   12.00    1.00
  -1  -1   1   10.30    1.00
  -1  -1   1   12.00    0.80
  -1  -1   1   11.10    1.10
  -1  -1   1   11.10    1.20
   1  -1  -1   11.80    0.90
  -1  -1   1   12.70    0.60
  -1  -1   1   15.00    1.20
   1  -1  -1   11.70    0.80
  -1  -1   1   14.20    0.80
   2   1  -1   12.80    1.60
   2   1  -1   16.30    1.50
  -2   1   1   15.40    1.10
  -2   1   1   14.70    1.30
   2   1  -1   13.40    1.40
   2   1  -1   12.80    1.10
  -2   1   1   14.70    1.40
   2   1  -1   15.60    1.80
   2   1  -1   17.00    1.40
   2   1  -1   16.60    2.00
   2   1  -1   13.20    1.00
  -2   1   1   16.10    1.40
  -2  -1   1   14.90    1.00
   2  -1  -1   14.30    1.30
  -2  -1   1   11.50    1.60
  -2  -1   1   14.80    1.40
  -2  -1   1   13.40    1.50
  -2  -1   1   13.80    1.40
   2  -1  -1   15.50    1.10
  -2  -1   1   13.80    1.00
  -2  -1   1   13.00    1.00
   2  -1  -1   18.60    1.30
  -2  -1   1   15.90    1.50
   2  -1  -1   15.60    1.30
  -2  -1   1   15.20    1.10
   2  -1  -1   13.20    1.50
  -2  -1   1   11.40    1.60
  -3   1   1 1469.85   32.90
  -3   1   1 1528.05   33.30
   3   1  -1 1514.05   32.40
  -3   1   1 1502.05   32.70
   3   1  -1 1554.64   33.20
   3   1  -1 1467.05   32.40
  -3   1   1 1468.05   33.60
  -3   1   1 1482.35   32.80
   3   1  -1 1461.45   32.00
   3   1  -1 1488.35   32.40
   3   1  -1 1450.65   34.60
  -3   1   1 1437.66   32.80
   3  -1  -1 1464.05   32.70
   3  -1  -1 1452.55   32.70
   3  -1  -1 1536.15   32.70
  -3  -1   1 1456.35   34.40
   3  -1  -1 1526.05   33.90
  -3  -1   1 1539.65   32.40
   3  -1  -1 1505.05   33.00
  -3  -1   1 1496.65   32.20
  -3  -1   1 1490.75   33.00
   3  -1  -1 1482.85   33.20
  -3  -1   1 1467.65   33.40
  -3  -1   1 1444.96   31.90
  -3  -1   1 1575.54   33.70
  -3  -1   1 1422.76   32.30
  -3  -1   1 1482.05   34.50
  -4   1   1  403.06   10.20
   4   1  -1  391.46   12.30
   4   1  -1  386.86    9.70
  -4   1   1  383.46   10.50
  -4   1   1  379.36   11.40
   4   1  -1  376.66   11.40
   4   1  -1  370.96    9.60
   4   1  -1  403.86   10.60
   4   1  -1  385.46    9.10
  -4   1   1  402.66   10.70
  -4   1   1  394.46   10.20
   4   1  -1  398.36    9.60
   4   1  -1  388.96   12.30
   4  -1  -1  372.36   10.70
  -4  -1   1  399.16   12.00
  -4  -1   1  413.36   11.20
  -4  -1   1  407.76   10.40
  -4  -1   1  403.16   12.30
  -4  -1   1  380.86   10.20
  -4  -1   1  375.16    9.70
  -4  -1   1  382.66    8.90
  -4  -1   1  402.56    9.40
   4  -1  -1  400.56   10.30
   4  -1  -1  391.46   10.50
   4  -1  -1  385.36   11.70
   4  -1  -1  395.46    9.80
   5   1  -1  151.98    7.60
   5   1  -1  155.58    6.80
  -5   1   1  165.58    5.50
   5   1  -1  153.58    5.10
  -5   1   1  168.38    6.40
   5   1  -1  155.98    4.90
   5   1  -1  153.58    4.90
   5   1  -1  164.68    6.80
  -5   1   1  157.58    5.40
   5   1  -1  164.68    7.70
  -5   1   1  157.98    6.90
  -5   1   1  165.88    5.80
  -5   1   1  157.98    6.00
  -5  -1   1  157.48    5.30
   5  -1  -1  151.28    6.00
  -5  -1   1  150.48    5.70
  -5  -1   1  154.28    5.50
   5  -1  -1  165.38    5.60
   5  -1  -1  172.98    7.40
   5  -1  -1  159.08    5.40
  -5  -1   1  167.68    4.60
  -5  -1   1  154.28    7.40
  -5  -1   1  155.78    4.80
   5  -1  -1  166.48    4.50
  -5  -1   1  173.58    7.60
  -5  -1   1  161.48    4.80
   5  -1  -1  155.38    6.60
   5  -1  -1  160.98    5.10
  -6   1   1   24.00    2.90
  -6   1   1   17.00    2.10
  -6   1   1   19.60    2.40
   6   1  -1   16.40    3.10
   6   1  -1   18.40    2.50
   6   1  -1   15.80    2.00
  -6   1   1   19.20    3.00
  -6   1   1   20.30    2.40
  -6   1   1   18.10    3.10
   6   1  -1   17.90    1.90
   6   1  -1   16.70    3.30
   6   1  -1   21.60    4.10
   6   1  -1   20.80    1.90
  -6  -1   1   18.50    1.60
  -6  -1   1   18.90    2.30
  -6  -1   1   20.30    3.80
   6  -1  -1   20.60    2.60
  -6  -1   1   18.10    1.90
   6  -1  -1   19.90    2.60
   6  -1  -1   23.80    3.40
  -6  -1   1   21.20    3.70
  -6  -1   1   15.70    2.20
  -6  -1   1   16.10    1.60
  -6  -1   1   20.70    2.70
   6  -1  -1   16.70    2.10
   6  -1  -1   22.40    3.70
   6  -1  -1   16.70    2.40
   7   1  -1 1131.29   30.70
  -7   1   1 1133.29   27.10
  -7   1   1 1089.49   27.80
   7   1  -1 1080.99   28.70
   7   1  -1 1100.39   25.10
   7   1  -1 1117.49   30.30
  -7   1   1 1092.79   29.00
   7   1  -1 1111.49   25.30
  -7   1   1 1096.19   26.10
   7   1  -1 1083.19   25.70
  -7   1   1 1097.29   26.20
  -7   1   1 1098.39   26.80
   7   1  -1 1160.38   26.90
   7  -1  -1 1105.19   25.30
   7  -1  -1 1080.09   26.80
  -7  -1   1 1075.49   25.10
  -7  -1   1 1064.09   25.10
  -7  -1   1 1098.59   26.00
  -7  -1   1  965.80   32.00
   7  -1  -1 1094.49   28.40
   7  -1  -1 1091.09   26.00
   7  -1  -1 1108.49   26.80
  -7  -1   1 1094.19   29.30
   7  -1  -1 1089.69   29.60
  -7  -1   1 1079.19   26.50
  -8   1   1    0.90    2.20
   8   1  -1    8.60    3.50
   8   1  -1    4.50    1.80
   8   1  -1    3.80    1.40
  -8   1   1    1.70    2.80
  -8   1   1    5.90    1.90
  -8   1   1    7.80    3.80
   8   1  -1    3.40    3.10
   8   1  -1    5.70    4.40
  -8   1   1    2.30    1.80
  -8   1   1    5.00    1.90
   8   1  -1    7.20    2.50
   8  -1  -1    7.70    2.30
  -8  -1   1    0.40    3.10
  -8  -1   1    6.20    2.20
   8  -1  -1    1.50    1.90
  -8  -1   1    3.20    1.60
  -8  -1   1    6.90    1.60
   8  -1  -1    3.50    1.40
   8  -1  -1   11.80    4.00
  -8  -1   1    2.20    3.80
  -8  -1   1    3.80    1.40
   8  -1  -1    3.10    1.90
   8  -1  -1    5.70    3.20
   9   1  -1    2.20    2.40
   9   1  -1    1.90    1.50
  -9   1   1    8.20    2.40
   9   1  -1    1.80    3.30
  -9   1   1    4.10    3.70
   9   1  -1    6.80    2.00
   9   1  -1    2.50    1.90
  -9   1   1    3.30    2.10
  -9   1   1    2.00    4.20
   9   1  -1    1.90    3.80
  -9   1   1    2.90    2.70
   9   1  -1    1.60    3.90
  -9   1   1    1.20    1.80
  -9  -1   1    5.60    2.20
  -9  -1   1    4.70    2.40
  -9  -1   1    7.10    1.80
   9  -1  -1    1.10    2.00
  -9  -1   1    3.00    3.80
   9  -1  -1    6.90    1.80
   9  -1  -1    5.50    1.40
   9  -1  -1    8.10    2.50
   9  -1  -1    5.30    2.10
  -9  -1   1    7.00    1.90
  -9  -1   1   13.10    4.30
   9  -1  -1    6.50    4.00
   9  -1  -1    8.30    3.90
  10   1  -1  158.48    6.40
  10   1  -1  163.18    6.20
  10   1  -1  148.49   11.30
  10   1  -1  156.68    7.00
  10   1  -1  140.19   11.10
 -10   1   1  149.99    7.30
 -10   1   1  155.18    7.00
 -10   1   1  148.79    9.90
  10   1  -1  137.29    9.50
 -10   1   1  161.68    8.40
 -10   1   1  148.29    7.70
  10   1  -1  154.68    7.90
 -10   1   1  156.48   11.00
 -10  -1   1  155.08    6.30
 -10  -1   1  154.88    8.00
  10  -1  -1  140.19    7.00
 -10  -1   1  151.18    7.50
  10  -1  -1  155.78    7.70
 -10  -1   1  159.98   11.10
  10  -1  -1  152.28   10.80
  10  -1  -1  150.68    5.50
 -10  -1   1  158.78    6.60
  10  -1  -1  153.08    6.10
 -10  -1   1  145.59    7.60
 -10  -1   1  148.49   11.50
  10  -1  -1  157.08    7.80
 -11   1   1   75.59    8.60
  11   1  -1   71.29    4.90
 -11   1   1   52.39    5.00
  11   1  -1   74.19    4.70
  11   1  -1   61.59    8.50
 -11   1   1   63.99    5.90
 -11   1   1   73.09    9.00
  11   1  -1   59.09    9.20
  11   1  -1   70.19    6.20
 -11   1   1   60.49    5.70
 -11   1   1   67.39    6.90
  11   1  -1   61.19    8.50
 -11  -1   1   87.99   10.30
 -11  -1   1   61.09    5.10
 -11  -1   1   74.39    4.70
 -11  -1   1   84.09   10.50
  11  -1  -1   66.39    5.90
 -11  -1   1   75.29    6.00
  11  -1  -1   65.29    5.70
 -11  -1   1   66.09    6.80
 -11  -1   1   66.99    6.40
  11  -1  -1   66.59    3.90
  11  -1  -1   69.69    4.60
  12   1  -1   28.00    4.30
  12   1  -1   37.50    7.60
 -12   1   1   33.50    5.00
  12   1  -1   28.90    5.20
 -12   1   1   31.00    4.30
 -12   1   1   28.70    6.60
  12   1  -1   34.60    7.80
  12   1  -1   32.10    8.00
  12   1  -1   40.30    4.30
 -12   1   1   15.50    6.50
  12   1  -1   30.90    3.60
 -12   1   1   21.10    4.20
 -12   1   1   44.00   10.30
 -12  -1   1   44.60    5.30
 -12  -1   1   29.30    4.20
 -12  -1   1   45.60    6.10
  12  -1  -1   35.50    4.20
 -12  -1   1   26.80    3.90
  12  -1  -1   33.30    4.80
  12  -1  -1   28.90    3.20
 -12  -1   1   33.30    7.60
  12  -1  -1   33.90    4.90
 -12  -1   1   27.20    4.60
 -12  -1   1   23.80    7.40
  13   1  -1   29.70    8.80
  13   1  -1   39.40    5.30
 -13   1   1   30.50    4.80
  13   1  -1   37.30    6.00
  13   1  -1   36.60    4.10
  13   1  -1   47.60    5.50
 -13   1   1   29.10    6.00
 -13   1   1   41.70    6.60
  13   1  -1   27.20    9.00
  13   1  -1   53.09    9.30
 -13   1   1   29.40   14.90
 -13   1   1   41.60    5.50
 -13  -1   1   54.29    9.50
 -13  -1   1   38.30    6.40
 -13  -1   1   21.80    9.70
  13  -1  -1   34.20    4.10
  13  -1  -1   35.80    3.80
  13  -1  -1   33.70    5.30
 -13  -1   1   30.80    4.40
 -13  -1   1   40.60    4.80
  13  -1  -1   37.30    5.50
 -13  -1   1   48.70    6.00
 -13  -1   1   30.10    4.90
 -14   1   1   13.10    6.00
 -14   1   1   12.30    4.60
  14   1  -1    7.90    6.50
 -14   1   1   15.90    5.30
  14   1  -1    9.80    5.10
  14   1  -1    6.30    4.00
  14   1  -1   10.10    3.60
 -14   1   1    5.80    5.10
 -14   1   1   -0.50    5.30
  14   1  -1    3.40    4.30
 -14  -1   1    6.50    4.70
  14  -1  -1    3.50    3.70
  14  -1  -1    8.10    4.70
  14  -1  -1   10.60    3.20
 -14  -1   1    2.40    6.50
 -14  -1   1    9.80    3.90
  14  -1  -1   10.30    4.90
  14  -1  -1    7.90    6.70
 -14  -1   1    0.50    5.10
 -14  -1   1    8.50    5.80
  15   1  -1    9.90    3.90
 -15   1   1    7.30    5.10
  15   1  -1    8.50    9.60
 -15   1   1   21.80    7.80
  15   1  -1   13.50    5.00
  15   1  -1   16.30    6.60
 -15   1   1    5.40    6.50
 -15   1   1   13.10    6.50
 -15   1   1   11.70    5.10
  15   1  -1   16.50    4.90
 -15  -1   1   10.20    7.90
 -15  -1   1   14.70    5.60
  15  -1  -1   11.50    3.70
  15  -1  -1   11.70    5.50
  15  -1  -1   22.10    5.80
 -15  -1   1   11.80    5.10
 -15  -1   1   18.30    5.00
  15  -1  -1    9.70    7.80
 -15  -1   1    4.10    6.40
 -16   1   1   15.90    6.60
 -16   1   1   22.60    8.00
 -16   1   1   19.70    8.80
  16   1  -1    8.30    6.70
 -16   1   1   17.30    7.40
  16   1  -1    4.50   10.50
  16   1  -1    6.10    6.10
  16  -1  -1   15.30    6.60
 -16  -1   1    4.20   12.10
 -16  -1   1   -0.20    6.50
  16  -1  -1   12.50    6.90
 -16  -1   1    7.10    6.40
 -16  -1   1    7.70    5.00
  16  -1  -1   -7.60    8.10
  16   2   1   39.00    8.30
  16   2   1   22.50    9.90
 -16   2  -1   12.70    7.20
 -16   2  -1   22.50    9.70
 -16   2  -1   17.20    7.90
 -16   2  -1   18.30    6.70
 -16   2  -1   21.30    7.70
  16  -2   1   30.50    7.60
 -16  -2  -1   18.00    7.30
 -16  -2  -1   35.70    7.00
  16  -2   1   14.50    9.80
  16  -2   1   38.70    7.70
  16  -2   1   20.90    4.80
 -16  -2  -1   30.20    5.90
 -16  -2  -1   28.30    6.30
  15   2   1   11.70    9.90
  15   2   1   14.50    7.20
  15   2   1   26.90    5.90
  15   2   1   16.60    4.80
 -15   2  -1   21.80    6.00
 -15   2  -1    8.40    5.60
 -15   2  -1   15.20    7.00
 -15   2  -1   22.30    5.90
 -15   2  -1   11.20    7.60
  15   2   1   12.30    5.00
 -15  -2  -1   10.90    4.40
  15  -2   1   23.40    7.00
  15  -2   1   23.30    4.30
 -15  -2  -1   14.00    5.20
 -15  -2  -1   13.20    5.30
  15  -2   1   13.50    5.80
  15  -2   1   14.90    7.10
 -15  -2  -1   -3.40    5.40
 -15  -2  -1   19.60    5.60
  15  -2   1   19.10    6.20
  14   2   1    6.60    4.40
 -14   2  -1   11.90    8.60
  14   2   1    7.90    5.90
 -14   2  -1   -0.30    5.80
 -14   2  -1   11.10    5.10
  14   2   1   12.80    4.30
 -14   2  -1    9.70    6.00
 -14   2  -1    8.60    4.90
 -14   2  -1   11.30    5.00
  14   2   1   -1.80    8.80
 -14   2  -1   20.40   11.90
  14   2   1    5.00    4.20
  14  -2   1    7.00    3.30
 -14  -2  -1    8.00    4.50
 -14  -2  -1   -4.40    6.90
  14  -2   1    7.90    5.00
 -14  -2  -1   14.10    4.70
  14  -2   1   10.70    3.80
 -14  -2  -1    4.90    3.50
  14  -2   1    4.30    4.80
  14  -2   1    7.00    7.70
 -14  -2  -1    9.60    6.10
 -14  -2  -1   11.50    4.40
 -13   2  -1    8.10    5.00
 -13   2  -1    7.20    7.30
 -13   2  -1    6.50    4.10
 -13   2  -1   -1.00    3.60
 -13   2  -1   15.60    8.80
 -13   2  -1    4.00    5.20
  13   2   1   -1.10    3.40
  13   2   1   -1.10    6.90
  13   2   1    5.70    3.70
  13   2   1    1.00    3.40
  13   2   1    4.00    4.90
 -13   2  -1    1.30    4.00
  13  -2   1    5.30    4.10
  13  -2   1    3.20    3.90
 -13  -2  -1    5.30    3.60
 -13  -2  -1   30.70   10.50
 -13  -2  -1    3.50    3.90
  13  -2   1    2.60    2.70
 -13  -2  -1    0.30    5.80
 -13  -2  -1    0.40    3.30
  13  -2   1    7.10    3.10
 -13  -2  -1    4.60    2.80
 -12   2  -1   18.60    4.30
  12   2   1   10.50    6.80
 -12   2  -1   23.40    8.30
  12   2   1   22.00    3.70
  12   2   1   24.70    3.80
 -12   2  -1   14.50    4.80
 -12   2  -1   27.80    4.50
  12   2   1   13.90    7.40
 -12   2  -1   20.80    4.70
  12   2   1   30.60    4.30
 -12   2  -1   21.30    6.70
  12   2   1   23.50    5.10
  12   2   1   17.10    8.30
  12  -2   1   20.50    2.90
 -12  -2  -1   30.60    6.20
 -12  -2  -1   20.00    3.10
 -12  -2  -1   20.90    6.30
 -12  -2  -1   28.60    8.50
 -12  -2  -1   24.70    4.10
  12  -2   1   22.60    4.90
 -12  -2  -1   20.10    4.10
  12  -2   1   20.30    4.20
 -12  -2  -1   26.10    3.80
  12  -2   1   24.20    4.70
  12  -2   1   18.60    3.30
 -11   2  -1    8.90    5.80
 -11   2  -1    4.50    2.80
 -11   2  -1    2.60    3.50
  11   2   1    3.30    5.80
  11   2   1    2.40    2.60
  11   2   1    8.60    2.70
 -11   2  -1   10.30    5.00
  11   2   1    4.30    4.20
 -11   2  -1    1.20    3.90
  11   2   1    4.00    3.50
  11   2   1    3.50    5.20
  11   2   1    4.00    2.50
 -11   2  -1    3.80    3.00
 -11  -2  -1    1.30    4.20
 -11  -2  -1    3.60    2.80
 -11  -2  -1    7.00    4.60
  11  -2   1    0.20    3.20
 -11  -2  -1    1.90    1.90
  11  -2   1   -1.30    2.90
 -11  -2  -1    0.30    6.60
 -11  -2  -1    7.70    2.80
 -11  -2  -1    5.90    5.90
 -11  -2  -1   10.80    4.30
 -11  -2  -1    0.90    2.50
  11  -2   1    3.60    2.20
  10   2   1   28.00    3.50
 -10   2  -1   30.30    4.20
 -10   2  -1   38.00    6.90
  10   2   1   22.30    5.50
  10   2   1   30.70    4.70
  10   2   1   30.40    3.50
 -10   2  -1   17.20    5.00
  10   2   1   25.60    3.50
 -10   2  -1   24.60    4.50
 -10   2  -1   21.00    3.40
  10   2   1   37.70    8.20
  10   2   1   28.70    7.10
 -10  -2  -1   37.40    4.90
 -10  -2  -1   27.20    4.80
  10  -2   1   30.50    4.40
 -10  -2  -1   27.10    5.30
 -10  -2  -1   41.40    7.50
 -10  -2  -1   29.10    3.50
 -10  -2  -1   21.20    6.00
  10  -2   1   22.10    4.00
 -10  -2  -1   21.10    3.00
 -10  -2  -1   24.60    3.80
 -10  -2  -1   24.60    2.80
  10  -2   1   31.20    3.30
  -9   2  -1   11.10    2.80
  -9   2  -1   23.50    5.00
   9   2   1   15.40    2.30
  -9   2  -1   16.10    3.10
   9   2   1   19.90    3.50
   9   2   1   12.60    5.00
  -9   2  -1    8.20    3.20
   9   2   1   16.90    2.90
   9   2   1   17.30    2.70
  -9   2  -1   17.30    2.90
   9   2   1   11.60    4.00
   9   2   1   18.30    5.00
  -9   2  -1   19.70    4.60
  -9  -2  -1   21.70    2.40
   9  -2   1   18.50    3.30
  -9  -2  -1   19.20    5.10
   9  -2   1   24.90    3.70
  -9  -2  -1   13.90    4.70
  -9  -2  -1   14.80    2.90
   9  -2   1   15.40    2.40
  -9  -2  -1   19.10    2.80
  -9  -2  -1   19.50    3.60
  -9  -2  -1   15.30    2.20
  -9  -2  -1   18.60    2.50
  -9  -2  -1   22.60    4.30
  -9  -2  -1   15.50    4.20
  -8   2  -1   60.09    4.60
   8   2   1   71.39    5.20
  -8   2  -1   54.89    4.30
   8   2   1   65.79    3.80
   8   2   1   66.49    4.10
   8   2   1   62.19    7.40
   8   2   1   56.29    7.20
  -8   2  -1   52.89    4.60
   8   2   1   59.89    6.40
   8   2   1   65.19    3.40
  -8   2  -1   60.19    5.20
  -8   2  -1   58.49    5.90
  -8  -2  -1   74.39    7.50
   8  -2   1   52.79    3.70
  -8  -2  -1   64.89    4.40
   8  -2   1   66.59    4.70
   8  -2   1   62.69    4.20
   8  -2   1   62.09    4.90
  -8  -2  -1   59.99    5.60
  -8  -2  -1   64.49    3.50
  -8  -2  -1   58.69    5.30
  -8  -2  -1   63.59    3.20
  -8  -2  -1   53.39    5.30
  -8  -2  -1   68.89    4.00
  -8  -2  -1   65.99    7.80
   8  -2   1   59.49    2.70
  -7   2  -1  214.58   11.30
  -7   2  -1  252.37    9.00
   7   2   1  238.28    9.10
   7   2   1  228.58   11.70
   7   2   1  243.88    7.90
  -7   2  -1  243.98   10.50
   7   2   1  235.98   11.60
   7   2   1  223.28   10.70
  -7   2  -1  229.18    8.70
  -7   2  -1  237.58    9.30
   7   2   1  232.78    7.40
  -7   2  -1  237.58    8.30
  -7  -2  -1  226.58    9.60
  -7  -2  -1  238.28    9.20
   7  -2   1  239.08    8.40
  -7  -2  -1  229.78    8.10
   7  -2   1  245.38    7.60
   7  -2   1  229.28    6.50
  -7  -2  -1  240.68    6.90
  -7  -2  -1  234.38    7.30
   7  -2   1  235.18    8.70
   7  -2   1  237.28    8.20
  -7  -2  -1  230.68   11.20
  -7  -2  -1  234.68    7.10
  -7  -2  -1  242.68    9.00
  -7  -2  -1  219.28    9.00
  -7  -2  -1  233.58   11.10
   6   2   1  438.86   12.00
   6   2   1  421.76   15.80
   6   2   1  446.46   11.60
   6   2   1  418.46   14.70
  -6   2  -1  426.86   12.80
  -6   2  -1  437.06   14.10
  -6   2  -1  428.26   12.80
  -6   2  -1  441.06   12.90
   6   2   1  460.95   13.40
  -6   2  -1  441.96   12.50
  -6   2  -1  441.46   12.40
   6   2   1  423.26   15.60
   6  -2   1  434.46   10.90
   6  -2   1  444.26   12.80
  -6  -2  -1  434.86   12.90
  -6  -2  -1  446.56   11.50
  -6  -2  -1  429.86   15.40
  -6  -2  -1  420.36   13.10
   6  -2   1  448.86   11.80
  -6  -2  -1  417.06   13.50
   6  -2   1  430.96   12.20
  -6  -2  -1  423.86   12.10
   6  -2   1  438.16   12.30
  -6  -2  -1  432.26   15.10
  -6  -2  -1  439.16   10.90
  -6  -2  -1  430.26   10.60
  -6  -2  -1  426.46   10.80
  -6  -2  -1  450.55   13.00
  -5   2  -1  214.28    7.20
   5   2   1  219.28    7.80
  -5   2  -1  211.58    7.50
   5   2   1  209.78    9.50
   5   2   1  209.48    9.80
  -5   2  -1  219.18    7.20
  -5   2  -1  216.58    7.50
   5   2   1  219.68    7.00
  -5   2  -1  213.18    8.40
  -5   2  -1  201.58    7.30
   5   2   1  218.38    6.50
   5  -2   1  210.78    6.20
  -5  -2  -1  203.38    7.60
  -5  -2  -1  213.68    7.50
   5  -2   1  208.98    7.40
  -5  -2  -1  217.98    7.70
   5  -2   1  211.38    7.10
  -5  -2  -1  202.58    5.90
  -5  -2  -1  201.78    9.10
  -5  -2  -1  204.98    6.70
  -5  -2  -1  216.38    6.10
  -5  -2  -1  195.58    9.30
  -5  -2  -1  213.28    8.30
   5  -2   1  200.88    6.80
  -5  -2  -1  222.68    8.20
  -5  -2  -1  217.88    6.60
   5  -2   1  197.18    6.60
   4   2   1  390.26   12.90
  -4   2  -1  383.56   10.50
   4   2   1  413.06   11.80
   4   2   1  381.76   12.70
  -4   2  -1  401.26   11.20
  -4   2  -1  387.66   10.80
  -4   2  -1  401.86   11.10
  -4   2  -1  409.36   11.00
  -4   2  -1  388.76   11.60
   4   2   1  372.96   13.20
   4   2   1  401.06   11.60
  -4  -2  -1  386.16   10.00
  -4  -2  -1  416.26   11.50
   4  -2   1  386.96   10.10
  -4  -2  -1  407.66   11.30
  -4  -2  -1  410.26   11.40
  -4  -2  -1  408.16   10.50
   4  -2   1  396.16   10.60
   4  -2   1  394.46   10.70
  -4  -2  -1  392.86   10.40
   4  -2   1  398.86   11.20
  -4  -2  -1  403.86   11.90
   4  -2   1  406.36   10.80
  -4  -2  -1  388.26   12.60
  -4  -2  -1  383.16   12.20
  -4  -2  -1  388.76   13.00
  -3   2  -1 4803.82  106.59
  -3   2  -1 4948.31  106.29
   3   2   1 4864.51  109.09
   3   2   1 4839.32  108.79
   3   2   1 5323.87  109.19
   3   2   1 5055.59  106.69
   3   2   1 4906.61  106.99
   3   2   1 5129.29  107.59
  -3   2  -1 4793.72  107.09
  -3   2  -1 4867.71  106.79
   3   2   1 4997.90  107.09
   3   2   1 5081.59  107.59
   3  -2   1 4519.85  107.79
  -3  -2  -1 5118.79  108.39
   3  -2   1 5007.00  106.59
   3  -2   1 4903.91  106.19
  -3  -2  -1 4852.21  105.99
  -3  -2  -1 5119.69  106.59
  -3  -2  -1 5048.69  107.69
  -3  -2  -1 5001.40  108.29
   3  -2   1 4864.31  106.49
  -3  -2  -1 5092.19  107.19
   3  -2   1 4994.10  106.59
  -3  -2  -1 5308.07  107.39
  -3  -2  -1 5023.70  107.19
  -3  -2  -1 5085.19  109.09
   2   2   1 6282.37  133.89
   2   2   1 6194.18  132.29
   2   2   1 6232.68  133.89
   2   2   1 6499.45  132.89
  -2   2  -1 6155.58  132.09
  -2   2  -1 6134.49  131.89
   2   2   1 6022.50  132.79
   2   2   1 5921.31  132.79
  -2  -2  -1 6085.29  133.59
  -2  -2  -1 6308.47  132.99
  -2  -2  -1 6194.98  132.29
  -2  -2  -1 6122.89  131.79
  -2  -2  -1 6208.38  132.89
  -2  -2  -1 6174.68  132.59
   2  -2   1 6050.19  131.99
  -2  -2  -1 6271.67  133.59
  -2  -2  -1 6301.77  132.39
  -2  -2  -1 6566.24  132.09
   1   2   1 1036.30   23.70
  -1   2  -1 1014.60   23.40
   1   2   1 1036.70   24.10
  -1   2  -1 1029.90   23.20
  -1   2  -1 1012.90   23.30
   1   2   1 1049.89   23.00
  -1   2  -1 1033.80   23.50
   1   2   1  997.50   24.30
   1   2   1 1022.00   23.50
   1   2   1 1007.30   23.50
  -1   2  -1 1013.90   23.10
  -1   2  -1 1038.30   22.80
   1   2   1 1044.20   22.30
  -1  -2  -1 1042.40   23.70
  -1  -2  -1 1056.19   24.40
  -1  -2  -1 1050.59   24.70
  -1  -2  -1 1016.80   23.00
  -1  -2  -1 1053.79   23.60
   1  -2   1  992.40   23.30
   1  -2   1  969.30   22.80
   1  -2   1 1027.20   23.10
  -1  -2  -1 1027.30   23.60
   1  -2   1  999.40   23.10
   1  -2   1 1030.00   23.30
  -1  -2  -1 1027.50   23.80
  -1  -2  -1 1019.80   22.30
  -1  -2  -1 1017.20   22.20
  -1  -2  -1 1041.00   24.20
  -1  -2  -1 1026.70   23.30
  -1  -2  -1 1049.89   23.40
   0   2  -1   93.69    3.20
   0   2   1   91.89    3.40
   0   2   1   97.39    3.10
   0   2   1   96.69    3.80
   0   2   1   98.89    2.70
   0   2  -1   95.69    3.50
   0   2  -1   93.89    3.20
   0   2  -1   90.19    3.90
   0   2  -1   92.69    3.30
   0   2  -1   89.59    3.20
   0   2   1  106.09    3.70
   0   2   1   98.79    3.80
   0   2  -1   96.29    3.40
   0  -2  -1   98.99    3.10
   0  -2   1   93.19    3.60
   0  -2   1   98.09    3.40
   0  -2  -1  104.19    3.70
   0  -2   1   92.69    3.80
   0  -2  -1   93.09    2.70
   0  -2  -1   96.99    3.10
   0  -2   1   97.69    3.20
   0  -2  -1   91.79    3.60
   0  -2   1  102.09    3.50
   0  -2   1   90.79    3.50
   0  -2  -1   94.09    3.40
   0  -2   1   91.39    3.20
  -1   2   1  418.76   10.60
   1   2  -1  410.96   10.80
   1   2  -1  404.36   10.50
   1   2  -1  410.56   10.50
   1   2  -1  423.76    9.80
   1   2  -1  395.56   11.00
  -1   2   1  420.16   10.10
   1   2  -1  402.96   11.20
  -1   2   1  423.36   10.40
   1   2  -1  421.86   11.40
   1   2  -1  409.86    9.90
  -1   2   1  436.96   10.00
   1   2  -1  419.46    9.90
  -1   2   1  429.16   10.60
  -1  -2   1  414.66    9.80
  -1  -2   1  417.76   11.10
  -1  -2   1  420.46    9.90
   1  -2  -1  428.96   10.00
  -1  -2   1  428.06    9.90
  -1  -2   1  417.06   10.70
  -1  -2   1  421.96   10.60
   1  -2  -1  424.86   10.70
  -1  -2   1  419.46   10.50
   1  -2  -1  422.06   10.40
  -1  -2   1  429.06   11.40
  -1  -2   1  413.66   11.20
   2   2  -1    1.40    0.60
   2   2  -1    1.00    1.40
   2   2  -1    1.50    1.20
   2   2  -1   -0.10    0.70
  -2   2   1   -0.50    0.70
   2   2  -1    0.00    0.50
   2   2  -1   -1.60    1.40
   2   2  -1    2.00    1.20
  -2   2   1   -0.40    0.80
   2   2  -1   -0.70    0.90
  -2   2   1    0.10    0.80
   2  -2  -1    1.20    0.70
   2  -2  -1   -0.50    0.70
   2  -2  -1    1.00    0.80
  -2  -2   1    0.70    1.10
  -2  -2   1    0.60    0.50
  -2  -2   1    1.60    1.00
  -2  -2   1    0.50    1.30
  -2  -2   1    1.40    1.00
  -2  -2   1    1.10    1.20
   2  -2  -1    1.00    0.90
   2  -2  -1    0.20    0.80
  -2  -2   1    1.80    0.80
  -2  -2   1    1.40    1.10
  -2  -2   1   -1.00    1.10
  -2  -2   1    0.50    0.50
  -3   2   1   18.30    1.90
  -3   2   1   19.50    2.20
  -3   2   1   20.40    2.10
  -3   2   1   17.30    2.00
   3   2  -1   24.80    2.60
  -3   2   1   17.40    2.20
   3   2  -1   18.90    1.80
   3   2  -1   19.90    2.30
   3   2  -1   18.80    2.70
  -3  -2   1   21.40    2.40
  -3  -2   1   19.90    1.80
  -3  -2   1   21.70    2.50
  -3  -2   1   21.60    2.40
   3  -2  -1   22.70    2.10
  -3  -2   1   22.80    1.40
  -3  -2   1   18.80    2.60
   3  -2  -1   15.70    1.90
  -3  -2   1   19.20    2.00
   3  -2  -1   20.10    1.90
  -3  -2   1   25.90    3.20
   3  -2  -1   19.60    1.80
  -3  -2   1   26.00    1.40
  -3  -2   1   21.30    2.60
   3  -2  -1   16.90    2.10
  -3  -2   1   19.40    2.50
  -4   2   1 2176.18   48.00
  -4   2   1 2109.69   47.50
  -4   2   1 2098.19   47.50
   4   2  -1 2153.28   50.39
   4   2  -1 2147.09   46.60
   4   2  -1 2095.89   48.10
   4   2  -1 2095.79   49.30
  -4   2   1 2131.39   47.40
   4   2  -1 2029.90   48.30
  -4   2   1 2192.98   47.90
   4   2  -1 2173.08   50.09
   4   2  -1 2144.69   47.00
  -4  -2   1 2202.08   48.00
  -4  -2   1 2188.38   46.80
  -4  -2   1 2147.89   49.80
   4  -2  -1 2132.69   47.80
  -4  -2   1 2041.80   46.30
  -4  -2   1 2082.69   49.40
  -4  -2   1 2150.28   47.90
   4  -2  -1 2128.69   47.30
   4  -2  -1 2159.98   46.90
  -4  -2   1 2144.29   46.00
  -4  -2   1 2193.98   48.60
   4  -2  -1 2136.99   47.10
  -4  -2   1 2124.89   46.60
  -4  -2   1 2240.98   48.40
  -4  -2   1 2071.19   48.60
   4  -2  -1 2145.39   47.10
  -5   2   1  875.41   22.30
   5   2  -1  872.21   20.70
  -5   2   1  889.11   21.40
   5   2  -1  849.02   23.40
   5   2  -1  880.31   20.80
   5   2  -1  877.11   24.20
  -5   2   1  891.11   21.90
  -5   2   1  870.41   21.40
  -5   2   1  888.91   21.50
   5   2  -1  882.61   20.10
   5   2  -1  869.51   22.10
  -5  -2   1  849.81   21.70
  -5  -2   1  853.51   22.50
  -5  -2   1  862.31   21.70
   5  -2  -1  885.31   20.40
  -5  -2   1  861.41   23.80
  -5  -2   1  897.21   20.10
  -5  -2   1  897.01   24.00
   5  -2  -1  889.41   22.60
  -5  -2   1  854.21   22.10
  -5  -2   1  859.11   20.40
   5  -2  -1  884.81   21.20
  -5  -2   1  857.61   19.80
   5  -2  -1  895.41   21.10
   5  -2  -1  882.21   20.90
  -5  -2   1  871.51   20.30
   5  -2  -1  868.31   21.70
  -6   2   1   12.00    2.20
  -6   2   1   14.90    2.30
  -6   2   1   16.40    2.50
   6   2  -1   19.00    2.30
  -6   2   1   11.80    2.50
  -6   2   1   10.60    2.90
   6   2  -1   11.60    2.90
  -6   2   1   13.80    2.20
   6   2  -1   13.10    3.60
   6   2  -1   21.10    2.60
   6   2  -1   14.30    3.70
   6   2  -1   20.50    2.80
  -6  -2   1   22.00    3.20
   6  -2  -1   21.80    2.50
   6  -2  -1   14.10    1.90
  -6  -2   1   16.30    2.00
   6  -2  -1   15.70    2.30
  -6  -2   1   22.20    3.00
  -6  -2   1   14.90    1.50
  -6  -2   1   22.30    2.90
  -6  -2   1   23.70    4.50
  -6  -2   1   21.70    3.20
   6  -2  -1   13.30    2.10
   6  -2  -1   15.80    3.20
  -6  -2   1   21.60    2.30
  -6  -2   1   13.70    3.40
  -6  -2   1   16.50    2.50
   7   2  -1  130.49    5.20
   7   2  -1  136.89    5.30
  -7   2   1  117.19    5.60
   7   2  -1  112.09    8.20
  -7   2   1  127.09    6.20
  -7   2   1  135.79    7.60
   7   2  -1  117.79    7.50
   7   2  -1  118.49    6.20
   7   2  -1  124.19    4.70
  -7   2   1  130.49    6.20
  -7   2   1  141.59    6.60
  -7   2   1  117.59    5.70
   7   2  -1  107.69    8.30
  -7  -2   1  134.49    5.10
  -7  -2   1  139.49    4.80
  -7  -2   1  121.59    6.10
   7  -2  -1  128.79    6.10
  -7  -2   1  111.79    6.50
   7  -2  -1  127.09    5.30
  -7  -2   1  130.69    4.60
   7  -2  -1  124.49    5.70
   7  -2  -1  125.99    4.50
  -7  -2   1  122.49    8.30
  -7  -2   1  116.49    6.70
   7  -2  -1  121.89    5.30
  -7  -2   1  123.09    5.60
  -7  -2   1  124.09    4.60
   8   2  -1    4.10    4.00
  -8   2   1    2.70    2.10
  -8   2   1    1.80    1.70
  -8   2   1    6.60    2.40
  -8   2   1    5.90    2.90
   8   2  -1    3.70    1.80
   8   2  -1    6.20    2.40
  -8   2   1    3.20    3.40
   8   2  -1    3.30    1.70
   8   2  -1    4.70    3.60
   8   2  -1    1.00    2.60
  -8   2   1    2.00    2.40
   8  -2  -1    1.70    1.70
   8  -2  -1    2.00    1.90
  -8  -2   1    4.90    4.30
   8  -2  -1    2.30    1.80
   8  -2  -1    1.50    1.20
  -8  -2   1    5.90    2.20
  -8  -2   1    4.80    2.60
  -8  -2   1    2.30    1.40
  -8  -2   1    4.00    1.30
  -8  -2   1    2.90    1.40
   8  -2  -1    5.20    1.80
  -8  -2   1    3.60    2.60
  -8  -2   1    0.80    1.80
  -8  -2   1   -2.70    3.50
  -8  -2   1    6.40    2.70
  -8  -2   1    4.30    2.50
  -9   2   1   44.40    4.70
  -9   2   1   44.60    4.70
   9   2  -1   43.70    5.00
  -9   2   1   58.49    7.10
   9   2  -1   33.00    5.20
  -9   2   1   40.80    4.40
  -9   2   1   40.00    5.20
  -9   2   1   42.20    4.30
   9   2  -1   51.19    7.50
   9   2  -1   45.20    6.80
   9   2  -1   44.60    3.60
   9   2  -1   49.80    3.80
   9   2  -1   49.70    3.90
  -9  -2   1   49.20    7.90
  -9  -2   1   37.80    6.30
  -9  -2   1   45.70    5.60
  -9  -2   1   47.60    3.00
  -9  -2   1   47.10    4.20
   9  -2  -1   42.80    4.50
   9  -2  -1   44.20    4.50
   9  -2  -1   43.40    3.60
  -9  -2   1   42.70    3.40
  -9  -2   1   48.70    5.90
  -9  -2   1   43.90    3.20
  -9  -2   1   50.29    5.50
  -9  -2   1   39.60    4.10
   9  -2  -1   39.60    3.80
 -10   2   1    3.80    2.80
 -10   2   1    6.60    3.90
  10   2  -1    4.60    2.20
  10   2  -1    2.30    4.10
  10   2  -1    3.60    2.30
 -10   2   1    1.50    2.30
 -10   2   1    9.40    5.20
  10   2  -1    4.10    2.40
 -10   2   1    9.00    3.50
 -10   2   1    4.10    3.00
  10   2  -1    6.00    3.30
  10   2  -1    4.60    5.10
  10   2  -1    2.70    5.40
 -10  -2   1   10.30    5.80
 -10  -2   1    0.60    3.50
 -10  -2   1    4.00    2.60
  10  -2  -1    7.30    3.00
  10  -2  -1    4.60    2.90
  10  -2  -1    3.60    1.90
 -10  -2   1    9.70    3.70
 -10  -2   1    4.50    1.70
 -10  -2   1    3.50    3.90
 -10  -2   1    7.90    2.60
 -10  -2   1   12.30    5.50
 -10  -2   1    3.80    2.10
  11   2  -1   88.99   11.20
 -11   2   1   83.59    6.90
  11   2  -1   81.89    7.00
  11   2  -1   77.69   10.30
  11   2  -1   98.69    5.90
  11   2  -1   83.99    9.50
 -11   2   1   81.99   10.50
 -11   2   1   90.99    6.40
 -11   2   1   87.69    6.90
  11   2  -1   92.49    5.70
 -11   2   1   75.49    7.70
 -11   2   1   80.59    9.90
  11   2  -1   95.09    5.50
  11  -2  -1   87.89    6.20
 -11  -2   1   86.39    8.10
  11  -2  -1   80.29    6.70
 -11  -2   1   95.19    5.50
 -11  -2   1   85.29    8.60
 -11  -2   1  102.39   11.80
 -11  -2   1   85.29    5.00
 -11  -2   1   79.79    6.20
 -11  -2   1   86.29   11.10
  11  -2  -1   86.49    4.40
  11  -2  -1   89.69    5.30
 -11  -2   1  100.09    8.80
  11  -2  -1   87.59    6.80
 -11  -2   1   86.09    6.40
  12   2  -1  499.15   22.80
  12   2  -1  483.35   17.20
  12   2  -1  465.15   20.80
  12   2  -1  480.95   14.10
 -12   2   1  456.35   15.80
  12   2  -1  480.25   14.90
  12   2  -1  469.45   14.50
 -12   2   1  440.76   16.60
 -12   2   1  495.15   21.00
 -12   2   1  485.85   16.50
  12   2  -1  496.75   22.80
 -12   2   1  471.25   17.30
 -12  -2   1  483.55   14.00
 -12  -2   1  456.05   17.20
  12  -2  -1  476.25   16.80
  12  -2  -1  451.75   15.30
  12  -2  -1  466.45   12.90
 -12  -2   1  446.76   18.40
 -12  -2   1  476.75   16.10
  12  -2  -1  506.55   14.40
 -12  -2   1  457.75   21.10
 -12  -2   1  472.65   14.20
  12  -2  -1  468.95   16.60
 -12  -2   1  506.75   22.30
 -12  -2   1  482.75   15.10
 -12  -2   1  480.05   19.30
 -13   2   1   92.19   10.50
 -13   2   1   75.39    7.30
 -13   2   1   75.89    8.20
 -13   2   1   65.19    8.40
  13   2  -1   92.39   11.80
  13   2  -1   81.59   11.20
  13   2  -1   78.89    7.20
  13   2  -1   85.29   11.00
  13   2  -1   84.89    6.90
  13   2  -1   80.89    8.60
 -13   2   1   79.89    8.20
  13  -2  -1   79.09    7.30
 -13  -2   1   73.19    7.50
 -13  -2   1   82.99    6.60
 -13  -2   1   75.69    8.40
  13  -2  -1   82.79    5.10
  13  -2  -1   82.49    6.20
  13  -2  -1   83.69    8.10
 -13  -2   1   81.19    7.50
 -13  -2   1   77.89    5.90
 -13  -2   1   79.49   10.90
  14   2  -1   31.10    8.90
  14   2  -1   21.90    4.90
 -14   2   1   29.70    9.70
  14   2  -1   26.80    6.30
  14   2  -1   11.60   10.20
 -14   2   1   23.50    5.90
 -14   2   1   26.20    5.50
 -14   2   1   22.70    6.40
  14   2  -1   11.30    9.90
  14   2  -1   17.10    5.00
 -14   2   1   21.60    7.00
  14  -2  -1    8.70    5.00
 -14  -2   1   12.20    4.40
 -14  -2   1   18.90    4.00
 -14  -2   1   19.90    7.50
  14  -2  -1   22.50    4.50
  14  -2  -1   25.40    5.70
  14  -2  -1   26.30    3.70
 -14  -2   1   20.30    5.20
 -14  -2   1   23.50    5.60
  15   2  -1    2.40    6.10
 -15   2   1    3.30    5.20
 -15   2   1    3.40    7.70
  15   2  -1    7.30   10.90
 -15   2   1    2.20    5.30
  15   2  -1   10.60    5.60
 -15   2   1    9.70    6.50
  15   2  -1    5.10    5.00
 -15  -2   1    3.40    4.10
  15  -2  -1    2.40    5.10
 -15  -2   1   -3.70    4.80
 -15  -2   1   12.30    5.40
  15  -2  -1   -0.70    5.60
 -15  -2   1    7.20    6.10
  15  -2  -1    3.90    3.50
 -16   2   1   10.80    7.70
 -16   2   1    7.00    6.50
 -16   2   1    8.10    5.90
  16   2  -1    7.40    7.30
  16   2  -1    7.10    6.20
 -16   2   1    4.30    9.10
  16   2  -1   18.40   13.20
  16  -2  -1   14.40    6.20
  16  -2  -1   15.30    4.20
 -16  -2   1    3.60    6.20
 -16  -2   1   10.10    6.00
  16  -2  -1    8.90    6.60
 -16  -2   1    3.70    6.20
  16  -2  -1   11.10    8.70
 -16  -2   1    0.60    4.70
  15   3   1    0.80    6.80
  15   3   1    3.00    6.90
 -15   3  -1   16.30    5.70
 -15   3  -1   16.30    6.70
 -15   3  -1   -8.40    8.00
  15   3   1    9.80    9.10
 -15   3  -1    6.70    5.80
 -15   3  -1   15.60    7.20
  15  -3   1    2.30    5.80
 -15  -3  -1    2.50    4.60
 -15  -3  -1   12.50    5.30
 -15  -3  -1    3.80    5.30
 -15  -3  -1    2.80    3.90
  15  -3   1   16.90    6.30
  15  -3   1    7.40    3.80
 -15  -3  -1    9.00    5.00
 -14   3  -1    3.60   10.80
 -14   3  -1   -1.50    5.90
 -14   3  -1    6.90    4.70
 -14   3  -1    0.50    4.60
  14   3   1    5.40    7.60
 -14   3  -1   -3.40    7.00
  14   3   1    4.80    5.70
 -14   3  -1    7.70    5.80
  14   3   1    1.20    5.10
 -14  -3  -1   -2.40    4.00
  14  -3   1   -0.40    2.80
  14  -3   1    1.10    5.10
 -14  -3  -1    0.40    4.30
 -14  -3  -1   -1.10    4.10
 -14  -3  -1   -2.10    3.80
  14  -3   1    1.10    4.00
 -14  -3  -1   -1.40    3.10
  14  -3   1    4.00    5.30
  13   3   1   13.90    7.20
 -13   3  -1   16.30    8.50
  13   3   1   16.80    5.40
 -13   3  -1   11.60    5.40
 -13   3  -1   13.10    5.70
 -13   3  -1   17.20    4.80
 -13   3  -1    9.00    6.50
 -13   3  -1    8.50    6.70
  13   3   1   19.30    4.80
  13   3   1    7.30    9.00
  13   3   1  -10.30    7.40
 -13   3  -1   20.60    4.70
  13  -3   1   13.60    3.00
 -13  -3  -1    7.40    3.60
 -13  -3  -1   11.10    6.70
  13  -3   1    9.90    4.50
 -13  -3  -1   12.50    3.30
  13  -3   1    4.70    4.50
 -13  -3  -1   14.30    3.80
 -13  -3  -1    5.20    3.60
  13  -3   1   14.30    3.40
 -13  -3  -1   11.90    4.30
  12   3   1   10.20    3.60
  12   3   1   12.50    7.30
 -12   3  -1    7.00    3.90
 -12   3  -1   15.10    5.30
  12   3   1   13.60    7.00
  12   3   1   16.10    8.90
 -12   3  -1   11.00    4.50
 -12   3  -1   13.00    4.40
  12   3   1   12.80    4.10
 -12   3  -1   23.60    6.20
 -12   3  -1   11.50    7.70
  12   3   1   13.30    4.80
 -12  -3  -1   11.50    2.80
 -12  -3  -1    4.90    8.40
  12  -3   1   16.80    4.50
 -12  -3  -1   10.90    5.80
 -12  -3  -1   16.90    3.50
 -12  -3  -1   12.30    3.80
  12  -3   1   11.80    4.40
  12  -3   1   13.00    3.20
 -12  -3  -1   13.90    5.90
 -12  -3  -1    9.70    3.30
 -11   3  -1  204.38   10.70
 -11   3  -1  173.88    9.10
  11   3   1  199.48    8.80
 -11   3  -1  195.48   10.20
  11   3   1  178.48    8.50
 -11   3  -1  180.18   10.80
  11   3   1  198.28   13.50
  11   3   1  179.88   14.80
  11   3   1  192.98   14.80
 -11   3  -1  185.58   10.00
 -11   3  -1  201.38   13.50
  11   3   1  198.28   10.70
 -11  -3  -1  190.58   11.50
  11  -3   1  200.18    9.70
 -11  -3  -1  183.48    7.60
 -11  -3  -1  174.18    8.80
 -11  -3  -1  172.28   14.90
 -11  -3  -1  171.88   10.80
 -11  -3  -1  184.58    7.00
 -11  -3  -1  191.18   14.50
 -11  -3  -1  185.18    7.30
 -11  -3  -1  184.38   12.40
  11  -3   1  190.68    8.00
  11  -3   1  195.58    9.80
 -11  -3  -1  192.38    7.50
 -10   3  -1   27.80    4.20
  10   3   1   28.60    6.30
  10   3   1   19.40    6.30
  10   3   1   28.80    7.50
  10   3   1   30.10    5.00
 -10   3  -1   25.20    6.00
 -10   3  -1   31.40    5.10
 -10   3  -1   26.80    4.80
 -10   3  -1   36.40    5.10
  10   3   1   31.30    4.10
  10   3   1   33.90    4.10
  10   3   1   20.30    2.50
 -10   3  -1   28.00    4.90
 -10  -3  -1   23.10    5.20
 -10  -3  -1   35.70    5.60
 -10  -3  -1   30.60    7.00
  10  -3   1   38.90    4.10
 -10  -3  -1   29.70    5.60
 -10  -3  -1   24.70    3.90
 -10  -3  -1   29.80    3.00
 -10  -3  -1   22.00    5.70
 -10  -3  -1   32.90    3.90
 -10  -3  -1   29.40    3.40
  10  -3   1   31.70    2.90
 -10  -3  -1   26.90    3.00
  10  -3   1   37.10    5.00
  10  -3   1   22.80    3.60
  -9   3  -1    3.00    2.90
   9   3   1    4.00    4.00
   9   3   1    6.70    2.70
   9   3   1    6.70    4.70
   9   3   1    7.70    3.30
  -9   3  -1    3.40    2.80
  -9   3  -1    7.80    2.70
  -9   3  -1    0.00    2.20
  -9   3  -1    1.50    4.50
   9   3   1   13.20    5.70
   9   3   1    4.10    2.30
  -9   3  -1    4.40    3.70
  -9  -3  -1    4.70    1.40
  -9  -3  -1    5.80    3.90
  -9  -3  -1   11.40    3.60
   9  -3   1    4.90    2.70
  -9  -3  -1    7.90    5.70
  -9  -3  -1    8.70    3.50
  -9  -3  -1    7.50    1.70
  -9  -3  -1    7.80    3.40
   9  -3   1    3.90    2.10
  -9  -3  -1    6.30    5.50
   9  -3   1    7.90    2.70
  -9  -3  -1    7.40    2.20
  -9  -3  -1    5.80    2.40
   9  -3   1    7.40    1.80
   9  -3   1    5.00    2.30
  -8   3  -1  218.98    9.40
   8   3   1  228.18    9.90
   8   3   1  220.58   12.50
   8   3   1  200.28   11.40
  -8   3  -1  234.28    9.20
   8   3   1  226.38    8.50
   8   3   1  225.58   13.00
  -8   3  -1  216.58    9.10
  -8   3  -1  231.38    9.20
  -8   3  -1  212.88    8.70
  -8   3  -1  209.88   10.60
   8  -3   1  239.68    8.20
  -8  -3  -1  224.28    7.70
  -8  -3  -1  211.18    9.80
  -8  -3  -1  220.38    9.60
  -8  -3  -1  231.08    7.10
  -8  -3  -1  218.98    9.60
   8  -3   1  216.68    8.60
  -8  -3  -1  224.88   10.70
  -8  -3  -1  232.08   12.20
   8  -3   1  212.38    8.40
   8  -3   1  227.58    7.20
  -8  -3  -1  221.48    8.30
   8  -3   1  222.78    9.30
  -8  -3  -1  198.88    7.20
  -8  -3  -1  231.98   12.60
  -7   3  -1   55.89    5.80
   7   3   1   55.99    7.30
   7   3   1   53.69    7.00
  -7   3  -1   57.19    4.60
   7   3   1   63.39    5.20
  -7   3  -1   55.39    5.00
  -7   3  -1   52.89    5.00
   7   3   1   45.30    6.50
   7   3   1   46.50    4.00
  -7   3  -1   44.70    4.30
  -7   3  -1   57.09    4.50
  -7  -3  -1   59.09    5.20
   7  -3   1   58.79    3.50
  -7  -3  -1   60.29    3.90
  -7  -3  -1   51.39    3.60
  -7  -3  -1   60.19    5.10
  -7  -3  -1   56.39    3.20
  -7  -3  -1   61.19    5.80
   7  -3   1   61.99    4.40
  -7  -3  -1   64.09    5.70
   7  -3   1   55.09    4.00
  -7  -3  -1   57.89    7.10
   7  -3   1   58.49    4.50
  -7  -3  -1   58.29    6.60
   7  -3   1   55.49    4.00
  -7  -3  -1   51.29    3.80
  -7  -3  -1   48.40    5.00
  -6   3  -1    7.90    2.20
  -6   3  -1    7.10    2.70
   6   3   1    9.90    2.70
   6   3   1    4.40    2.80
   6   3   1    8.00    3.40
   6   3   1   10.60    4.30
  -6   3  -1    4.90    2.20
   6   3   1    4.80    1.90
  -6   3  -1    4.90    2.00
  -6  -3  -1    6.90    3.00
  -6  -3  -1    9.00    3.90
  -6  -3  -1    9.10    1.50
   6  -3   1    6.50    1.90
  -6  -3  -1    8.10    2.90
  -6  -3  -1    6.20    1.70
  -6  -3  -1    9.70    1.70
  -6  -3  -1    5.10    3.60
   6  -3   1   11.40    2.30
  -6  -3  -1    6.80    3.00
   6  -3   1    4.70    1.60
   6  -3   1    7.10    1.90
  -6  -3  -1    8.10    2.70
  -6  -3  -1    8.50    2.90
  -6  -3  -1    8.20    1.90
   5   3   1  595.64   17.40
  -5   3  -1  600.64   16.90
  -5   3  -1  580.54   16.50
   5   3   1  633.54   17.60
  -5   3  -1  613.34   16.70
  -5   3  -1  612.74   16.50
   5   3   1  612.34   16.20
   5   3   1  615.94   19.10
   5   3   1  585.74   19.00
   5   3   1  573.74   19.40
   5   3   1  605.24   16.70
   5  -3   1  628.24   16.20
   5  -3   1  646.64   16.20
  -5  -3  -1  630.34   17.10
   5  -3   1  603.14   16.10
  -5  -3  -1  642.44   17.90
  -5  -3  -1  621.14   17.20
  -5  -3  -1  601.04   18.40
   5  -3   1  604.34   16.60
  -5  -3  -1  622.74   17.10
  -5  -3  -1  615.24   15.30
  -5  -3  -1  597.34   15.80
  -5  -3  -1  582.44   18.90
   5  -3   1  619.04   15.60
  -5  -3  -1  610.54   18.10
  -5  -3  -1  594.94   15.10
  -4   3  -1  355.36   10.60
   4   3   1  342.87   11.40
  -4   3  -1  380.86   11.00
   4   3   1  321.97   12.90
   4   3   1  371.26   12.60
  -4   3  -1  348.87   10.70
   4   3   1  366.46   11.10
  -4   3  -1  380.06   10.80
   4   3   1  356.06   13.00
   4   3   1  367.06   11.10
   4   3   1  377.06   11.80
   4  -3   1  349.17   10.40
  -4  -3  -1  361.06   11.30
  -4  -3  -1  363.06   12.90
  -4  -3  -1  357.96   12.30
   4  -3   1  351.46   10.50
  -4  -3  -1  364.36    9.60
   4  -3   1  351.46   10.80
  -4  -3  -1  358.06   11.80
  -4  -3  -1  365.26   10.10
   4  -3   1  361.26   10.40
  -4  -3  -1  361.26    9.80
  -4  -3  -1  370.76   11.30
  -4  -3  -1  357.76   10.50
  -4  -3  -1  359.46   11.30
  -4  -3  -1  369.06   12.30
   4  -3   1  362.56   10.30
   3   3   1   16.10    2.70
  -3   3  -1   14.30    1.80
   3   3   1   18.50    3.40
   3   3   1   21.60    2.80
   3   3   1   16.20    2.60
   3   3   1   13.10    2.70
  -3   3  -1   17.20    2.20
  -3   3  -1   15.30    2.10
  -3   3  -1   18.00    2.30
  -3   3  -1   18.20    2.30
   3   3   1   16.50    2.30
  -3  -3  -1   17.00    2.60
  -3  -3  -1   15.30    2.50
   3  -3   1   18.30    2.20
  -3  -3  -1   14.70    2.30
  -3  -3  -1   20.70    3.50
   3  -3   1   17.90    2.20
   3  -3   1   19.50    2.30
   3  -3   1   18.10    2.10
  -3  -3  -1   13.30    2.40
  -3  -3  -1   17.20    2.60
  -3  -3  -1   16.50    2.10
  -3  -3  -1   20.90    3.50
   3  -3   1   21.00    2.30
  -3  -3  -1   13.50    2.00
  -3  -3  -1   15.40    1.90
   2   3   1   -2.40    1.80
  -2   3  -1    0.10    1.00
  -2   3  -1    1.30    1.00
   2   3   1   -0.40    1.60
   2   3   1    0.00    0.90
   2   3   1   -0.50    1.30
  -2   3  -1    1.10    1.10
  -2   3  -1   -0.40    1.00
  -2   3  -1    0.00    1.00
   2   3   1   -0.40    1.30
   2   3   1    0.30    1.30
  -2  -3  -1    1.40    0.90
  -2  -3  -1    1.30    1.40
  -2  -3  -1    0.10    1.20
   2  -3   1    0.60    1.00
   2  -3   1   -0.80    0.90
  -2  -3  -1   -0.50    1.50
  -2  -3  -1    1.90    1.90
  -2  -3  -1   -1.00    1.70
  -2  -3  -1    0.50    1.10
  -2  -3  -1    0.80    0.70
  -2  -3  -1    1.60    1.40
  -2  -3  -1    2.20    1.40
   2  -3   1    0.80    1.00
  -2  -3  -1    0.30    1.40
   2  -3   1   -0.10    0.90
   1   3   1 1681.03   36.90
  -1   3  -1 1697.63   38.40
  -1   3  -1 1674.13   38.30
   1   3   1 1702.93   38.20
  -1   3  -1 1715.93   37.70
   1   3   1 1691.33   37.20
  -1   3  -1 1726.83   38.40
  -1   3  -1 1707.43   38.10
   1   3   1 1704.53   38.90
   1   3   1 1722.43   38.50
   1   3   1 1690.23   39.50
  -1   3  -1 1742.03   38.00
   1   3   1 1669.43   37.70
   1   3   1 1695.73   39.60
   1  -3   1 1708.43   38.00
  -1  -3  -1 1725.73   38.00
   1  -3   1 1723.93   37.90
  -1  -3  -1 1652.73   36.50
  -1  -3  -1 1642.24   37.00
  -1  -3  -1 1714.63   39.00
   1  -3   1 1753.32   38.00
  -1  -3  -1 1613.84   37.70
   1  -3   1 1726.13   38.20
  -1  -3  -1 1713.33   39.20
   1  -3   1 1655.73   38.30
  -1  -3  -1 1664.93   38.40
  -1  -3  -1 1779.82   38.80
   0   3   1  163.48    5.70
   0   3  -1  175.98    5.50
   0   3  -1  177.88    5.40
   0   3  -1  190.58    6.00
   0   3  -1  174.78    6.20
   0   3   1  170.88    6.30
   0   3  -1  177.38    5.60
   0   3  -1  176.58    6.00
   0   3   1  169.58    6.40
   0   3  -1  173.38    5.60
   0   3   1  176.18    5.30
   0  -3   1  178.48    5.50
   0  -3  -1  178.88    6.20
   0  -3  -1  174.08    6.10
   0  -3   1  196.58    6.10
   0  -3  -1  170.28    6.00
   0  -3  -1  165.28    5.00
   0  -3   1  169.78    6.00
   0  -3  -1  172.18    5.40
   0  -3   1  168.08    5.50
   0  -3  -1  172.48    5.40
   0  -3   1  178.78    6.00
  -1   3   1  320.07    9.00
   1   3  -1  338.27    9.60
  -1   3   1  342.07    9.50
  -1   3   1  339.77    9.50
   1   3  -1  335.17    9.50
   1   3  -1  331.37    9.50
   1   3  -1  327.17   10.20
   1   3  -1  337.07    8.60
  -1   3   1  349.57    8.40
   1   3  -1  326.97    8.80
   1   3  -1  339.67    8.70
   1   3  -1  317.47   10.40
  -1   3   1  350.06    9.20
  -1   3   1  334.67    9.10
  -1  -3   1  328.27    9.30
  -1  -3   1  325.97    9.50
   1  -3  -1  339.27    9.70
   1  -3  -1  345.37    9.20
   1  -3  -1  319.87    9.30
  -1  -3   1  345.27    8.90
   1  -3  -1  333.77    8.80
  -1  -3   1  344.57   10.60
  -1  -3   1  329.57   10.20
  -1  -3   1  330.37    8.80
  -1  -3   1  330.37    9.50
  -2   3   1  583.94   14.30
   2   3  -1  537.95   15.10
   2   3  -1  564.04   13.40
   2   3  -1  552.64   16.40
   2   3  -1  551.54   14.40
   2   3  -1  551.84   15.60
  -2   3   1  550.04   14.60
   2   3  -1  575.84   13.10
  -2   3   1  578.04   14.50
   2   3  -1  555.84   14.60
   2   3  -1  489.45   16.20
   2   3  -1  564.34   16.20
  -2   3   1  566.84   14.20
  -2  -3   1  555.54   13.50
  -2  -3   1  590.94   13.30
  -2  -3   1  554.84   15.60
  -2  -3   1  557.94   15.00
  -2  -3   1  576.24   15.90
  -2  -3   1  540.95   13.30
  -2  -3   1  580.04   15.40
   2  -3  -1  588.64   14.70
  -2  -3   1  564.64   14.40
  -2  -3   1  582.44   15.90
  -2  -3   1  579.34   14.90
   2  -3  -1  567.54   14.50
   2  -3  -1  585.24   13.90
   2  -3  -1  578.44   14.50
  -3   3   1  146.59    5.80
   3   3  -1  161.98    5.60
   3   3  -1  150.18    7.10
   3   3  -1  151.58    7.40
  -3   3   1  140.39    5.40
   3   3  -1  141.29    6.00
   3   3  -1  155.68    6.80
  -3   3   1  151.68    5.80
   3   3  -1  152.18    4.30
  -3  -3   1  142.89    6.20
   3  -3  -1  150.68    5.80
  -3  -3   1  158.48    6.10
  -3  -3   1  151.28    5.40
   3  -3  -1  156.78    5.30
  -3  -3   1  150.68    4.60
  -3  -3   1  146.09    6.90
  -3  -3   1  159.88    6.70
  -3  -3   1  151.48    5.40
   3  -3  -1  146.29    5.60
   3  -3  -1  145.59    5.70
  -3  -3   1  156.08    6.30
  -3  -3   1  150.18    6.60
  -3  -3   1  154.68    5.70
  -3  -3   1  146.49    6.70
   3  -3  -1  151.68    5.70
   4   3  -1   39.60    4.50
   4   3  -1   48.80    5.20
  -4   3   1   45.40    3.60
  -4   3   1   42.80    3.10
  -4   3   1   41.10    3.30
   4   3  -1   49.10    3.70
   4   3  -1   57.59    4.20
   4   3  -1   37.70    2.90
   4   3  -1   51.49    4.60
  -4   3   1   51.99    3.60
   4  -3  -1   46.30    3.00
  -4  -3   1   39.90    4.60
  -4  -3   1   48.00    3.40
   4  -3  -1   41.60    3.10
  -4  -3   1   41.50    2.80
  -4  -3   1   48.30    4.30
  -4  -3   1   47.80    4.10
  -4  -3   1   41.90    2.30
  -4  -3   1   36.90    4.20
  -4  -3   1   48.80    3.90
   4  -3  -1   43.70    3.40
  -4  -3   1   44.90    3.70
  -4  -3   1   42.20    2.90
   4  -3  -1   44.40    3.10
   5   3  -1  604.14   17.80
  -5   3   1  672.43   17.30
  -5   3   1  635.34   17.20
  -5   3   1  616.74   16.80
   5   3  -1  634.44   16.00
   5   3  -1  638.04   19.50
   5   3  -1  614.54   20.00
  -5   3   1  633.74   16.90
   5   3  -1  596.14   17.30
   5   3  -1  646.94   19.50
  -5   3   1  685.83   17.50
   5  -3  -1  632.74   16.70
  -5  -3   1  616.74   17.40
  -5  -3   1  633.84   18.20
   5  -3  -1  645.14   16.30
  -5  -3   1  626.34   17.80
  -5  -3   1  645.44   19.00
   5  -3  -1  637.94   17.30
  -5  -3   1  634.44   16.20
  -5  -3   1  618.64   19.40
  -5  -3   1  636.94   15.70
  -5  -3   1  617.74   15.00
  -5  -3   1  643.44   15.90
   5  -3  -1  665.13   16.50
  -5  -3   1  633.04   18.30
  -5  -3   1  631.04   17.50
   5  -3  -1  663.13   16.70
  -6   3   1    8.40    2.30
  -6   3   1    4.10    1.40
  -6   3   1    6.30    2.60
   6   3  -1    5.80    3.40
  -6   3   1    8.60    2.40
   6   3  -1    0.90    2.40
  -6   3   1    3.80    2.10
   6   3  -1    6.70    2.20
   6   3  -1   11.90    3.30
  -6  -3   1    6.00    1.80
  -6  -3   1    1.90    3.00
  -6  -3   1    8.60    2.80
  -6  -3   1    7.50    1.60
  -6  -3   1    8.00    1.70
  -6  -3   1    4.70    2.20
   6  -3  -1    5.30    1.80
  -6  -3   1    4.70    2.80
   6  -3  -1    6.00    1.70
   6  -3  -1    6.30    1.70
  -6  -3   1    8.70    2.50
   6  -3  -1    4.40    1.90
  -6  -3   1    4.50    2.70
   7   3  -1    5.50    2.90
   7   3  -1    6.60    4.00
   7   3  -1    7.90    2.60
  -7   3   1    8.10    3.20
   7   3  -1    6.40    3.90
   7   3  -1    6.90    1.40
  -7   3   1   10.20    2.40
  -7   3   1    7.00    2.60
  -7   3   1    5.40    2.20
   7   3  -1    7.80    2.50
  -7  -3   1    8.40    3.10
  -7  -3   1   -1.40    2.70
  -7  -3   1    3.40    3.60
  -7  -3   1    7.80    1.50
  -7  -3   1    7.60    2.20
   7  -3  -1   10.30    1.90
  -7  -3   1    7.70    1.70
   7  -3  -1    6.30    2.40
   7  -3  -1    8.30    2.20
  -7  -3   1    7.70    2.80
   7  -3  -1    7.40    2.20
  -7  -3   1    4.60    1.80
  -7  -3   1    8.40    2.70
   7  -3  -1    6.30    2.00
  -7  -3   1    6.40    1.40
   8   3  -1   -3.30    3.50
  -8   3   1    2.90    2.10
  -8   3   1    4.60    2.40
   8   3  -1    5.70    2.60
   8   3  -1    8.30    4.50
  -8   3   1   -0.90    3.20
   8   3  -1    7.20    3.70
  -8   3   1    6.60    2.60
  -8   3   1    8.10    2.50
   8   3  -1    6.10    2.10
  -8   3   1    9.60    3.00
  -8  -3   1    6.90    3.20
   8  -3  -1    5.30    2.00
  -8  -3   1    8.80    2.90
   8  -3  -1    0.80    1.70
   8  -3  -1    2.70    2.20
  -8  -3   1    4.80    1.70
  -8  -3   1    4.20    4.70
  -8  -3   1    5.00    3.90
   8  -3  -1    6.20    1.90
  -8  -3   1   12.70    3.90
  -8  -3   1    3.80    2.00
  -8  -3   1    5.70    1.80
  -8  -3   1   10.80    3.60
  -8  -3   1    4.80    1.90
   8  -3  -1    6.60    2.40
  -9   3   1    8.10    3.10
   9   3  -1    4.40    2.80
   9   3  -1    4.30    5.40
  -9   3   1    6.40    2.80
  -9   3   1    7.70    2.50
   9   3  -1    9.30    5.20
   9   3  -1    9.80    4.20
  -9   3   1   13.30    4.50
  -9   3   1    5.20    3.30
   9   3  -1   10.90    2.70
   9  -3  -1    4.20    3.00
  -9  -3   1   11.10    2.30
  -9  -3   1    7.60    3.60
  -9  -3   1    7.10    1.80
  -9  -3   1   11.90    3.50
  -9  -3   1    4.70    1.30
   9  -3  -1    7.50    2.00
   9  -3  -1    7.60    2.30
  -9  -3   1   10.10    3.60
   9  -3  -1   10.00    2.20
   9  -3  -1    9.10    2.80
  -9  -3   1    5.30    4.90
  -9  -3   1    6.20    1.90
  -9  -3   1    8.30    2.10
  -9  -3   1    3.20    2.20
  -9  -3   1    8.40    4.10
  -9  -3   1    5.30    4.60
 -10   3   1   73.99    6.20
  10   3  -1   73.69    6.80
  10   3  -1   83.09   10.50
  10   3  -1   62.99    8.50
 -10   3   1   65.09    8.70
 -10   3   1   69.39    6.70
 -10   3   1   83.39    7.40
 -10   3   1   58.59    5.80
  10   3  -1   66.89    5.40
  10   3  -1   76.19    9.90
 -10  -3   1   83.19    5.60
 -10  -3   1   69.89    4.90
 -10  -3   1   69.19    4.20
 -10  -3   1   76.59    7.50
 -10  -3   1   64.69    8.10
 -10  -3   1   70.89    8.40
  10  -3  -1   66.39    6.00
  10  -3  -1   72.99    4.00
 -10  -3   1   76.19    7.80
 -10  -3   1   82.99    6.80
 -10  -3   1   74.69    4.40
  10  -3  -1   71.99    4.90
 -10  -3   1   83.09   10.50
 -10  -3   1   68.89    4.30
  10  -3  -1   66.09    6.20
  10  -3  -1   62.19    5.30
  11   3  -1  171.58   14.20
 -11   3   1  199.18   10.10
  11   3  -1  173.68   13.00
 -11   3   1  188.38   10.70
 -11   3   1  181.78   12.60
 -11   3   1  182.08    9.70
 -11   3   1  194.38    9.70
  11   3  -1  171.58   10.00
  11   3  -1  174.88    7.90
  11   3  -1  173.28   14.90
  11   3  -1  193.78    8.90
 -11  -3   1  182.28    7.10
  11  -3  -1  186.38    9.90
  11  -3  -1  179.18    8.70
 -11  -3   1  203.68   14.90
 -11  -3   1  174.28    6.70
 -11  -3   1  171.88   12.00
  11  -3  -1  208.68    9.80
  11  -3  -1  184.18    7.90
 -11  -3   1  177.08   10.70
 -11  -3   1  179.58   11.10
 -11  -3   1  223.28   14.50
 -11  -3   1  187.88    9.00
 -11  -3   1  180.38    7.80
 -11  -3   1  185.28    7.30
  12   3  -1   94.99   11.30
 -12   3   1   77.89    8.80
  12   3  -1   89.59   11.50
 -12   3   1  100.19   12.50
 -12   3   1   89.99    7.90
  12   3  -1   89.19   11.80
  12   3  -1  103.09    7.30
 -12   3   1   93.99    9.70
  12   3  -1   87.59    8.60
 -12   3   1   89.69    7.80
  12   3  -1   86.09    5.90
 -12  -3   1   88.69    7.00
  12  -3  -1   97.99    6.20
 -12  -3   1   86.89    5.40
 -12  -3   1   87.99    6.40
  12  -3  -1   82.49    8.10
  12  -3  -1   89.09    8.30
 -12  -3   1  100.39   10.10
 -12  -3   1   77.09   10.10
 -12  -3   1   79.29    9.80
 -12  -3   1   93.39   10.80
  13   3  -1   24.20    6.10
  13   3  -1   24.20   10.30
 -13   3   1   24.10    5.20
  13   3  -1   14.00    4.70
 -13   3   1   22.30    5.10
 -13   3   1   18.10    6.30
  13   3  -1   23.00    3.80
  13   3  -1   25.70   10.00
  13   3  -1   22.90    8.00
 -13   3   1    3.30    8.50
 -13   3   1   15.50    6.70
  13  -3  -1   23.30    4.90
 -13  -3   1   17.90    4.30
 -13  -3   1   25.80    7.40
 -13  -3   1   18.50    3.60
 -13  -3   1   21.40    3.70
  13  -3  -1   27.10    4.30
  13  -3  -1   17.20    3.00
 -13  -3   1   22.10    4.80
  13  -3  -1   18.40    5.40
 -14   3   1    2.90   10.30
  14   3  -1   26.70   10.20
  14   3  -1    9.10    6.00
  14   3  -1   -2.10   10.50
  14   3  -1   14.10    4.20
 -14   3   1   -1.30    5.00
 -14   3   1   20.30    7.50
 -14   3   1    5.90    5.00
  14   3  -1   -1.00    8.10
  14   3  -1   14.90    5.70
 -14  -3   1    6.40    3.40
 -14  -3   1   11.10    4.10
  14  -3  -1    0.80    5.10
  14  -3  -1    5.50    4.60
 -14  -3   1    8.80    4.40
 -14  -3   1   11.10    4.60
  14  -3  -1    8.40    3.00
 -15   3   1   14.10    6.50
  15   3  -1   -0.30    6.70
 -15   3   1   12.20    6.10
 -15   3   1    0.50    8.70
  15   3  -1    0.80    9.40
  15   3  -1   28.20   13.50
  15   3  -1    1.90    4.70
 -15   3   1   11.40    6.70
 -15  -3   1   18.00    4.30
  15  -3  -1   -0.20    5.40
  15  -3  -1    7.10    3.70
 -15  -3   1    9.10    5.30
  15  -3  -1   10.60    6.40
 -15  -3   1    5.60    5.30
 -15  -3   1   14.80    4.90
 -15   4  -1  -10.90    7.10
 -15   4  -1   -5.90    5.60
  15   4   1   -0.30   12.50
  15   4   1   -0.20    6.80
 -15   4  -1    7.80    6.90
 -15   4  -1  -10.70    9.80
  15  -4   1    7.80    6.80
  15  -4   1    1.10    6.50
 -15  -4  -1    5.20    3.70
 -15  -4  -1    3.90    4.90
 -15  -4  -1   12.20    5.80
  15  -4   1   -1.10    3.60
  14   4   1    8.90    9.60
 -14   4  -1    9.20    8.20
  14   4   1   22.20   13.50
  14   4   1   11.60    6.60
 -14   4  -1   12.00    6.70
 -14   4  -1    5.80    6.80
 -14   4  -1   28.60   11.60
 -14  -4  -1   15.60    4.30
 -14  -4  -1    3.20    4.80
  14  -4   1    4.50    5.60
  14  -4   1    7.20    3.30
 -14  -4  -1   10.00    3.90
 -13   4  -1   -1.90    8.90
 -13   4  -1   -6.00    6.50
  13   4   1   -0.20    5.60
  13   4   1  -14.10    8.10
 -13   4  -1   -0.30    5.70
 -13   4  -1    4.70    9.00
  13   4   1   -2.10   10.30
  13   4   1   -5.30    8.60
 -13  -4  -1    1.70    3.50
 -13  -4  -1   -1.80    3.90
 -13  -4  -1    1.70    2.60
  13  -4   1   -0.90    4.00
  13  -4   1    2.80    4.70
  12   4   1   -5.60    4.50
  12   4   1    6.10    8.60
 -12   4  -1   -4.10    5.40
 -12   4  -1   -2.90    3.90
  12   4   1   -2.00    6.60
 -12   4  -1   12.00    7.60
 -12   4  -1    8.70    5.30
  12   4   1    5.20    7.80
 -12  -4  -1    4.20    2.50
 -12  -4  -1    4.60    3.00
 -12  -4  -1    4.10    2.90
  12  -4   1    0.00    3.20
 -12  -4  -1    0.00    3.30
 -12  -4  -1   -7.20    5.60
  12  -4   1    4.00    4.20
  12  -4   1    1.80    1.90
 -11   4  -1   82.89    9.80
  11   4   1   78.69   10.60
 -11   4  -1   73.09    7.80
  11   4   1   74.59   11.60
 -11   4  -1   71.39    7.70
 -11   4  -1   79.09    9.00
  11   4   1   77.99    8.40
  11   4   1   60.09    9.10
 -11  -4  -1   79.39    6.40
  11  -4   1   60.99    5.90
 -11  -4  -1   51.89   10.00
  11  -4   1   85.29    6.80
 -11  -4  -1   91.49    9.20
  11  -4   1   70.69    7.40
 -11  -4  -1   83.99    9.70
 -11  -4  -1   74.69    4.70
  11  -4   1   63.79    7.10
 -11  -4  -1   70.99    8.60
 -11  -4  -1   92.19    5.70
 -11  -4  -1   88.89   11.70
  11  -4   1   79.09    4.60
  10   4   1   95.49   11.70
  10   4   1   95.09    8.20
 -10   4  -1   81.09    7.60
 -10   4  -1   98.09    8.40
  10   4   1  106.09   11.30
 -10   4  -1   91.49   10.10
  10   4   1   94.29   12.00
 -10   4  -1   89.49    7.40
  10  -4   1   82.19    6.30
 -10  -4  -1   89.99    5.80
 -10  -4  -1   88.99    4.80
 -10  -4  -1   89.69    4.30
  10  -4   1  102.39    6.40
  10  -4   1   92.69    5.00
 -10  -4  -1   80.89    9.90
 -10  -4  -1   81.99    6.00
 -10  -4  -1   94.19   12.40
  10  -4   1   99.29    7.10
 -10  -4  -1   95.49    8.90
 -10  -4  -1   87.79   10.20
  10  -4   1   91.79    7.40
 -10  -4  -1   87.09    8.90
 -10  -4  -1   78.89    8.20
   9   4   1    1.60    5.70
  -9   4  -1   -4.80    4.60
  -9   4  -1    3.70    3.30
   9   4   1   -2.10    3.30
  -9   4  -1   -1.00    2.50
   9   4   1   -2.90    5.20
  -9   4  -1    4.60    3.70
   9   4   1    3.80    4.70
   9  -4   1    4.40    2.90
  -9  -4  -1    9.30    4.30
  -9  -4  -1    2.40    1.60
  -9  -4  -1    6.80    4.60
  -9  -4  -1   -1.50    2.50
  -9  -4  -1    8.60    4.20
   9  -4   1    7.40    2.10
  -9  -4  -1    0.50    1.70
   9  -4   1    5.10    2.70
  -9  -4  -1   -0.50    4.20
   9  -4   1    0.50    2.60
  -9  -4  -1    8.00    5.70
   9  -4   1    6.10    3.30
  -9  -4  -1    5.10    6.10
  -9  -4  -1    6.40    2.50
  -8   4  -1   21.10    4.10
   8   4   1   23.80    5.90
  -8   4  -1   27.60    4.50
   8   4   1   21.90    4.10
  -8   4  -1   22.60    4.00
   8   4   1   23.00    6.10
  -8   4  -1   28.50    5.30
   8   4   1   22.50    5.40
  -8  -4  -1   25.30    2.80
  -8  -4  -1   25.00    4.80
  -8  -4  -1   23.10    6.30
  -8  -4  -1   27.00    5.00
   8  -4   1   22.80    3.60
   8  -4   1   24.10    3.00
  -8  -4  -1   25.00    4.50
  -8  -4  -1   22.40    6.00
  -8  -4  -1   21.80    3.40
  -8  -4  -1   24.70    4.40
   8  -4   1   22.50    3.50
  -8  -4  -1   26.50    2.80
   8  -4   1   26.40    3.60
  -8  -4  -1   25.10    4.20
  -8  -4  -1   14.20    3.90
   8  -4   1   26.00    3.70
  -7   4  -1  561.34   17.30
   7   4   1  574.04   21.70
   7   4   1  560.64   18.00
   7   4   1  581.74   20.70
  -7   4  -1  586.44   17.20
  -7   4  -1  575.14   17.30
   7   4   1  586.14   20.80
  -7   4  -1  578.84   17.40
  -7  -4  -1  563.64   18.80
   7  -4   1  571.44   16.30
   7  -4   1  571.04   15.60
   7  -4   1  567.94   17.20
  -7  -4  -1  562.54   16.40
  -7  -4  -1  569.54   15.80
   7  -4   1  602.74   16.40
  -7  -4  -1  555.04   14.80
  -7  -4  -1  557.44   17.90
  -7  -4  -1  585.14   17.90
  -7  -4  -1  571.44   15.10
  -7  -4  -1  568.34   15.00
  -7  -4  -1  575.34   20.30
  -7  -4  -1  611.14   17.90
  -7  -4  -1  537.75   19.50
  -7  -4  -1  597.64   19.10
   7  -4   1  550.14   16.40
   6   4   1  985.10   29.00
   6   4   1 1012.40   29.40
   6   4   1 1025.80   27.10
  -6   4  -1  935.11   25.50
  -6   4  -1  988.80   25.50
   6   4   1 1023.10   26.10
   6   4   1  954.50   29.60
  -6   4  -1  976.80   25.50
   6  -4   1 1008.80   24.80
  -6  -4  -1  984.60   26.50
  -6  -4  -1  951.90   23.70
  -6  -4  -1  982.10   28.80
  -6  -4  -1  977.50   27.20
   6  -4   1  960.00   25.00
   6  -4   1  970.60   24.30
  -6  -4  -1  987.30   27.60
  -6  -4  -1  954.10   27.90
  -6  -4  -1 1019.10   24.90
  -6  -4  -1  975.30   23.50
  -6  -4  -1 1024.10   26.40
  -6  -4  -1 1032.70   26.50
  -6  -4  -1  979.10   24.00
   6  -4   1  991.70   25.80
   6  -4   1 1000.10   25.00
   5   4   1  211.48    8.70
   5   4   1  207.08   10.60
  -5   4  -1  221.98    8.40
  -5   4  -1  227.88    8.60
  -5   4  -1  211.48    8.80
   5   4   1  202.48   10.00
  -5   4  -1  216.58    8.20
   5   4   1  217.78   11.40
   5   4   1  222.18    9.30
  -5  -4  -1  222.78    7.60
  -5  -4  -1  195.18   11.40
  -5  -4  -1  207.48    8.90
  -5  -4  -1  218.88    9.70
   5  -4   1  212.58    8.00
  -5  -4  -1  207.58   10.70
  -5  -4  -1  223.08    9.10
   5  -4   1  206.48    7.80
   5  -4   1  213.68    7.70
  -5  -4  -1  212.78    8.10
  -5  -4  -1  227.88    9.60
  -5  -4  -1  214.28    7.10
  -5  -4  -1  214.98    7.30
   5  -4   1  214.48    8.40
  -5  -4  -1  218.38   10.10
   5  -4   1  209.08    8.30
  -4   4  -1   88.99    6.10
   4   4   1   98.09    7.10
   4   4   1   94.09    6.70
   4   4   1  113.49    6.40
  -4   4  -1   95.19    5.40
   4   4   1   96.29    7.40
  -4   4  -1   94.49    5.30
  -4   4  -1   99.69    4.40
   4   4   1  111.39    5.70
   4   4   1  102.79    5.60
  -4  -4  -1  103.09    5.40
  -4  -4  -1  108.79    4.50
   4  -4   1   92.39    4.90
   4  -4   1   96.79    5.30
  -4  -4  -1  105.29    7.10
  -4  -4  -1   99.99    7.40
  -4  -4  -1  113.79    6.20
   4  -4   1   88.59    4.90
  -4  -4  -1  111.59    5.10
   4  -4   1   94.79    4.90
  -4  -4  -1  101.99    5.90
  -4  -4  -1  100.29    7.30
   4  -4   1   98.39    5.20
  -4  -4  -1   94.69    6.40
   3   4   1  357.76   11.50
   3   4   1  346.27   13.20
  -3   4  -1  368.36   10.10
  -3   4  -1  366.36   11.20
  -3   4  -1  369.46   11.10
   3   4   1  360.46   12.10
   3   4   1  354.46    9.90
  -3   4  -1  377.36   11.30
   3   4   1  353.46   11.60
   3   4   1  350.46   12.20
   3  -4   1  380.36   10.80
  -3  -4  -1  371.26   13.00
  -3  -4  -1  360.06   10.90
  -3  -4  -1  366.36   13.20
  -3  -4  -1  372.86   12.00
  -3  -4  -1  362.16   10.20
   3  -4   1  362.26   11.10
  -3  -4  -1  362.26    9.50
  -3  -4  -1  373.86   11.90
   3  -4   1  360.76   10.80
  -3  -4  -1  366.86   12.60
  -3  -4  -1  361.96   11.30
  -3  -4  -1  372.16   12.00
  -3  -4  -1  360.16   12.00
   3  -4   1  355.36   10.90
  -2   4  -1   65.39    4.00
   2   4   1   67.79    4.90
  -2   4  -1   59.79    4.30
  -2   4  -1   60.39    3.90
   2   4   1   66.39    3.50
   2   4   1   69.59    4.40
  -2   4  -1   64.19    4.00
   2   4   1   68.99    5.50
   2   4   1   64.49    2.80
  -2   4  -1   61.29    3.80
   2   4   1   62.79    4.30
   2   4   1   61.99    4.50
  -2  -4  -1   60.79    5.10
   2  -4   1   63.09    3.70
  -2  -4  -1   61.89    4.50
  -2  -4  -1   62.09    3.90
  -2  -4  -1   67.59    4.60
  -2  -4  -1   68.29    4.30
  -2  -4  -1   61.09    2.60
  -2  -4  -1   60.29    2.80
  -2  -4  -1   57.89    3.50
  -2  -4  -1   69.29    4.80
  -2  -4  -1   63.59    5.50
   2  -4   1   65.89    3.80
   2  -4   1   55.49    3.80
  -2  -4  -1   72.59    4.50
   2  -4   1   61.89    3.70
  -1   4  -1   27.80    2.30
  -1   4  -1   30.10    3.00
   1   4   1   34.40    2.50
   1   4   1   28.10    3.60
  -1   4  -1   28.20    3.10
  -1   4  -1   33.00    3.00
   1   4   1   31.20    2.30
   1   4   1   30.60    3.30
   1   4   1   33.60    3.20
  -1   4  -1   29.40    2.70
  -1   4  -1   29.20    3.10
  -1   4  -1   27.40    2.90
   1   4   1   31.50    4.10
  -1   4  -1   31.00    3.40
  -1   4  -1   31.00    2.90
   1   4   1   29.90    3.10
   1   4   1   37.10    2.90
   1  -4   1   34.00    3.10
   1  -4   1   34.00    3.00
  -1  -4  -1   30.80    2.70
  -1  -4  -1   30.80    2.80
  -1  -4  -1   34.10    3.80
  -1  -4  -1   27.90    2.90
   1  -4   1   30.40    2.70
   1  -4   1   33.00    2.70
  -1  -4  -1   30.20    2.90
   1  -4   1   35.80    3.00
  -1  -4  -1   35.20    2.30
  -1  -4  -1   31.90    3.50
  -1  -4  -1   29.90    3.60
   0   4  -1   78.89    3.90
   0   4   1   81.79    4.80
   0   4   1   76.69    4.10
   0   4  -1   76.29    3.80
   0   4  -1   67.49    3.60
   0   4  -1   73.59    4.10
   0   4   1   75.69    3.60
   0   4   1   59.09    5.40
   0   4  -1   71.89    4.70
   0   4  -1   72.99    3.60
   0   4   1   73.59    3.60
   0   4   1   68.49    4.20
   0   4  -1   76.59    4.20
   0   4  -1   71.89    5.50
   0  -4   1   74.59    3.60
   0  -4   1   88.59    4.40
   0  -4  -1   73.79    4.30
   0  -4  -1   80.39    4.40
   0  -4  -1   81.09    4.00
   0  -4  -1   70.89    3.50
   0  -4  -1   71.09    3.70
   0  -4   1   73.79    4.10
   0  -4   1   74.49    3.70
   0  -4   1   72.19    4.30
   1   4  -1  346.77   11.70
   1   4  -1  349.07   10.50
  -1   4   1  351.96   11.40
   1   4  -1  363.86   12.10
  -1   4   1  344.07   10.40
   1   4  -1  348.97   11.40
  -1   4   1  360.16   10.10
  -1   4   1  353.86   10.60
   1   4  -1  354.36    9.70
   1   4  -1  355.86    9.50
  -1   4   1  300.47   10.80
   1   4  -1  368.46   10.70
   1   4  -1  352.76   10.70
   1   4  -1  356.06   10.00
  -1   4   1  356.26    8.80
  -1   4   1  362.76   10.60
   1  -4  -1  368.46   11.00
   1  -4  -1  357.36   10.10
  -1  -4   1  351.26    9.60
  -1  -4   1  355.46   12.10
  -1  -4   1  371.36   10.70
   1  -4  -1  358.36    9.90
  -1  -4   1  363.26   10.80
   1  -4  -1  349.27   10.40
  -1  -4   1  353.76   10.80
  -1  -4   1  353.86    9.80
  -1  -4   1  349.47   11.50
  -2   4   1  339.87   10.00
  -2   4   1  327.07    9.80
   2   4  -1  332.07    8.80
   2   4  -1  325.97   10.60
   2   4  -1  320.37   11.40
   2   4  -1  338.37   10.40
  -2   4   1  323.17    8.80
   2   4  -1  332.37   11.90
   2   4  -1  328.17   10.20
  -2   4   1  323.77    9.80
   2   4  -1  328.47    8.60
   2   4  -1  323.57   10.90
  -2   4   1  345.67   10.40
   2   4  -1  319.57    9.10
  -2  -4   1  325.17    8.70
  -2  -4   1  315.97   10.40
  -2  -4   1  336.67   11.70
   2  -4  -1  323.57   10.00
  -2  -4   1  320.77   10.00
   2  -4  -1  327.57    9.90
  -2  -4   1  333.47   11.20
  -2  -4   1  318.97   10.30
   2  -4  -1  310.27   10.10
   2  -4  -1  330.87    9.40
  -3   4   1   73.79    4.10
   3   4  -1   71.69    5.10
  -3   4   1   74.19    4.50
  -3   4   1   68.79    4.10
   3   4  -1   70.89    5.10
   3   4  -1   69.09    4.20
   3   4  -1   71.59    3.00
  -3   4   1   73.19    4.60
   3   4  -1   74.69    5.90
   3   4  -1   66.19    6.00
   3   4  -1   72.09    4.80
   3   4  -1   70.59    3.40
  -3  -4   1   65.89    3.20
   3  -4  -1   77.29    3.90
   3  -4  -1   78.39    4.40
  -3  -4   1   68.29    5.50
   3  -4  -1   67.99    4.20
  -3  -4   1   69.99    4.80
  -3  -4   1   75.19    4.90
  -3  -4   1   78.19    4.20
   3  -4  -1   78.79    4.60
  -3  -4   1   76.29    5.50
  -3  -4   1   67.79    3.40
   3  -4  -1   71.39    4.20
  -3  -4   1   80.19    5.30
  -3  -4   1   69.99    5.00
   4   4  -1  875.11   23.10
   4   4  -1  893.91   25.10
   4   4  -1  886.11   21.90
   4   4  -1  825.32   25.10
   4   4  -1  890.41   24.50
   4   4  -1  847.22   23.60
  -4   4   1  845.02   24.00
  -4   4   1  875.71   22.50
  -4   4   1  876.01   22.00
   4  -4  -1  853.81   22.30
   4  -4  -1  893.31   22.20
  -4  -4   1  894.11   22.30
  -4  -4   1  859.41   23.30
   4  -4  -1  883.51   21.40
  -4  -4   1  880.81   23.50
   4  -4  -1  836.52   22.30
  -4  -4   1  907.91   20.60
  -4  -4   1  877.51   23.70
   4  -4  -1  828.12   21.90
  -4  -4   1  811.32   25.60
  -4  -4   1  912.61   24.70
  -4  -4   1  883.21   21.70
  -4  -4   1  930.21   21.90
  -4  -4   1  837.32   24.40
  -4  -4   1  896.31   24.00
   5   4  -1 1665.43   42.30
  -5   4   1 1632.74   39.20
   5   4  -1 1638.74   43.40
   5   4  -1 1702.13   40.90
  -5   4   1 1654.53   38.20
  -5   4   1 1676.43   39.80
   5   4  -1 1649.04   42.60
   5   4  -1 1717.03   40.40
  -5   4   1 1715.63   39.90
   5  -4  -1 1632.94   39.20
  -5  -4   1 1616.84   38.30
  -5  -4   1 1740.63   47.20
  -5  -4   1 1670.13   40.70
  -5  -4   1 1707.93   42.50
   5  -4  -1 1700.43   38.60
  -5  -4   1 1662.23   37.20
   5  -4  -1 1672.43   39.00
  -5  -4   1 1679.53   41.90
  -5  -4   1 1660.93   39.00
  -5  -4   1 1645.74   38.40
   5  -4  -1 1691.83   39.20
  -5  -4   1 1632.24   41.20
  -5  -4   1 1710.53   41.40
   5  -4  -1 1623.64   39.50
  -5  -4   1 1677.33   40.20
  -6   4   1  237.68    9.30
  -6   4   1  228.98    8.80
  -6   4   1  229.78    9.40
   6   4  -1  218.08   11.30
   6   4  -1  233.58    9.40
   6   4  -1  224.18    9.80
  -6   4   1  213.68    8.50
   6   4  -1  221.28   12.20
   6   4  -1  213.58   11.10
   6  -4  -1  220.38    8.40
  -6  -4   1  239.58   11.10
  -6  -4   1  220.48    7.60
   6  -4  -1  216.38    8.10
  -6  -4   1  220.78   10.30
   6  -4  -1  220.78    8.60
  -6  -4   1  228.68    8.30
  -6  -4   1  229.88    9.50
  -6  -4   1  229.78   10.40
  -6  -4   1  234.98   11.50
   6  -4  -1  234.08    9.10
  -6  -4   1  228.58    9.80
  -6  -4   1  207.28    8.00
  -6  -4   1  234.78    7.80
   6  -4  -1  260.77    8.90
  -6  -4   1  238.78    9.80
   7   4  -1  371.96   15.60
  -7   4   1  396.46   12.90
  -7   4   1  415.66   13.30
   7   4  -1  381.76   16.90
   7   4  -1  391.36   16.00
  -7   4   1  392.46   12.90
  -7   4   1  401.56   13.60
  -7  -4   1  370.76   13.50
  -7  -4   1  384.56   13.40
  -7  -4   1  378.46   11.80
  -7  -4   1  387.56   14.00
   7  -4  -1  393.36   12.60
  -7  -4   1  373.06   13.90
  -7  -4   1  390.86   14.60
  -7  -4   1  380.56   10.50
  -7  -4   1  398.56   15.90
  -7  -4   1  391.06   15.40
   7  -4  -1  381.26   12.00
   7  -4  -1  383.66   13.00
  -7  -4   1  380.66   11.20
   7  -4  -1  410.36   12.40
   7  -4  -1  389.46   11.80
  -7  -4   1  374.06   11.00
   8   4  -1  110.29    9.40
   8   4  -1  103.99    9.70
  -8   4   1  110.79    7.40
  -8   4   1  103.99    6.50
   8   4  -1  100.29   10.60
  -8   4   1  119.99    7.70
  -8   4   1  115.09    7.10
   8  -4  -1  108.79    6.10
  -8  -4   1  113.59    5.90
  -8  -4   1  111.49    8.60
  -8  -4   1  114.59   10.20
  -8  -4   1   97.09    7.80
   8  -4  -1  110.79    6.20
  -8  -4   1  104.79    4.70
   8  -4  -1  103.49    6.10
  -8  -4   1  110.69    5.10
  -8  -4   1  106.59    5.90
   8  -4  -1  103.59    6.70
  -8  -4   1  123.69    7.70
  -8  -4   1  103.69    9.30
  -8  -4   1  108.99    4.70
   8  -4  -1  105.79    5.50
  -8  -4   1  104.79    7.70
  -9   4   1   78.99    6.30
  -9   4   1   80.19    7.50
  -9   4   1   81.09    7.00
   9   4  -1   96.89   10.90
   9   4  -1   58.49    7.80
   9   4  -1   92.49   10.90
  -9  -4   1   84.79    9.90
  -9  -4   1   80.79    5.60
   9  -4  -1   79.59    4.90
  -9  -4   1   91.59    8.20
  -9  -4   1   80.99    4.50
  -9  -4   1   82.19    9.60
   9  -4  -1   87.09    6.30
  -9  -4   1   91.59    8.70
  -9  -4   1   81.79    5.50
   9  -4  -1   85.09    6.80
  -9  -4   1   83.89    4.10
   9  -4  -1   74.19    5.70
  -9  -4   1   90.09    7.50
   9  -4  -1   87.29    6.00
  -9  -4   1   77.29    7.60
 -10   4   1  182.18    9.80
 -10   4   1  184.58   11.40
  10   4  -1  185.78   14.80
  10   4  -1  170.18   14.10
 -10   4   1  186.08   10.90
 -10   4   1  199.18   10.20
  10   4  -1  193.98   13.30
  10  -4  -1  186.58    9.10
  10  -4  -1  181.58    7.40
 -10  -4   1  197.58   10.60
 -10  -4   1  197.08    6.80
  10  -4  -1  187.28    8.30
 -10  -4   1  184.08    8.70
  10  -4  -1  180.48    8.80
 -10  -4   1  186.28    8.90
 -10  -4   1  197.38   11.50
 -10  -4   1  181.08    7.10
 -10  -4   1  205.18   14.40
 -10  -4   1  198.08   13.40
 -10  -4   1  171.68   12.10
 -10  -4   1  184.18   10.80
  10  -4  -1  199.88    9.90
 -10  -4   1  194.18    6.20
 -11   4   1   52.69    6.90
 -11   4   1   41.00    6.00
  11   4  -1   40.90    8.50
  11   4  -1   31.70    8.20
 -11   4   1   36.40    6.30
 -11   4   1   40.30    7.20
 -11   4   1   38.90    5.50
  11   4  -1   42.90    9.80
 -11  -4   1   39.00    8.30
 -11  -4   1   37.50    4.70
  11  -4  -1   40.70    4.10
  11  -4  -1   47.00    5.40
 -11  -4   1   38.00    4.80
 -11  -4   1   32.00    7.20
  11  -4  -1   29.60    5.20
 -11  -4   1   34.70    7.80
  11  -4  -1   30.50    4.80
 -11  -4   1   35.30    3.50
 -11  -4   1   54.79    7.50
 -11  -4   1   31.50    7.60
  11  -4  -1   38.30    5.10
 -11  -4   1   49.30    7.30
 -11  -4   1   46.00    4.10
  12   4  -1  100.29   12.20
 -12   4   1   91.79   10.20
 -12   4   1   90.89    8.40
  12   4  -1   95.49   12.80
 -12   4   1   94.19    8.60
  12   4  -1  111.89   14.60
 -12   4   1  100.69   11.10
 -12   4   1   86.39    9.10
 -12  -4   1  104.89    9.60
  12  -4  -1   86.09    4.90
 -12  -4   1   88.09   11.50
  12  -4  -1   70.29    6.60
 -12  -4   1   91.99    5.60
 -12  -4   1   83.89    5.60
  12  -4  -1   65.59    8.30
 -12  -4   1   87.89    7.30
  12  -4  -1   93.49    7.50
 -12  -4   1   88.39    5.60
  12  -4  -1   82.39    8.80
 -13   4   1    9.20    8.70
 -13   4   1    4.30    7.00
  13   4  -1   10.00   10.00
  13   4  -1   12.10   10.10
 -13   4   1    1.30    5.10
 -13  -4   1    3.20    3.10
  13  -4  -1    0.40    4.80
 -13  -4   1    1.90    2.90
 -13  -4   1   -4.60    5.10
 -13  -4   1   -1.80    3.50
  13  -4  -1    4.70    5.00
 -14   4   1   -8.70    7.90
  14   4  -1   -1.90   11.90
 -14   4   1  -11.00    9.60
  14   4  -1  -13.40    9.30
 -14   4   1    6.10    5.60
  14   4  -1   -2.00    8.30
 -14  -4   1    3.20    4.70
 -14  -4   1    3.60    3.30
  14  -4  -1    0.90    4.90
  14  -4  -1   -6.60    5.10
  14  -4  -1    0.40    2.90
 -14  -4   1   -0.10    3.80
  15   4  -1   11.20   11.20
 -15   4   1   29.00   10.20
 -15   4   1   -1.40    6.00
  15   4  -1    2.70   13.50
  15   4  -1   -4.00   12.20
 -15  -4   1   -1.20    5.30
  15  -4  -1   -3.90    5.90
 -15  -4   1   -5.00    4.40
 -15  -4   1   -3.90    4.00
  15  -4  -1    0.10    5.60
  15  -4  -1   -1.80    3.60
 -14   5  -1    6.90    6.50
 -14   5  -1   17.00   11.20
  14   5   1   -0.60   10.00
  14   5   1   27.00   14.20
 -14   5  -1   -3.10    7.20
 -14  -5  -1    2.70    3.90
 -14  -5  -1   -6.40    4.80
 -14  -5  -1    4.30    4.70
  14  -5   1   -7.20    5.80
 -14  -5  -1    0.80    4.20
 -14  -5  -1   -1.50    3.40
 -13   5  -1   -1.70    5.20
 -13   5  -1  -21.90    8.80
 -13   5  -1    7.60    6.90
  13   5   1   -1.60    9.50
 -13   5  -1   20.60    8.30
  13   5   1   16.00   10.30
  13   5   1    7.20   10.90
  13  -5   1    3.10    2.70
 -13  -5  -1    8.50    4.20
 -13  -5  -1    5.40    3.60
 -13  -5  -1    4.10    3.60
 -13  -5  -1    7.60    4.60
  13  -5   1    3.90    5.40
 -13  -5  -1    4.50    3.00
  12   5   1   15.40    9.30
 -12   5  -1    7.20    5.20
 -12   5  -1   11.20    7.40
 -12   5  -1    9.50    6.30
  12   5   1   17.00   10.80
 -12   5  -1   29.80    8.30
  12   5   1   14.60    8.70
 -12  -5  -1   12.40    3.10
  12  -5   1   15.70    3.00
 -12  -5  -1   19.70    3.50
 -12  -5  -1   13.60    3.50
 -12  -5  -1    7.00    4.10
  12  -5   1    8.60    4.20
 -12  -5  -1   14.30    4.50
  12  -5   1   16.70    5.10
 -12  -5  -1   18.40    7.80
  11   5   1    9.20    8.50
 -11   5  -1   16.10    4.80
  11   5   1   22.10    8.90
 -11   5  -1   20.50    6.50
 -11   5  -1   22.20    7.20
 -11   5  -1   17.50    5.50
  11   5   1   21.70    8.60
 -11  -5  -1   18.30    3.40
 -11  -5  -1    8.10    9.60
 -11  -5  -1    8.50    6.50
 -11  -5  -1   21.60    2.80
 -11  -5  -1   17.60    3.90
  11  -5   1   25.20    4.60
  11  -5   1   15.80    4.80
  11  -5   1   17.80    3.20
 -11  -5  -1   19.40    6.90
 -11  -5  -1   21.10    6.00
 -11  -5  -1   11.60    3.80
  11  -5   1   16.30    5.00
 -11  -5  -1   14.40    2.90
  11  -5   1   12.80    4.30
  10   5   1    5.30    6.10
  10   5   1    1.60    6.20
 -10   5  -1    9.50    4.60
 -10   5  -1    5.70    4.80
  10   5   1    6.30    7.00
 -10   5  -1    2.80    3.60
 -10   5  -1   -0.90    5.50
 -10  -5  -1    8.50    7.70
 -10  -5  -1    5.10    2.30
 -10  -5  -1    8.00    3.30
  10  -5   1    4.70    2.50
  10  -5   1   13.20    3.90
 -10  -5  -1    9.00    3.70
  10  -5   1    7.90    3.50
  10  -5   1    5.90    3.70
 -10  -5  -1    7.70    4.80
 -10  -5  -1    3.20    2.00
 -10  -5  -1    7.80    2.60
 -10  -5  -1   11.90    5.90
  10  -5   1    8.10    4.10
 -10  -5  -1    5.50    5.90
  -9   5  -1   98.59    8.40
   9   5   1  104.59   11.30
  -9   5  -1   82.39    8.10
  -9   5  -1  100.79    7.60
   9   5   1   92.19   11.50
   9   5   1   99.69   12.60
  -9   5  -1  103.59   11.00
  -9  -5  -1  100.09    5.50
   9  -5   1   88.99    7.40
  -9  -5  -1   96.69    5.20
  -9  -5  -1  103.09    9.40
  -9  -5  -1  109.59   11.20
  -9  -5  -1  101.09    6.20
  -9  -5  -1  107.49    9.40
   9  -5   1  102.69    7.10
  -9  -5  -1  114.39    9.60
  -9  -5  -1   83.39    9.70
   9  -5   1   96.39    5.80
  -9  -5  -1   99.89   12.20
  -9  -5  -1   95.89    6.60
  -9  -5  -1  104.09    5.50
  -9  -5  -1   83.09    8.60
   9  -5   1   95.09    7.00
   9  -5   1  106.29    7.30
  -8   5  -1   48.90    6.30
   8   5   1   39.20    7.00
  -8   5  -1   49.80    6.00
   8   5   1   41.00    6.90
  -8   5  -1   50.29    6.20
   8   5   1   47.70    8.70
  -8   5  -1   45.10    5.60
  -8  -5  -1   39.40    3.70
  -8  -5  -1   44.10    4.10
  -8  -5  -1   66.39    9.10
   8  -5   1   42.20    5.50
  -8  -5  -1   50.49    7.70
  -8  -5  -1   45.60    6.50
  -8  -5  -1   43.60    4.40
   8  -5   1   40.50    4.40
  -8  -5  -1   49.60    6.40
   8  -5   1   46.50    5.50
  -8  -5  -1   51.09    6.90
  -8  -5  -1   61.19    7.20
   8  -5   1   59.19    5.70
  -8  -5  -1   52.19    7.40
  -8  -5  -1   52.09    5.50
   8  -5   1   41.70    5.10
  -8  -5  -1   37.80    4.00
  -7   5  -1   35.90    4.00
  -7   5  -1   34.90    4.50
  -7   5  -1   38.60    4.70
   7   5   1   36.90    5.00
  -7   5  -1   37.60    4.70
  -7   5  -1   42.20    4.80
   7   5   1   45.30    7.80
   7   5   1   39.90    5.20
   7   5   1   44.40    7.10
   7   5   1   42.00    6.90
   7  -5   1   26.60    3.90
  -7  -5  -1   35.30    5.50
  -7  -5  -1   38.50    3.80
   7  -5   1   41.80    4.50
  -7  -5  -1   38.10    3.60
   7  -5   1   41.70    4.70
   7  -5   1   38.60    4.50
  -7  -5  -1   42.00    4.90
   7  -5   1   35.20    4.00
  -7  -5  -1   33.40    6.40
  -7  -5  -1   36.40    3.80
  -7  -5  -1   37.60    5.20
  -7  -5  -1   39.30    6.50
  -7  -5  -1   33.20    4.80
  -7  -5  -1   45.90    6.00
  -7  -5  -1   45.90    6.90
  -7  -5  -1   36.00    3.50
   6   5   1  225.38   10.70
  -6   5  -1  246.18   10.20
   6   5   1  232.38   12.30
  -6   5  -1  234.68    8.00
   6   5   1  240.98   12.90
   6   5   1  240.38   13.40
   6   5   1  243.48   10.30
  -6   5  -1  239.98    9.90
  -6   5  -1  254.27    9.40
  -6   5  -1  242.88   10.00
  -6  -5  -1  251.97   12.10
   6  -5   1  258.77    9.40
  -6  -5  -1  243.18    8.10
  -6  -5  -1  241.38    9.70
   6  -5   1  248.88    9.70
   6  -5   1  253.67    9.20
  -6  -5  -1  230.28    8.70
  -6  -5  -1  238.48   11.50
  -6  -5  -1  240.78   10.90
  -6  -5  -1  230.98   10.50
  -6  -5  -1  255.97   11.00
   6  -5   1  247.58    9.40
   6  -5   1  247.08    9.90
  -6  -5  -1  237.18    8.50
  -6  -5  -1  265.07   13.10
  -6  -5  -1  236.18   11.70
   5   5   1  571.94   17.50
  -5   5  -1  574.04   15.50
   5   5   1  553.34   18.90
  -5   5  -1  549.95   16.80
  -5   5  -1  544.55   16.70
  -5   5  -1  561.34   14.90
  -5   5  -1  582.04   17.00
   5   5   1  566.54   20.20
   5   5   1  531.25   18.00
   5   5   1  569.84   20.60
  -5  -5  -1  601.74   19.50
  -5  -5  -1  560.34   16.50
  -5  -5  -1  563.74   17.70
   5  -5   1  540.75   16.70
   5  -5   1  569.44   16.20
  -5  -5  -1  574.24   19.50
  -5  -5  -1  560.64   18.40
  -5  -5  -1  566.54   17.90
  -5  -5  -1  551.34   16.00
  -5  -5  -1  542.75   15.60
   5  -5   1  587.44   16.80
  -5  -5  -1  561.44   18.70
  -5  -5  -1  553.34   15.00
   5  -5   1  575.84   16.30
   5  -5   1  584.64   16.20
  -5  -5  -1  570.94   15.00
  -4   5  -1   19.10    3.50
  -4   5  -1   20.10    3.10
  -4   5  -1   21.40    3.30
  -4   5  -1   21.50    3.20
   4   5   1   23.00    4.00
   4   5   1   25.50    4.20
   4   5   1   24.90    3.60
   4   5   1   23.60    3.70
  -4   5  -1   17.50    2.60
   4   5   1   21.30    4.60
   4  -5   1   22.30    3.40
   4  -5   1   19.20    3.00
  -4  -5  -1   24.80    4.70
  -4  -5  -1   25.70    4.20
   4  -5   1   19.60    3.00
  -4  -5  -1   28.20    5.10
   4  -5   1   21.00    3.00
   4  -5   1   22.30    3.30
  -4  -5  -1   22.40    3.20
  -4  -5  -1   20.40    4.10
  -4  -5  -1   15.70    3.80
  -4  -5  -1   27.30    3.90
  -4  -5  -1   21.80    4.60
  -4  -5  -1   19.60    2.60
  -4  -5  -1   15.50    3.20
   3   5   1    3.70    2.40
  -3   5  -1    8.10    2.40
  -3   5  -1    3.00    2.00
   3   5   1    2.90    2.50
   3   5   1    6.20    1.90
  -3   5  -1    0.60    2.00
  -3   5  -1    5.30    2.20
   3   5   1    3.70    2.70
   3   5   1    2.30    2.90
   3   5   1    3.70    1.20
  -3   5  -1    6.00    2.10
   3   5   1    6.30    2.30
   3   5   1   -0.50    1.20
  -3  -5  -1    4.50    1.30
  -3  -5  -1    7.20    2.80
  -3  -5  -1    5.50    1.30
   3  -5   1    3.10    1.70
   3  -5   1    2.80    1.80
  -3  -5  -1    5.50    2.90
  -3  -5  -1    2.80    1.70
  -3  -5  -1    6.50    2.90
  -3  -5  -1    5.70    2.60
  -3  -5  -1    4.60    2.80
   3  -5   1    3.80    1.80
  -3  -5  -1    4.50    3.80
  -3  -5  -1    6.60    1.70
  -3  -5  -1    3.70    3.00
   3  -5   1    2.60    1.90
  -2   5  -1    1.70    2.00
   2   5   1    5.20    1.80
  -2   5  -1    2.40    1.90
   2   5   1    1.80    2.90
  -2   5  -1    1.60    2.10
   2   5   1    1.90    1.30
  -2   5  -1    1.40    1.30
  -2   5  -1    2.60    1.90
   2   5   1    2.70    2.30
  -2   5  -1    3.30    2.20
   2   5   1    0.50    2.00
   2   5   1    3.90    2.50
   2   5   1    3.70    1.40
  -2   5  -1    4.50    1.90
   2   5   1    3.90    2.10
  -2  -5  -1    2.10    1.90
  -2  -5  -1   -2.10    2.80
   2  -5   1    4.00    1.80
   2  -5   1    5.60    1.80
  -2  -5  -1    1.70    2.40
   2  -5   1    0.30    1.50
  -2  -5  -1    2.00    3.10
  -2  -5  -1    1.30    2.10
  -2  -5  -1    0.80    2.50
  -2  -5  -1    0.80    1.50
   2  -5   1    5.50    2.00
  -2  -5  -1    6.30    3.60
  -2  -5  -1    2.30    1.20
  -1   5  -1  547.85   15.20
   1   5   1  554.14   14.90
   1   5   1  525.05   14.00
   1   5   1  558.54   13.80
  -1   5  -1  532.85   16.70
   1   5   1  556.54   16.90
  -1   5  -1  539.25   14.80
  -1   5  -1  541.55   15.30
   1   5   1  540.65   16.30
   1   5   1  521.55   15.40
  -1   5  -1  543.55   15.10
   1   5   1  522.15   17.00
   1   5   1  517.55   15.10
  -1   5  -1  542.15   15.30
  -1   5  -1  478.85   15.60
   1  -5   1  542.75   15.20
   1  -5   1  543.15   14.80
  -1  -5  -1  536.85   16.40
   1  -5   1  532.75   14.70
  -1  -5  -1  548.65   15.70
   1  -5   1  512.45   14.80
  -1  -5  -1  542.65   14.70
  -1  -5  -1  562.44   14.80
   1  -5   1  535.95   15.50
  -1  -5  -1  545.55   13.90
  -1  -5  -1  548.15   16.10
  -1  -5  -1  528.95   14.20
   0   5  -1    2.80    2.20
   0   5  -1    0.80    1.70
   0   5  -1    3.20    1.60
   0   5   1    3.20    1.60
   0   5  -1    3.70    1.70
   0   5   1    3.60    1.70
   0   5  -1    6.80    2.20
   0   5  -1    6.50    1.90
   0   5   1    4.40    2.20
   0   5   1    5.10    2.60
   0   5   1    2.60    2.30
   0   5  -1    3.00    2.50
   0   5   1    3.00    1.90
   0  -5   1    0.10    1.60
   0  -5  -1    2.80    1.70
   0  -5   1    1.40    1.80
   0  -5   1    3.40    1.60
   0  -5  -1    1.00    2.20
   0  -5  -1    7.20    1.80
   0  -5  -1    2.50    1.40
   0  -5   1    2.40    1.40
   0  -5  -1    5.00    1.80
   0  -5   1    8.30    2.60
  -1   5   1   18.70    2.90
   1   5  -1   13.10    2.20
   1   5  -1   13.00    2.80
  -1   5   1   14.80    2.70
   1   5  -1   14.70    2.80
   1   5  -1   14.80    2.40
   1   5  -1   15.70    3.30
   1   5  -1   12.90    3.20
  -1   5   1   14.40    2.50
   1   5  -1   17.30    2.20
  -1   5   1   12.60    2.80
   1   5  -1   19.60    2.90
  -1   5   1   15.00    2.60
  -1  -5   1   12.90    2.30
   1  -5  -1   10.70    2.10
  -1  -5   1   26.10    3.60
  -1  -5   1   14.70    2.70
   1  -5  -1   14.50    2.30
  -1  -5   1   14.30    2.10
  -1  -5   1   14.60    2.00
  -1  -5   1   19.60    4.10
   1  -5  -1   13.60    2.50
   1  -5  -1   16.50    2.50
  -2   5   1  987.70   24.10
   2   5  -1  958.30   26.40
   2   5  -1  951.10   26.80
   2   5  -1  933.01   24.40
   2   5  -1  979.10   24.90
   2   5  -1  981.20   22.80
  -2   5   1  994.60   22.40
   2   5  -1  967.20   23.40
  -2   5   1  982.40   24.10
   2   5  -1  966.50   22.50
   2   5  -1  825.22   29.30
  -2   5   1  982.50   24.10
   2   5  -1  973.80   25.80
  -2  -5   1 1003.30   25.60
  -2  -5   1  983.40   26.60
   2  -5  -1  996.30   23.50
  -2  -5   1  950.40   24.30
   2  -5  -1  951.30   24.00
   2  -5  -1  981.20   24.90
  -2  -5   1  867.41   27.90
   2  -5  -1  940.41   24.20
  -2  -5   1  985.80   23.20
  -2  -5   1  969.80   22.70
  -2  -5   1  950.50   24.50
  -3   5   1   24.90    3.40
   3   5  -1   33.90    3.90
  -3   5   1   32.00    3.00
  -3   5   1   25.60    3.40
  -3   5   1   26.50    3.30
   3   5  -1   20.00    3.80
   3   5  -1   32.60    4.50
   3   5  -1   23.90    3.80
   3   5  -1   32.70    2.50
   3   5  -1   31.80    5.30
   3   5  -1   27.10    2.80
  -3   5   1   24.50    3.30
  -3  -5   1   27.00    2.00
  -3  -5   1   28.30    2.90
   3  -5  -1   27.00    3.40
   3  -5  -1   26.30    3.40
   3  -5  -1   23.40    2.80
  -3  -5   1   24.40    3.60
  -3  -5   1   21.60    3.80
  -3  -5   1   22.60    3.80
  -3  -5   1   22.80    4.40
  -3  -5   1   24.70    4.00
   3  -5  -1   24.40    3.40
  -3  -5   1   27.80    3.30
   4   5  -1   94.19    7.10
   4   5  -1  121.99    7.30
  -4   5   1  122.49    6.50
   4   5  -1  111.29    8.70
  -4   5   1  111.19    5.90
  -4   5   1  111.49    5.50
  -4   5   1  111.69    6.30
   4   5  -1  120.19    6.90
   4  -5  -1  114.49    6.20
  -4  -5   1  127.99    8.00
  -4  -5   1  112.99    7.20
  -4  -5   1  116.69    6.70
  -4  -5   1  115.39    7.20
  -4  -5   1  115.59    5.80
   4  -5  -1  117.09    5.60
   4  -5  -1  107.49    5.80
  -4  -5   1  115.59    4.90
  -4  -5   1  112.19    7.00
  -4  -5   1  120.79    6.90
   4  -5  -1  110.59    6.00
  -5   5   1  300.77   11.00
  -5   5   1  285.37    9.60
   5   5  -1  309.27   13.70
   5   5  -1  302.47   11.60
  -5   5   1  301.07   10.50
   5   5  -1  292.37   12.60
   5   5  -1  273.97   11.90
  -5   5   1  305.47   11.00
   5   5  -1  294.67   14.10
   5  -5  -1  284.97   10.70
   5  -5  -1  279.77   10.80
   5  -5  -1  303.47   10.70
  -5  -5   1  296.97   12.70
  -5  -5   1  296.47   12.30
   5  -5  -1  304.97   10.50
  -5  -5   1  295.77   11.70
  -5  -5   1  298.47   10.10
  -5  -5   1  290.87    9.80
  -5  -5   1  290.77   10.70
  -5  -5   1  288.77   12.50
  -5  -5   1  293.97   11.60
  -5  -5   1  305.17   12.00
  -5  -5   1  310.07    9.00
   6   5  -1    9.70    3.30
  -6   5   1    4.10    2.90
   6   5  -1   -2.80    3.60
  -6   5   1   -0.40    2.10
   6   5  -1    5.70    3.80
   6   5  -1   -4.90    4.20
  -6   5   1   -1.30    2.50
   6   5  -1    1.30    2.70
  -6  -5   1    0.10    1.70
  -6  -5   1    6.80    2.80
   6  -5  -1   -0.50    1.90
  -6  -5   1    4.30    3.50
   6  -5  -1    5.30    2.20
  -6  -5   1    1.80    1.70
  -6  -5   1   -3.10    3.80
   6  -5  -1    2.90    2.50
  -6  -5   1    3.00    2.50
  -6  -5   1    4.50    3.20
  -6  -5   1    0.90    3.90
  -6  -5   1    3.90    1.80
  -6  -5   1    2.90    3.50
   6  -5  -1    0.60    2.10
   6  -5  -1    6.90    2.60
  -6  -5   1    8.10    3.60
  -7   5   1   47.10    4.90
   7   5  -1   65.79    9.30
   7   5  -1   57.29    8.20
   7   5  -1   52.89    7.30
   7   5  -1   55.69    6.00
  -7   5   1   58.99    6.20
  -7   5   1   51.79    6.10
  -7   5   1   58.99    5.50
   7   5  -1   54.29    6.40
   7  -5  -1   46.90    4.90
   7  -5  -1   49.90    4.70
  -7  -5   1   48.10    5.20
   7  -5  -1   57.09    5.40
   7  -5  -1   56.49    4.60
  -7  -5   1   51.49    4.10
  -7  -5   1   62.09    7.00
  -7  -5   1   62.09    7.50
  -7  -5   1   67.29    6.50
  -7  -5   1   54.09    7.20
  -7  -5   1   51.39    3.80
  -7  -5   1   52.49    4.10
   7  -5  -1   53.49    5.40
  -7  -5   1   55.39    7.30
  -7  -5   1   56.09    7.00
  -7  -5   1   58.89    7.00
  -8   5   1  135.89    7.90
  -8   5   1  130.99    8.60
  -8   5   1  138.89    8.90
   8   5  -1  129.09   10.90
   8   5  -1  133.19   11.00
  -8   5   1  118.79    7.70
   8   5  -1  145.29   12.40
   8  -5  -1  124.99    6.60
  -8  -5   1  131.29   11.10
  -8  -5   1  130.89    9.20
   8  -5  -1  130.79    7.20
  -8  -5   1  130.49    6.10
   8  -5  -1  141.39    7.60
  -8  -5   1  136.69    6.20
  -8  -5   1  138.49   10.80
  -8  -5   1  133.49    7.30
  -8  -5   1  118.09    9.60
   8  -5  -1  133.09    8.00
  -8  -5   1  140.09    5.70
   8  -5  -1  136.29    7.50
  -8  -5   1  135.29    9.00
  -8  -5   1  137.89    9.70
  -8  -5   1  117.99    9.20
   9   5  -1  174.88   13.30
  -9   5   1  183.38   10.70
   9   5  -1  168.88   13.70
  -9   5   1  173.48    9.40
   9   5  -1  165.18   14.10
  -9   5   1  177.38   10.30
  -9   5   1  164.38    9.90
  -9  -5   1  174.18   12.50
   9  -5  -1  184.08    8.90
  -9  -5   1  164.38    8.20
   9  -5  -1  181.98    8.70
   9  -5  -1  174.98    7.80
  -9  -5   1  173.18   13.30
  -9  -5   1  187.28    6.80
   9  -5  -1  172.38    9.60
  -9  -5   1  164.78   11.00
  -9  -5   1  183.78    8.40
  -9  -5   1  170.58    6.90
  -9  -5   1  197.98   11.40
  -9  -5   1  179.98   11.70
  -9  -5   1  188.38   10.60
   9  -5  -1  185.98    8.90
  -9  -5   1  176.68    7.20
  10   5  -1    5.10    7.00
  10   5  -1   -8.80    7.20
 -10   5   1   -2.50    4.50
 -10   5   1    4.90    5.00
 -10   5   1   -2.80    5.00
 -10   5   1    6.50    3.70
  10   5  -1    3.80    6.70
 -10  -5   1   -7.70    4.90
  10  -5  -1    8.40    3.90
 -10  -5   1   -4.40    3.10
  10  -5  -1   -2.70    3.40
 -10  -5   1    1.80    2.30
  10  -5  -1    5.40    3.30
 -10  -5   1    3.50    5.50
 -10  -5   1    3.60    2.30
 -10  -5   1    9.40    6.50
 -10  -5   1    2.10    2.60
  10  -5  -1    2.80    3.50
  10  -5  -1    2.20    2.60
 -10  -5   1    6.00    2.20
 -10  -5   1    3.60    5.80
 -10  -5   1    1.20    5.30
 -11   5   1   32.50    7.30
  11   5  -1   40.60    9.20
 -11   5   1   22.30    6.60
 -11   5   1   26.60    5.30
  11   5  -1   37.00    9.10
 -11   5   1   26.50    6.70
  11   5  -1   23.10    8.60
  11  -5  -1   44.70    5.80
 -11  -5   1   34.20    4.80
 -11  -5   1   30.90    7.80
  11  -5  -1   32.30    5.00
  11  -5  -1   37.80    6.00
 -11  -5   1   41.50    4.80
 -11  -5   1   35.10    3.60
 -11  -5   1   45.80    9.70
 -11  -5   1   35.60    4.50
 -11  -5   1   37.30    4.40
  11  -5  -1   38.60    4.80
 -11  -5   1   54.29    8.40
  11  -5  -1   43.50    5.90
 -11  -5   1    9.30    7.20
 -11  -5   1   36.90    4.20
  12   5  -1   18.90    8.40
 -12   5   1   16.00    5.10
  12   5  -1   10.80   10.10
  12   5  -1   26.70    9.10
 -12   5   1   13.20    6.60
 -12   5   1   20.00    7.80
 -12  -5   1   22.00    4.10
  12  -5  -1   18.40    5.60
  12  -5  -1   18.50    3.40
 -12  -5   1   14.20    3.00
 -12  -5   1   16.50    3.40
  12  -5  -1   15.90    5.10
 -12  -5   1   20.00    3.40
  12  -5  -1    7.40    4.20
 -12  -5   1   11.60    2.40
 -12  -5   1   20.40    4.80
 -12  -5   1   10.20    6.70
  13   5  -1   53.29   11.40
 -13   5   1   31.40    9.30
  13   5  -1   25.00   11.40
 -13   5   1   56.89    9.20
 -13   5   1   47.10    8.20
  13   5  -1   59.49   13.30
 -13  -5   1   31.20    8.10
  13  -5  -1   40.30    4.10
 -13  -5   1   40.30    4.50
  13  -5  -1   26.00    6.50
 -13  -5   1   41.80    5.40
  13  -5  -1   41.20    7.60
 -13  -5   1   51.59    5.30
 -13  -5   1   44.50    5.20
 -14   5   1    4.10    6.20
  14   5  -1   10.70   10.60
  14   5  -1  -26.10   13.00
 -14   5   1   -7.00   10.00
  14   5  -1   11.10   11.10
  14  -5  -1   -1.40    6.20
 -14  -5   1    9.20    5.40
 -14  -5   1   15.00    4.00
 -14  -5   1   17.50    4.50
 -14  -5   1    6.80    3.60
  14  -5  -1    6.50    3.00
  14   6   1   -6.10   16.10
  14   6   1  -15.30   13.10
 -14   6  -1   11.10   11.90
 -14   6  -1   25.10    9.30
 -14   6  -1   29.10    8.50
 -14  -6  -1   24.60    6.10
  14  -6   1   15.50    3.70
  14  -6   1   24.00    7.80
 -14  -6  -1   24.70    5.10
 -14  -6  -1   22.10    4.50
 -14  -6  -1   15.20    5.90
  13   6   1    4.70   11.80
 -13   6  -1    8.00    7.10
 -13   6  -1    2.10    9.60
  13   6   1    3.90   13.00
  13   6   1    8.90   11.70
 -13   6  -1    8.90    7.30
 -13  -6  -1   10.00    3.50
  13  -6   1   17.90    6.70
  13  -6   1   12.90    3.70
 -13  -6  -1    6.90    3.90
 -13  -6  -1    8.60    4.10
 -13  -6  -1   12.00    5.30
 -13  -6  -1    9.80    5.40
 -13  -6  -1    8.90    2.70
 -12   6  -1    6.60    6.70
 -12   6  -1    5.50    8.50
  12   6   1    4.30   12.20
 -12   6  -1   12.80    9.50
  12   6   1    9.50    8.70
  12   6   1    3.50    9.40
 -12  -6  -1    3.50    2.70
 -12  -6  -1    6.80    4.80
  12  -6   1    3.40    4.50
 -12  -6  -1    4.00    3.60
 -12  -6  -1    2.90    3.00
  12  -6   1    7.90    5.10
 -12  -6  -1   17.20    5.20
  12  -6   1    7.20    3.30
 -11   6  -1   12.20    6.20
  11   6   1   23.10    9.80
  11   6   1   17.90   11.30
 -11   6  -1    8.90    7.00
 -11   6  -1    0.60    4.90
  11   6   1   20.20    9.40
 -11   6  -1   11.90    7.10
 -11  -6  -1    1.60    2.60
 -11  -6  -1   11.00    3.30
 -11  -6  -1   24.80    8.30
  11  -6   1    7.70    5.90
 -11  -6  -1    3.70    3.00
  11  -6   1    5.40    4.30
  11  -6   1   -1.00    4.50
 -11  -6  -1    8.10    4.90
  11  -6   1    7.40    3.40
 -11  -6  -1   11.00    3.90
  10   6   1   96.59   12.30
  10   6   1   94.39   13.10
 -10   6  -1   96.29   10.50
 -10   6  -1  111.79    9.30
 -10   6  -1  101.39   10.80
  10   6   1   87.79   11.70
 -10   6  -1  104.29   10.70
  10  -6   1   85.19    8.50
 -10  -6  -1   95.89    6.20
 -10  -6  -1   93.09    6.00
 -10  -6  -1   94.69   10.60
  10  -6   1  103.29    9.00
  10  -6   1  101.09    6.60
  10  -6   1  104.89    8.10
 -10  -6  -1  117.39   14.30
 -10  -6  -1  100.79    6.00
  10  -6   1   94.59    8.60
 -10  -6  -1   66.49    9.80
 -10  -6  -1  111.49   13.60
 -10  -6  -1  103.29    8.40
 -10  -6  -1   89.19    7.10
   9   6   1    7.10    8.20
  -9   6  -1   20.70    5.80
  -9   6  -1   15.60    5.30
  -9   6  -1   13.70    4.60
  -9   6  -1   13.60    5.40
   9   6   1   12.60    8.40
  -9   6  -1   12.50    5.40
  -9   6  -1   20.10    3.40
   9   6   1   27.50    7.10
  -9  -6  -1   10.10    5.80
   9  -6   1   16.40    3.50
  -9  -6  -1    9.90    6.00
  -9  -6  -1   16.70    3.70
  -9  -6  -1   10.80    6.80
  -9  -6  -1   32.50    7.10
   9  -6   1   13.90    4.30
  -9  -6  -1   13.50    3.60
   9  -6   1   18.40    4.10
  -9  -6  -1    7.90    9.20
  -9  -6  -1   15.80    3.10
   9  -6   1   16.90    4.80
  -9  -6  -1   16.00    4.40
  -9  -6  -1   16.70    3.20
   9  -6   1   13.50    3.70
  -9  -6  -1   19.80    6.60
  -9  -6  -1   11.90    3.20
  -8   6  -1  235.68   12.50
   8   6   1  233.98   12.60
   8   6   1  229.28   14.70
  -8   6  -1  233.38   11.70
  -8   6  -1  224.98    8.60
   8   6   1  259.17   16.90
  -8   6  -1  223.08   11.80
  -8   6  -1  245.48   11.50
  -8   6  -1  247.98   11.10
   8   6   1  240.98   15.40
  -8  -6  -1  225.98    9.20
  -8  -6  -1  224.18   10.50
  -8  -6  -1  233.98    9.40
  -8  -6  -1  213.08   13.50
   8  -6   1  240.38   10.30
  -8  -6  -1  232.38   12.10
  -8  -6  -1  219.18   12.70
  -8  -6  -1  215.78   15.10
  -8  -6  -1  233.18    8.90
   8  -6   1  225.88   11.10
   8  -6   1  223.88    9.70
  -8  -6  -1  218.28   12.80
  -8  -6  -1  227.28   13.80
  -8  -6  -1  240.38    8.80
   8  -6   1  233.08   10.40
   8  -6   1  228.28   10.60
  -8  -6  -1  234.88    9.50
  -8  -6  -1  219.48   13.70
  -7   6  -1   20.90    4.40
   7   6   1   25.20    5.90
  -7   6  -1   30.20    5.10
   7   6   1   18.60    4.20
  -7   6  -1   28.30    5.00
  -7   6  -1   27.10    4.30
  -7   6  -1   20.50    4.40
   7   6   1   22.40    6.60
  -7   6  -1   21.50    3.20
   7   6   1   24.60    7.50
   7   6   1   18.50    4.60
  -7  -6  -1   18.40    4.20
   7  -6   1   19.20    4.10
  -7  -6  -1   13.30    5.50
  -7  -6  -1   26.30    5.60
  -7  -6  -1   27.30    6.60
  -7  -6  -1   20.20    3.40
  -7  -6  -1   23.40    3.50
   7  -6   1   24.00    4.10
  -7  -6  -1   10.20    6.20
   7  -6   1   17.80    4.10
   7  -6   1   21.60    3.50
  -7  -6  -1   17.50    4.80
  -7  -6  -1   20.20    3.20
  -7  -6  -1   28.60    6.50
  -7  -6  -1   23.80    3.30
   7  -6   1   12.40    3.40
  -7  -6  -1   12.10    4.60
  -6   6  -1   59.49    4.80
   6   6   1   67.89    8.40
  -6   6  -1   63.79    6.10
   6   6   1   68.09    6.60
   6   6   1   50.89    7.70
  -6   6  -1   71.99    6.90
   6   6   1   59.59    7.10
  -6   6  -1   63.29    6.70
  -6   6  -1   63.09    6.90
  -6  -6  -1   63.29    6.30
  -6  -6  -1   70.79    8.10
  -6  -6  -1   73.29    4.90
   6  -6   1   70.09    5.70
   6  -6   1   66.89    5.70
  -6  -6  -1   73.09    8.80
  -6  -6  -1   75.39    7.90
  -6  -6  -1   49.70    6.90
  -6  -6  -1   65.89    8.30
  -6  -6  -1   67.69    4.90
   6  -6   1   66.19    6.20
  -6  -6  -1   69.19    4.60
  -6  -6  -1   65.99    8.70
  -6  -6  -1   57.89    5.10
   6  -6   1   63.29    5.30
  -6  -6  -1   70.09    9.10
   6  -6   1   69.09    6.00
  -5   6  -1  159.98    8.30
  -5   6  -1  165.78    9.00
   5   6   1  161.48    9.60
   5   6   1  167.78    9.00
   5   6   1  147.29   11.20
  -5   6  -1  164.78    8.60
  -5   6  -1  177.98    8.90
  -5   6  -1  158.08    6.90
   5   6   1  173.48   10.60
   5  -6   1  173.58    7.90
   5  -6   1  161.18    8.10
  -5  -6  -1  146.59    9.40
   5  -6   1  158.88    7.70
  -5  -6  -1  163.78    9.90
  -5  -6  -1  161.88    7.70
  -5  -6  -1  165.78   10.80
  -5  -6  -1  159.48    9.50
  -5  -6  -1  153.28   10.30
  -5  -6  -1  157.48    9.30
  -5  -6  -1  169.88   11.00
  -5  -6  -1  155.88    6.90
  -5  -6  -1  173.88    8.70
   5  -6   1  156.48    8.30
  -5  -6  -1  159.98    6.30
   5  -6   1  164.78    7.80
  -4   6  -1   29.00    4.20
   4   6   1   33.80    5.30
  -4   6  -1   25.30    3.30
   4   6   1   22.10    4.10
  -4   6  -1   31.40    4.40
   4   6   1   26.50    5.00
  -4   6  -1   24.40    4.10
   4   6   1   20.20    5.70
   4   6   1   20.20    3.70
  -4   6  -1   23.20    4.10
   4  -6   1   26.80    3.80
  -4  -6  -1   30.60    4.70
  -4  -6  -1   25.10    3.00
   4  -6   1   19.90    3.30
  -4  -6  -1   30.00    4.90
   4  -6   1   23.00    3.60
  -4  -6  -1   24.30    5.50
  -4  -6  -1   26.20    4.30
  -4  -6  -1   28.50    3.40
  -4  -6  -1   24.60    5.40
  -4  -6  -1   19.80    4.80
   4  -6   1   22.30    3.60
  -4  -6  -1   29.60    5.70
  -4  -6  -1   25.10    3.90
   3   6   1  153.88    8.10
   3   6   1  157.88    9.00
  -3   6  -1  136.29    7.40
  -3   6  -1  156.78    5.80
   3   6   1  156.58    6.70
   3   6   1  153.28    8.50
  -3   6  -1  157.88    7.00
   3   6   1  152.88    9.90
  -3   6  -1  153.88    7.50
  -3   6  -1  155.38    7.90
   3   6   1  153.18    8.30
   3   6   1  155.28    5.40
  -3   6  -1  152.38    7.70
  -3  -6  -1  162.08    9.10
  -3  -6  -1  153.88    7.90
   3  -6   1  156.38    7.20
  -3  -6  -1  152.98    8.10
  -3  -6  -1  146.09    6.50
  -3  -6  -1  149.09    5.40
  -3  -6  -1  168.68    9.50
   3  -6   1  158.38    7.50
  -3  -6  -1  146.79    8.60
  -3  -6  -1  155.98   10.40
   3  -6   1  148.49    7.20
   3  -6   1  156.48    7.30
  -3  -6  -1  144.79    7.40
  -3  -6  -1  158.08    8.90
  -2   6  -1  116.79    6.10
  -2   6  -1  104.09    6.20
  -2   6  -1  113.09    6.70
   2   6   1  103.09    7.60
   2   6   1  112.39    5.90
   2   6   1  112.49    6.80
  -2   6  -1  115.89    6.20
   2   6   1  109.29    7.10
  -2   6  -1  104.59    7.20
  -2   6  -1  113.29    6.50
   2   6   1  114.79    6.80
   2   6   1  110.99    8.20
   2   6   1  112.89    5.00
  -2   6  -1  108.39    6.30
  -2  -6  -1  120.59    7.20
  -2  -6  -1  117.69    6.50
  -2  -6  -1  111.29    9.00
   2  -6   1  114.59    6.40
  -2  -6  -1  117.69    7.50
  -2  -6  -1  112.09    5.70
  -2  -6  -1  107.09    7.50
  -2  -6  -1  110.19    4.80
  -2  -6  -1  102.79    6.00
   2  -6   1  117.39    6.20
  -2  -6  -1  120.79    7.60
   2  -6   1  107.19    6.00
  -2  -6  -1  105.59    6.10
   2  -6   1  108.69    5.80
  -1   6  -1    5.30    2.50
   1   6   1   -2.40    1.80
  -1   6  -1    2.20    2.10
  -1   6  -1    0.60    2.20
   1   6   1   -1.50    3.00
   1   6   1   -2.50    2.60
   1   6   1   -0.70    1.80
   1   6   1    0.00    2.50
   1   6   1    3.70    2.50
   1   6   1    0.70    2.90
  -1   6  -1    3.60    2.80
   1   6   1   -0.20    2.40
  -1   6  -1    0.20    2.80
  -1   6  -1   -0.10    2.30
  -1  -6  -1    3.00    2.20
  -1  -6  -1    1.00    1.60
   1  -6   1    1.20    2.60
  -1  -6  -1    2.60    2.20
  -1  -6  -1    3.40    1.90
   1  -6   1    1.50    2.20
  -1  -6  -1    5.90    3.00
   1  -6   1   -0.90    1.70
   1  -6   1    2.10    1.90
   1  -6   1   -1.00    1.80
   0   6   1  170.38    7.60
   0   6  -1  180.98    9.00
   0   6   1  175.58    7.90
   0   6  -1  163.78    8.20
   0   6   1  154.28    8.40
   0   6  -1  172.98    7.70
   0   6   1  170.28    7.20
   0   6  -1  154.68    8.60
   0   6   1  157.18    8.80
   0   6   1  165.98    6.70
   0   6  -1  178.48    6.90
   0  -6   1  162.68    7.80
   0  -6  -1  171.18    7.10
   0  -6  -1  167.38    7.90
   0  -6   1  170.88    6.90
   0  -6  -1  165.38    8.20
   0  -6   1  174.38    7.60
   0  -6  -1  166.18    7.20
   0  -6   1  169.18    7.00
   0  -6  -1  157.98    6.70
   1   6  -1   90.19    5.40
   1   6  -1   82.69    6.90
   1   6  -1   88.69    4.80
  -1   6   1   83.49    6.30
  -1   6   1   96.09    6.10
  -1   6   1   89.19    5.80
  -1   6   1   87.09    5.30
   1   6  -1   86.79    4.90
   1   6  -1   85.39    5.90
  -1   6   1   94.29    6.50
   1   6  -1   87.09    6.50
  -1   6   1   78.49    5.60
   1   6  -1   83.99    5.70
   1   6  -1   80.39    6.80
  -1  -6   1   89.19    5.90
  -1  -6   1   88.49    4.80
   1  -6  -1   89.69    5.90
  -1  -6   1   77.99    5.50
  -1  -6   1   96.49    6.80
   1  -6  -1   87.39    5.10
   1  -6  -1   88.99    5.10
   1  -6  -1   78.49    5.20
  -1  -6   1   82.79    4.90
  -1  -6   1   93.29    8.20
  -2   6   1   37.10    4.30
   2   6  -1   31.60    3.30
  -2   6   1   33.50    4.20
  -2   6   1   36.70    4.30
  -2   6   1   28.30    4.00
  -2   6   1   35.00    4.40
   2   6  -1   33.20    4.40
   2   6  -1   34.20    3.70
   2   6  -1   33.80    4.60
   2   6  -1   30.00    3.30
  -2   6   1   31.30    2.90
   2   6  -1   35.40    5.30
  -2   6   1   35.50    4.20
   2   6  -1   35.60    4.80
   2   6  -1   41.30    5.90
  -2  -6   1   31.30    4.50
   2  -6  -1   29.70    3.70
   2  -6  -1   30.30    3.70
  -2  -6   1   37.30    3.20
  -2  -6   1   32.60    3.50
  -2  -6   1   31.20    4.10
   2  -6  -1   34.40    4.20
  -2  -6   1   26.90    3.50
  -2  -6   1   41.70    5.00
   2  -6  -1   39.30    4.00
   3   6  -1   14.90    3.20
  -3   6   1   15.30    2.30
  -3   6   1   15.90    3.20
   3   6  -1   16.80    2.30
   3   6  -1   11.20    3.70
   3   6  -1    6.80    3.30
  -3   6   1   17.20    3.00
   3   6  -1   11.90    2.50
   3   6  -1   13.50    3.50
  -3   6   1   15.40    3.50
   3   6  -1   15.60    4.20
  -3   6   1    9.70    2.80
   3   6  -1   20.30    2.90
  -3  -6   1   14.60    2.40
  -3  -6   1   19.00    4.30
  -3  -6   1   20.60    5.10
   3  -6  -1   17.40    2.90
   3  -6  -1   12.90    2.90
  -3  -6   1   14.50    4.10
   3  -6  -1   14.60    3.00
  -3  -6   1   16.30    2.20
  -3  -6   1   16.70    3.10
  -3  -6   1   24.10    4.40
  -3  -6   1   17.50    3.50
   3  -6  -1   15.10    2.80
   4   6  -1  186.58    5.90
   4   6  -1  177.88    9.20
   4   6  -1  188.18    6.80
  -4   6   1  189.48    7.30
  -4   6   1  169.08    7.70
   4   6  -1  172.08    9.80
  -4   6   1  170.38    8.60
   4   6  -1  182.88    9.90
  -4   6   1  185.08    8.40
   4   6  -1  160.98   10.90
  -4   6   1  174.48    8.00
  -4  -6   1  174.58    5.80
   4  -6  -1  173.08    7.90
  -4  -6   1  168.38    9.50
  -4  -6   1  196.88   10.80
   4  -6  -1  172.18    8.00
  -4  -6   1  173.78    7.90
  -4  -6   1  167.48    9.20
   4  -6  -1  185.38    8.30
  -4  -6   1  143.89   10.20
  -4  -6   1  172.68    9.60
  -4  -6   1  173.68    8.80
   4  -6  -1  181.68    8.50
  -4  -6   1  180.88    6.90
   4  -6  -1  173.58    7.50
  -5   6   1  143.89    8.40
  -5   6   1  157.68    7.30
  -5   6   1  148.89    7.80
  -5   6   1  162.38    8.40
   5   6  -1  158.18    9.80
   5   6  -1  151.88    9.60
  -5   6   1  145.69    7.10
   5   6  -1  164.38    9.10
   5   6  -1  143.09   11.20
  -5  -6   1  157.58   10.20
   5  -6  -1  170.78    8.40
  -5  -6   1  164.88    8.50
   5  -6  -1  150.48    7.90
  -5  -6   1  172.38    9.60
  -5  -6   1  165.78    9.60
  -5  -6   1  152.78    6.20
  -5  -6   1  167.68    9.90
  -5  -6   1  160.68    7.50
   5  -6  -1  156.98    7.20
  -5  -6   1  166.88   10.60
  -5  -6   1  156.48    9.40
   5  -6  -1  152.48    7.70
  -5  -6   1  156.78    7.50
  -5  -6   1  155.68    6.00
   5  -6  -1  163.18    7.90
   6   6  -1  107.19    9.10
  -6   6   1   92.19    7.40
   6   6  -1   90.69    7.50
   6   6  -1   88.89   10.30
  -6   6   1   95.79    6.00
  -6   6   1   85.49    7.20
  -6   6   1   86.89    6.50
   6   6  -1   98.99    9.90
   6   6  -1   80.69    7.90
  -6  -6   1   91.79    5.80
  -6  -6   1  105.99    8.40
   6  -6  -1   91.89    6.90
  -6  -6   1   84.99    7.90
  -6  -6   1   97.19    9.20
   6  -6  -1   92.09    6.70
  -6  -6   1  112.39    8.90
   6  -6  -1   89.19    5.80
   6  -6  -1   94.19    6.30
  -6  -6   1   99.29    7.20
  -6  -6   1   92.09    8.80
  -6  -6   1   92.69    5.70
   6  -6  -1   93.89    6.50
  -6  -6   1   97.99    9.00
  -6  -6   1   90.99    4.90
   7   6  -1   75.29    7.40
   7   6  -1   85.69    8.10
   7   6  -1   86.49   10.90
  -7   6   1   84.29    6.70
   7   6  -1   78.79    9.40
  -7   6   1   78.79    5.80
  -7   6   1   73.99    7.40
   7   6  -1   82.09   10.40
  -7   6   1   84.59    7.70
  -7  -6   1   76.89    5.40
  -7  -6   1   87.79    8.30
  -7  -6   1   76.99    4.70
   7  -6  -1   78.99    5.90
  -7  -6   1   89.79    9.20
  -7  -6   1   78.49    8.30
   7  -6  -1   80.49    7.00
  -7  -6   1   83.19    7.00
   7  -6  -1   88.79    6.10
   7  -6  -1   80.19    6.80
   7  -6  -1   69.09    6.10
  -7  -6   1   70.59    9.30
  -7  -6   1   90.09    9.00
  -7  -6   1   75.89    5.30
  -7  -6   1   81.09    9.20
  -8   6   1 1599.34   42.20
   8   6  -1 1680.13   42.90
  -8   6   1 1600.54   41.70
   8   6  -1 1648.34   46.60
  -8   6   1 1683.13   42.40
  -8   6   1 1605.04   39.00
   8   6  -1 1664.93   47.40
   8   6  -1 1594.94   43.50
   8   6  -1 1592.04   48.20
   8  -6  -1 1641.64   41.10
   8  -6  -1 1694.23   40.20
   8  -6  -1 1637.94   42.10
  -8  -6   1 1663.63   44.00
  -8  -6   1 1706.13   45.20
   8  -6  -1 1594.44   40.10
  -8  -6   1 1612.34   39.30
  -8  -6   1 1679.53   45.30
  -8  -6   1 1664.63   43.00
  -8  -6   1 1652.13   39.40
  -8  -6   1 1599.74   42.80
  -8  -6   1 1681.53   40.70
  -8  -6   1 1648.73   37.90
  -8  -6   1 1688.93   44.30
   8  -6  -1 1710.23   41.10
   9   6  -1  285.37   17.60
  -9   6   1  321.07   14.70
   9   6  -1  286.67   17.40
   9   6  -1  309.27   19.60
  -9   6   1  317.77   12.60
  -9   6   1  346.57   14.90
  -9   6   1  292.57   13.20
   9  -6  -1  310.87   13.50
   9  -6  -1  316.87   12.80
   9  -6  -1  321.87   12.70
  -9  -6   1  311.97    9.90
  -9  -6   1  314.37   12.30
  -9  -6   1  318.67   12.00
  -9  -6   1  309.57   10.70
   9  -6  -1  303.87   11.70
  -9  -6   1  322.67   14.90
  -9  -6   1  298.47   15.60
  -9  -6   1  321.57   15.60
  -9  -6   1  326.07   16.90
  -9  -6   1  296.27   15.50
  -9  -6   1  321.17   11.00
   9  -6  -1  330.57   12.60
  10   6  -1    8.10    7.10
 -10   6   1    2.60    5.70
 -10   6   1    3.70    7.10
 -10   6   1    0.60    4.10
 -10   6   1   -2.30    5.60
  10   6  -1    4.10    8.20
  10   6  -1   -2.80    7.80
 -10  -6   1    0.20    2.40
 -10  -6   1   -1.10    5.90
  10  -6  -1   -0.80    3.30
  10  -6  -1    0.70    4.20
 -10  -6   1    4.70    3.30
 -10  -6   1    1.00    2.70
  10  -6  -1    3.30    3.20
 -10  -6   1    4.90    7.50
 -10  -6   1    3.10    2.60
 -10  -6   1   -6.80    7.70
  10  -6  -1    1.70    4.70
  10  -6  -1    1.70    4.00
 -10  -6   1   -9.40    3.90
  11   6  -1   -1.20    7.90
 -11   6   1   -0.60    4.60
  11   6  -1    1.80   10.70
 -11   6   1   -3.90    6.50
 -11   6   1    2.30    6.10
  11   6  -1    8.90    8.80
  11  -6  -1    2.40    3.80
  11  -6  -1    0.50    3.30
  11  -6  -1    6.80    4.80
 -11  -6   1    1.50    2.60
  11  -6  -1    4.60    4.30
 -11  -6   1    4.40    3.00
 -11  -6   1   -1.90    2.90
 -11  -6   1    3.20    4.60
 -11  -6   1   -0.70    7.00
 -11  -6   1    2.40    3.70
 -12   6   1   71.09    9.50
  12   6  -1   36.80   10.60
  12   6  -1   55.89   11.60
 -12   6   1   67.89    8.50
  12   6  -1   71.39   14.40
  12  -6  -1   45.80    5.20
 -12  -6   1   62.29    5.00
 -12  -6   1   60.29    5.70
  12  -6  -1   51.79    7.90
 -12  -6   1   57.29    5.90
 -12  -6   1   63.29    7.80
 -12  -6   1   46.90    4.60
  12  -6  -1   36.70    6.20
 -12  -6   1   68.09    7.90
  13   6  -1   29.80   12.90
  13   6  -1   38.90   14.00
  13   6  -1   14.80   10.50
 -13   6   1   43.00   10.30
 -13   6   1   53.09    8.20
  13  -6  -1   39.90    4.90
  13  -6  -1   38.80    8.20
 -13  -6   1   42.00    6.80
 -13  -6   1   37.60    4.50
 -13  -6   1   53.49    6.60
 -13  -6   1   45.20    5.20
 -13  -6   1   46.90    4.40
 -13  -6   1   29.30    4.10
  13  -6  -1   35.00    6.30
 -14   6   1   21.20   13.90
  14   6  -1   19.90   13.20
 -14   6   1   23.50    8.10
  14   6  -1    7.90   15.50
  14   6  -1   17.30   12.30
 -14   6   1    8.80    8.70
 -14  -6   1   14.60    6.10
  14  -6  -1   11.90    4.00
 -14  -6   1   14.60    4.30
  14  -6  -1   20.10    7.50
 -14  -6   1   13.20    5.50
 -14  -6   1    3.80    5.40
 -13   7  -1   43.70    9.10
  13   7   1   57.89   14.40
 -13   7  -1   17.90    8.50
  13   7   1   38.60   16.50
 -13  -7  -1   44.70    7.00
  13  -7   1   35.80    5.40
  13  -7   1   37.30    8.50
 -13  -7  -1   33.40    4.20
 -13  -7  -1   44.60    8.00
 -13  -7  -1   43.10    5.40
  13  -7   1   19.70    6.60
 -13  -7  -1   49.00    7.60
 -13  -7  -1   39.20    5.30
 -12   7  -1   16.00    7.60
 -12   7  -1    3.60    6.50
  12   7   1    2.40   13.00
  12   7   1   26.50   12.50
  12   7   1    7.00   10.80
 -12   7  -1   14.80    8.70
 -12  -7  -1   15.90    4.00
 -12  -7  -1   10.60    6.40
 -12  -7  -1    7.30    4.90
 -12  -7  -1   10.50    5.40
 -12  -7  -1    5.80    4.10
  12  -7   1    9.20    4.40
 -12  -7  -1    5.90    3.50
  12  -7   1   12.40    6.20
  12  -7   1    4.80    5.20
 -11   7  -1   27.70    7.10
 -11   7  -1   41.90    8.00
  11   7   1   20.50   11.70
 -11   7  -1   31.40    7.60
  11   7   1   29.20   11.00
  11  -7   1   24.70    5.10
 -11  -7  -1   29.10    4.50
  11  -7   1   36.70    6.60
  11  -7   1   18.60    6.20
 -11  -7  -1   29.20    5.60
 -11  -7  -1   34.60    5.60
 -11  -7  -1   24.20    6.60
 -11  -7  -1   24.80    4.20
 -11  -7  -1   26.70    4.30
  10   7   1   14.80    8.80
  10   7   1   -6.00    8.00
 -10   7  -1    4.90    5.10
 -10   7  -1   -3.40    5.80
 -10   7  -1   -4.10    6.10
 -10  -7  -1    0.30    3.60
 -10  -7  -1   -1.80    3.00
  10  -7   1   -7.10    4.80
  10  -7   1    2.80    7.20
  10  -7   1   -0.20    3.50
 -10  -7  -1    0.20    3.20
  10  -7   1    1.00    5.00
 -10  -7  -1    1.00    5.40
 -10  -7  -1   -0.40    3.60
 -10  -7  -1   -0.60    3.20
  -9   7  -1   46.60    7.00
  -9   7  -1   43.10    7.10
   9   7   1   49.30   11.20
  -9   7  -1   40.00    7.50
   9   7   1   33.50    7.20
   9   7   1   50.89   10.50
   9   7   1   53.19   11.30
   9  -7   1   43.40    5.90
  -9  -7  -1   77.29   11.10
  -9  -7  -1   51.59    6.80
  -9  -7  -1   40.50    5.00
   9  -7   1   47.00    5.70
  -9  -7  -1   47.30    5.30
  -9  -7  -1   44.10    5.30
  -9  -7  -1   45.30    5.50
  -9  -7  -1   51.39    5.50
   9  -7   1   48.80    7.00
   9  -7   1   48.30    6.70
  -9  -7  -1   41.20    9.10
  -9  -7  -1   28.60    8.90
  -9  -7  -1   36.00    9.80
   9  -7   1   62.19    7.70
   8   7   1   92.19    9.60
   8   7   1  114.99   15.00
  -8   7  -1   93.89    8.60
  -8   7  -1   79.19    8.80
   8   7   1  102.69    9.90
  -8   7  -1   89.79    6.50
   8   7   1   95.49   12.10
  -8   7  -1   95.19    9.80
  -8  -7  -1   90.49    6.10
   8  -7   1   96.89    8.00
  -8  -7  -1   84.99   10.30
   8  -7   1  100.09    9.00
  -8  -7  -1  104.19    9.10
  -8  -7  -1   86.09    6.60
  -8  -7  -1   83.89    6.50
  -8  -7  -1   81.19    9.50
   8  -7   1   93.09    8.60
  -8  -7  -1   94.89    6.60
  -8  -7  -1   93.69    6.40
   8  -7   1   86.89    7.10
  -8  -7  -1   96.89   12.00
   8  -7   1   98.89    7.50
  -8  -7  -1   88.29   10.80
   7   7   1   15.80    4.90
   7   7   1    5.90    7.20
  -7   7  -1   24.50    3.80
   7   7   1   10.90    6.00
   7   7   1   14.00    5.30
  -7   7  -1   27.40    5.70
  -7   7  -1   22.10    4.70
  -7   7  -1   24.00    5.30
   7  -7   1   22.70    4.70
  -7  -7  -1   22.50    5.20
  -7  -7  -1   15.90    3.40
  -7  -7  -1   18.60    3.40
  -7  -7  -1   17.40    6.00
  -7  -7  -1   10.20    3.10
   7  -7   1   23.60    4.40
   7  -7   1   27.60    4.90
  -7  -7  -1   20.50    3.80
   7  -7   1   17.00    4.10
  -7  -7  -1   15.80    5.60
  -7  -7  -1   13.50    6.30
  -7  -7  -1   26.30    7.50
   7  -7   1   13.50    3.40
  -6   7  -1  178.48   10.00
  -6   7  -1  196.88   10.60
  -6   7  -1  187.68   10.70
  -6   7  -1  180.38    8.40
  -6   7  -1  193.08   10.70
   6   7   1  187.58   11.10
   6   7   1  181.28   14.80
   6   7   1  195.78   12.80
   6   7   1  181.48   11.80
  -6  -7  -1  204.28   13.70
  -6  -7  -1  204.68   13.20
  -6  -7  -1  198.08    7.60
  -6  -7  -1  197.88   11.40
   6  -7   1  189.48   10.10
   6  -7   1  191.88    9.10
  -6  -7  -1  209.98   10.80
  -6  -7  -1  203.78   12.90
  -6  -7  -1  183.78   11.80
   6  -7   1  177.58    9.30
   6  -7   1  180.98    9.90
  -6  -7  -1  181.78    8.70
  -6  -7  -1  182.78    8.10
  -6  -7  -1  178.78    8.90
  -6  -7  -1  208.88   12.00
   6  -7   1  181.98    9.20
   5   7   1   -4.30    4.40
  -5   7  -1   -0.90    2.90
   5   7   1    5.20    5.60
   5   7   1    0.90    3.60
  -5   7  -1   -4.30    3.40
  -5   7  -1   -1.60    2.80
  -5   7  -1   -6.30    3.20
  -5   7  -1    2.40    3.90
  -5   7  -1   -3.40    3.00
   5   7   1    7.80    4.10
  -5  -7  -1    3.00    2.10
   5  -7   1   -1.70    2.60
  -5  -7  -1    0.60    5.20
   5  -7   1    0.80    2.50
  -5  -7  -1   -6.80    3.90
   5  -7   1   -5.30    2.50
  -5  -7  -1    2.50    6.00
   5  -7   1   -0.50    3.00
  -5  -7  -1    6.10    4.20
  -5  -7  -1   -4.90    4.70
  -5  -7  -1    1.50    2.40
  -5  -7  -1    0.40    2.60
  -5  -7  -1   -7.60    4.60
   5  -7   1    2.30    3.20
   4   7   1   19.60    5.70
  -4   7  -1   27.20    4.00
  -4   7  -1   34.80    4.90
   4   7   1   24.90    3.70
  -4   7  -1   25.00    4.40
   4   7   1   22.80    4.60
   4   7   1   19.30    5.10
  -4   7  -1   16.80    4.00
  -4   7  -1   23.30    3.20
   4   7   1   29.40    5.60
   4   7   1   28.70    4.80
  -4   7  -1   17.30    4.10
  -4  -7  -1   20.30    4.80
  -4  -7  -1   23.60    3.90
  -4  -7  -1   25.30    5.90
  -4  -7  -1   16.50    5.10
  -4  -7  -1   31.10    5.50
   4  -7   1   24.50    3.90
  -4  -7  -1   26.00    6.40
  -4  -7  -1   24.90    3.60
   4  -7   1   24.30    4.20
   4  -7   1   23.70    3.90
   4  -7   1   21.20    3.60
  -4  -7  -1   18.20    4.40
   3   7   1   27.50    4.50
   3   7   1   26.00    4.90
   3   7   1   19.90    4.80
  -3   7  -1   25.30    4.70
   3   7   1   16.90    3.30
  -3   7  -1   18.40    4.60
  -3   7  -1   20.50    3.90
   3   7   1   22.00    2.80
  -3   7  -1   23.50    2.70
  -3   7  -1   19.70    3.80
  -3   7  -1   23.50    3.70
   3   7   1   19.90    4.10
  -3   7  -1   26.30    4.50
   3   7   1   24.30    6.20
   3   7   1   24.20    2.90
   3  -7   1   21.30    3.70
  -3  -7  -1   25.80    4.40
   3  -7   1   19.80    3.90
  -3  -7  -1   28.80    4.40
  -3  -7  -1   22.30    2.60
   3  -7   1   25.20    4.10
  -3  -7  -1   18.50    4.60
  -3  -7  -1   20.30    3.70
   3  -7   1   25.10    3.80
  -3  -7  -1   16.40    4.50
  -3  -7  -1   23.20    3.60
  -3  -7  -1   26.80    7.00
  -3  -7  -1   21.60    5.20
  -3  -7  -1   19.40    5.10
   2   7   1   98.09    5.20
   2   7   1  100.39    9.20
   2   7   1   94.89    7.30
   2   7   1   86.09    8.20
   2   7   1   93.69    7.30
  -2   7  -1   97.09    6.70
   2   7   1   94.09    5.30
  -2   7  -1  104.49    7.30
  -2   7  -1  100.99    6.60
  -2   7  -1   93.59    6.40
  -2   7  -1   77.89    7.60
   2   7   1   88.89    6.20
   2   7   1   93.59    7.50
  -2   7  -1  101.69    7.10
  -2  -7  -1   97.79    5.10
  -2  -7  -1   98.89   10.00
  -2  -7  -1  104.69    6.70
   2  -7   1   94.39    6.20
  -2  -7  -1   92.99    5.80
   2  -7   1   96.39    6.60
  -2  -7  -1   93.69    8.10
  -2  -7  -1   90.89    6.50
   2  -7   1   93.49    6.00
   2  -7   1   97.09    6.40
  -2  -7  -1   92.69    8.10
  -2  -7  -1  102.19    7.90
  -2  -7  -1   96.69    8.30
   1   7   1  381.76   12.10
  -1   7  -1  402.66   12.90
  -1   7  -1  393.36   13.10
   1   7   1  388.56   15.40
  -1   7  -1  385.06   14.30
   1   7   1  385.06   13.80
   1   7   1  391.86   13.00
  -1   7  -1  379.06   12.90
   1   7   1  402.46   12.00
   1   7   1  396.96   16.10
   1   7   1  386.76   15.00
  -1   7  -1  395.86   13.60
  -1   7  -1  394.16   15.60
   1   7   1  397.66   13.20
  -1  -7  -1  381.76   11.90
  -1  -7  -1  378.56   14.30
   1  -7   1  390.46   13.80
   1  -7   1  387.26   12.80
   1  -7   1  408.56   13.00
  -1  -7  -1  388.56   17.20
   1  -7   1  384.06   13.80
  -1  -7  -1  389.06   12.80
  -1  -7  -1  399.96   14.10
  -1  -7  -1  412.06   12.90
   0   7  -1   42.60    4.80
   0   7   1   44.60    5.40
   0   7   1   48.60    6.30
   0   7   1   46.60    5.70
   0   7  -1   45.90    5.50
   0   7  -1   54.29    5.40
   0   7   1   51.89    4.70
   0   7  -1   37.60    5.80
   0   7   1   34.60    5.60
   0   7  -1   42.80    5.10
   0   7  -1   41.50    5.70
   0   7  -1   41.40    5.90
   0   7   1   41.60    5.30
   0   7   1   37.80    5.60
   0   7  -1   38.60    5.10
   0  -7  -1   39.10    4.50
   0  -7   1   40.10    4.20
   0  -7   1   48.10    5.10
   0  -7   1   41.20    4.30
   0  -7  -1   58.29    5.00
   0  -7   1   41.90    5.40
   0  -7  -1   44.80    4.30
   0  -7  -1   42.60    5.10
   0  -7  -1   45.30    6.00
   1   7  -1   19.90    3.50
  -1   7   1   22.40    3.80
   1   7  -1   13.70    4.40
  -1   7   1   14.80    4.30
  -1   7   1   19.20    4.30
  -1   7   1   19.70    3.70
  -1   7   1   22.80    3.60
   1   7  -1   17.30    5.10
  -1   7   1   23.30    3.80
   1   7  -1   21.90    3.40
   1   7  -1   17.80    4.00
   1   7  -1   19.90    3.90
   1   7  -1   14.30    4.40
   1   7  -1   19.50    3.00
   1  -7  -1   12.90    3.30
  -1  -7   1   15.40    2.80
   1  -7  -1   20.60    3.40
  -1  -7   1   17.50    3.00
  -1  -7   1   21.40    5.80
   1  -7  -1   16.30    3.20
  -1  -7   1   25.50    4.60
   1  -7  -1   13.90    3.10
  -1  -7   1   18.50    3.80
  -2   7   1  153.58    9.40
   2   7  -1  161.18    7.00
  -2   7   1  162.28    8.10
   2   7  -1  157.78    9.50
   2   7  -1  173.48   10.70
   2   7  -1  142.89    9.90
  -2   7   1  164.28    8.70
   2   7  -1  173.08    6.80
  -2   7   1  161.98    8.50
   2   7  -1  162.68    7.60
   2   7  -1  161.68    8.50
   2   7  -1  153.68    8.90
  -2   7   1  153.88    8.70
  -2   7   1  164.28    8.40
   2  -7  -1  161.58    7.50
  -2  -7   1  154.38    8.10
   2  -7  -1  155.28    8.30
   2  -7  -1  161.28    7.70
   2  -7  -1  158.28    7.80
  -2  -7   1  144.19    9.70
  -2  -7   1  154.88    7.00
  -2  -7   1  162.38   10.80
  -2  -7   1  169.58   10.00
  -2  -7   1  148.79    6.60
  -2  -7   1  127.29    9.40
   3   7  -1   14.10    4.60
  -3   7   1   15.80    3.60
   3   7  -1    9.70    4.00
   3   7  -1   15.00    2.50
  -3   7   1   22.00    4.00
  -3   7   1   19.80    4.60
  -3   7   1   12.40    2.50
   3   7  -1   11.50    3.90
  -3   7   1   19.50    3.70
   3   7  -1   17.70    5.30
   3   7  -1   17.30    5.20
  -3   7   1   11.70    4.10
   3   7  -1   17.80    2.80
  -3   7   1   10.70    3.60
  -3  -7   1   11.50    2.50
  -3  -7   1   19.30    5.60
  -3  -7   1    9.10    4.80
  -3  -7   1   17.40    4.00
  -3  -7   1    6.70    2.90
  -3  -7   1   17.30    4.90
  -3  -7   1   13.10    2.80
  -3  -7   1   12.10    4.30
   3  -7  -1   16.50    3.50
  -3  -7   1   18.80    4.50
   3  -7  -1   17.60    3.60
   3  -7  -1   17.40    3.50
   4   7  -1   28.00    6.20
  -4   7   1   34.20    5.20
   4   7  -1   27.70    4.70
   4   7  -1   29.90    3.70
   4   7  -1   27.60    3.40
   4   7  -1   24.80    5.20
  -4   7   1   24.30    4.50
   4   7  -1   18.30    5.00
  -4   7   1   22.20    3.90
  -4   7   1   22.40    4.10
  -4   7   1   25.00    4.50
  -4   7   1   24.50    3.30
  -4  -7   1   27.00    6.20
  -4  -7   1   22.40    3.70
   4  -7  -1   14.50    3.60
   4  -7  -1   21.00    3.70
  -4  -7   1   23.50    5.40
  -4  -7   1   27.30    5.30
   4  -7  -1   31.50    5.10
   4  -7  -1   25.40    3.60
  -4  -7   1   23.70    3.20
   4  -7  -1   25.20    4.00
  -4  -7   1   23.60    6.20
  -4  -7   1   33.10    5.30
  -4  -7   1   24.50    5.30
  -5   7   1   54.69    5.30
  -5   7   1   51.39    5.80
  -5   7   1   53.19    6.00
  -5   7   1   47.10    6.10
   5   7  -1   56.29    7.70
  -5   7   1   57.29    6.70
   5   7  -1   46.40    6.00
  -5   7   1   52.59    5.60
   5   7  -1   54.69    7.00
   5   7  -1   53.09    8.50
  -5  -7   1   59.69    7.80
  -5  -7   1   58.39    8.00
   5  -7  -1   59.99    5.80
  -5  -7   1   51.49    5.50
  -5  -7   1   59.69    6.90
   5  -7  -1   47.90    5.30
  -5  -7   1   61.99    4.70
  -5  -7   1   61.29    7.60
   5  -7  -1   52.79    6.70
  -5  -7   1   46.90    6.40
  -5  -7   1   42.20    4.30
  -5  -7   1   72.59    9.70
   5  -7  -1   53.59    5.90
  -5  -7   1   49.40    5.30
   5  -7  -1   55.09    5.60
  -6   7   1   16.50    4.40
  -6   7   1    6.90    3.30
   6   7  -1   11.50    4.60
   6   7  -1   10.10    4.80
   6   7  -1    7.10    5.70
  -6   7   1    3.90    4.30
  -6   7   1    8.40    4.60
   6   7  -1   17.90    7.00
  -6   7   1   15.30    3.90
  -6  -7   1    7.20    2.90
  -6  -7   1   23.60    6.20
  -6  -7   1   10.50    2.40
  -6  -7   1   13.40    4.70
   6  -7  -1   12.10    3.50
  -6  -7   1    4.60    4.90
   6  -7  -1   16.80    4.70
  -6  -7   1   16.90    6.70
  -6  -7   1   12.60    3.00
   6  -7  -1    5.00    3.10
   6  -7  -1   14.30    3.70
  -6  -7   1    9.90    5.20
  -6  -7   1   10.80    6.20
  -6  -7   1   15.80    3.50
   6  -7  -1   13.20    3.90
  -6  -7   1   20.90    6.10
  -7   7   1    6.20    3.80
   7   7  -1   -0.80    4.10
   7   7  -1   -0.90    6.20
   7   7  -1    6.10    5.70
  -7   7   1    2.10    3.50
  -7   7   1    7.30    4.30
  -7   7   1    3.90    4.40
   7   7  -1    3.90    4.50
  -7  -7   1    2.60    2.60
   7  -7  -1    3.90    3.10
  -7  -7   1    7.90    5.70
  -7  -7   1   11.90    4.90
  -7  -7   1    7.70    2.80
  -7  -7   1    9.20    3.10
  -7  -7   1   11.60    7.70
   7  -7  -1    7.20    3.60
   7  -7  -1    5.00    4.50
  -7  -7   1    0.20    6.20
  -7  -7   1   11.00    6.10
   7  -7  -1    1.80    3.30
   7  -7  -1   -0.10    3.50
  -7  -7   1    2.70    5.40
  -7  -7   1    7.90    3.10
  -8   7   1   21.20    5.10
   8   7  -1   34.20    7.80
  -8   7   1   31.30    5.90
   8   7  -1   37.80    6.50
  -8   7   1   29.30    4.50
   8   7  -1   24.40    8.40
  -8   7   1   36.90    6.00
   8   7  -1   27.40    9.60
   8   7  -1   22.30    6.00
  -8  -7   1   31.30    3.80
  -8  -7   1   27.40    4.00
  -8  -7   1   25.30    6.40
   8  -7  -1   23.50    4.50
   8  -7  -1   27.30    4.80
   8  -7  -1   21.60    4.40
  -8  -7   1   27.90    8.50
  -8  -7   1   27.70    4.20
  -8  -7   1   23.60    6.80
   8  -7  -1   26.30    5.00
  -8  -7   1   26.00    4.20
  -8  -7   1   36.20    6.10
  -8  -7   1   20.30    7.90
   8  -7  -1   23.70    5.70
   9   7  -1    5.30    7.80
  -9   7   1   -6.70    4.00
   9   7  -1   -4.30    8.20
  -9   7   1    1.80    3.80
   9   7  -1   -7.70    5.40
   9   7  -1    4.80    7.50
  -9   7   1    0.00    5.50
  -9   7   1    7.70    6.20
  -9  -7   1   -1.20    4.80
  -9  -7   1    3.20    6.20
  -9  -7   1    0.30    3.00
   9  -7  -1   -0.10    4.20
   9  -7  -1    1.00    3.30
  -9  -7   1    3.10    3.40
  -9  -7   1    6.90    8.80
   9  -7  -1    0.80    3.90
  -9  -7   1    0.60    2.90
  -9  -7   1    0.80    3.20
  -9  -7   1    3.10    2.90
   9  -7  -1   -4.00    3.50
  -9  -7   1   -3.20    6.80
  10   7  -1   33.20    9.70
  10   7  -1   20.40    8.80
 -10   7   1   20.40    4.60
 -10   7   1   24.00    5.80
 -10  -7   1   21.40    6.10
 -10  -7   1   36.20    4.70
  10  -7  -1   27.20    6.20
  10  -7  -1   23.70    4.70
 -10  -7   1   33.30    4.00
  10  -7  -1   25.30    5.80
  10  -7  -1   26.80    7.10
 -10  -7   1   26.60    4.20
 -10  -7   1   24.30    5.00
  11   7  -1   45.60   13.00
  11   7  -1   44.60   19.40
 -11   7   1   77.59    7.80
 -11   7   1   72.59    9.10
 -11   7   1   67.39   10.40
 -11  -7   1   64.09    7.70
 -11  -7   1   56.39    5.80
 -11  -7   1   76.99    6.30
 -11  -7   1   66.19    5.80
  11  -7  -1   69.39   10.10
  11  -7  -1   65.89    7.40
 -11  -7   1   70.99    7.40
  11  -7  -1   68.99    8.80
 -12   7   1   22.70    8.10
 -12   7   1   11.90    8.10
 -12   7   1   15.20    7.00
  12   7  -1   22.00   13.30
  12   7  -1   -6.70   12.00
  12   7  -1   27.60   11.50
 -12  -7   1    9.90    3.30
  12  -7  -1   12.30    5.50
 -12  -7   1    3.80    6.30
 -12  -7   1   12.20    4.10
 -12  -7   1   13.30    3.60
  12  -7  -1   17.80    4.70
  12  -7  -1    9.60    6.30
  13   7  -1   -0.60   11.70
  13   7  -1   -3.00   14.20
 -13   7   1    7.70    7.50
  13   7  -1    0.30   12.80
 -13   7   1   18.70    9.00
  13  -7  -1   14.60    6.90
  13  -7  -1    2.90    5.50
 -13  -7   1    2.40    5.50
  13  -7  -1    4.00    4.60
 -13  -7   1    8.30    6.30
 -13  -7   1    4.50    3.20
  12   8   1   -8.80   11.50
 -12   8  -1   -8.80    8.00
  12   8   1  -10.40   12.90
  12   8   1   -9.40   14.90
 -12   8  -1    4.60    7.80
 -12  -8  -1   -6.20    5.60
  12  -8   1   -1.50    5.00
  12  -8   1   -1.30    6.10
 -12  -8  -1    7.00    4.50
 -12  -8  -1   -2.90    4.10
 -12  -8  -1   -3.80    5.20
  12  -8   1   -0.40    7.10
 -11   8  -1   12.90    7.90
  11   8   1   20.20   10.80
  11   8   1    4.00   12.70
 -11   8  -1   12.10    7.20
 -11  -8  -1    1.60    4.70
  11  -8   1    5.70    4.70
 -11  -8  -1    6.50    4.20
  11  -8   1   11.60    6.90
 -11  -8  -1   -3.20    4.90
 -11  -8  -1    5.40    3.70
 -11  -8  -1    1.00    3.90
  11  -8   1   -3.90    5.10
 -10   8  -1   47.10    8.30
  10   8   1   55.79   12.00
  10   8   1   57.59   13.70
 -10   8  -1   46.40   10.60
 -10  -8  -1   59.29    7.60
  10  -8   1   53.99    6.50
  10  -8   1   58.29    7.60
 -10  -8  -1   46.00    5.50
 -10  -8  -1   54.09    6.50
 -10  -8  -1   59.59    6.50
 -10  -8  -1   49.99    5.90
  10  -8   1   40.60    7.50
 -10  -8  -1   58.19    8.20
   9   8   1   16.90    7.10
   9   8   1   40.70   10.20
  -9   8  -1   24.30    7.00
  -9   8  -1   20.20    6.90
   9   8   1   35.70   15.40
  -9   8  -1   21.80    4.60
  -9   8  -1   34.10    7.50
  -9  -8  -1   52.99   11.40
  -9  -8  -1   25.90    4.40
  -9  -8  -1   33.10    4.90
  -9  -8  -1   36.00    7.70
   9  -8   1   24.20    5.30
   9  -8   1   31.90    6.60
   9  -8   1   29.70    5.50
  -9  -8  -1   21.60    4.40
  -9  -8  -1   28.80    4.80
  -9  -8  -1   20.20    4.40
   8   8   1  112.69   13.80
  -8   8  -1  111.69   10.20
   8   8   1  102.39   11.80
  -8   8  -1   90.69    9.70
  -8   8  -1  111.99   11.30
   8   8   1  103.79   14.60
   8   8   1  109.39   11.00
  -8   8  -1  101.99    7.90
  -8  -8  -1  107.59   12.90
   8  -8   1  117.99    9.80
  -8  -8  -1  116.89   13.10
  -8  -8  -1  108.39    7.60
   8  -8   1   94.79    8.20
   8  -8   1  121.19    9.10
  -8  -8  -1   93.49    7.30
  -8  -8  -1   92.59   10.90
  -8  -8  -1  105.89    8.00
   8  -8   1   99.79    8.70
  -8  -8  -1   97.39    7.00
  -7   8  -1   93.49    8.70
   7   8   1   94.89   12.60
  -7   8  -1  107.69   10.20
  -7   8  -1  103.39    7.50
   7   8   1   92.29   10.20
   7   8   1   93.99   10.80
   7   8   1   89.09   12.70
  -7   8  -1   87.79    9.00
  -7  -8  -1  111.59   14.30
  -7  -8  -1  107.29   11.80
  -7  -8  -1   86.99    6.20
   7  -8   1   91.79    7.90
   7  -8   1  100.69    8.90
   7  -8   1   87.59    7.70
  -7  -8  -1  102.19    7.50
  -7  -8  -1   95.59    7.80
  -7  -8  -1   91.29   10.10
  -7  -8  -1   93.39    6.70
  -7  -8  -1  109.89   12.80
   7  -8   1   96.99    8.40
   6   8   1   89.49    9.50
   6   8   1   72.99    9.20
   6   8   1   69.49   11.00
  -6   8  -1   72.59    8.70
  -6   8  -1   83.49    8.40
   6   8   1   88.19    9.90
  -6   8  -1   72.89    7.10
  -6   8  -1   69.29    8.30
  -6   8  -1   77.79    8.50
  -6  -8  -1   90.39   10.30
  -6  -8  -1   80.59   10.60
   6  -8   1   66.89    7.60
   6  -8   1   82.09    7.50
  -6  -8  -1   79.69    7.10
   6  -8   1   67.89    7.50
  -6  -8  -1   73.69    9.80
  -6  -8  -1   84.59    9.80
  -6  -8  -1   77.89    7.10
   6  -8   1   97.09    9.40
  -6  -8  -1   76.99   10.20
   6  -8   1   83.39    7.40
  -6  -8  -1   87.79    5.40
  -6  -8  -1   85.79    9.40
  -6  -8  -1   75.39    6.20
   5   8   1   38.50    9.10
   5   8   1   28.50    5.80
  -5   8  -1   31.30    5.70
  -5   8  -1   29.10    4.70
   5   8   1   33.30    7.10
  -5   8  -1   31.50    5.70
   5   8   1   21.10    6.30
  -5   8  -1   27.80    5.70
  -5   8  -1   30.10    4.30
  -5  -8  -1   48.30    7.80
  -5  -8  -1   32.40    8.40
  -5  -8  -1   27.90    5.00
  -5  -8  -1   28.20    6.10
   5  -8   1   34.10    5.20
  -5  -8  -1   19.90    6.00
  -5  -8  -1   28.50    7.20
  -5  -8  -1   26.30    4.00
   5  -8   1   38.20    5.50
   5  -8   1   22.50    4.30
  -5  -8  -1   28.30    8.10
   5  -8   1   35.60    5.10
   5  -8   1   27.60    5.30
   4   8   1  216.88    8.40
   4   8   1  250.27   16.00
   4   8   1  242.48   14.10
  -4   8  -1  262.77   14.00
  -4   8  -1  238.08   11.80
   4   8   1  281.07   12.80
  -4   8  -1  271.07   12.40
  -4   8  -1  269.07   12.90
  -4   8  -1  266.67   11.00
   4   8   1  247.78   13.40
   4   8   1  270.07   13.30
  -4   8  -1  258.27    8.90
   4   8   1  295.37   10.70
  -4   8  -1  254.27   12.30
   4  -8   1  252.37   11.70
  -4  -8  -1  289.37   16.10
   4  -8   1  263.27   11.30
   4  -8   1  282.77   11.20
  -4  -8  -1  267.57   10.40
  -4  -8  -1  283.67   14.40
  -4  -8  -1  274.67   13.20
  -4  -8  -1  249.88   11.90
   4  -8   1  252.57   11.50
  -4  -8  -1  256.57   11.50
  -4  -8  -1  262.67   11.70
  -4  -8  -1  237.38   13.90
  -4  -8  -1  265.87   16.40
   3   8   1   47.30    7.10
   3   8   1   42.40    6.10
  -3   8  -1   47.50    6.00
  -3   8  -1   35.00    5.70
  -3   8  -1   40.60    7.00
  -3   8  -1   44.80    5.40
   3   8   1   37.60    5.00
   3   8   1   47.40    6.70
  -3   8  -1   48.10    6.00
   3   8   1   47.60    4.80
   3   8   1   49.99    8.40
   3   8   1   41.60    4.90
   3   8   1   60.79    7.80
  -3   8  -1   46.00    6.10
  -3  -8  -1   52.79    7.50
  -3  -8  -1   41.10    6.60
  -3  -8  -1   45.80    5.50
   3  -8   1   36.00    5.10
   3  -8   1   47.10    5.90
   3  -8   1   43.60    5.60
  -3  -8  -1   39.20    4.50
  -3  -8  -1   42.60    4.90
   3  -8   1   42.30    5.00
  -3  -8  -1   57.79    7.50
  -3  -8  -1   38.90    8.20
  -3  -8  -1   43.20    5.80
  -3  -8  -1   45.50    6.60
   2   8   1   -1.50    4.30
  -2   8  -1    3.10    4.10
  -2   8  -1   11.20    3.80
   2   8   1    2.40    2.80
   2   8   1   -1.50    4.10
   2   8   1    0.90    3.80
   2   8   1    2.20    5.30
   2   8   1    3.40    3.30
  -2   8  -1    6.90    4.70
   2   8   1    2.00    4.20
  -2   8  -1   -0.30    3.20
  -2   8  -1   -7.40    3.10
  -2   8  -1   -6.00    3.90
   2   8   1   -0.60    2.70
   2  -8   1    2.80    2.80
  -2  -8  -1   -4.50    4.40
  -2  -8  -1    5.00    2.80
  -2  -8  -1    8.30    5.00
   2  -8   1   -5.60    2.70
  -2  -8  -1   -0.80    2.20
  -2  -8  -1    0.90    3.60
  -2  -8  -1    3.10    3.10
  -2  -8  -1   -0.70    5.30
   2  -8   1   -0.60    3.40
  -2  -8  -1  -13.20    6.30
   2  -8   1   -2.40    2.70
   1   8   1    4.20    3.00
   1   8   1   -3.90    4.40
  -1   8  -1    1.00    3.40
   1   8   1   -7.50    5.00
  -1   8  -1   -3.00    3.20
   1   8   1    6.30    4.40
   1   8   1    3.20    3.60
  -1   8  -1    4.80    4.70
  -1   8  -1   -0.10    3.30
   1   8   1   -2.60    3.70
   1   8   1    1.70    3.50
  -1   8  -1    6.90    3.80
   1   8   1    3.30    2.90
  -1   8  -1    5.50    4.20
   1  -8   1    1.80    3.40
   1  -8   1    0.60    3.00
  -1  -8  -1    6.40    5.10
   1  -8   1    1.30    2.50
  -1  -8  -1   -2.60    5.30
  -1  -8  -1   -1.30    2.50
  -1  -8  -1    5.40    3.90
  -1  -8  -1  -12.20    6.60
   1  -8   1    2.60    2.80
  -1  -8  -1    0.10    2.40
  -1  -8  -1    3.20    3.00
   0   8  -1   -3.50    3.50
   0   8   1   -3.80    4.00
   0   8   1   -1.30    4.20
   0   8  -1    0.60    3.60
   0   8  -1    4.30    4.20
   0   8   1    1.10    4.80
   0   8  -1    4.10    5.00
   0   8  -1   -1.10    3.20
   0   8   1   -1.20    3.10
   0   8  -1   -2.00    2.90
   0   8   1   -6.00    3.50
   0   8  -1    3.10    4.20
   0   8   1    8.20    3.60
   0   8  -1    1.70    3.40
   0   8   1    4.80    3.30
   0  -8  -1    6.10    3.80
   0  -8  -1    0.40    2.70
   0  -8  -1    2.70    2.40
   0  -8   1    1.50    2.80
   0  -8  -1   -3.90    2.80
   0  -8   1    1.80    3.40
   0  -8   1    0.40    4.20
   0  -8   1    5.70    3.10
   0  -8   1   -1.60    2.50
   1   8  -1   -2.60    4.30
   1   8  -1    0.40    4.90
   1   8  -1    4.90    3.90
  -1   8   1    8.80    4.60
  -1   8   1    6.70    4.60
   1   8  -1    4.80    3.20
   1   8  -1    4.30    4.00
  -1   8   1    2.40    3.80
   1   8  -1    2.40    3.80
  -1   8   1   -1.00    4.10
   1   8  -1   -3.70    3.40
  -1   8   1    5.70    3.30
  -1   8   1    0.60    3.10
  -1  -8   1    3.30    2.40
  -1  -8   1   -0.40    2.50
  -1  -8   1   -1.20    4.50
   1  -8  -1    3.60    2.70
   1  -8  -1    1.60    2.60
   1  -8  -1    5.00    3.10
  -1  -8   1    3.00    3.40
  -1  -8   1   -3.30    6.00
  -1  -8   1    6.80    3.90
   1  -8  -1    3.60    3.30
   2   8  -1   -0.70    2.80
  -2   8   1   -4.70    3.30
  -2   8   1    0.10    4.00
   2   8  -1    0.50    4.40
   2   8  -1    1.10    2.70
  -2   8   1    4.40    4.30
  -2   8   1   -1.00    4.00
   2   8  -1    2.40    3.30
  -2   8   1   -0.10    3.40
  -2   8   1   -5.00    3.10
   2   8  -1    9.40    4.30
   2   8  -1   -2.70    3.10
   2   8  -1    5.40    4.00
   2   8  -1   -8.30    5.10
   2  -8  -1    3.00    2.50
   2  -8  -1   -1.20    2.90
  -2  -8   1   -2.10    2.30
  -2  -8   1    0.40    2.60
   2  -8  -1   -1.80    3.10
  -2  -8   1    5.50    3.90
   2  -8  -1   -0.10    2.80
  -2  -8   1   11.70    5.10
  -2  -8   1  -10.30    5.00
  -2  -8   1    2.90    3.00
  -2  -8   1    8.10    6.60
   3   8  -1   56.99    7.90
   3   8  -1   47.20    6.40
  -3   8   1   46.00    5.70
   3   8  -1   51.49    5.40
  -3   8   1   45.90    6.20
  -3   8   1   55.49    7.00
   3   8  -1   41.90    4.90
  -3   8   1   49.40    6.20
   3   8  -1   43.80    4.90
  -3   8   1   39.50    5.40
   3   8  -1   61.09    8.60
  -3   8   1   36.50    6.40
   3   8  -1   50.29    7.40
  -3  -8   1   53.39    8.70
  -3  -8   1   37.90    4.80
  -3  -8   1   51.69    7.20
   3  -8  -1   40.80    5.30
  -3  -8   1   43.50    5.80
   3  -8  -1   53.29    6.00
   3  -8  -1   47.60    5.80
  -3  -8   1   41.60    6.80
  -3  -8   1   55.59    6.00
  -3  -8   1   45.20    7.10
  -3  -8   1   43.50    4.80
  -3  -8   1   54.49    8.60
   3  -8  -1   50.29    5.20
   4   8  -1   -1.80    2.60
   4   8  -1    4.20    5.00
  -4   8   1    7.90    3.90
   4   8  -1    8.10    3.40
  -4   8   1    0.60    3.90
   4   8  -1    6.10    6.50
  -4   8   1    2.70    4.20
   4   8  -1    3.90    5.30
  -4   8   1    7.20    4.80
  -4   8   1    2.10    2.70
   4   8  -1   -1.40    4.30
  -4   8   1    6.00    3.80
  -4   8   1    6.90    4.90
  -4  -8   1    1.00    4.80
   4  -8  -1    1.30    3.30
  -4  -8   1    6.20    5.70
  -4  -8   1   10.80    7.70
   4  -8  -1    7.80    3.50
   4  -8  -1    2.20    3.40
   4  -8  -1   -4.90    4.70
  -4  -8   1    7.40    4.30
  -4  -8   1    5.00    5.90
   4  -8  -1    2.10    3.10
  -4  -8   1    2.90    2.60
  -4  -8   1    3.30    5.90
  -4  -8   1    0.60    3.20
   5   8  -1    5.50    5.00
  -5   8   1    5.70    4.30
   5   8  -1    3.00    6.70
   5   8  -1    3.40    4.60
  -5   8   1    1.80    3.60
  -5   8   1    3.80    5.00
  -5   8   1   -2.60    3.40
   5   8  -1   10.10    5.50
  -5   8   1   -4.60    3.70
  -5  -8   1    0.00    3.10
  -5  -8   1   -2.60    5.50
  -5  -8   1   -1.00    4.90
   5  -8  -1   -0.60    3.60
  -5  -8   1   -3.50    4.70
  -5  -8   1   -6.40    5.90
  -5  -8   1   -0.10    2.60
   5  -8  -1    0.70    3.30
  -5  -8   1   -3.70    6.60
   5  -8  -1    4.80    3.40
   5  -8  -1    0.00    3.10
   6   8  -1   -2.80    4.90
   6   8  -1   -1.40    5.90
  -6   8   1    0.70    5.10
   6   8  -1    0.30    7.00
   6   8  -1    1.20    4.60
  -6   8   1    1.80    3.90
  -6   8   1   -4.10    4.50
  -6   8   1   -4.90    3.70
  -6   8   1    3.00    5.50
  -6  -8   1    2.90    7.20
   6  -8  -1    6.40    3.70
  -6  -8   1    2.40    3.20
   6  -8  -1    0.90    3.40
  -6  -8   1    2.10    5.50
  -6  -8   1   -1.50    2.70
  -6  -8   1    1.60    2.70
  -6  -8   1    1.30    7.60
   6  -8  -1   -1.20    3.70
  -6  -8   1    1.40    3.40
  -6  -8   1   -9.50    6.50
  -6  -8   1   -2.10    6.00
  -6  -8   1    6.80    7.20
   6  -8  -1   -3.30    3.30
  -7   8   1   29.10    5.00
  -7   8   1   26.10    5.70
   7   8  -1   32.30    8.70
   7   8  -1   31.30   10.30
  -7   8   1   26.90    6.10
   7   8  -1   28.00    6.30
  -7   8   1   28.30    5.80
   7   8  -1   31.00    7.30
  -7  -8   1   32.10    7.90
   7  -8  -1   34.30    5.70
  -7  -8   1   30.30    5.10
  -7  -8   1   30.20    9.90
  -7  -8   1   34.60    6.70
   7  -8  -1   29.70    5.20
  -7  -8   1   35.90    4.20
   7  -8  -1   27.80    5.00
  -7  -8   1   26.50    9.00
  -7  -8   1   29.30    8.60
  -7  -8   1   45.50    5.80
  -7  -8   1   37.80    4.20
   7  -8  -1   30.10    5.40
   8   8  -1    1.90    5.30
  -8   8   1    5.00    4.30
  -8   8   1   20.60    6.40
   8   8  -1    1.30    5.90
  -8   8   1    9.50    5.20
   8   8  -1   -5.70    7.40
   8   8  -1    5.50    9.80
  -8   8   1   -0.60    5.60
  -8  -8   1   -1.60    6.00
  -8  -8   1   -7.00    8.70
   8  -8  -1   -1.20    3.90
  -8  -8   1    1.30    2.90
   8  -8  -1    6.40    4.50
  -8  -8   1    1.20    3.30
  -8  -8   1    1.10    3.70
   8  -8  -1   -0.30    4.60
  -8  -8   1    1.20    3.10
   8  -8  -1    3.60    3.90
  -8  -8   1    5.80    7.60
   9   8  -1   19.20   12.30
   9   8  -1    2.40    8.50
  -9   8   1    6.70    6.30
  -9   8   1    1.00    4.30
  -9   8   1   14.90    6.30
   9   8  -1   -4.40    6.30
  -9   8   1    3.60    6.70
  -9  -8   1   10.50    3.90
  -9  -8   1   -7.70    6.50
   9  -8  -1  -10.50    3.80
   9  -8  -1    2.40    4.20
  -9  -8   1   -2.70    3.20
   9  -8  -1   -1.00    5.10
  -9  -8   1    2.20    3.50
  -9  -8   1   -2.70    2.90
  -9  -8   1    2.00   11.10
 -10   8   1   22.40    6.80
  10   8  -1   41.90   11.80
 -10   8   1   17.60    5.00
  10   8  -1   21.00   12.40
 -10   8   1   18.30    7.90
 -10  -8   1   18.00    3.70
  10  -8  -1   25.80    6.80
 -10  -8   1   25.50    5.60
  10  -8  -1   15.50    5.10
  10  -8  -1   20.10    5.60
 -10  -8   1   17.80    4.90
 -10  -8   1   22.00    4.80
 -10  -8   1   22.60    4.50
 -10  -8   1   27.00    7.70
 -11   8   1   78.19    8.80
 -11   8   1   71.09   11.00
  11   8  -1   94.79   14.70
 -11   8   1   85.79   10.90
  11   8  -1   87.99   15.90
  11   8  -1   65.79   15.60
  11  -8  -1   64.39    8.50
 -11  -8   1   63.19    9.00
 -11  -8   1   73.49    7.20
 -11  -8   1   55.99    7.00
  11  -8  -1   61.19    8.80
 -11  -8   1   63.29    6.40
 -11  -8   1   60.69    7.40
 -11  -8   1   72.29    8.50
  11  -8  -1   75.19    8.60
 -12   8   1  107.09   13.30
 -12   8   1  144.59   14.80
  12   8  -1  130.89   17.90
  12   8  -1  158.18   19.50
  12   8  -1  131.89   20.40
 -12  -8   1  120.89   11.10
  12  -8  -1  140.59   12.50
 -12  -8   1  136.39    9.00
 -12  -8   1  127.79    8.40
 -12  -8   1  150.28   11.30
  12  -8  -1  152.48   10.40
  12  -8  -1  133.59   14.10
 -10   9  -1   -1.00    7.60
  10   9   1  -10.80    8.00
  10   9   1    1.30   14.20
  10   9   1  -11.40   11.40
 -10   9  -1   16.40    9.20
 -10   9  -1   10.10    8.00
 -10  -9  -1   -0.10    4.80
  10  -9   1    0.10    5.60
 -10  -9  -1    4.00    5.00
  10  -9   1   11.30    5.50
 -10  -9  -1    1.90    5.10
  10  -9   1   21.90    7.00
 -10  -9  -1   -0.20    4.30
 -10  -9  -1   17.80    4.90
   9   9   1   16.00    7.50
   9   9   1   19.70   10.80
  -9   9  -1   32.30    8.10
   9   9   1    0.20    7.70
   9   9   1   35.50   13.30
  -9   9  -1   21.00    7.40
  -9  -9  -1   22.40    4.60
   9  -9   1   13.40    6.40
  -9  -9  -1   12.40    5.00
  -9  -9  -1   20.20    5.10
  -9  -9  -1   24.30    5.30
   9  -9   1   16.20    5.80
  -9  -9  -1   16.00    4.70
   9  -9   1   13.60    6.00
   8   9   1  -13.60   11.30
  -8   9  -1   -3.20    5.90
  -8   9  -1    2.30    6.40
   8   9   1    7.60    6.80
   8   9   1    1.60    6.50
  -8   9  -1   -0.80    6.30
  -8   9  -1   -6.00    4.50
   8   9   1    4.40    8.50
   8  -9   1    3.50    5.40
  -8  -9  -1    2.80    4.20
  -8  -9  -1    2.70    3.80
  -8  -9  -1    7.90    4.40
   8  -9   1    2.30    6.00
  -8  -9  -1    5.10    3.70
  -8  -9  -1   11.40   10.20
   8  -9   1    7.70    4.90
   8  -9   1    2.60    4.80
   7   9   1   -0.80    8.00
   7   9   1    9.50   10.00
   7   9   1   14.50    6.60
  -7   9  -1    2.70    5.90
  -7   9  -1   -1.70    5.40
   7   9   1    3.80    6.80
  -7   9  -1   -1.40    4.40
  -7   9  -1   -4.10    6.00
  -7  -9  -1    7.80    4.40
  -7  -9  -1   -3.60    3.80
   7  -9   1    4.10    5.30
   7  -9   1    2.00    4.90
  -7  -9  -1    6.90    8.40
   7  -9   1    2.90    4.30
  -7  -9  -1    7.30    3.90
   7  -9   1   -0.30    4.30
  -6   9  -1   -1.40    4.30
  -6   9  -1   -3.80    4.20
  -6   9  -1    2.80    5.30
   6   9   1   -1.10    7.20
  -6   9  -1   -4.30    5.10
   6   9   1    5.80    5.90
   6   9   1    5.80    7.50
  -6   9  -1   -1.30    6.10
   6   9   1    6.00    9.10
  -6  -9  -1   -6.50    9.20
  -6  -9  -1    7.80    7.00
   6  -9   1   -3.20    3.80
   6  -9   1   -0.20    4.20
  -6  -9  -1   -6.50    3.60
  -6  -9  -1    0.40    3.80
   6  -9   1    2.90    5.10
  -6  -9  -1   -1.90    3.40
   6  -9   1    0.20    4.90
  -5   9  -1   30.60    4.20
  -5   9  -1   13.30    5.60
   5   9   1   25.70    7.00
   5   9   1   14.30    7.00
  -5   9  -1   10.90    5.70
  -5   9  -1   26.90    7.20
  -5   9  -1   23.80    3.40
   5   9   1   21.50    6.20
  -5   9  -1   21.70    5.00
   5   9   1   19.80    9.20
  -5  -9  -1   26.00   10.20
   5  -9   1   21.60    5.10
  -5  -9  -1   20.90    9.90
   5  -9   1   23.90    5.00
   5  -9   1   19.50    4.90
  -5  -9  -1   16.00    4.50
  -5  -9  -1   20.60    4.30
  -5  -9  -1   12.70    5.80
   5  -9   1   23.80    5.70
  -4   9  -1  313.07   14.70
   4   9   1  315.27   19.70
  -4   9  -1  321.67   12.90
  -4   9  -1  352.06   15.80
  -4   9  -1  329.47   14.70
   4   9   1  331.77   11.10
   4   9   1  334.17   16.20
   4   9   1  350.26   13.30
  -4   9  -1  335.57   17.40
   4   9   1  322.07   17.80
   4   9   1  315.87   15.80
   4  -9   1  336.97   14.60
   4  -9   1  353.96   13.70
  -4  -9  -1  348.27   19.90
  -4  -9  -1  331.07   17.60
  -4  -9  -1  328.37   14.20
   4  -9   1  347.87   13.70
  -4  -9  -1  366.66   17.80
  -4  -9  -1  314.27   12.40
  -4  -9  -1  340.47   16.10
   4  -9   1  326.27   13.90
  -4  -9  -1  331.37   14.30
  -3   9  -1  146.39   10.30
  -3   9  -1  168.38   12.60
   3   9   1  159.38    7.80
   3   9   1  130.29   14.90
   3   9   1  145.19   11.50
   3   9   1  145.39    9.40
   3   9   1  161.48    7.90
  -3   9  -1  155.88   10.20
  -3   9  -1  149.19   11.10
   3   9   1  162.78   11.30
   3   9   1  153.68   13.10
  -3   9  -1  139.49    9.20
   3   9   1  146.79   10.70
  -3  -9  -1  136.09   15.90
  -3  -9  -1  134.09   12.60
   3  -9   1  141.49    9.30
   3  -9   1  141.69    9.20
  -3  -9  -1  144.79    8.40
   3  -9   1  162.18   10.10
  -3  -9  -1  150.88    9.80
  -3  -9  -1  161.58   12.80
  -3  -9  -1  149.29    7.50
   3  -9   1  159.38    9.20
  -3  -9  -1  144.09    9.70
  -2   9  -1   42.00    6.00
   2   9   1   69.09    7.90
   2   9   1   51.39    6.60
   2   9   1   52.59    6.30
  -2   9  -1   50.69    8.00
   2   9   1   49.99    7.40
   2   9   1   52.19    9.00
   2   9   1   45.20    5.00
  -2   9  -1   36.20    6.70
   2   9   1   50.59    9.00
  -2   9  -1   48.00    7.30
  -2   9  -1   41.10    6.50
  -2   9  -1   46.20    6.20
   2   9   1   44.70    6.80
  -2  -9  -1   39.40    7.50
  -2  -9  -1   64.49   11.00
  -2  -9  -1   50.39    8.00
   2  -9   1   53.99    6.50
  -2  -9  -1   61.79   10.00
  -2  -9  -1   53.99    6.40
   2  -9   1   35.90    5.30
  -2  -9  -1   51.39    6.70
  -2  -9  -1   43.50    5.60
   2  -9   1   38.80    5.90
   2  -9   1   55.69    7.30
  -2  -9  -1   47.00    5.70
   1   9   1   -2.80    3.60
  -1   9  -1    2.40    4.30
  -1   9  -1   -1.10    5.30
   1   9   1    3.40    4.40
   1   9   1    0.60    6.70
   1   9   1   -4.60    5.50
  -1   9  -1   -4.80    3.70
  -1   9  -1    1.70    4.20
  -1   9  -1    9.30    5.30
  -1   9  -1   -0.40    5.60
   1   9   1   -0.60    5.00
   1   9   1    1.30    4.60
  -1   9  -1   -3.90    4.60
  -1  -9  -1   14.60    6.40
  -1  -9  -1    4.00    8.90
   1  -9   1    7.80    4.60
   1  -9   1   -1.40    3.10
  -1  -9  -1   -5.40    2.80
  -1  -9  -1    1.00    3.10
  -1  -9  -1   -0.80    4.10
  -1  -9  -1   -1.10    3.40
  -1  -9  -1   -0.20    6.40
   1  -9   1    0.30    3.20
   1  -9   1    3.30    3.80
   0   9  -1   71.89    7.20
   0   9  -1   51.69    5.80
   0   9  -1   50.79    8.00
   0   9  -1   50.79    6.60
   0   9   1   53.29    7.80
   0   9  -1   49.90    6.60
   0   9   1   51.29    5.70
   0   9   1   49.70    7.90
   0   9  -1   56.19    8.50
   0   9   1   55.79    6.90
   0   9   1   54.99    7.00
   0   9   1   44.00    5.50
   0   9  -1   37.60    7.70
   0   9   1   42.00    7.40
   0  -9  -1   45.10    5.40
   0  -9  -1   41.50    5.40
   0  -9   1   48.50    7.40
   0  -9   1   52.49    6.20
   0  -9  -1   51.69    6.90
   0  -9   1   56.79    6.30
   0  -9   1   51.29    6.00
   0  -9  -1   63.59    7.00
   0  -9   1   47.00    6.10
   0  -9   1   73.29   11.20
   1   9  -1   19.20    6.50
   1   9  -1   18.80    5.20
   1   9  -1   13.60    5.20
  -1   9   1   15.30    5.30
  -1   9   1   15.40    5.60
  -1   9   1   20.80    4.80
  -1   9   1   15.00    6.00
   1   9  -1   20.20    4.50
  -1   9   1   19.30    5.20
  -1   9   1    9.90    4.40
   1   9  -1   15.60    6.80
   1   9  -1   20.10    4.50
  -1   9   1   -2.20    5.20
   1   9  -1   18.80    5.00
   1   9  -1   19.50    6.50
  -1  -9   1   12.40    3.70
   1  -9  -1   20.10    4.50
   1  -9  -1   15.70    4.10
   1  -9  -1   12.90    4.00
  -1  -9   1   29.90    9.20
  -1  -9   1   19.70    5.10
  -1  -9   1   16.00    6.00
  -1  -9   1   17.50    4.90
   1  -9  -1   11.20    4.60
  -1  -9   1   16.80    3.90
  -2   9   1   -0.90    5.40
  -2   9   1    7.20    4.80
  -2   9   1    7.10    4.70
   2   9  -1   -5.20    3.50
   2   9  -1   -1.00    4.90
   2   9  -1    8.70    5.00
   2   9  -1    8.40    4.40
   2   9  -1    2.30    3.70
  -2   9   1    2.20    5.10
   2   9  -1   -4.00    6.30
  -2   9   1    0.90    4.30
  -2   9   1    3.50    5.50
   2   9  -1    5.50    5.60
  -2  -9   1   -1.10    2.90
   2  -9  -1    6.20    3.70
  -2  -9   1   -7.80    7.70
   2  -9  -1   -1.80    3.40
   2  -9  -1   -0.10    3.60
  -2  -9   1    0.60    4.70
  -2  -9   1   -0.80    6.10
   2  -9  -1    1.60    3.30
  -2  -9   1    2.50    3.30
  -2  -9   1    0.20    3.50
  -3   9   1    4.30    4.70
   3   9  -1   -2.00    5.00
   3   9  -1    5.30    3.50
  -3   9   1    2.80    5.20
  -3   9   1    1.30    4.10
   3   9  -1    1.40    5.50
   3   9  -1   -1.80    3.60
   3   9  -1    7.70    4.40
  -3   9   1   -5.60    5.40
   3   9  -1   -2.20    7.20
  -3   9   1   -4.80    4.60
   3   9  -1   -1.20    5.40
   3  -9  -1   -3.80    3.40
  -3  -9   1    0.00    4.90
  -3  -9   1  -11.40    7.90
   3  -9  -1   -1.90    4.00
   3  -9  -1   -1.60    3.40
  -3  -9   1    2.40    3.10
  -3  -9   1    2.90    6.60
  -3  -9   1    2.20    6.40
   3  -9  -1   -0.90    3.30
  -3  -9   1    0.40    2.90
  -3  -9   1    6.40    3.50
   4   9  -1    4.10    4.40
  -4   9   1   -2.10    4.50
   4   9  -1    0.30    8.10
   4   9  -1   15.30    6.20
   4   9  -1   -7.30    5.90
  -4   9   1   -0.90    4.60
  -4   9   1    2.00    5.70
   4   9  -1   -0.30    3.50
  -4   9   1    3.80    4.50
  -4   9   1   -1.10    5.90
   4   9  -1   -5.30    5.70
  -4  -9   1    0.90    3.00
   4  -9  -1    3.00    4.20
  -4  -9   1   -1.00    5.30
  -4  -9   1   12.10    6.90
   4  -9  -1    0.70    4.10
  -4  -9   1    4.80    8.60
   4  -9  -1    1.00    3.50
   4  -9  -1    1.10    3.80
  -4  -9   1    2.60    7.20
  -4  -9   1    8.20    7.20
  -4  -9   1   -1.80    3.40
   5   9  -1    8.10    5.80
  -5   9   1    4.10    4.80
  -5   9   1    1.60    4.60
   5   9  -1    1.20    6.90
  -5   9   1    3.80    5.10
   5   9  -1    9.60    9.40
  -5   9   1    2.30    6.10
  -5   9   1    1.90    3.60
   5   9  -1   11.90    6.40
   5  -9  -1    0.30    4.20
  -5  -9   1    9.00    6.20
   5  -9  -1    4.40    4.20
  -5  -9   1    2.70    4.10
   5  -9  -1   -0.70    3.50
   5  -9  -1    3.30    4.20
  -5  -9   1    2.10    6.80
  -5  -9   1    4.10    8.70
  -5  -9   1    2.30    3.20
   6   9  -1   25.80   10.10
  -6   9   1   40.10    7.10
   6   9  -1   51.29   10.70
   6   9  -1   36.20    9.30
  -6   9   1   40.60    7.30
   6   9  -1   52.39    7.90
  -6   9   1   47.50    6.40
  -6  -9   1   48.10    6.50
  -6  -9   1   32.60   10.40
   6  -9  -1   54.89    6.40
   6  -9  -1   36.60    7.40
  -6  -9   1   54.69   11.10
  -6  -9   1   49.99    6.80
   6  -9  -1   38.00    6.10
  -6  -9   1   44.20    5.70
   6  -9  -1   46.00    6.40
  -7   9   1   25.80    7.20
  -7   9   1   32.80    7.20
   7   9  -1   23.10    7.60
  -7   9   1   26.70    5.90
  -7   9   1   39.90    6.50
   7   9  -1   14.70   10.50
   7   9  -1   27.90    9.80
   7  -9  -1   32.50    5.90
   7  -9  -1   37.50    6.70
   7  -9  -1   29.90    6.40
  -7  -9   1   35.00    4.40
   7  -9  -1   32.40    6.00
  -7  -9   1   26.40   10.60
  -7  -9   1    7.60    7.80
  -7  -9   1   33.10    5.30
  -7  -9   1   35.30    5.80
   8   9  -1   14.40    7.20
  -8   9   1   22.70    7.30
   8   9  -1    0.40   11.70
  -8   9   1   17.10    6.80
  -8   9   1    8.40    5.40
   8   9  -1   17.70    9.60
   8   9  -1    5.00    7.00
  -8   9   1    9.10    6.20
   8  -9  -1   10.20    5.50
  -8  -9   1   33.80   10.40
  -8  -9   1    7.80    3.80
   8  -9  -1    6.60    5.70
  -8  -9   1   10.90    4.50
  -8  -9   1    3.50    4.50
  -8  -9   1    9.80    4.30
  -8  -9   1    7.60    3.50
   8  -9  -1    5.50    5.90
   8  -9  -1   20.30    5.90
  -9   9   1   16.70    5.70
   9   9  -1   22.50   13.60
  -9   9   1   22.40    9.20
  -9   9   1   25.80    8.10
   9   9  -1   31.50    9.40
   9   9  -1   27.80   10.80
  -9   9   1   26.90    7.70
   9   9  -1   27.30    7.80
  -9  -9   1   28.80    5.40
   9  -9  -1   24.10    6.30
  -9  -9   1   26.10    6.00
  -9  -9   1   17.10    4.00
  -9  -9   1   20.20    4.60
   9  -9  -1   23.30    6.80
   9  -9  -1   26.30    6.30
  10   9  -1   24.40   11.90
  10   9  -1    8.10   15.80
  10   9  -1   23.90    9.80
 -10   9   1   12.10    6.00
 -10   9   1   20.90    8.70
 -10   9   1   19.30    9.30
 -10   9   1   28.10    8.20
  10  -9  -1   26.10    7.30
  10  -9  -1   17.60    6.30
 -10  -9   1   29.60    6.30
 -10  -9   1   18.20    4.00
 -10  -9   1   18.00    6.50
 -10  -9   1   13.40    4.70
  10  -9  -1   20.00    5.80
 -10  -9   1   21.60    5.10
 -10  -9   1   19.50    5.30
   8  10   1   18.20    9.70
  -8  10  -1   -0.30    7.70
   8  10   1    5.20    8.00
   8  10   1   15.80   14.10
   8  10   1    8.40   10.90
  -8  10  -1    1.70    5.10
  -8  10  -1    9.60    9.30
  -8 -10  -1   -4.10    5.00
  -8 -10  -1   -0.30    4.50
   8 -10   1    2.30    6.40
  -8 -10  -1   -0.60    5.20
   8 -10   1  -13.30    5.30
   8 -10   1    3.00    5.60
  -7  10  -1   17.30    7.30
  -7  10  -1    3.80    5.20
   7  10   1   14.40    8.70
  -7  10  -1   -3.50    6.30
  -7  10  -1    3.30    4.30
   7  10   1    6.60   12.50
  -7  10  -1    0.40    8.10
   7  10   1    3.90    7.70
  -7  10  -1   -4.60    6.50
   7  10   1  -17.50    8.90
   7 -10   1    5.20    6.70
   7 -10   1   14.00    6.10
  -7 -10  -1   -2.70    6.30
   7 -10   1    2.20    5.20
  -7 -10  -1    6.20    5.00
   7 -10   1   -3.40    5.00
  -7 -10  -1   -0.80    4.30
  -6  10  -1    2.30    7.10
  -6  10  -1    3.60    5.10
  -6  10  -1   -8.00    6.30
  -6  10  -1   -6.00    6.30
   6  10   1   -8.60    7.50
   6  10   1    0.40    8.20
   6  10   1    1.60    6.90
  -6  10  -1   -0.20    3.60
   6  10   1    1.70   12.50
  -6  10  -1    0.20    4.70
  -6 -10  -1    0.30    7.50
   6 -10   1    1.10    5.20
   6 -10   1    2.40    6.10
  -6 -10  -1    3.50    5.80
   6 -10   1    5.70    5.70
  -6 -10  -1    1.60    3.90
   6 -10   1    9.90    5.40
  -5  10  -1    3.50    6.10
  -5  10  -1  -11.00    4.80
   5  10   1   -2.40    7.20
   5  10   1   12.70    7.40
  -5  10  -1    0.90    7.40
   5  10   1   -3.20    7.10
   5  10   1   -8.80    9.60
  -5  10  -1   -0.40    5.80
   5 -10   1   -1.60    4.70
   5 -10   1    5.00    4.80
   5 -10   1   -2.00    6.20
  -5 -10  -1    2.80    4.10
   5 -10   1    0.80    5.40
  -5 -10  -1    9.00    7.30
  -4  10  -1   47.90    8.90
   4  10   1   21.60    7.70
   4  10   1   21.30    6.10
   4  10   1   34.30    5.00
  -4  10  -1   25.20    6.70
   4  10   1   40.30   10.90
  -4  10  -1   33.90    5.90
   4  10   1   57.59   12.10
   4  10   1   30.20    8.50
   4 -10   1   36.60    7.60
  -4 -10  -1   26.10   12.50
   4 -10   1   37.10    6.40
  -4 -10  -1   42.20    7.40
   4 -10   1   42.50    6.40
   4 -10   1   46.90    7.10
  -4 -10  -1   34.30    8.00
  -4 -10  -1   33.40    5.50
   3  10   1    2.40    6.50
   3  10   1   15.30    9.70
  -3  10  -1    1.80    4.80
   3  10   1   19.10    7.60
  -3  10  -1   12.20    5.50
   3  10   1   12.10    4.70
   3  10   1    9.20    5.70
   3  10   1    9.10    6.80
   3  10   1    4.00    4.00
   3 -10   1    5.60    8.60
  -3 -10  -1    8.50    4.20
  -3 -10  -1    6.20    5.60
  -3 -10  -1   21.40   12.30
  -3 -10  -1   22.10    6.20
   3 -10   1   13.90    5.60
  -3 -10  -1    6.80    3.80
   3 -10   1   15.10    4.60
   2  10   1  109.29   10.50
   2  10   1  100.69   10.80
   2  10   1  107.89   12.50
   2  10   1  108.39    8.50
  -2  10  -1   94.29   12.20
   2  10   1  104.29    8.60
  -2  10  -1   95.19   10.00
   2  10   1  122.09   15.50
  -2  10  -1  115.89   12.40
  -2  10  -1  115.29   10.00
  -2  10  -1  104.19   12.10
  -2 -10  -1  110.79   11.80
  -2 -10  -1  112.69   15.70
   2 -10   1  112.99   10.00
  -2 -10  -1   89.99    8.40
  -2 -10  -1   94.79    7.60
  -2 -10  -1   96.49    9.70
   2 -10   1  104.89    9.20
   2 -10   1  117.19    9.00
  -1  10  -1   -9.20    6.50
  -1  10  -1    3.20    4.70
   1  10   1   -1.00    4.80
   1  10   1  -12.20    5.40
   1  10   1    8.70    7.70
  -1  10  -1   11.90    6.60
   1  10   1   11.10    6.50
   1  10   1    4.50    5.30
   1  10   1    2.80   10.90
  -1  10  -1   -1.40    5.20
  -1  10  -1    1.20    7.50
   1  10   1    1.30    5.20
  -1 -10  -1    0.70    4.90
   1 -10   1    3.30    7.70
   1 -10   1   -3.00    4.10
  -1 -10  -1    0.10    3.60
  -1 -10  -1   10.80    4.20
   1 -10   1    0.90    3.90
  -1 -10  -1    8.00    5.30
   1 -10   1    8.50    5.60
  -1 -10  -1   -8.80   10.20
   0  10  -1    7.40   11.30
   0  10   1    5.60    8.70
   0  10   1    6.50    7.40
   0  10   1   11.10    5.50
   0  10  -1   -6.10    5.80
   0  10   1    9.40    6.90
   0  10  -1    0.80    5.30
   0  10  -1   -3.90    6.10
   0  10  -1    2.00    4.80
   0  10   1   -1.50    4.60
   0  10  -1   13.00    7.90
   0  10   1    9.10    5.80
   0  10   1    1.30    6.00
   0 -10   1    8.20   10.10
   0 -10  -1   12.40   11.30
   0 -10   1    3.30    3.80
   0 -10  -1    0.30    3.90
   0 -10  -1    8.10    4.30
   0 -10  -1   -2.10    5.00
   0 -10   1   12.20    5.60
   0 -10   1    5.30    4.10
   0 -10  -1    6.80    6.20
   0 -10   1    2.80    6.10
  -1  10   1    9.30    8.60
  -1  10   1   25.60    6.50
   1  10  -1   19.40    9.10
   1  10  -1   21.30    5.20
   1  10  -1   17.10    6.80
   1  10  -1   25.70    6.90
  -1  10   1    8.80    6.40
  -1  10   1   15.40    5.20
  -1  10   1   16.10    6.90
   1  10  -1   23.30    5.40
  -1  10   1    8.00    7.20
   1  10  -1   41.20   15.40
  -1 -10   1   27.60    8.00
  -1 -10   1   14.60    4.40
   1 -10  -1   17.00    4.80
   1 -10  -1   19.30    4.90
   1 -10  -1   23.50    9.10
   1 -10  -1   13.50    5.20
  -1 -10   1   18.40    5.90
  -1 -10   1   16.80    4.70
  -1 -10   1   15.80    6.10
  -1 -10   1   11.50   10.30
   2  10  -1   43.90    7.30
  -2  10   1   46.80    7.30
  -2  10   1   44.80    8.80
   2  10  -1   46.50   10.60
   2  10  -1   45.00    8.80
   2  10  -1   45.90    6.20
   2  10  -1   42.70   14.60
   2  10  -1   47.60    6.30
   2  10  -1   46.00    7.00
  -2  10   1   48.10    7.10
  -2 -10   1   45.20    9.90
  -2 -10   1   55.39   12.40
  -2 -10   1   44.20    5.80
  -2 -10   1   59.79    7.80
  -2 -10   1   35.60    7.60
   2 -10  -1   47.30    6.40
  -2 -10   1   47.20    5.60
   2 -10  -1   56.19    6.90
   2 -10  -1   54.29    6.40
   3  10  -1    6.10    9.40
   3  10  -1    3.70    4.50
  -3  10   1    9.20    5.40
   3  10  -1   29.50    7.70
  -3  10   1    9.00    5.50
   3  10  -1    6.30    7.50
   3  10  -1   16.80    4.80
   3  10  -1   21.00    8.70
  -3  10   1   15.30    7.40
   3  10  -1    5.70    5.60
   3 -10  -1   11.60    4.70
   3 -10  -1   15.80    5.40
   3 -10  -1    9.10    6.00
  -3 -10   1   24.00    7.30
  -3 -10   1   10.30   10.60
  -3 -10   1   16.30    4.40
  -3 -10   1   16.20    6.10
   4  10  -1    5.30    7.20
   4  10  -1    8.40    7.30
   4  10  -1   12.40    9.80
   4  10  -1   -6.90    7.70
   4  10  -1    6.50    5.40
  -4  10   1   -4.00    5.20
   4  10  -1    2.90    4.40
  -4  10   1   -4.70   10.10
   4  10  -1   -2.70    7.10
  -4  10   1   -9.60    5.00
   4 -10  -1    6.50    4.70
  -4 -10   1    7.10    7.10
   4 -10  -1    3.70    4.80
   4 -10  -1   -3.40    5.00
  -4 -10   1    3.30   11.90
  -4 -10   1    1.80    3.50
   4 -10  -1   -1.20    5.10
  -5  10   1   -8.00    7.00
   5  10  -1    6.40    7.40
  -5  10   1   -0.10    6.10
   5  10  -1    4.90    6.90
  -5  10   1   -2.00    5.40
  -5  10   1    7.70    6.30
   5  10  -1   -0.30   10.50
   5  10  -1   -2.40    8.10
   5 -10  -1   -4.50    5.30
  -5 -10   1    9.20   10.90
  -5 -10   1    0.40    3.60
   5 -10  -1    4.80    4.60
  -5 -10   1    6.80    7.70
   5 -10  -1   -5.80    4.50
   5 -10  -1    0.30    4.90
  -6  10   1   15.50    7.00
  -6  10   1   15.30    5.30
   6  10  -1   21.70    7.60
  -6  10   1   -1.80    5.60
  -6  10   1    8.40    6.50
  -6  10   1   18.00    8.10
   6  10  -1    0.30    7.60
   6  10  -1   17.50    9.30
   6 -10  -1   11.00    5.40
   6 -10  -1    6.00    5.20
   6 -10  -1    8.70    6.00
  -6 -10   1    9.20    5.50
  -6 -10   1   23.90    8.50
  -6 -10   1   -0.30    3.80
   6 -10  -1   17.70    6.40
   7  10  -1    9.50    8.40
  -7  10   1    9.50    6.40
   7  10  -1   27.70    8.50
   7  10  -1   11.40   13.40
  -7  10   1   11.00    7.00
   7  10  -1  -16.50    9.60
  -7  10   1  -15.80    7.50
  -7  10   1    4.00    5.80
  -7  10   1    4.90    7.10
   7 -10  -1    4.00    5.50
  -7 -10   1    8.40    4.00
   7 -10  -1   18.00    6.20
   7 -10  -1   11.80    6.10
  -7 -10   1    5.50    6.50
   7 -10  -1   11.30    6.30
  -7 -10   1   12.30    5.20
  -8  10   1    3.30    7.40
  -8  10   1   24.90   12.60
   8  10  -1    7.60    7.90
   8  10  -1   23.50   13.70
  -8  10   1    2.20    7.20
  -8  10   1    2.80    6.00
   8  10  -1  -14.80   10.30
   8  10  -1   -2.10    8.50
  -8 -10   1    1.60    5.20
   8 -10  -1    2.10    5.80
   8 -10  -1    9.00    6.80
  -8 -10   1   16.40    4.40
  -8 -10   1   11.90    5.60
   8 -10  -1    5.70    6.00
   6  11   1   26.40   15.10
   6  11   1   24.30   10.70
  -6  11  -1   16.00    6.30
  -6  11  -1   11.60    9.90
   6  11   1   35.10   10.20
  -6  11  -1   30.70    8.50
  -6 -11  -1   29.10    7.20
  -6 -11  -1   22.80    5.80
  -6 -11  -1   25.40    7.50
   6 -11   1   17.70    6.70
   6 -11   1    9.20    6.60
  -6 -11  -1   27.40   10.30
   6 -11   1   12.80    7.00
  -5  11  -1   -0.80    9.40
  -5  11  -1    3.30    7.30
  -5  11  -1   -0.10    6.00
   5  11   1   -4.80   12.70
   5  11   1    7.50    8.60
   5  11   1    8.10    9.90
   5 -11   1   10.30    6.60
  -5 -11  -1   13.90    8.70
  -5 -11  -1    2.10    4.90
   5 -11   1    4.40    5.60
  -5 -11  -1   -1.30    5.60
   5 -11   1   10.00    8.00
   5 -11   1    7.70    6.50
   4  11   1   -7.20    5.60
  -4  11  -1  -11.00    5.50
  -4  11  -1    0.60    7.20
   4  11   1   -9.40    8.70
  -4  11  -1  -14.90    8.80
   4  11   1   11.50   11.80
   4  11   1  -16.20    7.60
   4 -11   1    6.70    5.90
   4 -11   1   -3.30    5.20
   4 -11   1   -2.80    6.90
  -4 -11  -1  -11.90    5.40
   4 -11   1   -2.70    5.60
  -4 -11  -1   -1.00    4.60
  -4 -11  -1   14.60    8.10
  -3  11  -1   11.80    8.90
   3  11   1   -3.40    5.00
   3  11   1   11.70    9.40
   3  11   1   -2.70    7.00
   3  11   1    3.10   11.40
  -3  11  -1    3.40    6.00
  -3  11  -1    8.30    6.70
   3  11   1    1.10    7.90
   3  11   1   -5.40    7.70
   3 -11   1    3.00    6.00
  -3 -11  -1    0.30    4.80
  -3 -11  -1   17.10    8.00
   3 -11   1   10.40    7.00
  -3 -11  -1   -1.40    4.20
   3 -11   1    6.30    5.30
  -3 -11  -1   -6.30    5.90
   3 -11   1   12.50    5.90
  -2  11  -1  -10.60    8.30
  -2  11  -1    1.00    8.60
   2  11   1   -7.10    8.70
   2  11   1   -9.70    7.30
   2  11   1   -8.60   10.40
   2  11   1    2.80    5.50
   2  11   1   -7.40    7.60
  -2  11  -1    7.50    6.50
  -2  11  -1    5.80    8.20
  -2 -11  -1    0.80    4.70
  -2 -11  -1    4.10    4.90
  -2 -11  -1   11.10    7.30
   2 -11   1    3.90    5.40
  -2 -11  -1   13.20    6.10
   2 -11   1   10.60    5.80
   2 -11   1   10.10    6.80
  -1  11  -1    1.90    7.90
   1  11   1   13.10    5.70
   1  11   1    3.90    7.20
  -1  11  -1    1.30    9.00
   1  11   1   25.40   10.10
  -1  11  -1    5.80    5.80
   1  11   1    6.70    6.80
   1  11   1   -2.90   10.20
   1 -11   1    2.70    5.00
  -1 -11  -1    7.00    5.40
   1 -11   1    7.60    5.40
  -1 -11  -1   12.80    6.00
  -1 -11  -1   10.90    6.80
   1 -11   1    8.00    6.70
  -1 -11  -1    6.60    4.90
   1 -11   1   26.30   14.50
   1 -11   1   -1.20    4.90
   0  11   1   87.59   13.20
   0  11   1   82.39    8.60
   0  11   1   67.59   10.80
   0  11   1   74.59    9.60
   0  11  -1   47.60    9.70
   0  11  -1   79.79   10.10
   0  11   1   74.49   11.50
   0  11  -1   79.09   12.40
   0  11  -1   66.29   11.50
   0 -11   1  109.09   16.00
   0 -11  -1   72.29    9.50
   0 -11  -1   73.59    8.30
   0 -11   1   80.79    9.20
   0 -11   1   72.99    9.20
   0 -11  -1   56.79    7.50
   0 -11   1   84.39   10.60
   0 -11  -1  100.99   10.70
   0 -11   1   83.29    9.30
   1  11  -1   11.20    5.70
   1  11  -1    2.70   10.00
  -1  11   1   11.20    6.10
  -1  11   1   13.50    7.50
   1  11  -1   19.40    7.60
  -1  11   1    4.50    8.30
   1  11  -1    9.90    9.40
   1  11  -1   11.10    8.10
  -1  11   1   -1.80    6.20
  -1 -11   1   -4.10   13.20
  -1 -11   1    6.70    7.20
   1 -11  -1   10.00    6.30
  -1 -11   1   12.90    5.90
   1 -11  -1    1.50    5.40
  -1 -11   1    8.60    4.60
   1 -11  -1    6.70    5.10
   1 -11  -1    2.60    5.30
  -2  11   1    6.90    9.40
  -2  11   1    9.50    6.60
   2  11  -1   -0.60   11.00
  -2  11   1   10.50    8.10
   2  11  -1   -2.30    8.40
  -2  11   1    5.20    6.50
   2  11  -1    6.40    7.60
   2  11  -1    1.40    8.30
   2  11  -1   12.90    7.30
  -2 -11   1   15.80    7.80
   2 -11  -1   15.80    6.40
  -2 -11   1    7.60    5.10
  -2 -11   1    9.20    5.80
   2 -11  -1    3.60    5.20
   2 -11  -1   13.50    5.90
  -2 -11   1   35.10   17.10
   2 -11  -1   13.60    5.80
  -2 -11   1   12.50    5.00
   3  11  -1   11.60    9.10
  -3  11   1   12.50    8.30
   3  11  -1   11.80    8.10
   3  11  -1   10.60    5.60
  -3  11   1    9.70    6.90
   3  11  -1   23.70    7.50
   3  11  -1    9.50    8.10
   3  11  -1   11.90   11.40
  -3  11   1   13.70    6.70
   3 -11  -1    7.10    5.60
   3 -11  -1   19.10    6.40
  -3 -11   1   14.00    4.70
  -3 -11   1   10.80    7.90
   3 -11  -1    9.50    5.80
   3 -11  -1   14.40    6.60
  -3 -11   1   10.60    6.00
  -4  11   1    5.90    6.70
   4  11  -1    6.60    9.10
   4  11  -1   14.20   12.40
   4  11  -1   24.90    9.40
  -4  11   1   12.80    7.20
   4  11  -1    9.60    5.90
   4  11  -1    5.60    8.10
  -4  11   1   -6.90    8.40
   4  11  -1   19.10    7.10
  -4 -11   1    7.70    4.70
   4 -11  -1   10.10    6.50
   4 -11  -1   17.40    5.80
  -4 -11   1   15.70    6.00
   4 -11  -1    3.20    6.70
   4 -11  -1   21.70    6.40
  -4 -11   1   -3.60    8.70
  -5  11   1   -0.30    6.40
   5  11  -1   10.00    8.70
  -5  11   1   -1.80    7.10
   5  11  -1    2.70   12.40
   5  11  -1   -8.40    8.80
   5  11  -1   -5.70    9.70
  -5  11   1   11.00    9.40
   5 -11  -1    6.50    6.00
  -5 -11   1   -7.00    9.10
   5 -11  -1    9.70    6.60
  -5 -11   1   -3.60    4.70
  -5 -11   1   -4.60    5.40
   5 -11  -1   -6.10    6.00
   5 -11  -1   -2.30    6.60
  -6  11   1   -0.50    6.70
   6  11  -1   10.20   10.30
  -6  11   1   19.70    9.70
   6  11  -1   16.40   11.00
  -6  11   1   20.00    8.20
   6  11  -1    0.80    8.40
   6  11  -1    9.10   15.10
  -6 -11   1   15.50   11.00
   6 -11  -1    8.60    7.60
  -6 -11   1   -3.10    5.90
  -6 -11   1    5.70    4.90
   6 -11  -1    3.40    6.60
  -6 -11   1   -0.50    6.20
   6 -11  -1    1.90    6.10
   6 -11  -1    4.10    6.90
 -16   0  -2    8.30    5.20
  16   0   2   -3.40    5.50
 -16   0  -2   -1.90    7.80
  16   0   2   -3.50    6.70
 -16   0  -2  -12.50    5.50
 -16   0  -2    2.00    6.00
  16   0   2    6.50    6.00
  16   0   2    6.30   11.70
  16   0   2    5.70    4.60
 -15   0  -2    1.90    4.50
 -15   0  -2    8.50    5.50
  15   0   2   -1.60    4.90
 -15   0  -2   13.10   10.80
 -15   0  -2    6.80    6.70
 -15   0  -2    5.30    6.00
 -15   0  -2    5.70    5.20
  15   0   2    1.60    4.10
  15   0   2    3.30    9.30
  15   0   2    0.30    3.90
  15   0   2    1.40    5.90
 -15   0  -2    9.00    6.30
 -14   0  -2    9.80    6.80
  14   0   2   17.60    5.00
 -14   0  -2   17.80    5.50
  14   0   2   26.40    4.40
 -14   0  -2   21.10    6.00
  14   0   2   24.20   14.30
  14   0   2   21.50    4.20
 -14   0  -2   28.90    5.90
  14   0   2   22.30    5.80
 -14   0  -2   19.60    4.40
 -14   0  -2   15.60    9.30
 -14   0  -2   10.10    4.90
 -13   0  -2   36.90    4.80
 -13   0  -2   38.20    5.90
  13   0   2   38.90    5.10
 -13   0  -2   29.40    5.00
 -13   0  -2   39.60    5.90
  13   0   2   44.30    6.40
  13   0   2   39.10    5.20
 -13   0  -2   16.50    8.90
 -13   0  -2   41.90    9.20
 -13   0  -2   32.20    5.60
 -13   0  -2   57.59    6.90
  13   0   2   41.30    5.20
  13   0   2   24.50    6.50
 -12   0  -2  239.68   15.30
 -12   0  -2  194.18   10.10
  12   0   2  225.08    9.70
 -12   0  -2  223.38   15.30
  12   0   2  207.58   12.90
 -12   0  -2  199.58    9.90
  12   0   2  202.38   10.10
 -12   0  -2  193.48    8.40
  12   0   2  214.98    8.10
  12   0   2  201.18    8.20
 -12   0  -2  204.68    9.70
 -12   0  -2  210.28    9.40
 -11   0  -2  116.19   11.60
  11   0   2  128.19    7.60
 -11   0  -2  112.99    7.30
  11   0   2  113.89    7.00
 -11   0  -2  118.79    7.20
  11   0   2  112.09    9.50
 -11   0  -2  111.09    6.00
 -11   0  -2  108.09    7.30
  11   0   2  104.39    7.30
 -11   0  -2  125.69   11.30
  11   0   2  127.79    5.50
 -11   0  -2  122.39    6.80
  11   0   2  115.59    5.80
  10   0   2   31.00    4.20
  10   0   2   39.80    3.80
 -10   0  -2   40.30    4.20
 -10   0  -2   36.10    4.60
  10   0   2   45.80    4.70
 -10   0  -2   38.70    4.90
 -10   0  -2   30.10    6.30
  10   0   2   39.40    3.30
  10   0   2   26.90    4.90
 -10   0  -2   38.20    3.80
 -10   0  -2   41.50    6.40
  10   0   2   47.90    5.00
  -9   0  -2    2.70    4.20
  -9   0  -2    5.20    2.40
   9   0   2    5.10    1.40
  -9   0  -2    1.90    1.90
   9   0   2    3.80    2.50
   9   0   2    4.80    2.10
  -9   0  -2    5.30    1.80
  -9   0  -2    1.10    2.30
   9   0   2    4.30    1.60
   9   0   2   -1.30    2.80
  -9   0  -2    5.40    2.10
  -9   0  -2    4.90    4.60
  -8   0  -2   70.99    7.40
   8   0   2   63.79    5.50
  -8   0  -2   72.49    4.50
  -8   0  -2   68.39    4.60
   8   0   2   64.79    4.30
   8   0   2   70.49    4.50
   8   0   2   66.39    3.20
  -8   0  -2   69.19    4.60
  -8   0  -2   68.89    4.20
  -8   0  -2   54.79    6.80
   8   0   2   64.09    4.50
   8   0   2   64.79    3.50
  -8   0  -2   64.99    3.70
   7   0   2  262.37    7.30
   7   0   2  270.17    8.50
   7   0   2  264.67    7.80
  -7   0  -2  275.37   11.30
   7   0   2  270.37    9.20
  -7   0  -2  263.77    8.50
  -7   0  -2  270.17    7.90
  -7   0  -2  267.37   11.90
  -7   0  -2  269.47    8.60
   7   0   2  255.27    9.90
  -7   0  -2  267.67    9.00
   7   0   2  264.87   10.30
  -7   0  -2  276.17    8.40
  -6   0  -2  149.19    4.90
  -6   0  -2  145.79    5.30
   6   0   2  154.28    5.80
   6   0   2  147.29    5.40
   6   0   2  149.88    6.90
   6   0   2  149.39    5.90
  -6   0  -2  140.69    5.70
  -6   0  -2  140.99    7.70
   6   0   2  144.79    4.50
  -6   0  -2  144.59    5.50
  -6   0  -2  151.28    5.60
  -6   0  -2  149.39    7.70
   6   0   2  146.49    5.00
  -5   0  -2  133.39    6.70
  -5   0  -2  111.89    4.40
  -5   0  -2  121.89    4.10
   5   0   2  123.59    3.80
  -5   0  -2  132.29    6.60
   5   0   2  124.39    5.80
   5   0   2  127.69    4.80
  -5   0  -2  118.79    4.40
  -5   0  -2  121.69    4.80
   5   0   2  124.99    5.00
  -5   0  -2  123.89    4.60
   5   0   2  128.09    4.20
   5   0   2  128.79    4.60
  -4   0  -2  127.79    3.90
   4   0   2  128.69    3.90
  -4   0  -2  132.69    6.20
   4   0   2  134.09    4.60
  -4   0  -2  135.09    4.40
   4   0   2  126.19    3.60
  -4   0  -2  125.99    4.20
  -4   0  -2  128.79    6.10
   4   0   2  129.79    4.30
   4   0   2  131.89    5.40
  -4   0  -2  132.69    4.60
  -3   0  -2   96.29    3.20
  -3   0  -2  100.69    2.80
  -3   0  -2   98.29    3.20
   3   0   2   93.49    4.00
  -3   0  -2   94.29    4.50
   3   0   2   90.39    3.30
   3   0   2   95.39    3.00
   3   0   2   95.29    2.70
  -3   0  -2   97.49    3.50
  -3   0  -2   93.49    4.60
   3   0   2   96.69    3.20
   2   0   2  465.35   11.00
   2   0   2  499.35   10.70
  -2   0  -2  470.75   10.30
   2   0   2  440.76   11.50
   2   0   2  468.65   10.30
  -2   0  -2  465.65   11.00
  -2   0  -2  477.35   10.70
   2   0   2  474.85   10.20
  -2   0  -2  465.95   10.90
  -2   0  -2  481.45   10.20
   2   0   2  470.25   10.80
   2   0   2  445.46   10.70
  -2   0  -2  478.85   10.80
  -2   0   2  348.57    8.10
   2   0  -2  349.57    8.10
   2   0  -2  341.67    8.50
   2   0  -2  349.17    9.20
  -2   0   2  350.36    9.10
   2   0  -2  351.26    8.00
  -2   0   2  338.67    8.10
  -2   0   2  360.96    8.60
   2   0  -2  354.36    7.80
   2   0  -2  343.27    8.90
  -3   0   2  460.35   10.70
   3   0  -2  440.66   12.30
   3   0  -2  451.85   12.00
   3   0  -2  465.05   10.00
  -3   0   2  458.25   12.20
   3   0  -2  448.06   10.50
  -3   0   2  462.75   11.20
   3   0  -2  451.95   10.60
  -3   0   2  447.76   10.60
  -3   0   2  442.26   11.10
   3   0  -2  435.56   11.10
   3   0  -2  486.45   10.60
  -4   0   2  181.88    7.00
  -4   0   2  179.98    5.70
  -4   0   2  180.98    5.10
  -4   0   2  169.88    5.70
   4   0  -2  175.18    5.00
   4   0  -2  177.48    5.60
  -4   0   2  175.08    6.40
   4   0  -2  189.28    5.30
  -4   0   2  180.58    5.60
   4   0  -2  177.98    6.90
   4   0  -2  171.48    4.90
   5   0  -2 1554.54   36.40
   5   0  -2 1563.34   33.90
   5   0  -2 1490.15   33.40
  -5   0   2 1516.65   35.80
  -5   0   2 1492.15   34.30
   5   0  -2 1499.65   33.50
  -5   0   2 1506.85   34.40
   5   0  -2 1482.25   36.80
  -5   0   2 1518.35   36.40
  -5   0   2 1519.45   33.60
   5   0  -2 1505.05   32.60
  -5   0   2 1504.05   33.60
   5   0  -2 1546.85   34.40
  -6   0   2  106.99    4.80
   6   0  -2  110.79    6.70
  -6   0   2  121.79    6.80
   6   0  -2  104.69    4.00
   6   0  -2   99.49    3.30
  -6   0   2  112.39    6.10
   6   0  -2  103.19    6.20
   6   0  -2   99.39    4.50
   6   0  -2  106.39    4.70
  -6   0   2  101.99    4.80
  -6   0   2  102.19    4.10
  -6   0   2  110.79    4.30
   7   0  -2  259.17   10.80
  -7   0   2  258.57   10.20
   7   0  -2  244.28   11.10
  -7   0   2  250.67   10.80
  -7   0   2  255.77    7.80
   7   0  -2  255.87    7.40
  -7   0   2  262.47    8.60
   7   0  -2  240.88    8.30
  -7   0   2  252.67    7.80
   7   0  -2  240.78    6.70
   7   0  -2  246.28    8.10
  -7   0   2  253.17    8.60
   8   0  -2  132.19    6.30
   8   0  -2  128.99    8.50
  -8   0   2  134.89    6.40
  -8   0   2  127.69    6.00
  -8   0   2  129.09    8.60
  -8   0   2  135.29    5.60
   8   0  -2  133.39    4.50
   8   0  -2  132.19    9.10
  -8   0   2  125.69    5.30
   8   0  -2  138.39    5.90
  -8   0   2  136.19    8.00
  -9   0   2 2248.08   54.29
   9   0  -2 2341.87   53.99
   9   0  -2 2408.16   59.59
  -9   0   2 2343.37   53.39
   9   0  -2 2405.86   58.39
   9   0  -2 2391.16   52.69
  -9   0   2 2382.86   53.29
  -9   0   2 2416.96   58.69
   9   0  -2 2349.86   51.69
   9   0  -2 2388.06   53.89
  -9   0   2 2413.06   57.39
  -9   0   2 2356.36   54.49
  10   0  -2  587.64   16.60
 -10   0   2  590.14   17.30
 -10   0   2  578.94   16.10
  10   0  -2  536.15   20.30
  10   0  -2  578.34   16.80
  10   0  -2  581.74   15.30
  10   0  -2  574.04   21.50
 -10   0   2  557.54   17.10
 -10   0   2  601.04   21.30
 -10   0   2  560.04   19.30
 -10   0   2  581.74   16.10
 -11   0   2    1.70    3.40
 -11   0   2   12.10    5.40
  11   0  -2   10.00    3.10
 -11   0   2    3.60    2.40
 -11   0   2    3.70    2.70
  11   0  -2   13.50    5.70
  11   0  -2    7.50    2.20
  11   0  -2    8.60    3.20
  11   0  -2    1.80    2.20
 -11   0   2   12.80    5.20
  11   0  -2   14.70    5.20
 -11   0   2    2.40    2.80
  12   0  -2    6.40    4.00
  12   0  -2    7.40    2.90
 -12   0   2   -2.30    6.00
 -12   0   2    4.20    3.20
  12   0  -2    7.30    3.50
  12   0  -2    7.80    6.10
 -12   0   2    4.40    3.80
 -12   0   2    7.10    2.90
  12   0  -2    3.40    6.00
 -12   0   2   12.70    3.80
  12   0  -2   -1.70    3.30
  12   0  -2    3.60    2.40
 -13   0   2   88.19    7.70
 -13   0   2   73.19    6.60
 -13   0   2   92.69    9.10
  13   0  -2   81.89    6.20
  13   0  -2   74.09   11.10
  13   0  -2   66.09    7.10
 -13   0   2   89.89   12.00
 -13   0   2   93.19    7.50
  13   0  -2   85.09    7.80
  13   0  -2   82.49   10.00
  14   0  -2  121.89   16.40
 -14   0   2  146.89   12.40
 -14   0   2  183.68    9.50
 -14   0   2  168.28   12.20
  14   0  -2  175.68    8.80
  14   0  -2  166.78   10.40
 -14   0   2  182.38   10.40
  14   0  -2  170.58   10.40
 -14   0   2  192.98   12.00
 -15   0   2  132.49    9.30
 -15   0   2  126.09   10.80
 -15   0   2  149.29   10.80
  15   0  -2  127.09   10.40
  15   0  -2  130.99   10.30
 -15   0   2  154.38   12.40
  15   0  -2  123.29   14.20
 -15   0   2  122.69   13.20
 -16   0   2   59.99    9.80
 -16   0   2   37.90    7.90
  16   0  -2   41.50    7.20
  16   0  -2   66.49   13.40
 -16   0   2   58.79    8.70
 -16   0   2   53.99    9.30
  16   0  -2   49.30    8.00
 -16   1  -2    2.80    6.10
  16   1   2   10.50    5.00
 -16   1  -2    0.00    5.30
 -16   1  -2   23.00   12.90
 -16   1  -2    5.40    7.60
 -16   1  -2   19.60    7.20
  16   1   2   -5.80    5.80
  16   1   2    1.40    7.30
  16   1   2    3.00    5.90
  16   1   2   16.80   12.40
 -16   1  -2   -4.10    7.90
  16  -1   2   10.00    4.70
 -16  -1  -2   10.10    9.50
  16  -1   2   -6.30    8.50
 -16  -1  -2    8.40    5.00
 -16  -1  -2   12.40    6.10
 -16  -1  -2   14.70    7.20
  16  -1   2   14.30    6.80
 -16  -1  -2   16.70    6.70
  16  -1   2   16.80    6.30
 -15   1  -2   18.60    7.80
 -15   1  -2   40.90    7.20
 -15   1  -2   48.60    6.80
 -15   1  -2   34.60    6.60
  15   1   2   47.80    5.80
 -15   1  -2   50.09    7.40
  15   1   2   47.20    7.90
  15   1   2   43.40   12.60
 -15   1  -2   61.99    8.50
  15   1   2   39.70    5.80
  15   1   2   50.49    6.60
 -15   1  -2   48.10   11.40
  15  -1   2   46.20    5.20
  15  -1   2   49.90    5.90
 -15  -1  -2   46.30    7.00
 -15  -1  -2   53.89    6.40
 -15  -1  -2   38.30    6.70
  15  -1   2   40.40    6.60
 -15  -1  -2   42.30    8.30
 -15  -1  -2   34.20    6.70
 -15  -1  -2   47.50    7.00
  15  -1   2   58.89   10.70
  15  -1   2   55.79    7.60
  14   1   2   -3.30    4.20
 -14   1  -2  -10.00    9.20
  14   1   2    9.60    3.80
  14   1   2   -2.30    5.20
 -14   1  -2    7.90    5.00
 -14   1  -2    3.00    4.90
 -14   1  -2   -4.20    5.30
 -14   1  -2   -0.70    5.00
  14   1   2   -3.30    7.30
 -14   1  -2    2.60    4.00
  14   1   2    0.00    3.70
 -14   1  -2    4.90    4.80
 -14  -1  -2   12.00   10.40
 -14  -1  -2    7.90    5.90
  14  -1   2    0.20    3.40
 -14  -1  -2   -3.80    4.70
 -14  -1  -2   -1.10    3.30
  14  -1   2    4.90    4.50
  14  -1   2    3.80    4.80
 -14  -1  -2   -7.70    4.50
 -14  -1  -2    7.00    4.40
  14  -1   2   -0.70    3.40
  13   1   2    5.70    3.30
 -13   1  -2    7.00    3.70
 -13   1  -2   15.00    9.40
 -13   1  -2    5.80    4.40
 -13   1  -2   -1.90    4.10
 -13   1  -2    3.30    7.90
  13   1   2    6.10    3.30
 -13   1  -2   -3.90    5.70
  13   1   2    3.20    4.50
 -13   1  -2    0.40    4.00
  13   1   2    4.60    6.60
  13  -1   2    7.20    3.00
 -13  -1  -2   10.90    4.20
 -13  -1  -2    3.70    3.00
  13  -1   2    0.20    2.90
 -13  -1  -2   15.20    4.00
  13  -1   2    4.00    3.80
  13  -1   2   -4.50    4.00
  13  -1   2    7.10    5.60
 -13  -1  -2   10.00    9.20
 -13  -1  -2    2.20    3.80
 -13  -1  -2   -0.50    5.10
 -13  -1  -2    4.30    3.50
 -12   1  -2    3.20    3.70
 -12   1  -2    5.40    3.30
 -12   1  -2    6.40    6.60
  12   1   2    3.20    2.60
 -12   1  -2    6.80    4.20
 -12   1  -2    7.30    6.90
  12   1   2    5.30    4.70
 -12   1  -2    1.10    2.60
  12   1   2    6.00    3.30
  12   1   2    5.40    4.10
 -12   1  -2    3.80    3.60
  12   1   2    3.40    2.70
  12  -1   2    2.40    4.20
 -12  -1  -2   -4.50    6.70
  12  -1   2    0.80    3.40
  12  -1   2    4.30    2.40
 -12  -1  -2    5.50    4.20
 -12  -1  -2    5.30    3.30
 -12  -1  -2   -2.90    7.10
 -12  -1  -2    5.70    2.60
 -12  -1  -2    4.80    3.60
 -12  -1  -2    2.00    3.10
  12  -1   2    5.00    3.50
  12  -1   2    7.70    2.70
 -11   1  -2   11.10    3.40
  11   1   2   10.00    2.60
  11   1   2    5.00    3.50
  11   1   2    9.60    2.90
 -11   1  -2    6.00    3.20
 -11   1  -2    5.30    3.70
  11   1   2    4.30    2.50
 -11   1  -2   14.20    5.80
 -11   1  -2    9.80    2.90
  11   1   2   10.20    5.20
 -11   1  -2   -0.90    5.90
 -11  -1  -2    5.50    3.00
  11  -1   2    9.60    3.40
  11  -1   2    6.70    3.40
 -11  -1  -2   10.10    2.60
 -11  -1  -2   10.80    3.70
  11  -1   2    3.40    3.90
  11  -1   2   17.80    3.70
 -11  -1  -2    6.30    2.80
 -11  -1  -2    7.20    5.90
 -11  -1  -2    8.10    3.30
  11  -1   2    8.20    2.30
 -11  -1  -2   15.10    6.30
  11  -1   2    6.60    2.40
 -10   1  -2   29.40    3.80
 -10   1  -2   31.30    6.10
 -10   1  -2   32.40    5.90
  10   1   2   35.60    4.70
 -10   1  -2   25.50    3.50
  10   1   2   26.00    3.30
 -10   1  -2   28.90    3.50
 -10   1  -2   28.00    4.20
  10   1   2   28.10    3.50
  10   1   2   21.60    5.00
  10   1   2   29.80    3.30
 -10   1  -2   25.10    3.80
 -10  -1  -2   29.20    6.20
 -10  -1  -2   30.40    4.30
 -10  -1  -2   30.50    3.90
  10  -1   2   33.00    3.20
  10  -1   2   28.50    3.10
  10  -1   2   32.20    4.10
 -10  -1  -2   22.60    2.90
 -10  -1  -2   28.20    3.50
  10  -1   2   30.80    4.20
 -10  -1  -2   30.90    6.50
 -10  -1  -2   24.40    3.90
  10  -1   2   26.90    3.70
  -9   1  -2   72.79    8.20
  -9   1  -2   70.59    7.40
  -9   1  -2   64.39    4.50
   9   1   2   68.99    5.60
  -9   1  -2   74.39    5.10
   9   1   2   75.99    8.60
   9   1   2   72.29    3.90
   9   1   2   76.39    4.50
   9   1   2   71.09    4.40
  -9   1  -2   72.99    5.40
   9   1   2   72.99    7.40
   9   1   2   64.99    8.10
  -9   1  -2   67.19    5.20
   9  -1   2   76.39    5.00
   9  -1   2   75.09    3.80
  -9  -1  -2   85.59    8.90
  -9  -1  -2   80.19    8.80
  -9  -1  -2   69.49    5.00
   9  -1   2   71.89    5.10
   9  -1   2   65.09    4.40
  -9  -1  -2   74.29    5.70
  -9  -1  -2   72.79    4.60
  -9  -1  -2   80.29    5.10
   9  -1   2   67.19    5.00
  -9  -1  -2   72.19    3.80
   8   1   2   58.19    3.70
  -8   1  -2   52.49    4.50
  -8   1  -2   55.49    6.20
   8   1   2   54.59    6.50
   8   1   2   54.09    4.50
  -8   1  -2   52.99    4.30
   8   1   2   63.09    7.30
  -8   1  -2   48.00    6.10
   8   1   2   61.39    3.70
  -8   1  -2   54.39    4.20
   8   1   2   61.89    3.20
  -8   1  -2   47.10    3.60
   8   1   2   56.19    6.00
  -8  -1  -2   55.89    7.00
   8  -1   2   55.39    3.10
  -8  -1  -2   61.99    4.10
  -8  -1  -2   55.09    7.30
  -8  -1  -2   53.79    3.10
   8  -1   2   54.89    4.20
   8  -1   2   57.29    4.40
   8  -1   2   54.79    3.00
  -8  -1  -2   56.89    4.90
  -8  -1  -2   54.19    3.70
  -8  -1  -2   51.89    4.00
   7   1   2  131.19    8.50
  -7   1  -2  126.89    5.30
  -7   1  -2  133.39    6.00
   7   1   2  129.89    8.50
  -7   1  -2  137.99    6.20
  -7   1  -2  135.19    8.30
  -7   1  -2  134.79    7.70
  -7   1  -2  144.79    5.80
   7   1   2  134.89    5.10
   7   1   2  140.39    5.30
   7   1   2  137.79    4.70
   7   1   2  130.29    6.30
   7   1   2  138.19    7.80
   7  -1   2  141.09    6.10
  -7  -1  -2  130.09    8.70
   7  -1   2  142.09    6.10
  -7  -1  -2  139.89    4.70
   7  -1   2  136.69    4.80
  -7  -1  -2  134.19    6.10
  -7  -1  -2  134.99    5.80
  -7  -1  -2  140.69    5.40
  -7  -1  -2  157.88    9.30
   6   1   2  100.99    3.60
  -6   1  -2   97.19    4.40
   6   1   2   84.99    5.90
   6   1   2   84.39    6.50
   6   1   2   93.69    4.90
  -6   1  -2   95.99    4.20
  -6   1  -2   94.09    4.70
  -6   1  -2   93.19    6.00
  -6   1  -2   95.99    6.40
   6   1   2   92.09    6.90
   6   1   2   99.69    4.60
  -6   1  -2  104.09    4.90
   6   1   2   92.39    4.10
   6   1   2   95.39    3.80
  -6  -1  -2   95.29    4.70
  -6  -1  -2   92.39    4.50
  -6  -1  -2   93.09    3.90
   6  -1   2   94.19    3.70
  -6  -1  -2   94.49    3.40
  -6  -1  -2   94.59    6.70
  -6  -1  -2   96.59    7.00
  -6  -1  -2   98.39    3.70
   6  -1   2   97.49    4.50
  -5   1  -2  118.39    3.60
   5   1   2  122.59    4.00
  -5   1  -2  117.99    6.00
   5   1   2  118.39    3.80
   5   1   2  112.99    5.00
   5   1   2  117.69    6.70
   5   1   2  115.79    6.10
  -5   1  -2  123.49    5.00
  -5   1  -2  109.49    4.30
  -5   1  -2  110.19    6.30
  -5   1  -2  115.89    4.60
   5   1   2  111.59    4.50
  -5   1  -2  125.49    4.90
  -5  -1  -2  107.29    6.50
  -5  -1  -2  113.79    3.60
  -5  -1  -2  112.29    6.60
  -5  -1  -2  113.19    4.00
   5  -1   2  112.99    4.00
  -5  -1  -2  112.59    4.80
   5  -1   2  121.69    4.70
  -5  -1  -2  114.79    4.50
   5  -1   2  117.29    4.80
  -5  -1  -2  113.19    4.00
   4   1   2   62.29    4.80
  -4   1  -2   66.99    3.10
   4   1   2   66.29    2.40
  -4   1  -2   65.99    3.30
  -4   1  -2   62.39    4.30
  -4   1  -2   65.19    2.90
   4   1   2   62.89    3.50
   4   1   2   67.49    4.40
   4   1   2   64.89    3.00
  -4   1  -2   67.19    3.20
   4   1   2   58.59    2.80
  -4   1  -2   63.49    4.10
  -4   1  -2   68.99    2.40
  -4  -1  -2   67.09    2.80
   4  -1   2   64.39    2.20
  -4  -1  -2   61.49    4.60
  -4  -1  -2   64.19    3.00
  -4  -1  -2   62.89    3.40
   4  -1   2   65.09    2.70
  -4  -1  -2   63.79    2.20
  -4  -1  -2   56.99    4.30
   4  -1   2   65.89    3.20
  -4  -1  -2   67.99    2.50
  -4  -1  -2   65.29    3.80
  -4  -1  -2   64.39    3.30
  -3   1  -2   84.09    3.50
   3   1   2   82.59    4.80
  -3   1  -2   90.09    2.90
   3   1   2   89.79    3.50
   3   1   2   95.39    3.90
   3   1   2   91.39    3.30
   3   1   2   78.29    4.40
  -3   1  -2   86.09    3.30
   3   1   2   86.69    3.10
  -3   1  -2   88.29    3.50
   3   1   2   84.39    2.70
   3   1   2   90.49    4.80
  -3   1  -2   93.19    3.30
  -3  -1  -2   93.09    2.60
  -3  -1  -2   84.89    2.70
   3  -1   2   85.89    3.30
   3  -1   2   89.09    2.70
  -3  -1  -2   89.49    3.20
   3  -1   2   90.79    3.10
  -3  -1  -2   87.79    4.90
  -3  -1  -2   90.49    4.70
  -3  -1  -2   88.09    3.20
   3  -1   2   87.29    3.40
  -3  -1  -2   90.59    3.90
  -3  -1  -2   86.69    3.60
  -3  -1  -2   80.49    4.10
  -3  -1  -2   95.09    3.80
  -3  -1  -2   84.79    2.60
   3  -1   2   90.99    3.50
  -2   1  -2  159.98    5.00
   2   1   2  166.48    5.20
   2   1   2  163.28    4.40
  -2   1  -2  170.28    5.20
   2   1   2  169.98    5.90
   2   1   2  169.88    5.00
  -2   1  -2  164.08    4.70
   2   1   2  166.78    5.20
   2   1   2  152.48    6.00
  -2   1  -2  161.28    4.50
  -2   1  -2  169.28    4.90
   2   1   2  162.88    4.80
   2   1   2  166.28    5.90
   2  -1   2  159.58    4.40
   2  -1   2  168.28    5.00
  -2  -1  -2  167.38    4.20
  -2  -1  -2  161.88    5.80
  -2  -1  -2  174.98    5.10
  -2  -1  -2  158.38    6.00
  -2  -1  -2  163.78    4.80
   2  -1   2  165.68    4.60
  -2  -1  -2  170.78    4.80
  -2  -1  -2  171.18    5.20
  -2  -1  -2  168.08    5.20
  -2  -1  -2  174.38    5.90
   2  -1   2  158.48    4.70
   2  -1   2  167.58    5.00
  -2  -1  -2  169.98    4.50
  -1   1  -2  228.98    5.70
  -1   1  -2  225.38    5.70
  -1   1  -2  226.18    5.60
   1   1   2  230.08    5.70
  -1   1  -2  219.38    6.10
  -1   1  -2  221.58    6.00
  -1   1  -2  225.48    5.90
   1   1   2  215.08    6.80
   1   1   2  225.78    5.90
   1   1   2  221.08    5.70
   1   1   2  228.88    6.10
   1   1   2  224.58    6.10
   1   1   2  225.68    6.10
   1  -1   2  223.48    5.70
   1  -1   2  219.08    5.60
   1  -1   2  220.78    6.00
  -1  -1  -2  229.78    5.90
  -1  -1  -2  223.78    5.20
  -1  -1  -2  227.48    5.80
  -1  -1  -2  234.88    6.10
   1  -1   2  219.68    5.90
  -1  -1  -2  232.28    6.80
  -1  -1  -2  226.08    5.70
   1  -1   2  228.08    6.10
  -1  -1  -2  229.08    6.80
  -1  -1  -2  231.68    6.20
  -1  -1  -2  227.58    6.30
  -1  -1  -2  229.58    6.10
   0   1   2  307.57    7.60
   0   1  -2  313.27    7.50
   0   1  -2  327.57    7.20
   0   1  -2  321.47    7.20
   0   1   2  324.47    7.70
   0   1   2  303.57    7.40
   0   1   2  298.87    7.50
   0   1  -2  307.57    7.50
   0   1  -2  308.47    7.50
   0   1  -2  316.57    7.90
   0   1   2  322.57    7.50
   0   1   2  308.37    7.30
   0  -1  -2  311.47    7.40
   0  -1  -2  308.67    7.30
   0  -1   2  318.77    7.50
   0  -1   2  321.67    7.20
   0  -1   2  307.07    7.10
   0  -1  -2  298.07    7.60
   0  -1   2  303.07    7.50
   0  -1   2  298.67    7.80
   0  -1  -2  319.97    7.60
  -1   1   2  499.25   11.70
   1   1  -2  510.55   12.00
  -1   1   2  503.05   11.80
  -1   1   2  507.15   11.80
  -1   1   2  485.95   11.20
  -1   1   2  511.95   11.80
   1   1  -2  510.25   11.60
   1   1  -2  495.95   12.00
   1   1  -2  508.25   11.50
   1   1  -2  510.15   12.30
   1   1  -2  504.95   11.80
  -1  -1   2  519.45   12.10
  -1  -1   2  507.95   11.50
  -1  -1   2  491.45   11.60
  -1  -1   2  509.55   12.00
   1  -1  -2  508.35   11.80
   1  -1  -2  497.35   11.20
  -1  -1   2  523.05   11.50
   1  -1  -2  513.35   11.20
  -1  -1   2  510.25   12.20
   1  -1  -2  482.95   11.80
  -1  -1   2  513.85   11.50
   1  -1  -2  492.65   11.80
  -1  -1   2  520.15   11.70
  -2   1   2   96.89    3.50
  -2   1   2   96.19    3.00
   2   1  -2   98.99    3.00
   2   1  -2   98.19    3.60
   2   1  -2   99.09    3.10
  -2   1   2  100.29    3.40
  -2   1   2   97.49    3.40
   2   1  -2   93.79    4.10
   2   1  -2   99.99    3.70
  -2  -1   2  103.39    4.10
  -2  -1   2  102.49    3.70
  -2  -1   2  102.79    2.90
  -2  -1   2   99.59    3.60
   2  -1  -2  101.59    3.30
  -2  -1   2  102.49    3.50
   2  -1  -2  101.29    3.10
  -2  -1   2   97.49    3.10
   2  -1  -2  100.79    3.40
   2  -1  -2  100.89    3.40
  -2  -1   2  101.29    3.10
   2  -1  -2   95.79    3.50
   3   1  -2    1.90    0.70
   3   1  -2    2.80    1.70
  -3   1   2    3.50    1.00
   3   1  -2    3.00    1.00
  -3   1   2    3.80    1.10
  -3   1   2    3.20    1.00
  -3   1   2    2.40    1.10
   3   1  -2    2.00    0.60
  -3   1   2    1.90    0.70
   3   1  -2    3.60    1.70
   3   1  -2    1.90    0.70
   3   1  -2    2.00    1.10
  -3  -1   2    1.10    1.40
   3  -1  -2    3.30    0.80
  -3  -1   2    1.50    0.60
  -3  -1   2    1.90    0.80
  -3  -1   2    1.00    0.50
  -3  -1   2    1.40    1.30
  -3  -1   2    3.70    1.00
   3  -1  -2    1.60    1.00
  -3  -1   2    4.90    1.20
   3  -1  -2    2.50    1.00
  -3  -1   2    4.90    1.20
  -3  -1   2    2.00    0.40
   3  -1  -2    3.50    0.90
   3  -1  -2    3.60    1.40
   3  -1  -2    2.60    0.80
  -3  -1   2    2.20    0.70
  -4   1   2   76.09    3.40
  -4   1   2   80.09    3.60
  -4   1   2   83.49    3.50
   4   1  -2   81.79    5.10
   4   1  -2   84.89    2.90
   4   1  -2   85.89    3.20
  -4   1   2   85.89    3.50
  -4   1   2   77.89    3.70
   4   1  -2   84.29    3.70
  -4   1   2   83.59    4.30
   4   1  -2   82.19    3.20
   4   1  -2   84.09    2.70
   4   1  -2   83.39    4.30
  -4  -1   2   85.39    2.50
   4  -1  -2   75.79    4.50
   4  -1  -2   82.39    3.20
  -4  -1   2   83.59    3.50
  -4  -1   2   88.89    3.10
   4  -1  -2   83.69    3.80
  -4  -1   2   78.49    4.60
   4  -1  -2   81.39    3.40
  -4  -1   2   81.89    2.60
  -4  -1   2   81.79    2.70
   4  -1  -2   78.19    3.90
  -4  -1   2   89.39    4.90
  -4  -1   2   85.29    3.40
  -4  -1   2   82.69    4.10
  -5   1   2  147.29    5.40
   5   1  -2  148.69    4.80
  -5   1   2  154.38    5.80
   5   1  -2  160.98    5.20
   5   1  -2  145.59    6.40
  -5   1   2  148.69    5.30
   5   1  -2  149.59    4.50
   5   1  -2  144.99    7.30
  -5   1   2  148.39    5.80
   5   1  -2  121.09    6.00
   5   1  -2  146.69    7.50
  -5   1   2  158.18    6.80
  -5   1   2  153.08    5.30
   5  -1  -2  148.39    5.20
   5  -1  -2  150.18    6.30
   5  -1  -2  156.58    5.50
  -5  -1   2  141.39    6.80
  -5  -1   2  152.88    5.50
   5  -1  -2  145.99    4.90
  -5  -1   2  153.18    5.30
  -5  -1   2  153.48    4.50
  -5  -1   2  149.69    7.10
  -5  -1   2  154.68    4.70
  -5  -1   2  152.18    4.20
   5  -1  -2  158.18    7.00
   6   1  -2   82.99    6.40
  -6   1   2  105.79    6.20
  -6   1   2  107.89    4.50
  -6   1   2   99.19    4.50
   6   1  -2   97.39    4.20
  -6   1   2   95.69    5.00
   6   1  -2  103.99    3.70
   6   1  -2   97.99    4.20
  -6   1   2   99.49    5.30
   6   1  -2   99.29    6.90
   6   1  -2  111.19    4.90
  -6   1   2   85.09    4.40
   6   1  -2   93.69    5.60
   6  -1  -2  104.59    4.00
   6  -1  -2   95.29    4.60
  -6  -1   2  101.29    6.30
  -6  -1   2   94.49    4.50
  -6  -1   2   94.79    3.20
   6  -1  -2  101.79    6.40
   6  -1  -2   98.79    4.20
   6  -1  -2   95.99    6.00
   6  -1  -2  104.59    4.90
  -6  -1   2   95.09    4.50
  -6  -1   2   86.99    6.40
  -6  -1   2  100.09    3.70
  -6  -1   2  102.39    4.60
  -6  -1   2   93.69    3.70
   7   1  -2   30.70    3.30
  -7   1   2   43.20    3.20
  -7   1   2   32.40    3.20
   7   1  -2   34.70    4.90
   7   1  -2   24.40    2.90
  -7   1   2   35.50    3.10
  -7   1   2   37.30    4.70
  -7   1   2   33.30    3.90
   7   1  -2   37.00    2.60
   7   1  -2   31.70    4.20
   7   1  -2   28.80    4.50
   7   1  -2   33.20    2.50
  -7   1   2   34.20    4.00
   7  -1  -2   35.90    3.00
  -7  -1   2   29.40    3.20
  -7  -1   2   33.80    2.50
  -7  -1   2   29.70    4.60
   7  -1  -2   38.20    2.60
   7  -1  -2   37.60    3.00
   7  -1  -2   32.20    3.40
  -7  -1   2   33.50    2.60
   7  -1  -2   33.30    4.20
   7  -1  -2   39.20    5.10
  -7  -1   2   27.90    4.30
  -7  -1   2   29.90    3.00
  -8   1   2   49.70    6.50
  -8   1   2   40.90    3.70
  -8   1   2   36.40    4.40
   8   1  -2   39.00    6.60
   8   1  -2   37.00    3.40
   8   1  -2   32.40    5.30
   8   1  -2   43.40    4.00
   8   1  -2   33.30    4.80
  -8   1   2   52.39    5.20
  -8   1   2   37.80    3.40
   8   1  -2   40.40    2.90
  -8   1   2   43.50    3.90
  -8  -1   2   37.30    3.00
  -8  -1   2   39.30    5.50
  -8  -1   2   38.20    3.60
   8  -1  -2   39.30    3.50
  -8  -1   2   39.40    3.90
  -8  -1   2   39.00    2.90
  -8  -1   2   40.80    5.40
   8  -1  -2   35.80    2.80
   8  -1  -2   43.60    5.40
   8  -1  -2   40.20    2.40
   8  -1  -2   45.80    6.10
   8  -1  -2   46.50    4.00
   8  -1  -2   43.40    3.90
   8  -1  -2   37.90    3.10
  -9   1   2   -2.00    3.20
   9   1  -2    0.70    2.00
   9   1  -2   -1.60    1.60
  -9   1   2    1.00    2.10
  -9   1   2   -3.00    2.40
   9   1  -2    2.30    4.50
   9   1  -2   -0.80    2.30
  -9   1   2    3.90    3.80
   9   1  -2    7.00    3.30
   9   1  -2    2.70    2.00
  -9   1   2    2.30    1.90
   9   1  -2    2.50    4.00
  -9   1   2   -0.30    1.80
   9  -1  -2    2.00    3.70
   9  -1  -2    2.70    1.90
   9  -1  -2    2.50    2.10
  -9  -1   2   -2.20    1.60
  -9  -1   2    0.50    2.30
   9  -1  -2    3.00    2.20
  -9  -1   2    2.70    1.60
   9  -1  -2    0.70    1.50
  -9  -1   2    0.90    1.80
  -9  -1   2    1.90    4.20
  -9  -1   2    3.50    4.10
   9  -1  -2    3.90    3.80
  10   1  -2    6.90    5.40
  10   1  -2    7.30    2.70
  10   1  -2    2.60    4.00
  10   1  -2   10.10    2.40
 -10   1   2    7.20    2.60
  10   1  -2    7.90    2.20
 -10   1   2    6.50    3.20
 -10   1   2    6.30    5.00
 -10   1   2   11.50    4.90
 -10   1   2    1.70    2.60
  10   1  -2    5.10    2.80
 -10   1   2    9.60    2.50
  10   1  -2   -0.50    5.00
  10  -1  -2    3.90    4.40
  10  -1  -2    8.50    2.90
 -10  -1   2    9.80    2.10
 -10  -1   2    3.20    2.80
  10  -1  -2    6.60    1.80
  10  -1  -2    4.00    4.40
 -10  -1   2   12.20    5.00
  10  -1  -2    6.20    2.10
 -10  -1   2    6.30    4.90
 -10  -1   2    9.60    2.50
 -10  -1   2    5.40    2.50
  10  -1  -2    7.40    2.90
  11   1  -2   11.30    5.80
  11   1  -2   16.20    2.80
 -11   1   2    7.00    3.10
  11   1  -2   16.30    4.10
 -11   1   2   16.30    4.30
  11   1  -2   10.50    2.60
 -11   1   2   11.10    2.90
  11   1  -2   14.30    5.00
  11   1  -2   12.50    3.20
 -11   1   2    9.00    5.80
  11   1  -2   20.30    6.40
 -11   1   2   14.60    3.60
 -11  -1   2   13.60    5.50
 -11  -1   2    9.50    2.80
 -11  -1   2    8.70    3.50
  11  -1  -2    9.40    2.40
  11  -1  -2   17.10    2.50
 -11  -1   2   13.80    3.20
  11  -1  -2   10.20    3.40
 -11  -1   2   10.40    2.50
  11  -1  -2    9.20    3.10
  11  -1  -2    3.60    5.50
 -11  -1   2   16.40    6.20
  12   1  -2  115.79    6.80
 -12   1   2  111.89   10.90
  12   1  -2  107.09   11.80
 -12   1   2  116.99    7.90
  12   1  -2  104.99   12.30
 -12   1   2  112.29    7.10
  12   1  -2  117.59    5.80
  12   1  -2  123.59    7.50
  12   1  -2  110.99   10.60
 -12   1   2  119.79    8.00
 -12   1   2  130.89   12.60
  12   1  -2  122.99    8.10
 -12  -1   2  108.19    7.50
 -12  -1   2  115.09   12.50
  12  -1  -2  120.99    5.40
  12  -1  -2   97.69    7.80
 -12  -1   2  124.69    6.90
 -12  -1   2  123.49    6.60
 -12  -1   2  118.29    8.00
  12  -1  -2   93.69   11.70
  12  -1  -2  127.39    6.30
 -12  -1   2  140.69    9.20
  12  -1  -2  119.19    7.50
 -13   1   2  114.59    7.90
  13   1  -2  120.99    6.30
 -13   1   2  107.39   14.20
  13   1  -2  119.69    7.30
 -13   1   2  118.69   10.10
  13   1  -2  115.29    8.70
 -13   1   2  106.69    8.40
 -13   1   2   94.79    8.50
  13   1  -2  137.89   15.00
  13   1  -2  129.39    8.20
  13   1  -2  112.19   11.90
  13   1  -2  108.79   13.10
  13  -1  -2  117.29    6.80
  13  -1  -2  118.79    5.70
  13  -1  -2  118.99    7.90
 -13  -1   2  116.29   10.50
 -13  -1   2  114.29    9.10
 -13  -1   2  110.29    7.40
  13  -1  -2  112.19    8.50
 -13  -1   2  109.09    7.00
 -13  -1   2  103.69    8.20
 -13  -1   2  102.99   12.80
 -14   1   2   15.70    6.20
  14   1  -2   16.30    4.70
 -14   1   2   14.10    4.60
  14   1  -2   17.60    7.80
 -14   1   2   19.50    5.60
  14   1  -2   24.20    5.60
 -14   1   2   19.00    6.30
  14   1  -2   17.50    9.10
  14   1  -2   19.10   10.10
  14   1  -2   18.20    4.60
 -14  -1   2    9.90    4.70
  14  -1  -2   19.30    5.10
  14  -1  -2   12.70    7.40
 -14  -1   2   10.50    4.70
  14  -1  -2   21.00    5.20
 -14  -1   2   15.00    4.20
 -14  -1   2    3.30    5.20
  14  -1  -2   11.40    4.10
 -14  -1   2    4.40    6.40
  15   1  -2   -2.20    4.80
 -15   1   2   -6.10    5.80
  15   1  -2   -2.10    5.50
 -15   1   2    9.50    5.40
  15   1  -2   -3.70    7.00
 -15   1   2   -2.50    6.60
 -15   1   2   -2.00    7.00
 -15   1   2    4.50    4.80
 -15  -1   2    7.20    6.30
  15  -1  -2   -4.10    4.90
 -15  -1   2   11.70    4.50
  15  -1  -2   -0.10    6.20
 -15  -1   2   -3.10    5.10
 -15  -1   2   20.80    7.70
  15  -1  -2   -6.60    5.00
 -15  -1   2    3.90    5.30
  16   1  -2  167.88   11.70
 -16   1   2  134.89   15.20
 -16   1   2  136.49   14.70
 -16   1   2  134.59   13.30
 -16   1   2  165.48   12.90
  16   1  -2  152.58   12.80
  16   1  -2  158.88   19.10
  16  -1  -2  154.18   11.60
  16  -1  -2  147.39   16.40
 -16  -1   2  160.28   12.40
 -16  -1   2  157.58   12.20
  16  -1  -2  147.09   12.20
 -16  -1   2  153.78   11.70
  16   2   2   26.20   13.10
 -16   2  -2   11.70    6.40
  16   2   2   11.70    6.70
 -16   2  -2   16.40    7.20
 -16   2  -2   29.80    8.50
 -16   2  -2   16.00    9.10
  16   2   2   15.80    8.40
 -16   2  -2   28.40    9.20
  16   2   2    9.80    5.50
  16  -2   2   21.10    6.90
  16  -2   2   10.10    6.90
 -16  -2  -2   10.90    6.80
  16  -2   2    6.40    4.80
 -16  -2  -2   14.90    4.90
  16  -2   2   31.60   11.50
 -16  -2  -2   10.90    6.60
 -16  -2  -2   19.70    6.80
 -15   2  -2    9.80    5.80
 -15   2  -2   17.10    7.90
  15   2   2    6.00    6.60
 -15   2  -2   -3.00    5.90
  15   2   2    9.00    4.90
 -15   2  -2    4.70    9.90
  15   2   2   -1.80    5.40
 -15   2  -2    9.20    5.70
  15   2   2    4.60    4.80
  15   2   2    3.70    8.60
 -15   2  -2    6.30    5.30
  15  -2   2    2.50    4.20
 -15  -2  -2    0.80    3.80
 -15  -2  -2   13.80    5.50
  15  -2   2   -0.60    3.90
 -15  -2  -2   -3.10    9.60
 -15  -2  -2    3.40    5.10
 -15  -2  -2   15.80    5.60
 -15  -2  -2    5.60    4.80
  15  -2   2    5.90    7.50
  15  -2   2    0.20    5.80
  15  -2   2   -8.00    5.10
  14   2   2   -0.90    5.80
  14   2   2    2.50    4.00
 -14   2  -2    8.50    9.10
 -14   2  -2   -3.60    4.30
  14   2   2    4.50    8.00
 -14   2  -2    1.20    5.50
 -14   2  -2    3.50    5.50
 -14   2  -2   -7.80    6.10
 -14   2  -2    2.20    4.40
  14   2   2   -4.70    4.30
  14   2   2    3.60    3.90
 -14   2  -2    2.20    4.50
  14  -2   2    1.60    4.80
 -14  -2  -2    1.00    3.40
 -14  -2  -2   -0.10    5.30
 -14  -2  -2    7.70    4.60
  14  -2   2   -6.10    4.60
 -14  -2  -2    1.50    4.50
  14  -2   2    6.40    3.40
  14  -2   2    0.00    3.60
 -14  -2  -2    8.80    4.10
 -14  -2  -2   11.00    6.90
  14  -2   2    6.00    7.00
 -13   2  -2   21.90    5.50
  13   2   2   22.50    4.30
 -13   2  -2    3.60    4.90
  13   2   2   22.20    4.20
 -13   2  -2   21.70    8.40
  13   2   2   21.40    7.30
  13   2   2   14.80    5.50
 -13   2  -2   23.50    4.50
 -13   2  -2   23.80    8.10
 -13   2  -2   18.30    5.40
 -13   2  -2   22.00    6.00
 -13   2  -2   10.60    4.40
  13   2   2   26.50    4.20
  13  -2   2   21.50    5.00
 -13  -2  -2   17.30    3.50
 -13  -2  -2   12.00    6.30
 -13  -2  -2   26.90    4.60
 -13  -2  -2   27.90    4.90
  13  -2   2   12.90    4.50
 -13  -2  -2   26.00    4.30
  13  -2   2   24.00    3.80
  13  -2   2   23.30    3.70
 -13  -2  -2   14.80    9.80
 -13  -2  -2   18.10    4.40
  12   2   2    4.90    3.10
 -12   2  -2   17.10    7.20
  12   2   2    3.30    3.10
  12   2   2   11.10    6.20
  12   2   2    6.70    3.00
 -12   2  -2    1.80    6.40
  12   2   2    3.70    4.50
 -12   2  -2   13.50    5.00
 -12   2  -2    1.60    3.80
 -12   2  -2    6.30    4.50
 -12   2  -2    9.90    4.30
 -12   2  -2    8.00    3.60
  12  -2   2    0.30    3.30
  12  -2   2    3.60    2.70
 -12  -2  -2   -2.50    4.70
 -12  -2  -2    7.80    3.20
 -12  -2  -2    3.50    2.40
  12  -2   2    4.00    2.30
 -12  -2  -2   18.30    6.00
 -12  -2  -2   11.80    3.70
  12  -2   2    4.10    3.80
 -12  -2  -2    7.80    3.20
 -12  -2  -2    4.60    8.10
 -12  -2  -2   -1.50    3.30
 -11   2  -2   19.30    4.00
 -11   2  -2   32.10    4.60
  11   2   2   20.30    5.60
  11   2   2   28.80    8.00
 -11   2  -2   28.60    4.40
 -11   2  -2   21.00    6.60
 -11   2  -2   17.90    4.40
  11   2   2   25.20    5.00
 -11   2  -2   25.60    3.70
  11   2   2   25.60    3.50
 -11   2  -2   20.20    5.90
  11   2   2   28.00    3.90
  11   2   2   21.20    3.20
 -11  -2  -2   22.20    2.90
  11  -2   2   22.00    3.00
  11  -2   2   26.30    3.10
 -11  -2  -2   19.90    3.70
 -11  -2  -2   20.10    3.30
 -11  -2  -2   14.40    7.20
 -11  -2  -2   20.50    7.20
  11  -2   2   20.50    4.00
 -11  -2  -2   21.30    3.80
 -11  -2  -2   25.20    5.20
  11  -2   2   20.10    4.20
 -11  -2  -2   30.60    5.90
 -11  -2  -2   26.80    5.10
  10   2   2   17.00    2.70
  10   2   2   11.40    3.60
  10   2   2   13.00    2.90
  10   2   2    9.00    6.10
 -10   2  -2    8.70    3.10
 -10   2  -2   13.90    5.20
 -10   2  -2    9.40    2.80
 -10   2  -2   11.70    5.50
  10   2   2   11.30    2.50
  10   2   2    3.70    4.80
  10   2   2   13.60    5.10
 -10   2  -2   11.10    3.00
 -10  -2  -2   18.20    4.30
 -10  -2  -2   10.30    2.70
 -10  -2  -2   10.80    2.70
  10  -2   2   12.70    3.00
 -10  -2  -2   15.80    4.30
  10  -2   2   15.10    3.20
  10  -2   2   15.30    2.50
 -10  -2  -2   10.40    2.10
 -10  -2  -2   12.90    2.60
 -10  -2  -2   14.00    5.60
 -10  -2  -2   10.40    3.80
 -10  -2  -2    9.00    6.50
  -9   2  -2   52.49    5.00
  -9   2  -2   54.89    4.40
   9   2   2   55.89    4.30
   9   2   2   59.99    5.50
  -9   2  -2   48.80    6.70
  -9   2  -2   54.59    7.10
   9   2   2   50.09    3.50
   9   2   2   51.39    3.90
  -9   2  -2   47.60    4.90
   9   2   2   47.90    7.10
   9   2   2   55.59    7.00
  -9   2  -2   50.59    5.50
   9   2   2   46.80    7.20
  -9  -2  -2   58.59    4.20
  -9  -2  -2   54.29    4.10
  -9  -2  -2   44.80    6.90
   9  -2   2   53.59    3.60
  -9  -2  -2   50.59    3.10
   9  -2   2   51.99    4.70
  -9  -2  -2   46.40    5.60
  -9  -2  -2   60.39    5.80
  -9  -2  -2   55.09    4.60
  -9  -2  -2   49.99    3.40
  -9  -2  -2   59.19    7.70
   9  -2   2   51.79    4.90
  -9  -2  -2   61.09    6.20
  -8   2  -2   94.99    8.50
  -8   2  -2   90.49    5.10
   8   2   2   91.99    9.00
  -8   2  -2  100.09    7.30
   8   2   2   97.09    8.50
   8   2   2   87.79    5.80
  -8   2  -2   88.59    5.80
   8   2   2   79.99    7.20
   8   2   2   89.59    5.00
  -8   2  -2   83.39    5.50
   8   2   2   93.09    4.40
   8   2   2   86.99    5.90
  -8   2  -2   93.79    5.40
  -8  -2  -2   96.19    3.90
  -8  -2  -2   84.79    6.00
   8  -2   2   90.79    5.40
  -8  -2  -2   94.09    4.30
  -8  -2  -2   87.19    4.90
  -8  -2  -2   86.29    4.30
  -8  -2  -2   97.79    8.80
   8  -2   2   82.29    5.50
  -8  -2  -2   88.39    6.50
  -8  -2  -2   91.79    6.10
  -8  -2  -2  107.59    8.60
   8  -2   2   88.39    3.30
  -7   2  -2   73.19    4.60
   7   2   2   78.39    3.90
  -7   2  -2   77.59    4.60
   7   2   2   79.49    7.70
   7   2   2   79.19    7.20
  -7   2  -2   66.29    4.70
   7   2   2   82.39    4.40
   7   2   2   82.09    5.30
  -7   2  -2   74.39    5.00
  -7   2  -2   74.69    6.50
   7   2   2   77.99    6.60
  -7   2  -2   71.89    5.80
   7  -2   2   77.49    4.00
  -7  -2  -2   70.89    7.00
  -7  -2  -2   91.99    7.70
  -7  -2  -2   81.29    3.00
  -7  -2  -2   79.29    3.30
   7  -2   2   80.99    4.80
  -7  -2  -2   78.69    4.30
  -7  -2  -2   78.29    5.60
   7  -2   2   80.19    3.10
  -7  -2  -2   75.49    3.60
  -7  -2  -2   75.49    3.90
  -7  -2  -2   68.69    5.20
   7  -2   2   77.09    4.40
   7  -2   2   85.29    5.00
  -7  -2  -2   74.69    5.30
  -7  -2  -2   84.49    5.30
  -6   2  -2    3.90    2.90
  -6   2  -2    0.80    1.40
  -6   2  -2   -1.00    2.40
   6   2   2    4.10    1.50
  -6   2  -2    1.20    1.40
  -6   2  -2    2.20    1.80
   6   2   2   -1.20    2.10
   6   2   2    2.70    3.00
   6   2   2    1.20    2.60
   6   2   2    2.00    1.20
  -6   2  -2    5.70    1.60
   6   2   2    4.70    2.20
  -6  -2  -2    1.10    2.90
   6  -2   2   -0.30    1.00
   6  -2   2    1.70    1.20
  -6  -2  -2    0.60    0.90
   6  -2   2    0.00    1.20
  -6  -2  -2    3.80    2.10
  -6  -2  -2    2.80    1.90
  -6  -2  -2    4.30    2.50
  -6  -2  -2    0.90    0.90
   6  -2   2    0.80    1.50
   6  -2   2    1.20    1.50
  -6  -2  -2    1.90    1.20
  -6  -2  -2    3.40    1.40
  -6  -2  -2    3.50    3.10
  -6  -2  -2    3.80    2.00
  -6  -2  -2    1.70    1.90
  -5   2  -2    4.90    1.50
  -5   2  -2    4.20    1.30
  -5   2  -2    4.30    1.40
  -5   2  -2    5.90    1.70
  -5   2  -2    8.60    2.40
  -5   2  -2    5.60    2.30
   5   2   2    6.50    2.90
   5   2   2    6.70    1.70
   5   2   2    7.30    2.80
  -5   2  -2    6.20    1.90
   5   2   2    8.50    2.20
   5   2   2    5.20    2.60
   5   2   2    5.20    1.40
  -5  -2  -2    4.50    3.10
  -5  -2  -2    6.20    1.80
  -5  -2  -2    1.90    2.20
   5  -2   2    3.50    1.20
  -5  -2  -2    5.90    1.50
  -5  -2  -2    7.00    1.10
   5  -2   2    6.10    1.80
  -5  -2  -2    4.30    3.00
   5  -2   2    4.90    1.60
  -5  -2  -2    7.60    2.20
   5  -2   2    5.10    1.40
  -5  -2  -2    7.20    2.10
   5  -2   2    3.60    1.00
  -5  -2  -2    4.60    1.10
  -5  -2  -2    5.70    1.80
  -5  -2  -2    7.10    1.50
  -4   2  -2    2.50    1.20
   4   2   2    2.90    1.30
   4   2   2    4.60    1.30
  -4   2  -2    2.70    1.20
   4   2   2    2.70    1.50
  -4   2  -2    3.70    1.20
   4   2   2    1.30    1.70
   4   2   2    2.30    2.10
   4   2   2    6.60    2.30
  -4   2  -2    3.50    1.10
  -4  -2  -2    4.90    1.10
   4  -2   2    5.30    1.40
  -4  -2  -2    2.60    1.20
  -4  -2  -2    3.90    2.10
  -4  -2  -2    3.50    1.50
  -4  -2  -2    2.00    2.00
   4  -2   2    2.60    1.00
  -4  -2  -2    3.80    1.00
  -4  -2  -2    3.60    1.70
  -4  -2  -2    4.30    1.00
   4  -2   2    2.90    1.10
  -4  -2  -2    1.20    1.40
   4  -2   2    4.00    1.30
  -4  -2  -2    0.20    1.90
  -4  -2  -2    4.40    1.60
   4  -2   2    2.10    1.10
   3   2   2  129.19    6.70
   3   2   2  125.89    6.40
  -3   2  -2  127.09    4.50
   3   2   2  123.09    5.50
  -3   2  -2  132.79    5.00
  -3   2  -2  126.29    5.00
   3   2   2  146.39    5.50
   3   2   2  139.89    5.20
   3   2   2  138.29    5.50
  -3   2  -2  121.99    4.60
   3   2   2  111.59    6.00
  -3  -2  -2  128.99    6.00
  -3  -2  -2  134.69    4.80
   3  -2   2  123.79    4.40
   3  -2   2  148.79    4.90
  -3  -2  -2  125.49    6.00
  -3  -2  -2  142.19    5.60
  -3  -2  -2  123.29    4.10
  -3  -2  -2  145.59    5.40
  -3  -2  -2  128.59    4.20
  -3  -2  -2  131.49    5.20
  -3  -2  -2  140.29    5.10
  -3  -2  -2  120.49    6.30
   3  -2   2  126.29    4.60
   2   2   2 2710.63   65.99
  -2   2  -2 3013.50   65.29
  -2   2  -2 2956.70   64.59
  -2   2  -2 3173.58   63.49
   2   2   2 3098.69   64.99
  -2   2  -2 2999.60   65.09
   2   2   2 2944.31   65.99
  -2   2  -2 2913.61   64.59
   2   2   2 2989.50   64.99
  -2   2  -2 3056.29   64.89
   2   2   2 2894.41   67.19
   2   2   2 2634.94   66.19
   2   2   2 2998.40   66.89
   2   2   2 3023.00   65.99
  -2  -2  -2 3051.99   65.79
  -2  -2  -2 3003.80   64.79
   2  -2   2 2900.61   64.49
  -2  -2  -2 2990.80   64.19
  -2  -2  -2 3057.79   66.59
  -2  -2  -2 3089.69   65.69
  -2  -2  -2 2941.21   64.29
   2  -2   2 2779.42   64.59
   2  -2   2 2968.50   64.89
  -2  -2  -2 3149.39   66.79
  -2  -2  -2 3100.29   65.09
  -2  -2  -2 3136.79   65.49
  -2  -2  -2 3175.78   65.39
   2  -2   2 3027.60   64.89
   1   2   2  556.84   14.80
   1   2   2  593.34   14.20
  -1   2  -2  535.15   13.40
   1   2   2  576.34   14.00
   1   2   2  584.64   12.70
  -1   2  -2  542.95   12.90
  -1   2  -2  558.04   14.00
   1   2   2  576.54   13.00
   1   2   2  575.44   13.50
  -1   2  -2  548.45   13.70
   1   2   2  552.94   13.80
   1   2   2  563.34   14.30
  -1   2  -2  544.25   13.60
   1   2   2  578.44   14.40
  -1   2  -2  556.24   13.80
   1  -2   2  553.34   13.90
  -1  -2  -2  598.54   14.10
  -1  -2  -2  567.14   13.60
  -1  -2  -2  591.54   14.00
   1  -2   2  533.85   13.60
  -1  -2  -2  593.24   14.60
   1  -2   2  557.94   14.00
  -1  -2  -2  574.24   14.00
   1  -2   2  563.34   13.70
  -1  -2  -2  587.84   13.10
   1  -2   2  573.74   13.10
  -1  -2  -2  601.64   14.30
   1  -2   2  539.05   13.30
  -1  -2  -2  602.54   14.40
  -1  -2  -2  557.34   14.70
  -1  -2  -2  557.84   12.60
   0   2  -2   -0.10    0.60
   0   2   2    1.20    0.70
   0   2  -2    0.20    0.70
   0   2  -2    0.80    0.60
   0   2   2    1.90    0.90
   0   2  -2    1.30    1.00
   0   2   2    2.30    1.00
   0   2   2    1.10    0.60
   0   2   2    0.50    1.00
   0   2  -2    0.20    0.60
   0   2  -2    0.80    0.70
   0  -2   2    1.60    1.00
   0  -2   2    2.40    0.90
   0  -2   2    1.50    0.90
   0  -2  -2    1.30    0.60
   0  -2  -2    1.60    0.60
   0  -2   2    0.90    0.70
   0  -2   2    0.90    0.50
   0  -2  -2    0.90    0.50
   0  -2  -2    0.50    0.70
   0  -2  -2    1.40    1.10
   0  -2   2   -0.40    0.60
   0  -2   2    0.90    0.80
  -1   2   2  853.81   19.80
   1   2  -2  858.11   19.70
   1   2  -2  859.11   19.10
   1   2  -2  850.41   20.20
   1   2  -2  819.62   20.00
   1   2  -2  873.11   19.10
  -1   2   2  843.72   18.90
  -1   2   2  864.01   19.50
   1   2  -2  846.22   20.40
   1   2  -2  846.02   18.80
   1   2  -2  838.82   20.30
  -1   2   2  838.72   19.20
  -1  -2   2  862.41   19.10
  -1  -2   2  854.51   18.80
  -1  -2   2  889.41   20.10
  -1  -2   2  878.31   18.60
   1  -2  -2  827.12   19.20
   1  -2  -2  819.82   19.70
   1  -2  -2  830.52   19.50
  -1  -2   2  868.21   19.10
   1  -2  -2  847.92   18.80
  -1  -2   2  861.11   19.60
  -1  -2   2  837.12   19.60
  -1  -2   2  820.42   20.20
   2   2  -2 6741.93  153.28
   2   2  -2 6398.16  153.18
   2   2  -2 7484.55  152.58
   2   2  -2 7273.87  152.58
   2   2  -2 7170.48  152.78
  -2   2   2 7292.77  151.78
  -2  -2   2 7370.96  152.58
   2  -2  -2 6706.53  151.78
  -2  -2   2 7426.86  152.48
  -2  -2   2 7328.67  152.38
  -2  -2   2 7397.56  152.68
   3   2  -2 1542.65   34.80
  -3   2   2 1590.44   35.20
   3   2  -2 1632.64   35.90
   3   2  -2 1565.14   37.00
   3   2  -2 1554.84   36.70
   3   2  -2 1588.44   35.70
   3   2  -2 1527.35   34.40
  -3   2   2 1564.14   35.20
  -3   2   2 1545.35   34.40
  -3   2   2 1558.54   35.30
  -3   2   2 1531.25   34.60
   3  -2  -2 1548.65   34.30
  -3  -2   2 1497.85   33.30
  -3  -2   2 1566.94   33.90
   3  -2  -2 1543.65   35.00
  -3  -2   2 1517.05   34.20
   3  -2  -2 1547.15   34.70
  -3  -2   2 1536.15   34.50
  -3  -2   2 1538.75   35.70
  -3  -2   2 1496.05   34.40
   3  -2  -2 1590.14   34.90
  -3  -2   2 1590.84   35.80
   3  -2  -2 1534.35   35.20
  -3  -2   2 1581.24   36.00
  -3  -2   2 1581.04   36.40
  -3  -2   2 1598.64   35.50
   4   2  -2   25.40    2.10
  -4   2   2   27.00    2.80
   4   2  -2   29.70    2.30
   4   2  -2   24.40    3.30
  -4   2   2   32.10    2.40
   4   2  -2   29.60    3.50
  -4   2   2   33.10    2.60
   4   2  -2   31.90    3.00
   4   2  -2   28.80    3.20
  -4   2   2   34.20    2.70
   4   2  -2   29.20    2.70
  -4   2   2   29.90    2.90
   4  -2  -2   32.90    2.30
  -4  -2   2   29.70    2.20
  -4  -2   2   33.60    3.60
  -4  -2   2   31.30    2.70
  -4  -2   2   28.10    3.00
  -4  -2   2   29.20    2.10
   4  -2  -2   32.90    2.30
  -4  -2   2   28.60    2.90
   4  -2  -2   30.30    3.10
  -4  -2   2   31.70    2.10
  -4  -2   2   27.00    1.90
   4  -2  -2   30.80    2.40
  -4  -2   2   28.80    3.60
   4  -2  -2   29.70    2.80
   5   2  -2    2.80    1.60
   5   2  -2    3.20    1.20
  -5   2   2    2.90    1.30
   5   2  -2    0.00    1.80
   5   2  -2    3.80    1.10
  -5   2   2    6.40    1.60
  -5   2   2    3.10    1.70
   5   2  -2    3.30    3.10
   5   2  -2    2.20    1.10
  -5   2   2    1.80    1.80
   5   2  -2    3.50    2.00
  -5   2   2    2.40    1.30
   5  -2  -2    3.20    1.30
  -5  -2   2    4.20    1.30
  -5  -2   2    4.40    2.00
  -5  -2   2    4.40    1.30
   5  -2  -2    4.80    2.20
   5  -2  -2    2.40    1.60
  -5  -2   2    3.80    1.80
  -5  -2   2    4.00    1.80
  -5  -2   2    1.00    0.90
   5  -2  -2    2.30    1.20
  -5  -2   2    2.00    0.90
  -5  -2   2    2.30    2.40
  -5  -2   2    4.00    2.00
   5  -2  -2    3.80    1.50
  -6   2   2 3371.46   72.99
   6   2  -2 3405.96   74.49
   6   2  -2 3385.96   77.89
   6   2  -2 3388.26   72.49
  -6   2   2 3408.76   74.49
   6   2  -2 3314.97   77.59
   6   2  -2 3284.37   76.19
  -6   2   2 3287.27   73.79
  -6   2   2 3434.06   75.09
   6   2  -2 3332.37   71.99
   6   2  -2 3438.56   73.09
  -6   2   2 3380.56   73.89
  -6   2   2 3344.27   73.79
  -6  -2   2 3214.78   72.29
  -6  -2   2 3318.37   71.49
   6  -2  -2 3355.86   74.29
   6  -2  -2 3408.16   73.69
  -6  -2   2 3351.36   74.89
   6  -2  -2 3341.57   72.39
  -6  -2   2 3377.26   76.79
  -6  -2   2 3331.87   76.89
  -6  -2   2 3407.66   74.09
  -6  -2   2 3302.87   71.59
  -6  -2   2 3295.87   72.19
   6  -2  -2 3332.87   75.49
   6  -2  -2 3344.67   73.49
  -6  -2   2 3211.18   73.49
  -6  -2   2 3483.55   75.39
   6  -2  -2 3327.47   73.49
   6  -2  -2 3393.56   73.09
  -6  -2   2 3360.66   72.59
  -7   2   2    0.70    2.30
   7   2  -2    3.50    2.50
  -7   2   2    8.20    2.10
  -7   2   2    7.20    2.90
   7   2  -2    4.50    2.80
   7   2  -2    2.20    2.00
   7   2  -2    2.50    1.50
   7   2  -2    3.90    3.30
  -7   2   2    4.10    2.20
  -7   2   2    5.10    1.80
   7   2  -2    5.90    1.50
   7   2  -2    5.20    1.20
  -7   2   2    4.80    2.00
  -7  -2   2    3.10    2.30
   7  -2  -2    2.50    1.80
  -7  -2   2    4.60    1.60
  -7  -2   2    5.90    2.70
  -7  -2   2    7.20    1.40
  -7  -2   2    8.60    3.50
  -7  -2   2    5.90    1.30
   7  -2  -2    5.20    2.10
  -7  -2   2    3.80    0.90
   7  -2  -2    5.60    1.70
  -7  -2   2    1.80    2.70
  -7  -2   2    4.90    1.40
   7  -2  -2   11.20    3.50
  -7  -2   2    5.20    1.80
   7  -2  -2    4.70    1.50
  -7  -2   2    6.40    2.30
   8   2  -2  143.39    6.00
   8   2  -2  144.49    5.60
   8   2  -2  146.99    7.10
  -8   2   2  142.39    6.70
  -8   2   2  150.08    7.00
  -8   2   2  140.09    8.50
   8   2  -2  147.49    9.80
   8   2  -2  143.69    9.70
  -8   2   2  138.39    6.60
   8   2  -2  142.49    8.60
  -8   2   2  137.29    6.50
  -8   2   2  149.49    7.30
   8  -2  -2  142.49    5.00
   8  -2  -2  140.09    6.50
  -8  -2   2  152.48    6.20
   8  -2  -2  148.09    7.00
  -8  -2   2  136.49    7.70
   8  -2  -2  142.49    8.60
  -8  -2   2  140.89    5.10
  -8  -2   2  144.09    9.20
   8  -2  -2  146.79    5.80
  -8  -2   2  135.89    5.30
  -8  -2   2  149.69    9.30
   8  -2  -2  148.49    6.20
  -8  -2   2  155.48    7.80
  -8  -2   2  145.79    6.90
  -8  -2   2  141.19    4.90
  -8  -2   2  141.69    6.40
   9   2  -2   21.20    3.70
   9   2  -2   17.70    2.70
  -9   2   2   19.90    3.10
  -9   2   2   21.90    3.90
  -9   2   2   18.40    3.30
   9   2  -2   24.70    2.90
  -9   2   2   28.70    5.10
  -9   2   2   21.20    3.40
  -9   2   2   21.20    3.80
   9   2  -2   21.60    5.90
   9   2  -2   14.60    4.20
   9   2  -2   24.50    5.30
   9   2  -2   26.80    3.00
  -9  -2   2   18.30    4.70
   9  -2  -2   26.20    3.70
   9  -2  -2   21.60    3.60
  -9  -2   2   24.30    4.30
  -9  -2   2   27.90    4.20
   9  -2  -2   21.30    2.40
  -9  -2   2   23.60    2.40
  -9  -2   2   23.10    3.60
   9  -2  -2   28.30    5.60
   9  -2  -2   17.80    3.00
   9  -2  -2   17.40    2.50
  -9  -2   2   22.90    2.80
  -9  -2   2   26.00    4.70
  -9  -2   2   14.40    5.10
  -9  -2   2   21.50    2.60
  -9  -2   2   25.00    3.30
 -10   2   2   13.20    3.40
  10   2  -2   12.40    2.60
  10   2  -2   14.20    2.70
  10   2  -2   18.70    5.60
 -10   2   2   18.80    5.30
 -10   2   2   17.10    4.10
 -10   2   2    8.20    2.70
  10   2  -2    8.20    6.00
  10   2  -2   15.70    4.90
 -10   2   2   13.30    3.60
  10   2  -2   14.00    3.60
  10  -2  -2   15.30    3.10
 -10  -2   2   14.00    2.40
 -10  -2   2   14.20    4.30
 -10  -2   2   12.00    3.40
 -10  -2   2   12.50    4.20
  10  -2  -2   10.60    2.70
 -10  -2   2   18.30    3.30
 -10  -2   2   16.50    3.90
 -10  -2   2   17.10    2.60
  10  -2  -2   19.50    3.80
 -10  -2   2   19.60    6.20
  10  -2  -2   15.30    3.20
  10  -2  -2   10.60    2.30
 -10  -2   2    9.80    5.00
 -11   2   2    0.50    3.80
 -11   2   2   11.80    6.40
  11   2  -2    3.00    2.70
  11   2  -2   -2.80    5.30
  11   2  -2    9.10    5.80
 -11   2   2    1.20    3.30
  11   2  -2   14.20    5.80
 -11   2   2    2.70    3.30
 -11   2   2   -1.30    2.60
  11   2  -2    5.50    3.60
  11   2  -2    2.20    2.50
 -11  -2   2    8.60    2.50
 -11  -2   2    4.90    4.60
  11  -2  -2    8.10    3.50
 -11  -2   2    6.00    2.20
 -11  -2   2    7.10    5.80
 -11  -2   2    9.50    4.90
 -11  -2   2    2.90    2.80
 -11  -2   2    4.30    3.20
  11  -2  -2    4.10    2.80
  11  -2  -2    4.50    3.30
 -11  -2   2    6.50    6.50
 -11  -2   2    4.90    4.10
  11  -2  -2    2.80    2.30
  11  -2  -2    4.90    1.80
  12   2  -2  185.88   10.40
  12   2  -2  195.78    8.70
  12   2  -2  176.58   15.30
 -12   2   2  202.58   11.40
 -12   2   2  193.68   14.40
  12   2  -2  205.58    9.10
 -12   2   2  196.08    9.80
  12   2  -2  186.28   13.70
  12   2  -2  193.88   15.60
 -12   2   2  210.68   10.60
 -12   2   2  202.88   10.50
 -12  -2   2  187.08   11.50
  12  -2  -2  194.78   10.60
  12  -2  -2  204.08    9.20
  12  -2  -2  200.58    8.30
 -12  -2   2  201.18    9.90
 -12  -2   2  202.18    9.50
 -12  -2   2  205.18    8.30
  12  -2  -2  200.88    6.90
 -12  -2   2  199.68    8.20
  12  -2  -2  206.18   10.50
 -12  -2   2  200.58   15.30
 -12  -2   2  179.58   12.90
 -13   2   2   58.69    7.50
 -13   2   2   51.29    6.80
  13   2  -2   51.59   10.90
  13   2  -2   35.30    9.70
  13   2  -2   53.99    6.80
  13   2  -2   50.29    5.50
 -13   2   2   51.69    9.50
  13   2  -2   42.00    5.10
 -13   2   2   44.20    6.80
  13   2  -2   45.10    8.70
 -13   2   2   50.39    6.30
 -13  -2   2   51.19    7.50
  13  -2  -2   47.60    5.60
 -13  -2   2   60.59    7.50
 -13  -2   2   50.59    6.60
  13  -2  -2   47.40    4.40
 -13  -2   2   38.00    4.50
  13  -2  -2   38.20    6.00
 -13  -2   2   44.10    5.10
  13  -2  -2   49.10    5.60
  14   2  -2   10.00    4.50
 -14   2   2   -1.50    9.70
  14   2  -2    0.60    5.00
 -14   2   2    5.50    6.00
 -14   2   2    2.70    5.00
  14   2  -2    1.70    4.90
  14   2  -2   -6.20    8.80
  14   2  -2   -4.30    8.40
 -14   2   2    4.90    4.50
 -14   2   2   -7.70    6.40
  14   2  -2    0.30    9.20
  14  -2  -2    4.00    4.40
  14  -2  -2   -1.00    4.40
 -14  -2   2   -1.30    3.10
 -14  -2   2    2.40    3.90
  14  -2  -2    3.20    2.90
 -14  -2   2   -2.50    4.90
 -14  -2   2    1.10    6.40
  14  -2  -2    8.60    3.80
 -14  -2   2   -1.50    3.80
  15   2  -2   12.50    9.30
  15   2  -2   23.40   11.10
  15   2  -2   14.30   10.00
  15   2  -2   13.90    6.50
 -15   2   2   17.80    6.20
 -15   2   2   17.90    8.70
 -15   2   2    9.50    5.40
 -15  -2   2   12.20    4.40
 -15  -2   2   11.60    6.00
 -15  -2   2    5.30    5.20
  15  -2  -2    6.10    3.80
 -15  -2   2    6.80    5.60
  15  -2  -2   16.40    6.20
  15  -2  -2    1.90    5.20
 -16   2   2  -12.90    9.40
 -16   2   2   -2.80    5.80
  16   2  -2    0.40   11.80
 -16   2   2    0.40    6.20
 -16   2   2    2.20    7.50
  16   2  -2   12.40    7.30
 -16  -2   2    5.10    6.00
 -16  -2   2    2.00    6.10
  16  -2  -2   -6.70    6.00
  16  -2  -2   -5.70    6.60
  16  -2  -2    2.50    8.60
 -15   3  -2   -6.00    8.50
  15   3   2   -0.10    5.50
 -15   3  -2    2.90    6.80
  15   3   2   16.50    6.50
 -15   3  -2   -9.00    5.40
  15   3   2   -1.20   10.00
  15   3   2   -4.20    6.60
 -15   3  -2    1.30    6.20
 -15  -3  -2   -7.40    5.00
 -15  -3  -2   -6.80    4.80
 -15  -3  -2    1.70    3.80
  15  -3   2    3.50    5.80
  15  -3   2    2.60    7.90
  15  -3   2   -2.30    6.00
  15  -3   2    1.50    3.90
 -15  -3  -2    6.00    5.00
  14   3   2    0.80    5.30
 -14   3  -2    0.60    4.30
 -14   3  -2   -6.10    4.90
  14   3   2    7.30    5.90
 -14   3  -2   -5.60    6.90
 -14   3  -2   -5.00    7.90
  14   3   2   -2.40    4.20
 -14   3  -2    4.90    6.20
 -14   3  -2    0.60    4.60
  14   3   2    2.50    8.80
 -14   3  -2   13.10   10.60
 -14  -3  -2   -1.60    2.90
 -14  -3  -2   -9.30    3.90
 -14  -3  -2   10.70    4.80
 -14  -3  -2   -1.20    3.60
  14  -3   2   -5.90    4.10
  14  -3   2   -4.90    4.80
  14  -3   2    0.10    5.10
  14  -3   2    1.50    3.00
 -14  -3  -2    6.80    4.50
  13   3   2   82.49    7.70
  13   3   2   62.39   10.80
 -13   3  -2   78.99    8.00
 -13   3  -2   71.69    8.80
 -13   3  -2  103.99   11.90
 -13   3  -2   62.19    8.40
 -13   3  -2   71.69    7.10
  13   3   2   64.99    7.10
 -13   3  -2   80.69    8.90
  13   3   2   69.19    9.10
 -13   3  -2   95.19    9.80
 -13   3  -2   63.49   10.80
  13  -3   2   70.59    5.40
 -13  -3  -2   81.79    6.80
 -13  -3  -2   63.59    8.30
 -13  -3  -2   67.49    6.00
  13  -3   2   62.29    8.00
 -13  -3  -2   73.49    7.60
  13  -3   2   80.29    6.10
 -13  -3  -2   73.89    6.60
 -13  -3  -2   69.79    5.40
  12   3   2    7.20    7.60
 -12   3  -2   -6.80    7.80
  12   3   2    7.90    5.00
 -12   3  -2    1.80    5.80
 -12   3  -2    3.80    4.70
  12   3   2    4.10    7.00
 -12   3  -2   -1.40    4.50
 -12   3  -2    3.40    4.20
 -12   3  -2    4.20    3.20
 -12   3  -2    1.20    3.80
  12   3   2   -0.40    3.30
  12   3   2    4.60    3.80
  12  -3   2    5.70    4.10
  12  -3   2   14.30    4.40
 -12  -3  -2    0.40    2.20
 -12  -3  -2    3.70    6.10
 -12  -3  -2  -13.40    9.50
 -12  -3  -2    5.30    3.00
 -12  -3  -2   -3.00    2.70
  12  -3   2    2.40    3.10
 -12  -3  -2    3.30    2.90
 -12  -3  -2    0.10    3.20
 -12  -3  -2   10.40    5.70
 -11   3  -2   25.70    4.70
  11   3   2   31.90    4.20
  11   3   2   29.80    8.40
 -11   3  -2   22.80    7.30
  11   3   2   24.00    4.20
 -11   3  -2   34.20    6.30
  11   3   2   25.80    7.30
 -11   3  -2   28.60    4.70
  11   3   2   29.50    5.70
 -11   3  -2   22.60    4.80
 -11   3  -2   23.00    4.60
  11   3   2   36.80    8.60
  11  -3   2   35.40    5.30
 -11  -3  -2   23.20    3.20
 -11  -3  -2   25.40    4.20
 -11  -3  -2   26.50    3.50
 -11  -3  -2   38.50    8.80
 -11  -3  -2   25.50    3.20
  11  -3   2   30.60    4.10
 -11  -3  -2   28.60    5.80
 -11  -3  -2   27.20    9.70
 -11  -3  -2   16.70    7.40
 -11  -3  -2   30.60    3.40
 -11  -3  -2   22.60    5.50
  11  -3   2   20.90    4.40
 -10   3  -2   84.19   10.20
  10   3   2  105.49   11.00
  10   3   2  102.39    6.40
 -10   3  -2  110.29    8.60
 -10   3  -2  113.29    7.90
 -10   3  -2  110.89    7.30
 -10   3  -2   89.89    6.50
 -10   3  -2   95.19    7.20
  10   3   2   97.39    7.80
  10   3   2   99.39    6.20
  10   3   2   99.69   11.60
  10   3   2   91.49    9.90
 -10  -3  -2  108.89   11.20
 -10  -3  -2  106.49    5.60
 -10  -3  -2   99.59   11.30
 -10  -3  -2   95.89    4.60
 -10  -3  -2   92.59    9.00
 -10  -3  -2   92.69    8.20
 -10  -3  -2  101.29    6.40
  10  -3   2  103.59    4.20
 -10  -3  -2  111.29    8.60
  10  -3   2  106.79    7.10
  10  -3   2   99.89    7.10
  10  -3   2  109.99    5.70
   9   3   2   40.00    7.50
  -9   3  -2   44.10    5.30
  -9   3  -2   36.40    4.60
   9   3   2   39.60    4.20
  -9   3  -2   44.60    5.10
  -9   3  -2   46.20    5.40
   9   3   2   47.30    5.60
  -9   3  -2   44.40    5.60
   9   3   2   28.90    5.40
  -9   3  -2   43.50    6.30
   9   3   2   41.80    7.70
   9   3   2   47.30    4.50
  -9  -3  -2   43.10    7.40
  -9  -3  -2   40.10    4.00
  -9  -3  -2   45.70    6.00
  -9  -3  -2   46.20    6.00
   9  -3   2   39.80    3.00
   9  -3   2   37.70    4.60
   9  -3   2   49.20    5.00
  -9  -3  -2   45.80    5.70
  -9  -3  -2   36.10    6.00
  -9  -3  -2   30.60    3.90
  -9  -3  -2   37.20    2.70
  -9  -3  -2   38.80    5.20
   9  -3   2   43.30    4.00
  -9  -3  -2   36.00    2.90
   8   3   2    6.50    3.90
   8   3   2   15.40    3.80
  -8   3  -2   12.50    2.80
  -8   3  -2   11.20    3.20
  -8   3  -2   15.60    3.70
  -8   3  -2    7.50    2.70
   8   3   2   15.00    4.50
  -8   3  -2   15.10    4.50
   8   3   2   15.10    4.80
   8   3   2   11.20    2.80
   8  -3   2   13.10    2.50
  -8  -3  -2   10.60    2.90
  -8  -3  -2   16.70    3.40
  -8  -3  -2   17.00    4.00
   8  -3   2   13.70    2.00
  -8  -3  -2   14.80    4.30
  -8  -3  -2   14.00    2.60
   8  -3   2   11.60    2.50
  -8  -3  -2   13.90    3.30
  -8  -3  -2   17.70    2.60
   8  -3   2   12.20    3.00
  -8  -3  -2   15.40    3.50
  -8  -3  -2   13.30    1.80
  -8  -3  -2    5.80    5.20
   8  -3   2   13.30    2.70
   7   3   2   19.00    4.70
   7   3   2   20.20    3.00
  -7   3  -2   31.40    4.00
   7   3   2   26.80    5.30
   7   3   2   16.20    4.60
   7   3   2   26.00    4.00
  -7   3  -2   20.10    2.90
  -7   3  -2   20.60    3.00
  -7   3  -2   29.10    4.60
  -7   3  -2   30.00    3.80
  -7  -3  -2   25.70    2.30
   7  -3   2   22.90    3.00
  -7  -3  -2   20.80    2.50
   7  -3   2   19.50    3.10
   7  -3   2   20.80    3.00
  -7  -3  -2   19.90    3.30
   7  -3   2   26.90    3.60
   7  -3   2   25.80    2.60
  -7  -3  -2   28.20    3.20
  -7  -3  -2   27.80    4.10
  -7  -3  -2   19.30    4.60
  -7  -3  -2   15.70    2.50
  -7  -3  -2   21.70    4.10
  -7  -3  -2   23.00    3.70
  -7  -3  -2   24.60    5.30
  -7  -3  -2   23.70    3.80
   6   3   2   42.00    4.30
  -6   3  -2   41.80    3.90
  -6   3  -2   54.29    4.50
   6   3   2   50.39    5.70
   6   3   2   43.40    5.70
   6   3   2   50.39    3.80
  -6   3  -2   47.30    5.20
  -6   3  -2   46.50    4.50
  -6   3  -2   45.00    3.90
   6   3   2   40.00    5.50
  -6  -3  -2   46.40    3.10
   6  -3   2   40.30    4.40
  -6  -3  -2   49.30    6.20
  -6  -3  -2   43.20    5.10
  -6  -3  -2   43.60    2.70
   6  -3   2   46.10    3.00
  -6  -3  -2   48.40    3.60
  -6  -3  -2   44.90    4.70
   6  -3   2   46.60    3.60
   6  -3   2   52.09    3.70
  -6  -3  -2   43.40    5.80
  -6  -3  -2   48.40    5.30
  -6  -3  -2   43.50    5.20
  -6  -3  -2   47.60    3.30
   6  -3   2   46.10    3.90
  -5   3  -2   49.50    3.80
   5   3   2   50.79    5.40
   5   3   2   51.79    4.00
  -5   3  -2   54.49    3.40
  -5   3  -2   37.90    4.50
   5   3   2   52.39    4.30
  -5   3  -2   51.99    3.90
  -5   3  -2   57.09    4.20
   5   3   2   48.30    5.50
   5   3   2   51.89    4.20
   5   3   2   55.79    6.00
   5   3   2   55.29    3.80
   5  -3   2   54.09    3.90
  -5  -3  -2   49.00    4.50
  -5  -3  -2   50.49    2.80
  -5  -3  -2   51.69    4.70
   5  -3   2   53.49    3.50
  -5  -3  -2   49.80    4.20
  -5  -3  -2   48.50    6.00
  -5  -3  -2   52.09    3.10
  -5  -3  -2   54.89    5.50
   5  -3   2   52.19    3.60
  -5  -3  -2   52.49    4.40
  -5  -3  -2   53.49    3.70
  -5  -3  -2   51.59    3.20
   5  -3   2   50.89    3.20
  -5  -3  -2   52.39    5.40
   5  -3   2   58.69    3.80
  -4   3  -2  152.28    6.20
  -4   3  -2  153.78    5.80
   4   3   2  165.78    6.60
   4   3   2  144.89    6.20
   4   3   2  152.58    8.10
  -4   3  -2  151.58    6.00
   4   3   2  160.58    8.80
   4   3   2  155.38    6.20
   4   3   2  144.59    6.70
   4   3   2  158.88    6.90
   4   3   2  160.38    7.90
  -4   3  -2  150.38    6.20
  -4  -3  -2  155.08    6.00
  -4  -3  -2  151.18    5.30
   4  -3   2  155.38    6.00
  -4  -3  -2  157.58    7.80
   4  -3   2  160.58    6.30
   4  -3   2  153.38    5.70
  -4  -3  -2  160.38    6.80
  -4  -3  -2  161.08    5.70
   4  -3   2  160.38    5.90
  -4  -3  -2  155.48    6.70
  -4  -3  -2  164.98    8.40
  -4  -3  -2  161.68    7.20
  -4  -3  -2  151.78    6.50
  -4  -3  -2  160.48    5.50
  -4  -3  -2  166.78    7.60
   3   3   2   58.09    3.70
   3   3   2   60.69    4.70
  -3   3  -2   53.29    3.60
   3   3   2   61.89    3.90
   3   3   2   65.39    4.20
   3   3   2   62.59    5.30
   3   3   2   61.19    5.10
  -3   3  -2   58.19    3.90
  -3   3  -2   57.69    3.50
   3   3   2   59.09    4.00
  -3   3  -2   60.99    2.70
  -3   3  -2   56.79    3.40
  -3   3  -2   62.69    3.60
  -3  -3  -2   62.69    4.30
  -3  -3  -2   55.39    3.80
  -3  -3  -2   55.59    4.90
   3  -3   2   59.89    3.30
  -3  -3  -2   57.99    3.30
  -3  -3  -2   60.39    4.40
   3  -3   2   60.59    3.50
  -3  -3  -2   56.39    4.70
   3  -3   2   60.49    3.50
  -3  -3  -2   59.09    3.00
  -3  -3  -2   57.29    4.10
   3  -3   2   62.79    3.40
  -3  -3  -2   61.79    3.60
  -3  -3  -2   58.49    3.80
   2   3   2  448.46   13.30
   2   3   2  478.35   13.40
  -2   3  -2  464.55   12.80
   2   3   2  442.16   14.20
  -2   3  -2  461.85   12.40
  -2   3  -2  479.15   12.40
   2   3   2  460.35   12.80
  -2   3  -2  480.35   11.40
   2   3   2  463.65   12.90
   2   3   2  478.75   11.90
  -2   3  -2  472.35   12.30
  -2   3  -2  464.25   13.90
  -2  -3  -2  487.75   13.20
  -2  -3  -2  431.86   12.80
  -2  -3  -2  467.75   12.70
  -2  -3  -2  473.35   13.00
  -2  -3  -2  470.35   14.40
   2  -3   2  461.05   12.40
   2  -3   2  463.05   12.40
  -2  -3  -2  464.15   13.00
  -2  -3  -2  464.75   11.40
  -2  -3  -2  467.75   12.40
  -2  -3  -2  478.65   13.30
  -2  -3  -2  457.95   14.00
  -2  -3  -2  464.95   13.70
   2  -3   2  455.75   12.10
   1   3   2  110.09    4.60
   1   3   2  100.29    5.50
   1   3   2  109.49    3.60
  -1   3  -2  109.69    4.50
  -1   3  -2  110.49    4.30
  -1   3  -2  105.09    4.20
   1   3   2  102.49    4.20
   1   3   2  106.49    3.30
  -1   3  -2  105.09    3.90
  -1   3  -2  112.59    4.60
   1   3   2  113.39    5.10
   1   3   2  111.49    4.90
   1   3   2  105.19    5.20
  -1  -3  -2  113.09    5.00
  -1  -3  -2  112.39    5.00
  -1  -3  -2  109.39    4.90
   1  -3   2  111.59    4.20
   1  -3   2  107.29    4.30
  -1  -3  -2  106.29    3.50
   1  -3   2  111.49    4.50
  -1  -3  -2  106.39    5.40
   1  -3   2  112.59    4.60
  -1  -3  -2  106.39    4.50
  -1  -3  -2  107.19    3.60
   1  -3   2  110.19    4.10
  -1  -3  -2  109.59    4.40
   0   3  -2  137.09    4.90
   0   3  -2  128.79    4.80
   0   3  -2  137.29    5.20
   0   3  -2  138.09    4.90
   0   3  -2  139.19    4.70
   0   3  -2  136.89    4.70
   0   3  -2  134.69    5.80
   0   3   2  141.99    4.10
   0   3   2  130.09    6.10
   0   3   2  145.09    4.60
   0   3   2  143.59    5.70
   0   3   2  140.19    5.10
   0   3   2  141.09    5.40
   0  -3  -2  141.99    4.40
   0  -3  -2  138.59    5.40
   0  -3  -2  138.29    5.40
   0  -3   2  131.99    4.90
   0  -3   2  134.99    4.60
   0  -3   2  138.09    4.80
   0  -3  -2  137.69    4.50
   0  -3  -2  144.49    4.10
   0  -3   2  136.99    5.00
   0  -3  -2  141.89    5.40
   0  -3   2  140.29    5.30
   0  -3  -2  136.69    5.10
   1   3  -2  380.66   11.90
   1   3  -2  400.76   10.10
   1   3  -2  396.26   11.10
   1   3  -2  396.86   11.70
  -1   3   2  413.26   10.00
   1   3  -2  398.16   10.20
  -1   3   2  387.26   11.00
   1   3  -2  398.16   11.00
  -1   3   2  408.36   10.60
   1   3  -2  388.06   10.80
   1   3  -2  406.96   10.20
  -1   3   2  404.46   10.20
  -1  -3   2  414.36   11.80
  -1  -3   2  389.06   10.00
   1  -3  -2  427.76   11.30
  -1  -3   2  408.86   10.30
   1  -3  -2  402.36   10.60
  -1  -3   2  384.96   10.90
   1  -3  -2  404.36   10.30
  -1  -3   2  402.06   11.80
  -1  -3   2  401.36   10.90
  -1  -3   2  406.06   10.20
   1  -3  -2  411.16   10.00
   1  -3  -2  396.96   10.90
  -2   3   2  219.88    6.50
   2   3  -2  222.38    8.00
  -2   3   2  212.68    6.40
   2   3  -2  199.78    8.50
  -2   3   2  214.28    6.90
   2   3  -2  211.18    8.30
   2   3  -2  212.18    5.90
   2   3  -2  219.08    6.00
  -2   3   2  211.78    7.10
   2   3  -2  203.58    6.80
   2   3  -2  215.48    6.10
   2  -3  -2  213.78    7.10
  -2  -3   2  219.68    7.90
   2  -3  -2  213.78    7.00
  -2  -3   2  218.88    6.10
  -2  -3   2  214.78    7.10
   2  -3  -2  212.68    6.80
  -2  -3   2  206.68    5.80
  -2  -3   2  209.48    7.60
  -2  -3   2  202.68    7.40
   2  -3  -2  222.78    6.20
  -2  -3   2  208.18    6.80
  -2  -3   2  211.58    8.00
  -3   3   2  523.55   14.00
  -3   3   2  528.05   14.10
   3   3  -2  506.25   15.80
   3   3  -2  509.65   15.20
  -3   3   2  519.65   13.60
   3   3  -2  528.45   12.40
   3   3  -2  492.95   14.60
   3   3  -2  512.75   13.50
   3   3  -2  548.85   15.70
  -3  -3   2  526.95   12.40
   3  -3  -2  525.05   13.90
   3  -3  -2  528.05   13.80
  -3  -3   2  518.15   15.00
  -3  -3   2  522.45   14.20
  -3  -3   2  505.95   14.60
  -3  -3   2  533.85   13.50
   3  -3  -2  520.25   13.80
  -3  -3   2  511.25   14.50
   3  -3  -2  510.35   13.80
  -3  -3   2  529.45   12.30
   3  -3  -2  527.85   13.00
  -3  -3   2  526.65   14.90
  -3  -3   2  540.75   15.00
  -3  -3   2  507.05   13.50
   4   3  -2   40.70    4.20
   4   3  -2   43.70    4.00
  -4   3   2   37.80    3.30
   4   3  -2   42.70    2.90
   4   3  -2   44.40    3.70
   4   3  -2   42.00    4.30
  -4   3   2   33.70    3.30
  -4   3   2   35.10    2.90
  -4   3   2   36.80    2.80
   4   3  -2   37.80    4.80
  -4  -3   2   39.90    4.60
  -4  -3   2   36.30    3.90
   4  -3  -2   39.50    2.90
  -4  -3   2   34.80    3.50
  -4  -3   2   41.00    3.70
  -4  -3   2   39.00    3.80
   4  -3  -2   37.60    3.10
   4  -3  -2   41.30    3.10
  -4  -3   2   39.00    3.10
  -4  -3   2   39.40    4.10
   4  -3  -2   37.50    3.10
  -4  -3   2   40.80    2.10
  -4  -3   2   34.60    2.50
[truncated: 3,663,091 more chars]
