# Supplementary material for: Thermodynamic and electrochemical study of tailor-made crown ethers for redox-switchable (pseudo)rotaxanes
Source: Beilstein J Org Chem. 2020 Oct 20;16:2576–88. doi: 10.3762/bjoc.16.209 (PMC7590624; doi:10.3762/bjoc.16.209)
Supplement: File 2 — Crystallographic data (cif) for exTTFC7, NDIC7, and NDIC8. [file Beilstein_J_Org_Chem-16-2576-s002.zip › kristallstruktur/NDIC8.cif]

 
data_bip529_a
 
_audit_creation_method            'SHELXL-2017/1'
_shelx_SHELXL_version_number      '2017/1'
_chemical_name_systematic         ?
_chemical_name_common             ?
_chemical_melting_point           ?
_chemical_formula_moiety          ?
_chemical_formula_sum
 'C46 H46 N2 O12' 
_chemical_formula_weight          818.85

loop_
 _atom_type_symbol
 _atom_type_description
 _atom_type_scat_dispersion_real
 _atom_type_scat_dispersion_imag
 _atom_type_scat_source
 'C'  'C'   0.0181   0.0091
 'International Tables Vol C Tables 4.2.6.8 and 6.1.1.4'
 'H'  'H'   0.0000   0.0000
 'International Tables Vol C Tables 4.2.6.8 and 6.1.1.4'
 'N'  'N'   0.0311   0.0180
 'International Tables Vol C Tables 4.2.6.8 and 6.1.1.4'
 'O'  'O'   0.0492   0.0322
 'International Tables Vol C Tables 4.2.6.8 and 6.1.1.4'
 
_space_group_crystal_system       monoclinic
_space_group_IT_number            4
_space_group_name_H-M_alt         'P 21'
_space_group_name_Hall            'P 2yb'
 
_shelx_space_group_comment
;
The symmetry employed for this shelxl refinement is uniquely defined
by the following loop, which should always be used as a source of
symmetry information in preference to the above space-group names.
They are only intended as comments.
;
 
loop_
 _space_group_symop_operation_xyz
 'x, y, z'
 '-x, y+1/2, -z'
 
_cell_length_a                    19.695(4)
_cell_length_b                    9.1282(16)
_cell_length_c                    21.618(4)
_cell_angle_alpha                 90
_cell_angle_beta                  96.451(11)
_cell_angle_gamma                 90
_cell_volume                      3861.8(13)
_cell_formula_units_Z             4
_cell_measurement_temperature     100(2)
_cell_measurement_reflns_used     14307
_cell_measurement_theta_min       2.057
_cell_measurement_theta_max       80.034
 
_exptl_crystal_description        block
_exptl_crystal_colour             orange
_exptl_crystal_density_meas       ?
_exptl_crystal_density_method     ?
_exptl_crystal_density_diffrn     1.408          
_exptl_crystal_F_000              1728
_exptl_transmission_factor_min    ?
_exptl_transmission_factor_max    ?
_exptl_crystal_size_max           0.31
_exptl_crystal_size_mid           0.09
_exptl_crystal_size_min           0.07
_exptl_absorpt_coefficient_mu     0.845
_shelx_estimated_absorpt_T_min    ?
_shelx_estimated_absorpt_T_max    ?
_exptl_absorpt_correction_type    multi-scan
_exptl_absorpt_correction_T_min   0.6543  
_exptl_absorpt_correction_T_max   0.7265
_exptl_absorpt_process_details    'Blessing, 1995'
_exptl_absorpt_special_details    ?
_diffrn_ambient_temperature       100(2)
_diffrn_radiation_wavelength      1.54178
_diffrn_radiation_type            CuK\a
_diffrn_source                    ?
_diffrn_measurement_device_type   'Bruker D8 Venture'
_diffrn_measurement_method        'omega + phi scans'
_diffrn_detector_area_resol_mean  ?
_diffrn_reflns_number             125951
_diffrn_reflns_av_unetI/netI      0.0435
_diffrn_reflns_av_R_equivalents   0.0897
_diffrn_reflns_limit_h_min        -25
_diffrn_reflns_limit_h_max        25
_diffrn_reflns_limit_k_min        -11
_diffrn_reflns_limit_k_max        11
_diffrn_reflns_limit_l_min        -27
_diffrn_reflns_limit_l_max        27
_diffrn_reflns_theta_min          2.057
_diffrn_reflns_theta_max          80.034
_diffrn_reflns_theta_full         67.679
_diffrn_measured_fraction_theta_max   0.995
_diffrn_measured_fraction_theta_full  1.000
_diffrn_reflns_Laue_measured_fraction_max    0.995
_diffrn_reflns_Laue_measured_fraction_full   1.000
_diffrn_reflns_point_group_measured_fraction_max   0.986
_diffrn_reflns_point_group_measured_fraction_full  1.000
_reflns_number_total              16640
_reflns_number_gt                 14307
_reflns_threshold_expression      'I > 2\s(I)'
_reflns_Friedel_coverage          0.862
_reflns_Friedel_fraction_max      0.976
_reflns_Friedel_fraction_full     1.000
 
_reflns_special_details
;
 Reflections were merged by SHELXL according to the crystal
 class for the calculation of statistics and refinement.
 
 _reflns_Friedel_fraction is defined as the number of unique
 Friedel pairs measured divided by the number that would be
 possible theoretically, ignoring centric projections and
 systematic absences.
;
 
_computing_data_collection        'APEX3 (Bruker, 2015)'
_computing_cell_refinement        'APEX3 (Bruker, 2015)'
_computing_data_reduction         'SAINT+ (Bruker, 2009)'
_computing_structure_solution     'SHELXT 2014/5 (Sheldrick, 2014)'
_computing_structure_refinement 'SHELXL-2017/1 (Sheldrick, 2017)'
_computing_molecular_graphics     'Diamond 3D, Version 4.0 (Brandenburg, 2014)'
_computing_publication_material   'shelxle'
_refine_special_details           ?
_refine_ls_structure_factor_coef  Fsqd
_refine_ls_matrix_type            full
_refine_ls_weighting_scheme       calc
_refine_ls_weighting_details
'w=1/[\s^2^(Fo^2^)+(0.0472P)^2^+1.8102P] where P=(Fo^2^+2Fc^2^)/3'
_atom_sites_solution_primary      ?
_atom_sites_solution_secondary    ?
_atom_sites_solution_hydrogens    geom
_refine_ls_hydrogen_treatment     constr
_refine_ls_extinction_method      none
_refine_ls_extinction_coef        .
_refine_ls_abs_structure_details
;
 Flack x determined using 5777 quotients [(I+)-(I-)]/[(I+)+(I-)]
 (Parsons, Flack and Wagner, Acta Cryst. B69 (2013) 249-259).
;
_refine_ls_abs_structure_Flack    -0.02(6)
_chemical_absolute_configuration  ?
_refine_ls_number_reflns          16640
_refine_ls_number_parameters      1103
_refine_ls_number_restraints      3
_refine_ls_R_factor_all           0.0579
_refine_ls_R_factor_gt            0.0449
_refine_ls_wR_factor_ref          0.1064
_refine_ls_wR_factor_gt           0.0998
_refine_ls_goodness_of_fit_ref    1.031
_refine_ls_restrained_S_all       1.033
_refine_ls_shift/su_max           0.001
_refine_ls_shift/su_mean          0.000
 
loop_
 _atom_site_label
 _atom_site_type_symbol
 _atom_site_fract_x
 _atom_site_fract_y
 _atom_site_fract_z
 _atom_site_U_iso_or_equiv
 _atom_site_adp_type
 _atom_site_occupancy
 _atom_site_site_symmetry_order  
 _atom_site_calc_flag
 _atom_site_refinement_flags_posn
 _atom_site_refinement_flags_adp
 _atom_site_refinement_flags_occupancy
 _atom_site_disorder_assembly
 _atom_site_disorder_group
O1 O 0.68765(11) 0.5255(3) -0.16534(11) 0.0224(5) Uani 1 1 d . . . . .
C1 C 0.66826(16) 0.7033(4) -0.24427(15) 0.0189(7) Uani 1 1 d . . . . .
N2 N 0.43736(13) 0.8269(3) 0.26756(12) 0.0148(5) Uani 1 1 d . . . . .
O2 O 0.72931(14) 0.2686(3) -0.03962(11) 0.0304(6) Uani 1 1 d . . . . .
C2 C 0.68925(17) 0.7902(4) -0.28944(15) 0.0188(7) Uani 1 1 d . . . . .
H2 H 0.657677 0.855055 -0.311735 0.023 Uiso 1 1 calc R U . . .
O3 O 0.68032(12) 0.4305(3) 0.06555(11) 0.0251(5) Uani 1 1 d . . . . .
N3 N 0.16568(14) 1.0084(3) 0.43795(13) 0.0229(6) Uani 1 1 d . . . . .
C3 C 0.75777(16) 0.7851(4) -0.30374(14) 0.0181(6) Uani 1 1 d . . . . .
O4 O 0.62899(11) 0.5484(3) 0.21689(10) 0.0186(5) Uani 1 1 d . . . . .
C4 C 0.78219(18) 0.8793(4) -0.34822(16) 0.0237(7) Uani 1 1 d . . . . .
H01G H 0.751818 0.946934 -0.370317 0.028 Uiso 1 1 calc R U . . .
O5 O 0.55564(13) 0.9520(3) 0.08787(11) 0.0244(5) Uani 1 1 d . . . . .
C5 C 0.84884(19) 0.8744(4) -0.35979(16) 0.0264(8) Uani 1 1 d . . . . .
H02Y H 0.864720 0.939805 -0.389162 0.032 Uiso 1 1 calc R U . . .
C6 C 0.89402(18) 0.7732(4) -0.32855(16) 0.0247(7) Uani 1 1 d . . . . .
H010 H 0.940219 0.770058 -0.337242 0.030 Uiso 1 1 calc R U . . .
O10 O 0.23440(13) 1.1666(3) 0.49691(12) 0.0331(6) Uani 1 1 d . . . . .
C7 C 0.87236(17) 0.6793(4) -0.28584(16) 0.0226(7) Uani 1 1 d . . . . .
H7 H 0.903275 0.610066 -0.265521 0.027 Uiso 1 1 calc R U . . .
O8 O 0.60359(11) 0.6976(3) -0.22696(11) 0.0224(5) Uani 1 1 d . . . . .
C8 C 0.80361(16) 0.6845(4) -0.27157(15) 0.0179(6) Uani 1 1 d . . . . .
O9 O 0.50541(12) 0.9904(3) 0.32518(11) 0.0224(5) Uani 1 1 d . . . . .
C9 C 0.78060(16) 0.5940(4) -0.22470(14) 0.0184(6) Uani 1 1 d . . . . .
H9 H 0.811098 0.525800 -0.203144 0.022 Uiso 1 1 calc R U . . .
C10 C 0.71498(16) 0.6042(4) -0.21039(14) 0.0180(6) Uani 1 1 d . . . . .
O12 O 0.36823(12) 0.6695(3) 0.20845(11) 0.0230(5) Uani 1 1 d . . . . .
C12 C 0.69142(18) 0.3758(4) -0.07674(16) 0.0262(8) Uani 1 1 d . . . . .
H01H H 0.679009 0.457247 -0.049924 0.031 Uiso 1 1 calc R U . . .
H01I H 0.648656 0.331612 -0.096941 0.031 Uiso 1 1 calc R U . . .
C13 C 0.76929(18) 0.3239(5) 0.01420(16) 0.0276(8) Uani 1 1 d . . . . .
H03E H 0.783340 0.425483 0.005791 0.033 Uiso 1 1 calc R U . . .
H03F H 0.811273 0.264089 0.022283 0.033 Uiso 1 1 calc R U . . .
C14 C 0.73263(18) 0.3237(4) 0.07145(16) 0.0256(8) Uani 1 1 d . . . . .
H01J H 0.712594 0.225752 0.077051 0.031 Uiso 1 1 calc R U . . .
H01M H 0.765350 0.345205 0.108522 0.031 Uiso 1 1 calc R U . . .
C15 C 0.63916(17) 0.4293(4) 0.11559(15) 0.0223(7) Uani 1 1 d . . . . .
H02I H 0.628576 0.326708 0.125933 0.027 Uiso 1 1 calc R U . . .
H02J H 0.595472 0.480101 0.102607 0.027 Uiso 1 1 calc R U . . .
C16 C 0.67541(16) 0.5045(4) 0.17325(15) 0.0208(7) Uani 1 1 d . . . . .
H02T H 0.709896 0.436809 0.194228 0.025 Uiso 1 1 calc R U . . .
H02U H 0.699769 0.592110 0.160125 0.025 Uiso 1 1 calc R U . . .
C17 C 0.58716(16) 0.6649(4) 0.20161(14) 0.0167(6) Uani 1 1 d . . . . .
C18 C 0.59097(16) 0.7555(4) 0.15077(14) 0.0171(6) Uani 1 1 d . . . . .
H18 H 0.625195 0.739209 0.123869 0.021 Uiso 1 1 calc R U . . .
C19 C 0.54483(16) 0.8702(4) 0.13893(14) 0.0174(6) Uani 1 1 d . . . . .
C28 C 0.49127(16) 0.8035(4) 0.22761(14) 0.0160(6) Uani 1 1 d . . . . .
C20 C 0.5040(2) 1.0541(4) 0.06439(16) 0.0296(8) Uani 1 1 d . . . . .
H03C H 0.499040 1.132090 0.095385 0.036 Uiso 1 1 calc R U . . .
H03D H 0.459538 1.003925 0.054901 0.036 Uiso 1 1 calc R U . . .
C21 C 0.5271(2) 1.1185(5) 0.00588(18) 0.0355(9) Uani 1 1 d . . . . .
H21A H 0.494503 1.194378 -0.011503 0.043 Uiso 0.82(2) 1 calc R U P A 1
H22A H 0.572751 1.164122 0.015126 0.043 Uiso 0.82(2) 1 calc R U P A 1
H21B H 0.513343 1.222823 0.004611 0.043 Uiso 0.18(2) 1 calc R U P A 2
H22B H 0.577722 1.116872 0.011239 0.043 Uiso 0.18(2) 1 calc R U P A 2
C023 C 0.35049(17) 1.0862(4) 0.43901(15) 0.0198(7) Uani 1 1 d . . . . .
H023 H 0.357981 1.150942 0.473514 0.024 Uiso 1 1 calc R U . . .
C23 C 0.56902(17) 0.9143(5) -0.13106(16) 0.0279(8) Uani 1 1 d D . . . .
H25A H 0.604114 0.932894 -0.159499 0.034 Uiso 0.794(12) 1 calc R U P B 1
H26A H 0.580697 0.821356 -0.108768 0.034 Uiso 0.794(12) 1 calc R U P B 1
H25B H 0.574035 0.958158 -0.172181 0.034 Uiso 0.206(12) 1 calc R U P B 2
H26B H 0.610165 0.853729 -0.119402 0.034 Uiso 0.206(12) 1 calc R U P B 2
C22 C 0.5696(2) 1.0333(5) -0.0862(2) 0.0356(9) Uani 1 1 d . . . . .
H23A H 0.617209 1.052842 -0.068114 0.043 Uiso 0.82(2) 1 calc R U P A 1
H24A H 0.551516 1.123462 -0.107560 0.043 Uiso 0.82(2) 1 calc R U P A 1
H23B H 0.576718 1.124228 -0.109640 0.043 Uiso 0.18(2) 1 calc R U P A 2
H24B H 0.611458 1.019476 -0.056834 0.043 Uiso 0.18(2) 1 calc R U P A 2
C29 C 0.45063(16) 0.9295(3) 0.31600(14) 0.0161(6) Uani 1 1 d . . . . .
C24 C 0.49585(17) 0.8029(4) -0.21557(17) 0.0248(7) Uani 1 1 d . . . . .
H27A H 0.453304 0.828017 -0.242324 0.030 Uiso 0.794(12) 1 calc R U P B 1
H28A H 0.490188 0.703183 -0.198922 0.030 Uiso 0.794(12) 1 calc R U P B 1
H27B H 0.471006 0.708802 -0.221502 0.030 Uiso 0.206(12) 1 calc R U P B 2
H28B H 0.463779 0.881702 -0.231030 0.030 Uiso 0.206(12) 1 calc R U P B 2
C25 C 0.55418(17) 0.8012(4) -0.25508(17) 0.0248(7) Uani 1 1 d . . . . .
H02E H 0.537802 0.771035 -0.298177 0.030 Uiso 1 1 calc R U . . .
H02F H 0.574855 0.899841 -0.256331 0.030 Uiso 1 1 calc R U . . .
C26 C 0.53678(16) 0.6911(4) 0.24153(14) 0.0168(6) Uani 1 1 d . . . . .
H26 H 0.534288 0.632162 0.277426 0.020 Uiso 1 1 calc R U . . .
C27 C 0.49318(16) 0.8950(4) 0.17630(14) 0.0177(6) Uani 1 1 d . . . . .
H27 H 0.460583 0.970946 0.167310 0.021 Uiso 1 1 calc R U . . .
C11 C 0.73309(17) 0.4349(4) -0.12620(15) 0.0237(7) Uani 1 1 d . . . . .
H02K H 0.772476 0.492493 -0.106887 0.028 Uiso 1 1 calc R U . . .
H02L H 0.750388 0.353595 -0.150402 0.028 Uiso 1 1 calc R U . . .
O11 O 0.10091(12) 0.8255(3) 0.39067(12) 0.0288(6) Uani 1 1 d . . . . .
C39 C 0.21250(16) 0.8527(3) 0.36081(14) 0.0165(6) Uani 1 1 d . . . . .
C38 C 0.15504(16) 0.8900(4) 0.39669(15) 0.0195(7) Uani 1 1 d . . . . .
C30 C 0.39435(15) 0.9578(3) 0.35446(14) 0.0151(6) Uani 1 1 d . . . . .
C33 C 0.22851(17) 1.0725(4) 0.45661(15) 0.0224(7) Uani 1 1 d . . . . .
C32 C 0.28718(16) 1.0255(4) 0.42374(14) 0.0185(6) Uani 1 1 d . . . . .
C31 C 0.40417(16) 1.0534(4) 0.40401(14) 0.0182(6) Uani 1 1 d . . . . .
H31 H 0.447669 1.097317 0.414491 0.022 Uiso 1 1 calc R U . . .
C34 C 0.10580(17) 1.0725(4) 0.46328(16) 0.0262(8) Uani 1 1 d . . . . .
H03K H 0.064444 1.050886 0.434304 0.031 Uiso 1 1 calc R U . . .
H03L H 0.111302 1.180288 0.465174 0.031 Uiso 1 1 calc R U . . .
C36 C 0.0359(2) 1.0954(5) 0.55216(18) 0.0386(10) Uani 1 1 d . . . . .
H03W H 0.045480 1.201841 0.554145 0.046 Uiso 1 1 calc R U . . .
H03X H -0.006093 1.080203 0.523168 0.046 Uiso 1 1 calc R U . . .
C35 C 0.0949(2) 1.0175(5) 0.52691(18) 0.0342(9) Uani 1 1 d . . . . .
H03U H 0.137123 1.032876 0.555635 0.041 Uiso 1 1 calc R U . . .
H03V H 0.085527 0.910925 0.524758 0.041 Uiso 1 1 calc R U . . .
C37 C 0.0238(2) 1.0420(6) 0.61594(19) 0.0438(11) Uani 1 1 d . . . . .
H03Y H -0.017483 1.088388 0.628380 0.066 Uiso 1 1 calc R U . . .
H03Z H 0.063059 1.067515 0.645915 0.066 Uiso 1 1 calc R U . . .
H01U H 0.017794 0.935416 0.615019 0.066 Uiso 1 1 calc R U . . .
C40 C 0.20385(16) 0.7500(4) 0.31424(14) 0.0166(6) Uani 1 1 d . . . . .
H40 H 0.161190 0.701360 0.305683 0.020 Uiso 1 1 calc R U . . .
C41 C 0.25761(16) 0.7164(4) 0.27913(15) 0.0180(6) Uani 1 1 d . . . . .
H41 H 0.251014 0.645383 0.246888 0.022 Uiso 1 1 calc R U . . .
C42 C 0.31971(16) 0.7855(3) 0.29111(14) 0.0144(6) Uani 1 1 d . . . . .
C43 C 0.37505(16) 0.7538(3) 0.25172(14) 0.0158(6) Uani 1 1 d . . . . .
C44 C 0.33030(15) 0.8887(3) 0.33985(13) 0.0146(6) Uani 1 1 d . . . . .
C45 C 0.27607(16) 0.9223(3) 0.37503(14) 0.0144(6) Uani 1 1 d . . . . .
C100 C -0.22387(16) 0.1168(3) 1.20681(14) 0.0154(6) Uani 1 1 d . . . . .
C101 C -0.28297(16) 0.0941(4) 1.23307(15) 0.0185(6) Uani 1 1 d . . . . .
H104 H -0.314659 0.022555 1.215870 0.022 Uiso 1 1 calc R U . . .
O101 O -0.12124(11) 0.2433(2) 1.19978(10) 0.0167(4) Uani 1 1 d . . . . .
C102 C -0.29748(16) 0.1759(4) 1.28551(14) 0.0164(6) Uani 1 1 d . . . . .
O102 O -0.05053(14) 0.3998(3) 1.11318(11) 0.0284(6) Uani 1 1 d . . . . .
N102 N 0.07412(13) 0.3652(3) 0.72519(11) 0.0147(5) Uani 1 1 d . . . . .
C103 C -0.35785(17) 0.1526(4) 1.31406(16) 0.0221(7) Uani 1 1 d . . . . .
H02D H -0.389800 0.080743 1.297626 0.026 Uiso 1 1 calc R U . . .
O103 O 0.00292(12) 0.6176(3) 1.04192(10) 0.0234(5) Uani 1 1 d . . . . .
N103 N 0.31915(14) 0.4742(3) 0.51590(13) 0.0218(6) Uani 1 1 d . . . . .
C104 C -0.37069(18) 0.2323(4) 1.36500(16) 0.0243(7) Uani 1 1 d . . . . .
H02X H -0.411367 0.215037 1.383688 0.029 Uiso 1 1 calc R U . . .
O104 O -0.02040(12) 0.5273(3) 0.91166(11) 0.0247(5) Uani 1 1 d . . . . .
C105 C -0.32404(18) 0.3400(4) 1.39008(16) 0.0251(7) Uani 1 1 d . . . . .
H02Z H -0.333510 0.395528 1.425277 0.030 Uiso 1 1 calc R U . . .
O105 O -0.11388(11) 0.1121(3) 0.80219(10) 0.0193(5) Uani 1 1 d . . . . .
C106 C -0.26507(17) 0.3643(4) 1.36353(15) 0.0213(7) Uani 1 1 d . . . . .
H102 H -0.233686 0.436470 1.380708 0.026 Uiso 1 1 calc R U . . .
O106 O -0.18308(12) -0.1459(3) 0.90675(11) 0.0270(5) Uani 1 1 d . . . . .
C107 C -0.25031(16) 0.2835(3) 1.31103(14) 0.0164(6) Uani 1 1 d . . . . .
O107 O -0.20551(14) -0.1028(3) 1.03306(11) 0.0299(6) Uani 1 1 d . . . . .
C108 C -0.18972(15) 0.3077(4) 1.28223(14) 0.0156(6) Uani 1 1 d . . . . .
H101 H -0.157867 0.379838 1.298562 0.019 Uiso 1 1 calc R U . . .
O108 O -0.20354(11) 0.0414(2) 1.15745(10) 0.0182(5) Uani 1 1 d . . . . .
C109 C -0.17699(15) 0.2279(3) 1.23136(14) 0.0145(6) Uani 1 1 d . . . . .
O109 O 0.14261(12) 0.1937(2) 0.77690(10) 0.0203(5) Uani 1 1 d . . . . .
C110 C -0.07403(16) 0.3579(4) 1.22032(15) 0.0175(6) Uani 1 1 d . . . . .
H01A H -0.051169 0.335504 1.262403 0.021 Uiso 1 1 calc R U . . .
H01B H -0.098448 0.452316 1.222054 0.021 Uiso 1 1 calc R U . . .
O110 O 0.38775(12) 0.3030(3) 0.56683(11) 0.0270(5) Uani 1 1 d . . . . .
C111 C -0.02229(17) 0.3669(4) 1.17446(16) 0.0235(7) Uani 1 1 d . . . . .
H017 H 0.011730 0.443128 1.188554 0.028 Uiso 1 1 calc R U . . .
H018 H 0.002130 0.272145 1.174226 0.028 Uiso 1 1 calc R U . . .
O111 O 0.25234(13) 0.6502(3) 0.46649(11) 0.0318(6) Uani 1 1 d . . . . .
C112 C -0.08018(18) 0.5417(4) 1.10470(16) 0.0227(7) Uani 1 1 d . . . . .
H02O H -0.058932 0.609328 1.137060 0.027 Uiso 1 1 calc R U . . .
H02P H -0.129784 0.536689 1.108337 0.027 Uiso 1 1 calc R U . . .
O112 O 0.01179(12) 0.5538(3) 0.67982(11) 0.0250(5) Uani 1 1 d . . . . .
C113 C -0.06843(17) 0.5967(4) 1.04097(15) 0.0218(7) Uani 1 1 d . . . . .
H02M H -0.085023 0.524169 1.008708 0.026 Uiso 1 1 calc R U . . .
H02N H -0.093015 0.690131 1.031772 0.026 Uiso 1 1 calc R U . . .
C114 C 0.02467(19) 0.6914(4) 0.99005(15) 0.0239(7) Uani 1 1 d . . . . .
H013 H 0.065040 0.752282 1.004197 0.029 Uiso 1 1 calc R U . . .
H014 H -0.012206 0.757648 0.972138 0.029 Uiso 1 1 calc R U . . .
C115 C 0.04283(17) 0.5877(4) 0.94021(15) 0.0203(7) Uani 1 1 d . . . . .
H02G H 0.066656 0.640623 0.909005 0.024 Uiso 1 1 calc R U . . .
H02H H 0.073130 0.508809 0.958679 0.024 Uiso 1 1 calc R U . . .
C116 C -0.01763(16) 0.4355(3) 0.86222(14) 0.0169(6) Uani 1 1 d . . . . .
C117 C -0.06821(16) 0.3287(4) 0.85575(14) 0.0173(6) Uani 1 1 d . . . . .
H11 H -0.101361 0.324138 0.884397 0.021 Uiso 1 1 calc R U . . .
C118 C -0.07003(16) 0.2293(4) 0.80750(14) 0.0168(6) Uani 1 1 d . . . . .
C119 C -0.14050(17) 0.0685(4) 0.85917(15) 0.0210(7) Uani 1 1 d . . . . .
H02A H -0.177268 0.136140 0.868548 0.025 Uiso 1 1 calc R U . . .
H02B H -0.103765 0.070744 0.894406 0.025 Uiso 1 1 calc R U . . .
C120 C -0.16819(18) -0.0851(4) 0.84964(16) 0.0235(7) Uani 1 1 d . . . . .
H02Q H -0.210238 -0.083092 0.819892 0.028 Uiso 1 1 calc R U . . .
H02R H -0.134116 -0.147157 0.831693 0.028 Uiso 1 1 calc R U . . .
C121 C -0.24540(19) -0.0967(5) 0.92503(16) 0.0291(8) Uani 1 1 d . . . . .
H03A H -0.283415 -0.125051 0.893397 0.035 Uiso 1 1 calc R U . . .
H03B H -0.244931 0.011431 0.928545 0.035 Uiso 1 1 calc R U . . .
C122 C -0.25583(19) -0.1642(5) 0.98710(16) 0.0296(8) Uani 1 1 d . . . . .
H03I H -0.302356 -0.142134 0.997731 0.035 Uiso 1 1 calc R U . . .
H03J H -0.250420 -0.271863 0.985366 0.035 Uiso 1 1 calc R U . . .
C123 C -0.20661(19) -0.1670(4) 1.09176(16) 0.0265(8) Uani 1 1 d . . . . .
H015 H -0.159015 -0.179231 1.111247 0.032 Uiso 1 1 calc R U . . .
H016 H -0.227273 -0.265651 1.086394 0.032 Uiso 1 1 calc R U . . .
C124 C -0.24578(17) -0.0795(4) 1.13497(15) 0.0210(7) Uani 1 1 d . . . . .
H01C H -0.289131 -0.043425 1.112499 0.025 Uiso 1 1 calc R U . . .
H01D H -0.256682 -0.141271 1.170184 0.025 Uiso 1 1 calc R U . . .
C125 C -0.02437(16) 0.2408(4) 0.76256(14) 0.0169(6) Uani 1 1 d . . . . .
H121 H -0.027010 0.176254 0.727919 0.020 Uiso 1 1 calc R U . . .
C126 C 0.03058(16) 0.4464(3) 0.82031(14) 0.0175(6) Uani 1 1 d . . . . .
H122 H 0.066153 0.517130 0.825502 0.021 Uiso 1 1 calc R U . . .
C127 C 0.02460(15) 0.3494(3) 0.77038(14) 0.0152(6) Uani 1 1 d . . . . .
C128 C 0.13374(16) 0.2808(3) 0.73410(14) 0.0155(6) Uani 1 1 d . . . . .
C129 C 0.18495(15) 0.3047(3) 0.69004(14) 0.0151(6) Uani 1 1 d . . . . .
C130 C 0.24494(16) 0.2259(4) 0.69554(15) 0.0188(7) Uani 1 1 d . . . . .
H134 H 0.252949 0.154396 0.727454 0.023 Uiso 1 1 calc R U . . .
C131 C 0.29442(16) 0.2497(4) 0.65474(15) 0.0193(7) Uani 1 1 d . . . . .
H133 H 0.335815 0.195338 0.659615 0.023 Uiso 1 1 calc R U . . .
C132 C 0.28333(16) 0.3509(3) 0.60790(15) 0.0170(6) Uani 1 1 d . . . . .
C133 C 0.33454(16) 0.3712(4) 0.56331(15) 0.0206(7) Uani 1 1 d . . . . .
C134 C 0.36770(18) 0.4910(4) 0.46909(16) 0.0274(8) Uani 1 1 d . . . . .
H03G H 0.341637 0.510020 0.428000 0.033 Uiso 1 1 calc R U . . .
H03H H 0.392800 0.397741 0.466047 0.033 Uiso 1 1 calc R U . . .
C135 C 0.41862(18) 0.6129(4) 0.48362(18) 0.0288(8) Uani 1 1 d . . . . .
H03M H 0.447127 0.591470 0.523273 0.035 Uiso 1 1 calc R U . . .
H03N H 0.394010 0.705919 0.488715 0.035 Uiso 1 1 calc R U . . .
C136 C 0.4647(2) 0.6296(5) 0.4312(2) 0.0357(9) Uani 1 1 d . . . . .
H03O H 0.435479 0.648129 0.391654 0.043 Uiso 1 1 calc R U . . .
H03P H 0.494263 0.716491 0.440078 0.043 Uiso 1 1 calc R U . . .
C137 C 0.50945(19) 0.4982(4) 0.42272(18) 0.0305(8) Uani 1 1 d . . . . .
H01O H 0.481067 0.416812 0.405155 0.046 Uiso 1 1 calc R U . . .
H01P H 0.533164 0.468994 0.463123 0.046 Uiso 1 1 calc R U . . .
H01T H 0.543121 0.523534 0.394367 0.046 Uiso 1 1 calc R U . . .
C138 C 0.26062(17) 0.5602(4) 0.50809(15) 0.0224(7) Uani 1 1 d . . . . .
C139 C 0.20923(16) 0.5362(4) 0.55221(14) 0.0174(6) Uani 1 1 d . . . . .
C140 C 0.14952(17) 0.6151(4) 0.54573(15) 0.0216(7) Uani 1 1 d . . . . .
H02C H 0.140844 0.683211 0.512548 0.026 Uiso 1 1 calc R U . . .
C141 C 0.10106(17) 0.5952(4) 0.58831(15) 0.0208(7) Uani 1 1 d . . . . .
H02S H 0.060304 0.651725 0.584358 0.025 Uiso 1 1 calc R U . . .
C142 C 0.11259(16) 0.4939(3) 0.63570(14) 0.0151(6) Uani 1 1 d . . . . .
C143 C 0.06184(16) 0.4770(4) 0.68077(14) 0.0169(6) Uani 1 1 d . . . . .
C144 C 0.17308(15) 0.4105(3) 0.64226(13) 0.0138(6) Uani 1 1 d . . . . .
C145 C 0.22214(16) 0.4325(3) 0.60064(14) 0.0151(6) Uani 1 1 d . . . . .
O6A O 0.5301(3) 0.9977(9) -0.03883(16) 0.0252(17) Uani 0.82(2) 1 d . . P A 1
O6B O 0.5094(12) 1.069(4) -0.0441(7) 0.021(6) Uani 0.18(2) 1 d . . P A 2
O7A O 0.50420(15) 0.9006(5) -0.16625(17) 0.0214(12) Uani 0.794(12) 1 d . . P B 1
O7B O 0.5178(6) 0.8287(16) -0.1379(7) 0.021(4) Uani 0.206(12) 1 d D . P B 2
 
loop_
 _atom_site_aniso_label
 _atom_site_aniso_U_11
 _atom_site_aniso_U_22
 _atom_site_aniso_U_33
 _atom_site_aniso_U_23
 _atom_site_aniso_U_13
 _atom_site_aniso_U_12
O1 0.0179(11) 0.0265(13) 0.0233(12) 0.0055(10) 0.0036(9) 0.0062(10)
C1 0.0162(15) 0.0187(16) 0.0218(16) -0.0067(13) 0.0015(13) 0.0026(12)
N2 0.0135(12) 0.0174(13) 0.0146(12) -0.0028(10) 0.0061(10) -0.0025(10)
O2 0.0376(15) 0.0328(15) 0.0209(12) 0.0030(11) 0.0029(11) 0.0101(12)
C2 0.0172(15) 0.0171(15) 0.0206(16) -0.0049(13) -0.0038(12) 0.0046(12)
O3 0.0252(13) 0.0279(13) 0.0232(12) 0.0018(10) 0.0073(10) 0.0071(10)
N3 0.0168(13) 0.0317(16) 0.0208(14) -0.0044(12) 0.0055(11) 0.0000(12)
C3 0.0190(16) 0.0179(16) 0.0167(15) -0.0058(12) -0.0007(12) 0.0025(12)
O4 0.0162(11) 0.0225(12) 0.0178(11) -0.0008(9) 0.0045(9) 0.0023(9)
C4 0.0253(18) 0.0236(17) 0.0219(16) -0.0005(14) 0.0015(13) 0.0071(14)
O5 0.0281(13) 0.0249(13) 0.0222(12) 0.0062(10) 0.0116(10) 0.0049(10)
C5 0.0293(19) 0.0260(18) 0.0247(18) 0.0029(15) 0.0068(14) 0.0046(15)
C6 0.0213(17) 0.0256(18) 0.0278(18) -0.0016(14) 0.0055(14) 0.0038(14)
O10 0.0270(14) 0.0415(16) 0.0321(14) -0.0190(13) 0.0085(11) -0.0006(12)
C7 0.0208(17) 0.0227(17) 0.0243(17) -0.0020(14) 0.0033(13) 0.0043(14)
O8 0.0159(11) 0.0213(12) 0.0299(13) 0.0015(10) 0.0025(10) 0.0053(9)
C8 0.0177(15) 0.0176(15) 0.0180(15) -0.0058(12) -0.0002(12) 0.0019(12)
O9 0.0181(12) 0.0279(13) 0.0218(12) -0.0060(10) 0.0049(9) -0.0084(10)
C9 0.0179(15) 0.0182(16) 0.0181(15) -0.0045(13) -0.0020(12) 0.0045(12)
C10 0.0207(16) 0.0196(16) 0.0138(14) -0.0025(12) 0.0023(12) 0.0023(13)
O12 0.0195(12) 0.0264(13) 0.0240(12) -0.0100(10) 0.0059(9) -0.0048(10)
C12 0.0231(17) 0.033(2) 0.0220(17) 0.0034(15) 0.0013(14) 0.0068(15)
C13 0.0189(17) 0.042(2) 0.0217(17) 0.0020(16) 0.0039(13) 0.0087(16)
C14 0.0244(18) 0.0308(19) 0.0217(17) 0.0054(15) 0.0023(14) 0.0090(15)
C15 0.0209(17) 0.0243(17) 0.0227(17) -0.0028(14) 0.0075(13) 0.0017(14)
C16 0.0175(16) 0.0214(17) 0.0242(17) 0.0016(14) 0.0054(13) 0.0019(13)
C17 0.0144(14) 0.0180(16) 0.0173(15) -0.0021(12) 0.0001(12) -0.0033(12)
C18 0.0142(15) 0.0218(16) 0.0166(15) -0.0043(13) 0.0072(12) -0.0040(12)
C19 0.0202(15) 0.0183(16) 0.0144(14) 0.0004(12) 0.0054(12) -0.0047(13)
C28 0.0147(15) 0.0192(15) 0.0148(14) -0.0040(12) 0.0046(12) -0.0059(12)
C20 0.037(2) 0.034(2) 0.0198(17) 0.0082(15) 0.0096(15) 0.0072(17)
C21 0.042(2) 0.040(2) 0.025(2) 0.0086(17) 0.0056(17) -0.0025(19)
C023 0.0227(17) 0.0216(17) 0.0152(15) -0.0029(13) 0.0021(12) -0.0003(13)
C23 0.0181(17) 0.043(2) 0.0215(17) 0.0101(16) -0.0027(13) -0.0047(16)
C22 0.0229(18) 0.035(2) 0.049(2) -0.0082(19) 0.0044(17) -0.0010(17)
C29 0.0172(15) 0.0167(15) 0.0144(14) 0.0013(12) 0.0018(12) -0.0002(12)
C24 0.0162(16) 0.0217(17) 0.0365(19) -0.0040(15) 0.0028(14) 0.0012(13)
C25 0.0197(17) 0.0186(17) 0.0360(19) 0.0031(15) 0.0028(14) 0.0071(13)
C26 0.0168(15) 0.0187(15) 0.0153(15) 0.0000(12) 0.0035(12) -0.0035(12)
C27 0.0175(15) 0.0180(15) 0.0176(15) -0.0016(12) 0.0027(12) 0.0000(12)
C11 0.0204(16) 0.0322(19) 0.0183(16) 0.0042(14) 0.0019(13) 0.0082(14)
O11 0.0183(12) 0.0389(15) 0.0306(13) -0.0077(12) 0.0089(10) -0.0040(11)
C39 0.0153(15) 0.0180(16) 0.0165(15) 0.0032(12) 0.0027(12) 0.0012(12)
C38 0.0149(15) 0.0256(17) 0.0183(15) -0.0007(13) 0.0025(12) 0.0016(13)
C30 0.0139(15) 0.0171(15) 0.0143(14) 0.0012(12) 0.0010(12) 0.0003(12)
C33 0.0193(17) 0.0283(19) 0.0199(16) -0.0036(14) 0.0033(13) 0.0000(14)
C32 0.0194(16) 0.0212(16) 0.0150(15) -0.0007(13) 0.0021(12) 0.0024(13)
C31 0.0158(15) 0.0204(16) 0.0178(15) 0.0000(13) -0.0007(12) -0.0030(13)
C34 0.0212(17) 0.035(2) 0.0229(17) -0.0007(15) 0.0049(14) 0.0066(15)
C36 0.029(2) 0.061(3) 0.0263(19) -0.0034(19) 0.0067(16) 0.014(2)
C35 0.034(2) 0.040(2) 0.031(2) 0.0065(17) 0.0133(16) 0.0110(18)
C37 0.043(2) 0.057(3) 0.034(2) -0.006(2) 0.0170(19) 0.006(2)
C40 0.0135(14) 0.0198(16) 0.0166(15) 0.0010(13) 0.0018(12) -0.0030(12)
C41 0.0183(15) 0.0174(16) 0.0179(15) -0.0019(12) 0.0000(12) -0.0018(12)
C42 0.0139(15) 0.0137(14) 0.0161(14) 0.0013(12) 0.0037(11) -0.0005(11)
C43 0.0153(15) 0.0164(15) 0.0160(15) 0.0001(12) 0.0028(12) 0.0003(12)
C44 0.0158(15) 0.0153(15) 0.0127(14) 0.0031(12) 0.0019(11) -0.0007(12)
C45 0.0156(14) 0.0151(15) 0.0125(14) 0.0014(12) 0.0013(11) 0.0006(12)
C100 0.0164(15) 0.0142(15) 0.0157(15) 0.0018(12) 0.0023(12) 0.0009(12)
C101 0.0162(15) 0.0168(15) 0.0218(16) 0.0021(13) -0.0002(12) -0.0020(12)
O101 0.0149(11) 0.0162(11) 0.0204(11) -0.0034(9) 0.0074(9) -0.0038(9)
C102 0.0140(14) 0.0190(16) 0.0163(14) 0.0047(12) 0.0015(12) 0.0001(12)
O102 0.0484(16) 0.0177(12) 0.0222(12) -0.0012(10) 0.0170(11) -0.0024(11)
N102 0.0167(13) 0.0157(13) 0.0126(12) 0.0010(10) 0.0057(10) 0.0015(10)
C103 0.0172(16) 0.0255(18) 0.0238(17) 0.0068(14) 0.0035(13) -0.0006(13)
O103 0.0224(12) 0.0329(14) 0.0151(11) 0.0037(10) 0.0035(9) -0.0072(10)
N103 0.0194(14) 0.0299(16) 0.0178(13) -0.0028(12) 0.0089(11) -0.0048(12)
C104 0.0202(17) 0.0311(19) 0.0235(17) 0.0090(15) 0.0106(13) 0.0045(14)
O104 0.0233(12) 0.0305(14) 0.0215(12) -0.0091(10) 0.0082(10) -0.0039(10)
C105 0.0239(17) 0.032(2) 0.0204(16) 0.0032(14) 0.0070(13) 0.0069(15)
O105 0.0180(11) 0.0226(12) 0.0176(11) 0.0004(9) 0.0037(9) -0.0041(9)
C106 0.0216(17) 0.0260(18) 0.0170(15) 0.0010(13) 0.0050(13) 0.0001(14)
O106 0.0254(13) 0.0305(14) 0.0255(12) 0.0046(11) 0.0048(10) -0.0012(11)
C107 0.0155(15) 0.0171(15) 0.0168(15) 0.0044(12) 0.0026(12) 0.0014(12)
O107 0.0365(15) 0.0297(14) 0.0233(12) -0.0025(11) 0.0022(11) -0.0107(12)
C108 0.0129(14) 0.0171(15) 0.0167(15) 0.0020(12) 0.0010(11) -0.0024(12)
O108 0.0186(11) 0.0159(11) 0.0209(11) -0.0042(9) 0.0053(9) -0.0027(9)
C109 0.0110(14) 0.0163(15) 0.0164(14) 0.0036(12) 0.0026(11) 0.0012(11)
O109 0.0226(12) 0.0194(12) 0.0190(11) 0.0046(9) 0.0036(9) 0.0020(9)
C110 0.0166(15) 0.0166(15) 0.0198(15) -0.0038(12) 0.0048(12) -0.0040(12)
O110 0.0180(12) 0.0332(14) 0.0313(13) -0.0048(11) 0.0099(10) 0.0033(10)
C111 0.0214(17) 0.0192(17) 0.0317(18) -0.0024(14) 0.0106(14) -0.0052(14)
O111 0.0271(13) 0.0461(17) 0.0233(13) 0.0141(12) 0.0082(10) -0.0027(12)
C112 0.0261(17) 0.0195(16) 0.0250(17) -0.0059(14) 0.0135(14) -0.0004(14)
O112 0.0220(12) 0.0305(13) 0.0242(12) 0.0094(11) 0.0102(10) 0.0122(10)
C113 0.0223(17) 0.0246(18) 0.0192(16) -0.0031(14) 0.0047(13) 0.0001(14)
C114 0.0313(19) 0.0240(18) 0.0181(16) -0.0020(14) 0.0100(14) -0.0116(15)
C115 0.0246(17) 0.0192(17) 0.0181(15) 0.0000(13) 0.0059(13) -0.0057(13)
C116 0.0184(15) 0.0177(15) 0.0147(14) -0.0013(12) 0.0029(12) 0.0010(12)
C117 0.0164(15) 0.0223(16) 0.0145(14) 0.0023(12) 0.0065(12) 0.0029(13)
C118 0.0134(14) 0.0193(16) 0.0174(15) 0.0042(12) 0.0006(12) 0.0010(12)
C119 0.0217(17) 0.0237(17) 0.0182(15) 0.0000(13) 0.0047(13) -0.0021(13)
C120 0.0239(17) 0.0246(18) 0.0232(17) 0.0010(14) 0.0076(13) -0.0025(14)
C121 0.0283(19) 0.040(2) 0.0195(17) 0.0006(16) 0.0052(14) 0.0009(16)
C122 0.0286(19) 0.038(2) 0.0226(18) 0.0003(16) 0.0027(15) -0.0034(16)
C123 0.0290(18) 0.0248(18) 0.0253(17) -0.0049(15) 0.0010(14) 0.0006(15)
C124 0.0209(17) 0.0204(17) 0.0211(16) -0.0039(13) -0.0002(13) -0.0033(13)
C125 0.0192(16) 0.0183(15) 0.0130(14) 0.0001(12) 0.0013(12) 0.0019(13)
C126 0.0188(16) 0.0163(15) 0.0175(15) 0.0006(12) 0.0021(12) -0.0011(12)
C127 0.0152(14) 0.0161(15) 0.0152(14) 0.0032(12) 0.0059(12) 0.0025(12)
C128 0.0172(15) 0.0124(14) 0.0167(15) -0.0006(12) 0.0006(12) 0.0005(12)
C129 0.0150(15) 0.0137(14) 0.0166(15) -0.0024(12) 0.0018(12) 0.0004(12)
C130 0.0194(16) 0.0190(16) 0.0183(15) 0.0006(13) 0.0030(12) 0.0039(13)
C131 0.0146(15) 0.0206(16) 0.0224(16) -0.0036(13) 0.0013(12) 0.0044(13)
C132 0.0142(15) 0.0172(15) 0.0200(15) -0.0069(13) 0.0032(12) -0.0003(12)
C133 0.0177(16) 0.0231(17) 0.0221(16) -0.0078(14) 0.0068(13) -0.0024(13)
C134 0.0254(18) 0.036(2) 0.0224(17) -0.0046(15) 0.0107(14) -0.0084(16)
C135 0.0210(18) 0.0272(19) 0.039(2) -0.0064(16) 0.0088(15) -0.0030(15)
C136 0.0254(19) 0.031(2) 0.054(3) 0.0058(19) 0.0162(18) -0.0015(16)
C137 0.0255(18) 0.037(2) 0.0311(19) -0.0009(17) 0.0108(15) 0.0012(16)
C138 0.0211(17) 0.0287(18) 0.0181(16) -0.0007(14) 0.0057(13) -0.0045(14)
C139 0.0186(15) 0.0214(16) 0.0128(14) 0.0002(12) 0.0040(12) -0.0049(13)
C140 0.0214(17) 0.0262(17) 0.0172(15) 0.0071(14) 0.0025(13) -0.0009(14)
C141 0.0188(16) 0.0251(17) 0.0187(16) 0.0038(14) 0.0026(13) 0.0055(13)
C142 0.0158(15) 0.0166(15) 0.0130(14) -0.0008(12) 0.0027(11) 0.0003(12)
C143 0.0176(16) 0.0190(16) 0.0143(14) 0.0020(12) 0.0026(12) 0.0008(12)
C144 0.0161(15) 0.0143(14) 0.0109(13) -0.0027(11) 0.0010(11) -0.0003(12)
C145 0.0149(14) 0.0151(15) 0.0151(14) -0.0034(12) 0.0012(11) -0.0015(12)
O6A 0.037(3) 0.023(3) 0.0156(15) 0.0017(15) 0.0028(14) -0.009(2)
O6B 0.035(9) 0.021(14) 0.009(7) 0.006(6) 0.005(6) 0.007(9)
O7A 0.0158(15) 0.028(2) 0.0196(19) -0.0034(18) -0.0004(12) 0.0030(13)
O7B 0.028(7) 0.018(8) 0.018(7) -0.004(6) 0.008(5) -0.001(6)
 
_geom_special_details
;
 All esds (except the esd in the dihedral angle between two l.s. planes)
 are estimated using the full covariance matrix.  The cell esds are taken
 into account individually in the estimation of esds in distances, angles
 and torsion angles; correlations between esds in cell parameters are only
 used when they are defined by crystal symmetry.  An approximate (isotropic)
 treatment of cell esds is used for estimating esds involving l.s. planes.
;
 
loop_
 _geom_bond_atom_site_label_1
 _geom_bond_atom_site_label_2
 _geom_bond_distance
 _geom_bond_site_symmetry_2
 _geom_bond_publ_flag
O1 C10 1.368(4) . ?
O1 C11 1.425(4) . ?
C1 C2 1.358(5) . ?
C1 O8 1.368(4) . ?
C1 C10 1.432(4) . ?
N2 C43 1.405(4) . ?
N2 C29 1.407(4) . ?
N2 C28 1.458(4) . ?
O2 C13 1.422(4) . ?
O2 C12 1.423(4) . ?
C2 C3 1.419(5) . ?
C2 H2 0.9500 . ?
O3 C14 1.414(4) . ?
O3 C15 1.423(4) . ?
N3 C33 1.387(4) . ?
N3 C38 1.402(4) . ?
N3 C34 1.476(4) . ?
C3 C4 1.414(5) . ?
C3 C8 1.415(4) . ?
O4 C17 1.363(4) . ?
O4 C16 1.442(4) . ?
C4 C5 1.364(5) . ?
C4 H01G 0.9500 . ?
O5 C19 1.369(4) . ?
O5 C20 1.429(4) . ?
C5 C6 1.402(5) . ?
C5 H02Y 0.9500 . ?
C6 C7 1.363(5) . ?
C6 H010 0.9500 . ?
O10 C33 1.219(4) . ?
C7 C8 1.423(5) . ?
C7 H7 0.9500 . ?
O8 C25 1.441(4) . ?
C8 C9 1.421(5) . ?
O9 C29 1.210(4) . ?
C9 C10 1.365(4) . ?
C9 H9 0.9500 . ?
O12 C43 1.207(4) . ?
C12 C11 1.518(5) . ?
C12 H01H 0.9900 . ?
C12 H01I 0.9900 . ?
C13 C14 1.501(5) . ?
C13 H03E 0.9900 . ?
C13 H03F 0.9900 . ?
C14 H01J 0.9900 . ?
C14 H01M 0.9900 . ?
C15 C16 1.528(5) . ?
C15 H02I 0.9900 . ?
C15 H02J 0.9900 . ?
C16 H02T 0.9900 . ?
C16 H02U 0.9900 . ?
C17 C18 1.384(4) . ?
C17 C26 1.407(4) . ?
C18 C19 1.392(5) . ?
C18 H18 0.9500 . ?
C19 C27 1.387(4) . ?
C28 C26 1.373(5) . ?
C28 C27 1.393(4) . ?
C20 C21 1.510(5) . ?
C20 H03C 0.9900 . ?
C20 H03D 0.9900 . ?
C21 O6B 1.187(15) . ?
C21 O6A 1.471(8) . ?
C21 H21A 0.9900 . ?
C21 H22A 0.9900 . ?
C21 H21B 0.9900 . ?
C21 H22B 0.9900 . ?
C023 C32 1.371(5) . ?
C023 C31 1.400(5) . ?
C023 H023 0.9500 . ?
C23 O7B 1.272(10) . ?
C23 O7A 1.416(5) . ?
C23 C22 1.455(6) . ?
C23 H25A 0.9900 . ?
C23 H26A 0.9900 . ?
C23 H25B 0.9900 . ?
C23 H26B 0.9900 . ?
C22 O6A 1.394(5) . ?
C22 O6B 1.61(2) . ?
C22 H23A 0.9900 . ?
C22 H24A 0.9900 . ?
C22 H23B 0.9900 . ?
C22 H24B 0.9900 . ?
C29 C30 1.481(4) . ?
C24 O7A 1.385(5) . ?
C24 C25 1.507(5) . ?
C24 O7B 1.703(14) . ?
C24 H27A 0.9900 . ?
C24 H28A 0.9900 . ?
C24 H27B 0.9900 . ?
C24 H28B 0.9900 . ?
C25 H02E 0.9900 . ?
C25 H02F 0.9900 . ?
C26 H26 0.9500 . ?
C27 H27 0.9500 . ?
C11 H02K 0.9900 . ?
C11 H02L 0.9900 . ?
O11 C38 1.212(4) . ?
C39 C40 1.372(4) . ?
C39 C45 1.407(4) . ?
C39 C38 1.482(4) . ?
C30 C31 1.378(4) . ?
C30 C44 1.414(4) . ?
C33 C32 1.486(4) . ?
C32 C45 1.411(4) . ?
C31 H31 0.9500 . ?
C34 C35 1.502(5) . ?
C34 H03K 0.9900 . ?
C34 H03L 0.9900 . ?
C36 C37 1.507(6) . ?
C36 C35 1.516(5) . ?
C36 H03W 0.9900 . ?
C36 H03X 0.9900 . ?
C35 H03U 0.9900 . ?
C35 H03V 0.9900 . ?
C37 H03Y 0.9800 . ?
C37 H03Z 0.9800 . ?
C37 H01U 0.9800 . ?
C40 C41 1.404(4) . ?
C40 H40 0.9500 . ?
C41 C42 1.375(4) . ?
C41 H41 0.9500 . ?
C42 C44 1.412(4) . ?
C42 C43 1.485(4) . ?
C44 C45 1.413(4) . ?
C100 O108 1.367(4) . ?
C100 C101 1.367(4) . ?
C100 C109 1.433(4) . ?
C101 C102 1.413(5) . ?
C101 H104 0.9500 . ?
O101 C109 1.364(4) . ?
O101 C110 1.436(4) . ?
C102 C103 1.416(4) . ?
C102 C107 1.420(4) . ?
O102 C111 1.410(4) . ?
O102 C112 1.424(4) . ?
N102 C128 1.399(4) . ?
N102 C143 1.404(4) . ?
N102 C127 1.463(4) . ?
C103 C104 1.367(5) . ?
C103 H02D 0.9500 . ?
O103 C114 1.415(4) . ?
O103 C113 1.416(4) . ?
N103 C138 1.390(5) . ?
N103 C133 1.398(5) . ?
N103 C134 1.476(4) . ?
C104 C105 1.412(5) . ?
C104 H02X 0.9500 . ?
O104 C116 1.364(4) . ?
O104 C115 1.436(4) . ?
C105 C106 1.370(5) . ?
C105 H02Z 0.9500 . ?
O105 C118 1.372(4) . ?
O105 C119 1.448(4) . ?
C106 C107 1.411(5) . ?
C106 H102 0.9500 . ?
O106 C121 1.405(4) . ?
O106 C120 1.414(4) . ?
C107 C108 1.424(4) . ?
O107 C123 1.400(4) . ?
O107 C122 1.436(4) . ?
C108 C109 1.365(4) . ?
C108 H101 0.9500 . ?
O108 C124 1.434(4) . ?
O109 C128 1.217(4) . ?
C110 C111 1.502(4) . ?
C110 H01A 0.9900 . ?
C110 H01B 0.9900 . ?
O110 C133 1.214(4) . ?
C111 H017 0.9900 . ?
C111 H018 0.9900 . ?
O111 C138 1.215(4) . ?
C112 C113 1.508(5) . ?
C112 H02O 0.9900 . ?
C112 H02P 0.9900 . ?
O112 C143 1.208(4) . ?
C113 H02M 0.9900 . ?
C113 H02N 0.9900 . ?
C114 C115 1.507(5) . ?
C114 H013 0.9900 . ?
C114 H014 0.9900 . ?
C115 H02G 0.9900 . ?
C115 H02H 0.9900 . ?
C116 C126 1.387(4) . ?
C116 C117 1.390(4) . ?
C117 C118 1.380(5) . ?
C117 H11 0.9500 . ?
C118 C125 1.400(4) . ?
C119 C120 1.510(5) . ?
C119 H02A 0.9900 . ?
C119 H02B 0.9900 . ?
C120 H02Q 0.9900 . ?
C120 H02R 0.9900 . ?
C121 C122 1.511(5) . ?
C121 H03A 0.9900 . ?
C121 H03B 0.9900 . ?
C122 H03I 0.9900 . ?
C122 H03J 0.9900 . ?
C123 C124 1.506(5) . ?
C123 H015 0.9900 . ?
C123 H016 0.9900 . ?
C124 H01C 0.9900 . ?
C124 H01D 0.9900 . ?
C125 C127 1.380(4) . ?
C125 H121 0.9500 . ?
C126 C127 1.391(4) . ?
C126 H122 0.9500 . ?
C128 C129 1.479(4) . ?
C129 C130 1.377(4) . ?
C129 C144 1.414(4) . ?
C130 C131 1.403(4) . ?
C130 H134 0.9500 . ?
C131 C132 1.370(5) . ?
C131 H133 0.9500 . ?
C132 C145 1.411(4) . ?
C132 C133 1.483(4) . ?
C134 C135 1.508(5) . ?
C134 H03G 0.9900 . ?
C134 H03H 0.9900 . ?
C135 C136 1.536(5) . ?
C135 H03M 0.9900 . ?
C135 H03N 0.9900 . ?
C136 C137 1.512(5) . ?
C136 H03O 0.9900 . ?
C136 H03P 0.9900 . ?
C137 H01O 0.9800 . ?
C137 H01P 0.9800 . ?
C137 H01T 0.9800 . ?
C138 C139 1.483(4) . ?
C139 C140 1.373(5) . ?
C139 C145 1.413(4) . ?
C140 C141 1.410(5) . ?
C140 H02C 0.9500 . ?
C141 C142 1.380(4) . ?
C141 H02S 0.9500 . ?
C142 C144 1.407(4) . ?
C142 C143 1.480(4) . ?
C144 C145 1.407(4) . ?
 
loop_
 _geom_angle_atom_site_label_1
 _geom_angle_atom_site_label_2
 _geom_angle_atom_site_label_3
 _geom_angle
 _geom_angle_site_symmetry_1
 _geom_angle_site_symmetry_3
 _geom_angle_publ_flag
C10 O1 C11 117.2(3) . . ?
C2 C1 O8 125.9(3) . . ?
C2 C1 C10 120.4(3) . . ?
O8 C1 C10 113.6(3) . . ?
C43 N2 C29 125.6(3) . . ?
C43 N2 C28 117.4(2) . . ?
C29 N2 C28 116.8(2) . . ?
C13 O2 C12 115.1(3) . . ?
C1 C2 C3 120.8(3) . . ?
C1 C2 H2 119.6 . . ?
C3 C2 H2 119.6 . . ?
C14 O3 C15 113.4(3) . . ?
C33 N3 C38 125.1(3) . . ?
C33 N3 C34 116.7(3) . . ?
C38 N3 C34 118.2(3) . . ?
C4 C3 C8 118.8(3) . . ?
C4 C3 C2 122.2(3) . . ?
C8 C3 C2 119.0(3) . . ?
C17 O4 C16 117.9(2) . . ?
C5 C4 C3 120.8(3) . . ?
C5 C4 H01G 119.6 . . ?
C3 C4 H01G 119.6 . . ?
C19 O5 C20 118.2(3) . . ?
C4 C5 C6 120.3(3) . . ?
C4 C5 H02Y 119.8 . . ?
C6 C5 H02Y 119.8 . . ?
C7 C6 C5 120.7(3) . . ?
C7 C6 H010 119.6 . . ?
C5 C6 H010 119.6 . . ?
C6 C7 C8 120.2(3) . . ?
C6 C7 H7 119.9 . . ?
C8 C7 H7 119.9 . . ?
C1 O8 C25 117.7(3) . . ?
C3 C8 C9 119.4(3) . . ?
C3 C8 C7 119.0(3) . . ?
C9 C8 C7 121.5(3) . . ?
C10 C9 C8 120.5(3) . . ?
C10 C9 H9 119.7 . . ?
C8 C9 H9 119.7 . . ?
C9 C10 O1 125.7(3) . . ?
C9 C10 C1 119.8(3) . . ?
O1 C10 C1 114.5(3) . . ?
O2 C12 C11 110.5(3) . . ?
O2 C12 H01H 109.5 . . ?
C11 C12 H01H 109.5 . . ?
O2 C12 H01I 109.5 . . ?
C11 C12 H01I 109.5 . . ?
H01H C12 H01I 108.1 . . ?
O2 C13 C14 113.6(3) . . ?
O2 C13 H03E 108.8 . . ?
C14 C13 H03E 108.8 . . ?
O2 C13 H03F 108.8 . . ?
C14 C13 H03F 108.8 . . ?
H03E C13 H03F 107.7 . . ?
O3 C14 C13 109.7(3) . . ?
O3 C14 H01J 109.7 . . ?
C13 C14 H01J 109.7 . . ?
O3 C14 H01M 109.7 . . ?
C13 C14 H01M 109.7 . . ?
H01J C14 H01M 108.2 . . ?
O3 C15 C16 111.3(3) . . ?
O3 C15 H02I 109.4 . . ?
C16 C15 H02I 109.4 . . ?
O3 C15 H02J 109.4 . . ?
C16 C15 H02J 109.4 . . ?
H02I C15 H02J 108.0 . . ?
O4 C16 C15 112.7(3) . . ?
O4 C16 H02T 109.1 . . ?
C15 C16 H02T 109.1 . . ?
O4 C16 H02U 109.1 . . ?
C15 C16 H02U 109.1 . . ?
H02T C16 H02U 107.8 . . ?
O4 C17 C18 125.0(3) . . ?
O4 C17 C26 115.6(3) . . ?
C18 C17 C26 119.4(3) . . ?
C17 C18 C19 120.2(3) . . ?
C17 C18 H18 119.9 . . ?
C19 C18 H18 119.9 . . ?
O5 C19 C27 124.9(3) . . ?
O5 C19 C18 113.7(3) . . ?
C27 C19 C18 121.5(3) . . ?
C26 C28 C27 123.2(3) . . ?
C26 C28 N2 118.7(3) . . ?
C27 C28 N2 118.1(3) . . ?
O5 C20 C21 106.4(3) . . ?
O5 C20 H03C 110.5 . . ?
C21 C20 H03C 110.5 . . ?
O5 C20 H03D 110.5 . . ?
C21 C20 H03D 110.5 . . ?
H03C C20 H03D 108.6 . . ?
O6B C21 C20 121.9(11) . . ?
O6A C21 C20 107.2(4) . . ?
O6A C21 H21A 110.3 . . ?
C20 C21 H21A 110.3 . . ?
O6A C21 H22A 110.3 . . ?
C20 C21 H22A 110.3 . . ?
H21A C21 H22A 108.5 . . ?
O6B C21 H21B 106.9 . . ?
C20 C21 H21B 106.9 . . ?
O6B C21 H22B 106.9 . . ?
C20 C21 H22B 106.9 . . ?
H21B C21 H22B 106.7 . . ?
C32 C023 C31 120.3(3) . . ?
C32 C023 H023 119.8 . . ?
C31 C023 H023 119.8 . . ?
O7B C23 C22 118.9(6) . . ?
O7A C23 C22 111.3(3) . . ?
O7A C23 H25A 109.4 . . ?
C22 C23 H25A 109.4 . . ?
O7A C23 H26A 109.4 . . ?
C22 C23 H26A 109.4 . . ?
H25A C23 H26A 108.0 . . ?
O7B C23 H25B 107.6 . . ?
C22 C23 H25B 107.6 . . ?
O7B C23 H26B 107.6 . . ?
C22 C23 H26B 107.6 . . ?
H25B C23 H26B 107.0 . . ?
O6A C22 C23 110.6(4) . . ?
C23 C22 O6B 125.2(8) . . ?
O6A C22 H23A 109.5 . . ?
C23 C22 H23A 109.5 . . ?
O6A C22 H24A 109.5 . . ?
C23 C22 H24A 109.5 . . ?
H23A C22 H24A 108.1 . . ?
C23 C22 H23B 106.0 . . ?
O6B C22 H23B 106.0 . . ?
C23 C22 H24B 106.0 . . ?
O6B C22 H24B 106.0 . . ?
H23B C22 H24B 106.3 . . ?
O9 C29 N2 121.0(3) . . ?
O9 C29 C30 122.5(3) . . ?
N2 C29 C30 116.5(3) . . ?
O7A C24 C25 114.3(3) . . ?
C25 C24 O7B 115.8(4) . . ?
O7A C24 H27A 108.7 . . ?
C25 C24 H27A 108.7 . . ?
O7A C24 H28A 108.7 . . ?
C25 C24 H28A 108.7 . . ?
H27A C24 H28A 107.6 . . ?
C25 C24 H27B 108.3 . . ?
O7B C24 H27B 108.3 . . ?
C25 C24 H28B 108.3 . . ?
O7B C24 H28B 108.3 . . ?
H27B C24 H28B 107.4 . . ?
O8 C25 C24 106.8(3) . . ?
O8 C25 H02E 110.4 . . ?
C24 C25 H02E 110.4 . . ?
O8 C25 H02F 110.4 . . ?
C24 C25 H02F 110.4 . . ?
H02E C25 H02F 108.6 . . ?
C28 C26 C17 118.7(3) . . ?
C28 C26 H26 120.6 . . ?
C17 C26 H26 120.6 . . ?
C19 C27 C28 117.0(3) . . ?
C19 C27 H27 121.5 . . ?
C28 C27 H27 121.5 . . ?
O1 C11 C12 105.7(3) . . ?
O1 C11 H02K 110.6 . . ?
C12 C11 H02K 110.6 . . ?
O1 C11 H02L 110.6 . . ?
C12 C11 H02L 110.6 . . ?
H02K C11 H02L 108.7 . . ?
C40 C39 C45 120.2(3) . . ?
C40 C39 C38 120.1(3) . . ?
C45 C39 C38 119.7(3) . . ?
O11 C38 N3 120.6(3) . . ?
O11 C38 C39 123.2(3) . . ?
N3 C38 C39 116.2(3) . . ?
C31 C30 C44 120.0(3) . . ?
C31 C30 C29 119.9(3) . . ?
C44 C30 C29 120.1(3) . . ?
O10 C33 N3 121.0(3) . . ?
O10 C33 C32 121.9(3) . . ?
N3 C33 C32 117.1(3) . . ?
C023 C32 C45 120.7(3) . . ?
C023 C32 C33 120.2(3) . . ?
C45 C32 C33 119.1(3) . . ?
C30 C31 C023 120.5(3) . . ?
C30 C31 H31 119.8 . . ?
C023 C31 H31 119.8 . . ?
N3 C34 C35 114.1(3) . . ?
N3 C34 H03K 108.7 . . ?
C35 C34 H03K 108.7 . . ?
N3 C34 H03L 108.7 . . ?
C35 C34 H03L 108.7 . . ?
H03K C34 H03L 107.6 . . ?
C37 C36 C35 112.7(4) . . ?
C37 C36 H03W 109.1 . . ?
C35 C36 H03W 109.1 . . ?
C37 C36 H03X 109.1 . . ?
C35 C36 H03X 109.1 . . ?
H03W C36 H03X 107.8 . . ?
C34 C35 C36 111.5(3) . . ?
C34 C35 H03U 109.3 . . ?
C36 C35 H03U 109.3 . . ?
C34 C35 H03V 109.3 . . ?
C36 C35 H03V 109.3 . . ?
H03U C35 H03V 108.0 . . ?
C36 C37 H03Y 109.5 . . ?
C36 C37 H03Z 109.5 . . ?
H03Y C37 H03Z 109.5 . . ?
C36 C37 H01U 109.5 . . ?
H03Y C37 H01U 109.5 . . ?
H03Z C37 H01U 109.5 . . ?
C39 C40 C41 120.5(3) . . ?
C39 C40 H40 119.8 . . ?
C41 C40 H40 119.8 . . ?
C42 C41 C40 120.5(3) . . ?
C42 C41 H41 119.8 . . ?
C40 C41 H41 119.8 . . ?
C41 C42 C44 120.0(3) . . ?
C41 C42 C43 119.8(3) . . ?
C44 C42 C43 120.1(3) . . ?
O12 C43 N2 120.6(3) . . ?
O12 C43 C42 122.9(3) . . ?
N2 C43 C42 116.4(3) . . ?
C42 C44 C45 119.3(3) . . ?
C42 C44 C30 121.2(3) . . ?
C45 C44 C30 119.5(3) . . ?
C39 C45 C32 121.6(3) . . ?
C39 C45 C44 119.5(3) . . ?
C32 C45 C44 118.9(3) . . ?
O108 C100 C101 125.9(3) . . ?
O108 C100 C109 114.4(3) . . ?
C101 C100 C109 119.8(3) . . ?
C100 C101 C102 120.8(3) . . ?
C100 C101 H104 119.6 . . ?
C102 C101 H104 119.6 . . ?
C109 O101 C110 116.7(2) . . ?
C101 C102 C103 121.7(3) . . ?
C101 C102 C107 119.6(3) . . ?
C103 C102 C107 118.6(3) . . ?
C111 O102 C112 115.3(3) . . ?
C128 N102 C143 124.9(3) . . ?
C128 N102 C127 117.8(2) . . ?
C143 N102 C127 116.9(2) . . ?
C104 C103 C102 120.8(3) . . ?
C104 C103 H02D 119.6 . . ?
C102 C103 H02D 119.6 . . ?
C114 O103 C113 116.2(3) . . ?
C138 N103 C133 125.3(3) . . ?
C138 N103 C134 116.8(3) . . ?
C133 N103 C134 117.9(3) . . ?
C103 C104 C105 120.6(3) . . ?
C103 C104 H02X 119.7 . . ?
C105 C104 H02X 119.7 . . ?
C116 O104 C115 117.6(2) . . ?
C106 C105 C104 119.8(3) . . ?
C106 C105 H02Z 120.1 . . ?
C104 C105 H02Z 120.1 . . ?
C118 O105 C119 115.3(2) . . ?
C105 C106 C107 120.9(3) . . ?
C105 C106 H102 119.6 . . ?
C107 C106 H102 119.6 . . ?
C121 O106 C120 113.2(3) . . ?
C106 C107 C102 119.3(3) . . ?
C106 C107 C108 122.0(3) . . ?
C102 C107 C108 118.7(3) . . ?
C123 O107 C122 112.6(3) . . ?
C109 C108 C107 120.6(3) . . ?
C109 C108 H101 119.7 . . ?
C107 C108 H101 119.7 . . ?
C100 O108 C124 116.3(2) . . ?
O101 C109 C108 125.4(3) . . ?
O101 C109 C100 114.1(3) . . ?
C108 C109 C100 120.4(3) . . ?
O101 C110 C111 107.4(3) . . ?
O101 C110 H01A 110.2 . . ?
C111 C110 H01A 110.2 . . ?
O101 C110 H01B 110.2 . . ?
C111 C110 H01B 110.2 . . ?
H01A C110 H01B 108.5 . . ?
O102 C111 C110 114.0(3) . . ?
O102 C111 H017 108.8 . . ?
C110 C111 H017 108.8 . . ?
O102 C111 H018 108.8 . . ?
C110 C111 H018 108.8 . . ?
H017 C111 H018 107.6 . . ?
O102 C112 C113 108.5(3) . . ?
O102 C112 H02O 110.0 . . ?
C113 C112 H02O 110.0 . . ?
O102 C112 H02P 110.0 . . ?
C113 C112 H02P 110.0 . . ?
H02O C112 H02P 108.4 . . ?
O103 C113 C112 106.6(3) . . ?
O103 C113 H02M 110.4 . . ?
C112 C113 H02M 110.4 . . ?
O103 C113 H02N 110.4 . . ?
C112 C113 H02N 110.4 . . ?
H02M C113 H02N 108.6 . . ?
O103 C114 C115 112.6(3) . . ?
O103 C114 H013 109.1 . . ?
C115 C114 H013 109.1 . . ?
O103 C114 H014 109.1 . . ?
C115 C114 H014 109.1 . . ?
H013 C114 H014 107.8 . . ?
O104 C115 C114 106.5(3) . . ?
O104 C115 H02G 110.4 . . ?
C114 C115 H02G 110.4 . . ?
O104 C115 H02H 110.4 . . ?
C114 C115 H02H 110.4 . . ?
H02G C115 H02H 108.6 . . ?
O104 C116 C126 123.9(3) . . ?
O104 C116 C117 114.7(3) . . ?
C126 C116 C117 121.3(3) . . ?
C118 C117 C116 119.7(3) . . ?
C118 C117 H11 120.2 . . ?
C116 C117 H11 120.2 . . ?
O105 C118 C117 122.6(3) . . ?
O105 C118 C125 116.6(3) . . ?
C117 C118 C125 120.7(3) . . ?
O105 C119 C120 107.4(3) . . ?
O105 C119 H02A 110.2 . . ?
C120 C119 H02A 110.2 . . ?
O105 C119 H02B 110.2 . . ?
C120 C119 H02B 110.2 . . ?
H02A C119 H02B 108.5 . . ?
O106 C120 C119 110.6(3) . . ?
O106 C120 H02Q 109.5 . . ?
C119 C120 H02Q 109.5 . . ?
O106 C120 H02R 109.5 . . ?
C119 C120 H02R 109.5 . . ?
H02Q C120 H02R 108.1 . . ?
O106 C121 C122 109.3(3) . . ?
O106 C121 H03A 109.8 . . ?
C122 C121 H03A 109.8 . . ?
O106 C121 H03B 109.8 . . ?
C122 C121 H03B 109.8 . . ?
H03A C121 H03B 108.3 . . ?
O107 C122 C121 107.6(3) . . ?
O107 C122 H03I 110.2 . . ?
C121 C122 H03I 110.2 . . ?
O107 C122 H03J 110.2 . . ?
C121 C122 H03J 110.2 . . ?
H03I C122 H03J 108.5 . . ?
O107 C123 C124 113.7(3) . . ?
O107 C123 H015 108.8 . . ?
C124 C123 H015 108.8 . . ?
O107 C123 H016 108.8 . . ?
C124 C123 H016 108.8 . . ?
H015 C123 H016 107.7 . . ?
O108 C124 C123 107.5(3) . . ?
O108 C124 H01C 110.2 . . ?
C123 C124 H01C 110.2 . . ?
O108 C124 H01D 110.2 . . ?
C123 C124 H01D 110.2 . . ?
H01C C124 H01D 108.5 . . ?
C127 C125 C118 117.6(3) . . ?
C127 C125 H121 121.2 . . ?
C118 C125 H121 121.2 . . ?
C116 C126 C127 117.2(3) . . ?
C116 C126 H122 121.4 . . ?
C127 C126 H122 121.4 . . ?
C125 C127 C126 123.3(3) . . ?
C125 C127 N102 119.9(3) . . ?
C126 C127 N102 116.8(3) . . ?
O109 C128 N102 120.7(3) . . ?
O109 C128 C129 122.4(3) . . ?
N102 C128 C129 116.9(3) . . ?
C130 C129 C144 119.3(3) . . ?
C130 C129 C128 120.5(3) . . ?
C144 C129 C128 120.1(3) . . ?
C129 C130 C131 121.0(3) . . ?
C129 C130 H134 119.5 . . ?
C131 C130 H134 119.5 . . ?
C132 C131 C130 120.3(3) . . ?
C132 C131 H133 119.8 . . ?
C130 C131 H133 119.8 . . ?
C131 C132 C145 120.1(3) . . ?
C131 C132 C133 120.1(3) . . ?
C145 C132 C133 119.8(3) . . ?
O110 C133 N103 120.3(3) . . ?
O110 C133 C132 122.7(3) . . ?
N103 C133 C132 116.9(3) . . ?
N103 C134 C135 113.6(3) . . ?
N103 C134 H03G 108.8 . . ?
C135 C134 H03G 108.8 . . ?
N103 C134 H03H 108.8 . . ?
C135 C134 H03H 108.8 . . ?
H03G C134 H03H 107.7 . . ?
C134 C135 C136 110.7(3) . . ?
C134 C135 H03M 109.5 . . ?
C136 C135 H03M 109.5 . . ?
C134 C135 H03N 109.5 . . ?
C136 C135 H03N 109.5 . . ?
H03M C135 H03N 108.1 . . ?
C137 C136 C135 114.3(3) . . ?
C137 C136 H03O 108.7 . . ?
C135 C136 H03O 108.7 . . ?
C137 C136 H03P 108.7 . . ?
C135 C136 H03P 108.7 . . ?
H03O C136 H03P 107.6 . . ?
C136 C137 H01O 109.5 . . ?
C136 C137 H01P 109.5 . . ?
H01O C137 H01P 109.5 . . ?
C136 C137 H01T 109.5 . . ?
H01O C137 H01T 109.5 . . ?
H01P C137 H01T 109.5 . . ?
O111 C138 N103 120.9(3) . . ?
O111 C138 C139 122.1(3) . . ?
N103 C138 C139 117.0(3) . . ?
C140 C139 C145 120.5(3) . . ?
C140 C139 C138 119.7(3) . . ?
C145 C139 C138 119.8(3) . . ?
C139 C140 C141 120.0(3) . . ?
C139 C140 H02C 120.0 . . ?
C141 C140 H02C 120.0 . . ?
C142 C141 C140 120.3(3) . . ?
C142 C141 H02S 119.9 . . ?
C140 C141 H02S 119.9 . . ?
C141 C142 C144 120.3(3) . . ?
C141 C142 C143 119.4(3) . . ?
C144 C142 C143 120.3(3) . . ?
O112 C143 N102 120.7(3) . . ?
O112 C143 C142 122.6(3) . . ?
N102 C143 C142 116.7(3) . . ?
C145 C144 C142 119.5(3) . . ?
C145 C144 C129 119.7(3) . . ?
C142 C144 C129 120.8(3) . . ?
C144 C145 C132 119.5(3) . . ?
C144 C145 C139 119.4(3) . . ?
C132 C145 C139 121.1(3) . . ?
C22 O6A C21 112.0(4) . . ?
C21 O6B C22 115.6(14) . . ?
C24 O7A C23 119.5(3) . . ?
C23 O7B C24 108.0(9) . . ?
 
_refine_diff_density_max    0.663
_refine_diff_density_min   -0.319
_refine_diff_density_rms    0.052

_shelx_res_file
;
TITL bip529_a.res in P2(1)
    bip529_a.res
    created by SHELXL-2017/1 at 15:55:53 on 12-Mar-2019
REM Old TITL bip529 in P2(1)
REM SHELXT solution in P2(1)
REM R1 0.096,  Rweak 0.024,  Alpha 0.001,  Orientation as input
REM Flack x = -0.044 ( 0.056 ) from Parsons' quotients
REM Formula found by SHELXT:  C92 N9 O19
CELL  1.54178  19.6946   9.1282  21.6179   90.000   96.451   90.000
ZERR    4.000   0.0041   0.0016   0.0042    0.000    0.011    0.000
LATT -1
SYMM -X, 1/2+Y, -Z
SFAC C H N O
UNIT 184 184 8 48
TEMP -173.150
DFIX 1.40 C23 O7B O7B C23
L.S. 10
BOND $H
LIST 4
ACTA
FMAP 2
PLAN 20
WGHT    0.047200    1.810200
FVAR       0.33523   0.79446   0.82144
O1    4    0.687646    0.525523   -0.165341    11.00000    0.01787    0.02646 =
         0.02328    0.00553    0.00356    0.00619
C1    1    0.668259    0.703334   -0.244271    11.00000    0.01616    0.01869 =
         0.02177   -0.00675    0.00154    0.00258
N2    3    0.437355    0.826863    0.267557    11.00000    0.01352    0.01735 =
         0.01455   -0.00280    0.00605   -0.00251
O2    4    0.729315    0.268576   -0.039621    11.00000    0.03760    0.03276 =
         0.02086    0.00297    0.00286    0.01010
C2    1    0.689249    0.790157   -0.289441    11.00000    0.01723    0.01708 =
         0.02064   -0.00488   -0.00376    0.00463
AFIX  43
H2    2    0.657677    0.855055   -0.311735    11.00000   -1.20000
AFIX   0
Part 1
Part 2
Part 0
O3    4    0.680319    0.430535    0.065547    11.00000    0.02521    0.02789 =
         0.02319    0.00181    0.00729    0.00707
N3    3    0.165683    1.008414    0.437945    11.00000    0.01679    0.03173 =
         0.02084   -0.00438    0.00554    0.00003
C3    1    0.757766    0.785115   -0.303742    11.00000    0.01904    0.01794 =
         0.01667   -0.00581   -0.00074    0.00246
Part 1
Part 2
Part 0
O4    4    0.628989    0.548421    0.216889    11.00000    0.01625    0.02251 =
         0.01777   -0.00084    0.00453    0.00226
C4    1    0.782191    0.879341   -0.348220    11.00000    0.02529    0.02364 =
         0.02187   -0.00052    0.00146    0.00709
AFIX  43
H01G  2    0.751818    0.946934   -0.370317    11.00000   -1.20000
AFIX   0
O5    4    0.555644    0.952003    0.087874    11.00000    0.02808    0.02486 =
         0.02220    0.00624    0.01159    0.00495
C5    1    0.848840    0.874368   -0.359787    11.00000    0.02927    0.02603 =
         0.02474    0.00294    0.00683    0.00460
AFIX  43
H02Y  2    0.864720    0.939805   -0.389162    11.00000   -1.20000
AFIX   0
C6    1    0.894018    0.773189   -0.328549    11.00000    0.02130    0.02561 =
         0.02781   -0.00158    0.00545    0.00380
AFIX  43
H010  2    0.940219    0.770058   -0.337242    11.00000   -1.20000
AFIX   0
O10   4    0.234400    1.166571    0.496908    11.00000    0.02697    0.04151 =
         0.03211   -0.01896    0.00851   -0.00061
C7    1    0.872358    0.679261   -0.285836    11.00000    0.02082    0.02269 =
         0.02434   -0.00201    0.00333    0.00425
AFIX  43
H7    2    0.903275    0.610066   -0.265521    11.00000   -1.20000
AFIX   0
O8    4    0.603593    0.697626   -0.226959    11.00000    0.01585    0.02133 =
         0.02987    0.00147    0.00254    0.00527
C8    1    0.803607    0.684491   -0.271574    11.00000    0.01769    0.01755 =
         0.01805   -0.00584   -0.00024    0.00195
O9    4    0.505412    0.990387    0.325182    11.00000    0.01809    0.02791 =
         0.02182   -0.00602    0.00487   -0.00837
C9    1    0.780595    0.593980   -0.224702    11.00000    0.01787    0.01822 =
         0.01810   -0.00449   -0.00197    0.00451
AFIX  43
H9    2    0.811098    0.525800   -0.203144    11.00000   -1.20000
AFIX   0
C10   1    0.714984    0.604209   -0.210393    11.00000    0.02068    0.01956 =
         0.01385   -0.00245    0.00228    0.00230
O12   4    0.368233    0.669460    0.208449    11.00000    0.01952    0.02641 =
         0.02396   -0.01000    0.00589   -0.00484
C12   1    0.691416    0.375825   -0.076744    11.00000    0.02310    0.03314 =
         0.02197    0.00342    0.00125    0.00682
AFIX  23
H01H  2    0.679009    0.457247   -0.049924    11.00000   -1.20000
H01I  2    0.648656    0.331612   -0.096941    11.00000   -1.20000
AFIX   0
C13   1    0.769292    0.323935    0.014196    11.00000    0.01894    0.04237 =
         0.02174    0.00198    0.00390    0.00865
AFIX  23
H03E  2    0.783340    0.425483    0.005791    11.00000   -1.20000
H03F  2    0.811273    0.264089    0.022283    11.00000   -1.20000
AFIX   0
C14   1    0.732631    0.323675    0.071450    11.00000    0.02442    0.03079 =
         0.02167    0.00536    0.00229    0.00904
AFIX  23
H01J  2    0.712594    0.225752    0.077051    11.00000   -1.20000
H01M  2    0.765350    0.345205    0.108522    11.00000   -1.20000
AFIX   0
C15   1    0.639155    0.429254    0.115588    11.00000    0.02094    0.02433 =
         0.02272   -0.00285    0.00749    0.00168
AFIX  23
H02I  2    0.628576    0.326708    0.125933    11.00000   -1.20000
H02J  2    0.595472    0.480101    0.102607    11.00000   -1.20000
AFIX   0
C16   1    0.675410    0.504544    0.173247    11.00000    0.01750    0.02140 =
         0.02417    0.00157    0.00543    0.00191
AFIX  23
H02T  2    0.709896    0.436809    0.194228    11.00000   -1.20000
H02U  2    0.699769    0.592110    0.160125    11.00000   -1.20000
AFIX   0
C17   1    0.587162    0.664926    0.201613    11.00000    0.01441    0.01803 =
         0.01734   -0.00207    0.00009   -0.00327
C18   1    0.590974    0.755456    0.150770    11.00000    0.01425    0.02179 =
         0.01661   -0.00427    0.00720   -0.00403
AFIX  43
H18   2    0.625195    0.739209    0.123869    11.00000   -1.20000
AFIX   0
C19   1    0.544831    0.870211    0.138931    11.00000    0.02018    0.01835 =
         0.01436    0.00044    0.00536   -0.00471
C28   1    0.491267    0.803456    0.227610    11.00000    0.01475    0.01923 =
         0.01483   -0.00397    0.00459   -0.00591
C20   1    0.504050    1.054118    0.064391    11.00000    0.03678    0.03379 =
         0.01984    0.00815    0.00964    0.00724
AFIX  23
H03C  2    0.499040    1.132090    0.095385    11.00000   -1.20000
H03D  2    0.459538    1.003925    0.054901    11.00000   -1.20000
AFIX   0
C21   1    0.527140    1.118480    0.005881    11.00000    0.04210    0.04011 =
         0.02484    0.00864    0.00564   -0.00254
Part 1
AFIX  23
H21A  2    0.494503    1.194378   -0.011503    31.00000   -1.20000
H22A  2    0.572751    1.164122    0.015126    31.00000   -1.20000
Part 2
AFIX  23
H21B  2    0.513343    1.222823    0.004611   -31.00000   -1.20000
H22B  2    0.577722    1.116872    0.011239   -31.00000   -1.20000
AFIX   0
Part 0
C023  1    0.350490    1.086228    0.439006    11.00000    0.02269    0.02158 =
         0.01516   -0.00286    0.00215   -0.00031
AFIX  43
H023  2    0.357981    1.150942    0.473514    11.00000   -1.20000
AFIX   0
C23   1    0.569018    0.914308   -0.131057    11.00000    0.01810    0.04300 =
         0.02153    0.01006   -0.00273   -0.00469
Part 1
AFIX  23
H25A  2    0.604114    0.932894   -0.159499    21.00000   -1.20000
H26A  2    0.580697    0.821356   -0.108768    21.00000   -1.20000
Part 2
AFIX  23
H25B  2    0.574035    0.958158   -0.172181   -21.00000   -1.20000
H26B  2    0.610165    0.853729   -0.119402   -21.00000   -1.20000
AFIX   0
Part 0
C22   1    0.569639    1.033343   -0.086211    11.00000    0.02294    0.03538 =
         0.04863   -0.00818    0.00437   -0.00100
Part 1
AFIX  23
H23A  2    0.617209    1.052842   -0.068114    31.00000   -1.20000
H24A  2    0.551516    1.123462   -0.107560    31.00000   -1.20000
Part 2
AFIX  23
H23B  2    0.576718    1.124228   -0.109640   -31.00000   -1.20000
H24B  2    0.611458    1.019476   -0.056834   -31.00000   -1.20000
AFIX   0
Part 0
C29   1    0.450632    0.929474    0.316002    11.00000    0.01715    0.01671 =
         0.01436    0.00127    0.00180   -0.00018
C24   1    0.495848    0.802937   -0.215569    11.00000    0.01615    0.02165 =
         0.03653   -0.00396    0.00277    0.00116
Part 1
AFIX  23
H27A  2    0.453304    0.828017   -0.242324    21.00000   -1.20000
H28A  2    0.490188    0.703183   -0.198922    21.00000   -1.20000
Part 2
AFIX  23
H27B  2    0.471006    0.708802   -0.221502   -21.00000   -1.20000
H28B  2    0.463779    0.881702   -0.231030   -21.00000   -1.20000
AFIX   0
Part 0
C25   1    0.554181    0.801178   -0.255083    11.00000    0.01969    0.01857 =
         0.03604    0.00308    0.00277    0.00707
AFIX  23
H02E  2    0.537802    0.771035   -0.298177    11.00000   -1.20000
H02F  2    0.574855    0.899841   -0.256331    11.00000   -1.20000
AFIX   0
C26   1    0.536779    0.691093    0.241530    11.00000    0.01679    0.01869 =
         0.01531   -0.00003    0.00353   -0.00347
AFIX  43
H26   2    0.534288    0.632162    0.277426    11.00000   -1.20000
AFIX   0
C27   1    0.493176    0.894992    0.176303    11.00000    0.01754    0.01797 =
         0.01762   -0.00159    0.00272    0.00002
AFIX  43
H27   2    0.460583    0.970946    0.167310    11.00000   -1.20000
AFIX   0
C11   1    0.733088    0.434854   -0.126199    11.00000    0.02040    0.03216 =
         0.01833    0.00418    0.00185    0.00824
AFIX  23
H02K  2    0.772476    0.492493   -0.106887    11.00000   -1.20000
H02L  2    0.750388    0.353595   -0.150402    11.00000   -1.20000
AFIX   0
O11   4    0.100907    0.825528    0.390665    11.00000    0.01834    0.03888 =
         0.03062   -0.00767    0.00894   -0.00399
C39   1    0.212498    0.852698    0.360810    11.00000    0.01532    0.01795 =
         0.01647    0.00318    0.00272    0.00123
C38   1    0.155041    0.889955    0.396692    11.00000    0.01494    0.02556 =
         0.01829   -0.00066    0.00254    0.00161
C30   1    0.394349    0.957803    0.354458    11.00000    0.01393    0.01708 =
         0.01428    0.00117    0.00097    0.00028
C33   1    0.228507    1.072491    0.456613    11.00000    0.01930    0.02830 =
         0.01992   -0.00364    0.00332   -0.00001
C32   1    0.287180    1.025491    0.423741    11.00000    0.01938    0.02119 =
         0.01497   -0.00066    0.00212    0.00237
C31   1    0.404166    1.053400    0.404013    11.00000    0.01576    0.02039 =
         0.01780    0.00003   -0.00070   -0.00303
AFIX  43
H31   2    0.447669    1.097317    0.414491    11.00000   -1.20000
AFIX   0
C34   1    0.105797    1.072523    0.463282    11.00000    0.02118    0.03510 =
         0.02286   -0.00070    0.00487    0.00661
AFIX  23
H03K  2    0.064444    1.050886    0.434304    11.00000   -1.20000
H03L  2    0.111302    1.180288    0.465174    11.00000   -1.20000
AFIX   0
C36   1    0.035923    1.095365    0.552157    11.00000    0.02933    0.06107 =
         0.02629   -0.00341    0.00672    0.01357
AFIX  23
H03W  2    0.045480    1.201841    0.554145    11.00000   -1.20000
H03X  2   -0.006093    1.080203    0.523168    11.00000   -1.20000
AFIX   0
C35   1    0.094929    1.017453    0.526907    11.00000    0.03423    0.03955 =
         0.03091    0.00648    0.01328    0.01095
AFIX  23
H03U  2    0.137123    1.032876    0.555635    11.00000   -1.20000
H03V  2    0.085527    0.910925    0.524758    11.00000   -1.20000
AFIX   0
C37   1    0.023760    1.042008    0.615943    11.00000    0.04323    0.05742 =
         0.03364   -0.00553    0.01698    0.00647
AFIX 137
H03Y  2   -0.017483    1.088388    0.628380    11.00000   -1.50000
H03Z  2    0.063059    1.067515    0.645915    11.00000   -1.50000
H01U  2    0.017794    0.935416    0.615019    11.00000   -1.50000
AFIX   0
C40   1    0.203848    0.750030    0.314240    11.00000    0.01354    0.01976 =
         0.01664    0.00102    0.00184   -0.00300
AFIX  43
H40   2    0.161190    0.701360    0.305683    11.00000   -1.20000
AFIX   0
C41   1    0.257607    0.716386    0.279133    11.00000    0.01827    0.01740 =
         0.01791   -0.00188   -0.00003   -0.00177
AFIX  43
H41   2    0.251014    0.645383    0.246888    11.00000   -1.20000
AFIX   0
C42   1    0.319707    0.785490    0.291106    11.00000    0.01388    0.01374 =
         0.01615    0.00129    0.00368   -0.00046
C43   1    0.375048    0.753769    0.251725    11.00000    0.01530    0.01635 =
         0.01600    0.00006    0.00282    0.00025
C44   1    0.330300    0.888741    0.339855    11.00000    0.01581    0.01528 =
         0.01272    0.00313    0.00195   -0.00070
C45   1    0.276073    0.922325    0.375032    11.00000    0.01561    0.01507 =
         0.01253    0.00141    0.00127    0.00058
C100  1   -0.223870    0.116792    1.206815    11.00000    0.01639    0.01422 =
         0.01573    0.00183    0.00226    0.00093
C101  1   -0.282969    0.094127    1.233073    11.00000    0.01624    0.01679 =
         0.02183    0.00208   -0.00024   -0.00197
AFIX  43
H104  2   -0.314659    0.022555    1.215870    11.00000   -1.20000
AFIX   0
O101  4   -0.121241    0.243261    1.199780    11.00000    0.01488    0.01621 =
         0.02038   -0.00339    0.00743   -0.00379
C102  1   -0.297482    0.175915    1.285509    11.00000    0.01402    0.01898 =
         0.01627    0.00468    0.00148    0.00013
O102  4   -0.050534    0.399750    1.113183    11.00000    0.04838    0.01770 =
         0.02220   -0.00123    0.01702   -0.00244
N102  3    0.074120    0.365215    0.725194    11.00000    0.01667    0.01570 =
         0.01264    0.00102    0.00572    0.00146
C103  1   -0.357846    0.152615    1.314065    11.00000    0.01716    0.02552 =
         0.02380    0.00679    0.00350   -0.00060
AFIX  43
H02D  2   -0.389800    0.080743    1.297626    11.00000   -1.20000
AFIX   0
O103  4    0.002916    0.617598    1.041916    11.00000    0.02237    0.03293 =
         0.01507    0.00372    0.00347   -0.00716
N103  3    0.319147    0.474150    0.515902    11.00000    0.01938    0.02991 =
         0.01778   -0.00281    0.00889   -0.00480
C104  1   -0.370692    0.232291    1.364999    11.00000    0.02020    0.03106 =
         0.02350    0.00896    0.01058    0.00446
AFIX  43
H02X  2   -0.411367    0.215037    1.383688    11.00000   -1.20000
AFIX   0
O104  4   -0.020404    0.527344    0.911658    11.00000    0.02327    0.03054 =
         0.02149   -0.00905    0.00822   -0.00391
C105  1   -0.324039    0.340011    1.390078    11.00000    0.02391    0.03187 =
         0.02042    0.00319    0.00698    0.00686
AFIX  43
H02Z  2   -0.333510    0.395528    1.425277    11.00000   -1.20000
AFIX   0
O105  4   -0.113885    0.112052    0.802185    11.00000    0.01796    0.02263 =
         0.01761    0.00042    0.00369   -0.00412
C106  1   -0.265066    0.364284    1.363526    11.00000    0.02157    0.02604 =
         0.01703    0.00096    0.00497    0.00005
AFIX  43
H102  2   -0.233686    0.436470    1.380708    11.00000   -1.20000
AFIX   0
O106  4   -0.183079   -0.145858    0.906755    11.00000    0.02537    0.03049 =
         0.02552    0.00460    0.00479   -0.00118
C107  1   -0.250315    0.283545    1.311026    11.00000    0.01547    0.01711 =
         0.01676    0.00441    0.00259    0.00144
O107  4   -0.205511   -0.102766    1.033063    11.00000    0.03652    0.02974 =
         0.02331   -0.00250    0.00221   -0.01074
C108  1   -0.189718    0.307655    1.282232    11.00000    0.01287    0.01709 =
         0.01669    0.00203    0.00097   -0.00241
AFIX  43
H101  2   -0.157867    0.379838    1.298562    11.00000   -1.20000
AFIX   0
O108  4   -0.203544    0.041443    1.157446    11.00000    0.01855    0.01586 =
         0.02085   -0.00417    0.00528   -0.00272
C109  1   -0.176988    0.227946    1.231361    11.00000    0.01102    0.01631 =
         0.01637    0.00364    0.00261    0.00122
O109  4    0.142615    0.193744    0.776897    11.00000    0.02262    0.01941 =
         0.01905    0.00459    0.00360    0.00199
C110  1   -0.074032    0.357861    1.220317    11.00000    0.01662    0.01661 =
         0.01976   -0.00377    0.00484   -0.00401
AFIX  23
H01A  2   -0.051169    0.335504    1.262403    11.00000   -1.20000
H01B  2   -0.098448    0.452316    1.222054    11.00000   -1.20000
AFIX   0
O110  4    0.387747    0.303034    0.566829    11.00000    0.01801    0.03318 =
         0.03132   -0.00476    0.00985    0.00331
C111  1   -0.022293    0.366902    1.174461    11.00000    0.02136    0.01917 =
         0.03168   -0.00241    0.01060   -0.00518
AFIX  23
H017  2    0.011730    0.443128    1.188554    11.00000   -1.20000
H018  2    0.002130    0.272145    1.174226    11.00000   -1.20000
AFIX   0
O111  4    0.252335    0.650236    0.466493    11.00000    0.02707    0.04607 =
         0.02334    0.01413    0.00816   -0.00265
C112  1   -0.080175    0.541674    1.104698    11.00000    0.02609    0.01955 =
         0.02502   -0.00591    0.01354   -0.00040
AFIX  23
H02O  2   -0.058932    0.609328    1.137060    11.00000   -1.20000
H02P  2   -0.129784    0.536689    1.108337    11.00000   -1.20000
AFIX   0
O112  4    0.011787    0.553795    0.679823    11.00000    0.02198    0.03054 =
         0.02423    0.00944    0.01018    0.01224
C113  1   -0.068434    0.596672    1.040975    11.00000    0.02233    0.02459 =
         0.01917   -0.00312    0.00474    0.00009
AFIX  23
H02M  2   -0.085023    0.524169    1.008708    11.00000   -1.20000
H02N  2   -0.093015    0.690131    1.031772    11.00000   -1.20000
AFIX   0
C114  1    0.024668    0.691380    0.990052    11.00000    0.03134    0.02399 =
         0.01805   -0.00198    0.00996   -0.01160
AFIX  23
H013  2    0.065040    0.752282    1.004197    11.00000   -1.20000
H014  2   -0.012206    0.757648    0.972138    11.00000   -1.20000
AFIX   0
C115  1    0.042827    0.587656    0.940207    11.00000    0.02456    0.01916 =
         0.01810    0.00004    0.00586   -0.00566
AFIX  23
H02G  2    0.066656    0.640623    0.909005    11.00000   -1.20000
H02H  2    0.073130    0.508809    0.958679    11.00000   -1.20000
AFIX   0
C116  1   -0.017626    0.435506    0.862216    11.00000    0.01841    0.01771 =
         0.01472   -0.00128    0.00290    0.00100
C117  1   -0.068207    0.328696    0.855749    11.00000    0.01636    0.02225 =
         0.01448    0.00230    0.00648    0.00286
AFIX  43
H11   2   -0.101361    0.324138    0.884397    11.00000   -1.20000
AFIX   0
C118  1   -0.070027    0.229300    0.807502    11.00000    0.01338    0.01930 =
         0.01742    0.00425    0.00062    0.00100
C119  1   -0.140496    0.068472    0.859171    11.00000    0.02174    0.02373 =
         0.01818   -0.00002    0.00475   -0.00210
AFIX  23
H02A  2   -0.177268    0.136140    0.868548    11.00000   -1.20000
H02B  2   -0.103765    0.070744    0.894406    11.00000   -1.20000
AFIX   0
C120  1   -0.168189   -0.085120    0.849643    11.00000    0.02388    0.02461 =
         0.02320    0.00100    0.00761   -0.00247
AFIX  23
H02Q  2   -0.210238   -0.083092    0.819892    11.00000   -1.20000
H02R  2   -0.134116   -0.147157    0.831693    11.00000   -1.20000
AFIX   0
C121  1   -0.245400   -0.096708    0.925031    11.00000    0.02826    0.04009 =
         0.01949    0.00065    0.00518    0.00088
AFIX  23
H03A  2   -0.283415   -0.125051    0.893397    11.00000   -1.20000
H03B  2   -0.244931    0.011431    0.928545    11.00000   -1.20000
AFIX   0
C122  1   -0.255831   -0.164167    0.987104    11.00000    0.02858    0.03752 =
         0.02261    0.00032    0.00271   -0.00342
AFIX  23
H03I  2   -0.302356   -0.142134    0.997731    11.00000   -1.20000
H03J  2   -0.250420   -0.271863    0.985366    11.00000   -1.20000
AFIX   0
C123  1   -0.206614   -0.166951    1.091759    11.00000    0.02900    0.02478 =
         0.02528   -0.00493    0.00097    0.00059
AFIX  23
H015  2   -0.159015   -0.179231    1.111247    11.00000   -1.20000
H016  2   -0.227273   -0.265651    1.086394    11.00000   -1.20000
AFIX   0
C124  1   -0.245785   -0.079506    1.134972    11.00000    0.02090    0.02039 =
         0.02115   -0.00394   -0.00019   -0.00327
AFIX  23
H01C  2   -0.289131   -0.043425    1.112499    11.00000   -1.20000
H01D  2   -0.256682   -0.141271    1.170184    11.00000   -1.20000
AFIX   0
C125  1   -0.024370    0.240848    0.762563    11.00000    0.01924    0.01829 =
         0.01301    0.00010    0.00134    0.00189
AFIX  43
H121  2   -0.027010    0.176254    0.727919    11.00000   -1.20000
AFIX   0
C126  1    0.030579    0.446411    0.820312    11.00000    0.01881    0.01627 =
         0.01750    0.00060    0.00209   -0.00106
AFIX  43
H122  2    0.066153    0.517130    0.825502    11.00000   -1.20000
AFIX   0
C127  1    0.024599    0.349383    0.770379    11.00000    0.01518    0.01606 =
         0.01525    0.00316    0.00592    0.00250
C128  1    0.133737    0.280816    0.734098    11.00000    0.01717    0.01240 =
         0.01670   -0.00055    0.00056    0.00055
C129  1    0.184951    0.304658    0.690041    11.00000    0.01497    0.01366 =
         0.01662   -0.00244    0.00178    0.00037
C130  1    0.244939    0.225914    0.695543    11.00000    0.01938    0.01899 =
         0.01827    0.00063    0.00299    0.00387
AFIX  43
H134  2    0.252949    0.154396    0.727454    11.00000   -1.20000
AFIX   0
C131  1    0.294420    0.249679    0.654740    11.00000    0.01459    0.02058 =
         0.02243   -0.00357    0.00132    0.00440
AFIX  43
H133  2    0.335815    0.195338    0.659615    11.00000   -1.20000
AFIX   0
C132  1    0.283332    0.350873    0.607901    11.00000    0.01425    0.01718 =
         0.02001   -0.00695    0.00323   -0.00025
C133  1    0.334541    0.371179    0.563306    11.00000    0.01775    0.02314 =
         0.02208   -0.00783    0.00680   -0.00238
C134  1    0.367696    0.490958    0.469086    11.00000    0.02543    0.03626 =
         0.02243   -0.00464    0.01067   -0.00840
AFIX  23
H03G  2    0.341637    0.510020    0.428000    11.00000   -1.20000
H03H  2    0.392800    0.397741    0.466047    11.00000   -1.20000
AFIX   0
C135  1    0.418623    0.612898    0.483620    11.00000    0.02104    0.02721 =
         0.03933   -0.00645    0.00883   -0.00304
AFIX  23
H03M  2    0.447127    0.591470    0.523273    11.00000   -1.20000
H03N  2    0.394010    0.705919    0.488715    11.00000   -1.20000
AFIX   0
C136  1    0.464671    0.629619    0.431217    11.00000    0.02537    0.03076 =
         0.05352    0.00578    0.01621   -0.00153
AFIX  23
H03O  2    0.435479    0.648129    0.391654    11.00000   -1.20000
H03P  2    0.494263    0.716491    0.440078    11.00000   -1.20000
AFIX   0
C137  1    0.509446    0.498171    0.422718    11.00000    0.02547    0.03683 =
         0.03107   -0.00091    0.01080    0.00120
AFIX 137
H01O  2    0.481067    0.416812    0.405155    11.00000   -1.50000
H01P  2    0.533164    0.468994    0.463123    11.00000   -1.50000
H01T  2    0.543121    0.523534    0.394367    11.00000   -1.50000
AFIX   0
C138  1    0.260623    0.560247    0.508088    11.00000    0.02115    0.02870 =
         0.01810   -0.00067    0.00567   -0.00453
C139  1    0.209231    0.536172    0.552213    11.00000    0.01856    0.02139 =
         0.01282    0.00018    0.00403   -0.00493
C140  1    0.149520    0.615122    0.545730    11.00000    0.02135    0.02618 =
         0.01724    0.00709    0.00246   -0.00086
AFIX  43
H02C  2    0.140844    0.683211    0.512548    11.00000   -1.20000
AFIX   0
C141  1    0.101056    0.595176    0.588313    11.00000    0.01878    0.02513 =
         0.01871    0.00385    0.00258    0.00547
AFIX  43
H02S  2    0.060304    0.651725    0.584358    11.00000   -1.20000
AFIX   0
C142  1    0.112591    0.493853    0.635699    11.00000    0.01584    0.01663 =
         0.01301   -0.00076    0.00273    0.00035
C143  1    0.061839    0.477004    0.680771    11.00000    0.01762    0.01903 =
         0.01426    0.00201    0.00256    0.00076
C144  1    0.173077    0.410461    0.642263    11.00000    0.01605    0.01433 =
         0.01091   -0.00271    0.00099   -0.00031
C145  1    0.222143    0.432538    0.600641    11.00000    0.01491    0.01514 =
         0.01507   -0.00339    0.00124   -0.00153
Part 1
O6A   4    0.530053    0.997746   -0.038831    31.00000    0.03693    0.02305 =
         0.01558    0.00172    0.00285   -0.00944
Part 2
O6B   4    0.509418    1.068886   -0.044085   -31.00000    0.03506    0.02055 =
         0.00906    0.00638    0.00535    0.00744
Part 0
Part 1
O7A   4    0.504197    0.900550   -0.166255    21.00000    0.01583    0.02830 =
         0.01957   -0.00341   -0.00043    0.00300
Part 2
O7B   4    0.517796    0.828657   -0.137892   -21.00000    0.02832    0.01848 =
         0.01779   -0.00415    0.00808   -0.00052
Part 0
REM #####
HKLF 4


REM  bip529_a.res in P2(1)
REM R1 =  0.0449 for   14307 Fo > 4sig(Fo)  and  0.0579 for all   16640 data
REM   1103 parameters refined using      3 restraints

END

WGHT      0.0466      1.8306

REM Highest difference peak  0.663,  deepest hole -0.319,  1-sigma level  0.052
Q1    1   0.5729  0.9806 -0.0520  11.00000  0.05    0.66
Q2    1  -0.2271 -0.2398  1.0425  11.00000  0.05    0.49
Q3    1  -0.1966 -0.0671  0.9280  11.00000  0.05    0.46
Q4    1  -0.0211  0.1198  0.7022  11.00000  0.05    0.29
Q5    1  -0.2359 -0.2184  0.9274  11.00000  0.05    0.28
Q6    1   0.0849  1.1310  0.4963  11.00000  0.05    0.26
Q7    1   0.4302  0.8863  0.2824  11.00000  0.05    0.24
Q8    1   0.5384  0.5981  0.3025  11.00000  0.05    0.24
Q9    1   0.1772  0.9498  0.4679  11.00000  0.05    0.24
Q10   1   0.6100  0.7498 -0.1978  11.00000  0.05    0.24
Q11   1   0.1605  0.2878  0.7141  11.00000  0.05    0.23
Q12   1   0.3190  0.8551  0.3091  11.00000  0.05    0.23
Q13   1   0.2331  1.0848  0.5216  11.00000  0.05    0.22
Q14   1   0.0122  0.9973  0.5585  11.00000  0.05    0.22
Q15   1   0.6139  0.7155 -0.1932  11.00000  0.05    0.22
Q16   1   0.2739  0.7030  0.4974  11.00000  0.05    0.22
Q17   1   0.1083  0.9800  0.4924  11.00000  0.05    0.21
Q18   1   0.1232  0.9628  0.5005  11.00000  0.05    0.21
Q19   1   0.0472  0.3586  0.7406  11.00000  0.05    0.21
Q20   1   0.1912  0.8553  0.3855  11.00000  0.05    0.20
;
_shelx_res_checksum   93079

_shelx_hkl_file
;
   1   0   0    3.00    0.50
  -1   0   0    2.60    0.40
  -1   0   0    2.60    0.40
  -2   0   0  620.24   16.50
   2   0   0  622.04   16.70
  -2   0   0  596.44   16.40
  -2   0   0  606.74   16.60
   3   0   0    6.20    1.10
  -3   0   0    6.60    1.00
  -3   0   0    7.20    1.10
  -3   0   0    7.30    1.10
  -4   0   0 2493.35   66.49
   4   0   0 2549.15   66.59
  -4   0   0 2444.46   66.09
  -5   0   0   46.30    3.20
   5   0   0   42.40    3.30
  -5   0   0   46.80    2.90
  -6   0   0    3.90    1.70
  -6   0   0    2.40    1.40
   6   0   0    6.20    2.20
  -7   0   0  146.19    6.50
  -7   0   0  150.38    6.00
   7   0   0  137.29    7.40
   7   0   0  148.99    5.40
  -8   0   0  426.26   13.80
  -8   0   0  452.55   14.80
   8   0   0  442.96   13.20
   9   0   0   21.10    2.70
  -9   0   0   23.70    3.50
  -9   0   0   24.00    3.70
 -10   0   0  163.28    8.70
 -10   0   0  155.68    7.10
  10   0   0  152.78    7.70
 -10   0   0  142.89    8.50
 -10   0   0  148.79    7.00
  10   0   0  151.98    6.40
 -11   0   0   24.50    4.30
 -11   0   0   27.30    4.70
 -11   0   0   17.80    6.50
 -11   0   0   23.80    3.60
  11   0   0   25.90    3.30
  11   0   0   28.00    4.10
  11   0   0   28.00    6.50
  12   0   0   27.80    5.40
 -12   0   0   18.80    6.00
  12   0   0   14.70    3.50
 -12   0   0   15.00    3.50
 -12   0   0   12.90    7.40
 -12   0   0   15.40    5.90
 -12   0   0   28.80    7.90
 -12   0   0   22.70    4.20
 -12   0   0    4.10    7.10
 -12   0   0    3.00   10.40
  12   0   0   24.40    9.30
  12   0   0   15.70    3.30
  13   0   0    2.60    4.10
  13   0   0   -1.10    3.80
  13   0   0    7.20    8.40
 -13   0   0   10.30    7.30
 -13   0   0    8.90   10.10
 -13   0   0   -2.20    7.00
 -13   0   0    0.30    4.00
  13   0   0   -6.80    9.80
  13   0   0    0.60    3.50
 -13   0   0   -5.90    5.80
 -13   0   0   -3.10    5.60
 -13   0   0   -6.30    7.50
  14   0   0    1.00    3.70
  14   0   0   10.10    4.40
 -14   0   0    2.30    5.60
  14   0   0    0.70    7.90
 -14   0   0    7.80    7.20
 -14   0   0   11.00    6.90
  14   0   0   -2.50    8.90
 -14   0   0    8.40    6.60
  14   0   0    4.50    5.90
 -15   0   0   19.70   10.50
  15   0   0   15.60    4.60
  15   0   0   17.30    4.90
 -15   0   0   11.90    6.70
 -15   0   0    7.00    8.00
 -15   0   0   14.80    7.40
  15   0   0    8.90    8.50
 -15   0   0   15.60    6.20
  15   0   0   18.90   12.30
  15   0   0   11.90    6.00
 -16   0   0  113.29   14.80
 -16   0   0  117.19   12.30
  16   0   0  125.79    9.20
  16   0   0  107.59   13.10
  16   0   0  118.99    9.30
 -16   0   0  115.19   17.10
  16   0   0   99.99   11.90
  16   0   0   99.09   15.70
 -16   0   0  105.69   13.90
  17   0   0  202.38   14.20
  17   0   0  152.38   14.20
  17   0   0  187.88   10.80
  17   0   0  168.68   17.60
 -17   0   0  180.18   16.80
 -17   0   0  194.38   14.60
 -17   0   0  191.78   19.50
 -17   0   0  173.68   16.50
  17   0   0  178.38   10.70
  18   0   0   -3.00    9.10
  18   0   0   13.50    6.10
  18   0   0   21.90    7.70
 -18   0   0    2.30   10.70
 -18   0   0    3.00    9.20
  18   0   0    6.60    4.30
 -18   0   0   -0.90    7.50
 -18   0   0    2.60    7.10
  19   0   0    0.70    5.30
  19   0   0    3.40    7.20
  19   0   0   -3.40    3.90
 -19   0   0   11.10    9.90
 -19   0   0    9.60   11.20
  19   0   0    9.30    6.10
  19   0   0    6.90   11.00
 -19   0   0   -8.60    6.40
 -19   0   0  -15.20    7.20
 -20   0   0    9.20   11.20
 -20   0   0    8.10    7.80
  20   0   0   10.00    6.80
  20   0   0   15.00   10.50
  20   0   0   15.00    7.30
  20   0   0   12.10    6.20
 -20   0   0  -15.00   10.80
 -20   0   0   13.30    6.60
  21   0   0  130.49   13.60
  21   0   0  170.58   17.90
 -21   0   0  142.49   11.50
  21   0   0  140.29    8.50
 -21   0   0  150.48   14.20
  21   0   0  152.48   11.50
  22   0   0    7.50    4.30
 -22   0   0   -6.50    5.90
  22   0   0   -9.70    6.60
  22   0   0   16.00   10.00
 -22   0   0   -1.20    4.30
 -23   0   0  188.48   11.00
  23   0   0  196.58   10.10
 -23   0   0  158.28   17.30
 -24   0   0    0.60    5.50
  24   0   0    2.20    4.50
  24   0   0    0.70    5.00
  25   0   0    4.80    5.00
   0  -1   0   -0.50    0.60
   0   1   0   -0.10    0.60
   0   1   0   -0.40    0.70
   0   1   0    0.20    0.30
   1  -1   0   22.80    1.40
  -1  -1   0   22.80    1.30
  -1  -1   0   21.70    1.60
   1  -1   0   20.70    1.30
  -1   1   0   22.60    1.60
   1   1   0   22.90    1.30
   1   1   0   22.30    1.60
  -1   1   0   22.60    1.80
  -1   1   0   23.60    1.60
   1   1   0   23.70    1.60
  -1   1   0   23.20    1.40
   1   1   0   23.20    1.10
   2  -1   0  290.47    8.50
   2  -1   0  295.67    8.50
   2  -1   0  306.87    8.50
  -2  -1   0  311.87    8.90
   2  -1   0  313.77    8.40
  -2   1   0  314.47    8.60
  -2   1   0  286.47    9.10
   2   1   0  312.77    9.00
  -2   1   0  298.37    9.10
  -2   1   0  305.37    8.60
   2   1   0  314.47    9.00
   3  -1   0   25.10    1.70
   3  -1   0   22.20    1.40
  -3  -1   0   26.30    2.10
   3  -1   0   25.70    1.10
   3  -1   0   23.50    1.10
   3   1   0   24.20    2.00
  -3   1   0   23.50    1.40
  -3   1   0   23.70    2.20
  -3   1   0   23.20    1.60
   3   1   0   18.60    2.20
  -3   1   0   21.00    2.20
  -3   1   0   25.00    1.40
  -4  -1   0 3425.86   91.29
   4  -1   0 3360.96   90.09
   4  -1   0 3014.80   91.09
  -4   1   0 3431.96   90.19
   4   1   0 3539.55   91.49
  -4   1   0 3604.04   90.89
  -4   1   0 3454.35   90.99
   4   1   0 3586.14   90.79
  -4   1   0 3499.05   91.29
   5  -1   0  161.08    5.20
  -5  -1   0  168.58    6.50
  -5  -1   0  171.08    5.20
   5  -1   0  163.28    6.30
  -5   1   0  165.88    5.20
  -5   1   0  174.58    6.10
  -5   1   0  161.18    6.10
  -5   1   0  168.88    5.10
  -5   1   0  164.78    6.30
   5   1   0  162.88    5.80
   5   1   0  175.28    7.00
  -6  -1   0    8.10    2.10
  -6  -1   0    9.70    1.40
   6  -1   0   10.20    2.30
  -6   1   0    7.20    1.70
  -6   1   0   10.40    1.50
  -6   1   0   13.60    1.80
   6   1   0    9.10    1.60
   6   1   0   11.70    2.70
  -6   1   0    8.50    1.60
  -6   1   0    9.80    2.00
  -7  -1   0   10.80    1.90
   7  -1   0    9.40    3.00
  -7  -1   0    7.10    2.20
  -7   1   0    9.50    2.00
  -7   1   0    8.90    1.30
  -7   1   0   10.80    2.20
  -7   1   0    8.00    1.70
   7   1   0    8.90    3.50
  -7   1   0   11.80    1.60
   7   1   0    9.30    1.90
  -8  -1   0   61.29    3.60
  -8  -1   0   62.79    5.20
   8  -1   0   48.50    5.90
  -8  -1   0   62.39    5.30
   8   1   0   48.20    5.60
  -8   1   0   67.09    4.70
  -8   1   0   61.29    3.10
  -8   1   0   69.69    3.90
  -8   1   0   58.19    3.80
   8   1   0   61.59    3.90
  -8   1   0   62.99    4.50
  -9  -1   0  220.78    9.00
  -9  -1   0  215.18    9.50
  -9  -1   0  212.88    7.50
   9  -1   0  205.98    9.20
  -9   1   0  208.08    7.60
  -9   1   0  208.78    7.20
  -9   1   0  219.98    8.80
   9   1   0  219.58    8.10
 -10  -1   0   99.59    6.50
  10  -1   0  109.29    6.80
 -10  -1   0  121.39    7.00
 -10  -1   0  105.09    5.50
 -10  -1   0  114.39    7.70
  10   1   0   97.29    5.60
  10   1   0   92.79    6.70
 -10   1   0  102.89    6.30
 -10   1   0   82.79    6.80
 -10   1   0  110.09    4.90
 -11  -1   0    0.10    3.50
 -11  -1   0    4.60    3.60
 -11  -1   0   -3.90    6.90
 -11  -1   0    1.50    5.50
 -11  -1   0    5.70    2.80
  11  -1   0    8.20    3.30
 -11  -1   0   -0.20    3.30
 -11  -1   0   -0.50    4.30
 -11   1   0  -12.70    6.50
  11   1   0    5.20    3.30
 -11   1   0    8.50    3.00
  11   1   0    3.70    5.00
  11   1   0    5.80    2.70
 -11   1   0   10.20    6.50
 -11   1   0    6.40    2.30
  12  -1   0  286.77   14.10
 -12  -1   0  299.97   12.10
 -12  -1   0  328.27   11.70
 -12  -1   0  321.67   15.40
 -12  -1   0  305.47   11.90
 -12  -1   0  269.77   17.60
  12  -1   0  302.87   11.20
 -12  -1   0  287.17   16.00
 -12  -1   0  258.27   17.50
 -12  -1   0  298.97   14.00
 -12  -1   0  317.77   13.60
  12  -1   0  322.97   12.50
 -12   1   0  310.17   15.30
  12   1   0  339.27   18.10
  12   1   0  276.27   16.10
  12   1   0  313.57   12.20
 -12   1   0  310.87   17.40
 -12   1   0  323.77   13.00
 -12   1   0  311.47   25.40
  12   1   0  363.26   17.50
  12   1   0  291.57   13.00
 -12   1   0  264.17   19.70
 -12   1   0  286.17   15.20
 -13  -1   0   64.59    7.40
 -13  -1   0   75.79    8.80
 -13  -1   0   77.79    9.40
 -13  -1   0   62.59   10.10
  13  -1   0   54.89   11.70
 -13  -1   0   61.29   10.40
 -13  -1   0   54.19    8.20
  13  -1   0   58.49    8.80
  13  -1   0   50.49    6.60
  13  -1   0   51.09    6.50
 -13  -1   0   65.89    7.50
 -13  -1   0   59.69    7.90
 -13   1   0   66.79   12.50
  13   1   0   58.39    9.50
  13   1   0   57.99    9.10
 -13   1   0   65.49   10.70
 -13   1   0   76.49   13.40
 -13   1   0   75.59    9.90
  13   1   0   55.59    7.80
 -13   1   0   70.99   10.60
 -13   1   0   67.29   10.70
 -13   1   0   60.79    7.90
  13   1   0   65.99    6.90
  13   1   0   65.39    7.90
  14  -1   0   30.90    5.00
  14  -1   0   22.40    5.00
 -14  -1   0   46.70    7.20
 -14  -1   0   21.40    7.60
 -14  -1   0   21.00    5.90
  14  -1   0   43.20   10.10
 -14  -1   0   24.60    5.50
 -14  -1   0   29.50    6.90
  14  -1   0   17.20    4.90
  14   1   0   17.10    7.10
  14   1   0   29.40    6.10
 -14   1   0   22.70    6.40
  14   1   0   31.00    4.90
 -14   1   0   40.70    8.60
  14   1   0   23.10    7.90
 -14   1   0   31.50    7.50
 -14   1   0   27.00    5.80
 -14   1   0   53.69   10.50
 -14   1   0   40.50   12.00
 -14   1   0   16.00   12.80
  14   1   0   32.20    5.10
  14   1   0   37.30    6.60
  15  -1   0    1.20    9.00
 -15  -1   0    7.20    7.40
  15  -1   0   11.50    4.90
 -15  -1   0    8.10    5.50
  15  -1   0   14.20    4.40
 -15  -1   0    4.10    6.10
 -15  -1   0   -3.10    6.90
  15   1   0    4.70    7.60
 -15   1   0   19.40    8.20
 -15   1   0   12.00    7.20
 -15   1   0   15.20   12.00
  15   1   0    5.20    4.50
 -15   1   0    3.20   11.20
  15   1   0   13.60    4.40
  15   1   0   17.20    7.30
 -15   1   0   -2.10    5.80
  15   1   0    6.00    6.20
 -15   1   0    3.80    6.70
 -16  -1   0   22.50    8.20
 -16  -1   0   32.20    6.10
  16  -1   0   26.80    9.00
  16  -1   0   27.40    7.20
 -16  -1   0   12.60    5.70
  16  -1   0   23.40    5.50
 -16  -1   0   23.20    7.20
 -16  -1   0   13.90    8.70
  16  -1   0   17.00    4.50
  16   1   0   21.40    7.70
 -16   1   0   25.50    8.00
  16   1   0   36.00    7.70
  16   1   0   30.20    7.00
 -16   1   0   20.70    7.10
 -16   1   0   29.70   11.20
 -16   1   0   19.70    7.90
  16   1   0   22.30    5.20
  16   1   0   13.10    4.60
 -16   1   0   18.20   10.80
 -16   1   0   16.20    7.70
 -17  -1   0  123.19   14.70
  17  -1   0   95.29    8.50
 -17  -1   0   99.29   11.90
 -17  -1   0   95.39   12.50
 -17  -1   0  110.29   13.50
  17  -1   0   97.09   10.70
  17  -1   0   99.19    9.20
  17  -1   0   93.09   12.10
 -17   1   0   93.89   14.00
  17   1   0   84.89   12.30
 -17   1   0   96.69   14.80
  17   1   0   98.29   12.20
 -17   1   0   88.69   12.80
  17   1   0   96.79   14.30
  17   1   0  106.39   10.70
 -17   1   0   87.59   11.70
 -17   1   0  124.89   20.20
  17   1   0   85.69    8.40
 -18  -1   0  198.88   18.70
 -18  -1   0  215.48   17.10
 -18  -1   0  191.18   14.10
  18  -1   0  196.58   11.00
 -18  -1   0  182.38   15.80
  18  -1   0  215.98   19.50
  18  -1   0  197.28   11.20
  18  -1   0  209.68   14.80
  18   1   0  178.98   16.50
 -18   1   0  184.88   14.70
  18   1   0  194.78   14.60
 -18   1   0  214.58   21.50
  18   1   0  188.38   13.90
 -18   1   0  191.48   16.30
  18   1   0  196.88   10.80
 -19  -1   0   64.29   11.60
  19  -1   0   57.39    7.90
 -19  -1   0   59.89    9.80
 -19  -1   0   45.90    7.70
  19  -1   0   65.19   11.00
  19  -1   0   58.99    7.50
 -19  -1   0   86.39   14.00
 -19   1   0   51.89    9.00
  19   1   0   51.19    6.00
  19   1   0   83.69   11.10
  19   1   0   80.89   12.20
 -19   1   0   47.50    8.40
  19   1   0   73.39   10.30
 -20  -1   0   97.29   17.10
  20  -1   0   93.79    9.10
 -20  -1   0  110.39   15.80
 -20  -1   0  128.89   14.20
 -20  -1   0   79.39   12.60
  20   1   0  114.89   15.10
  20   1   0   98.39   11.70
 -20   1   0  132.49   22.10
  20   1   0   88.99    9.10
 -20   1   0  108.99   12.60
 -20   1   0  118.79   13.60
 -21  -1   0    7.90   12.50
  21  -1   0   26.60    3.70
  21  -1   0   18.80    5.40
 -21  -1   0   42.10    8.60
  21  -1   0   31.10    7.10
 -21  -1   0   16.30    8.20
 -21  -1   0   24.00    5.20
 -21   1   0   34.50    6.50
  21   1   0   22.10    4.80
  21   1   0   26.30    8.30
 -21   1   0   24.50    6.90
  21   1   0   34.40    6.50
  22  -1   0    2.10    3.60
  22  -1   0   12.60    4.80
 -22  -1   0   -1.30    4.20
  22   1   0   17.30    6.20
 -22   1   0   -6.00    4.90
  22   1   0    2.80    4.20
  22   1   0   -4.40    7.10
  23  -1   0   59.99    7.00
  23  -1   0   62.99    8.30
  23  -1   0   55.39    7.90
 -23  -1   0   32.80    7.40
 -23   1   0   38.30    8.40
  23   1   0   56.59    8.70
 -23   1   0   72.49    8.40
  23   1   0   54.79    7.40
  23   1   0   56.69    8.30
  24  -1   0   18.10    4.20
  24  -1   0   33.50    5.00
 -24  -1   0   26.70    4.80
 -24   1   0   19.60    5.20
  24   1   0   28.40    4.40
  24   1   0   20.80    5.90
 -24   1   0   27.20    7.80
   0  -2   0  788.42   21.60
   0  -2   0  827.42   22.80
   0  -2   0  811.02   22.70
   0   2   0  803.52   22.90
   0   2   0  792.22   22.70
   0   2   0  823.22   22.40
  -1  -2   0  131.69    4.20
   1  -2   0  134.49    4.90
  -1  -2   0  126.99    5.30
   1  -2   0  130.59    5.00
   1  -2   0  133.09    3.70
   1   2   0  124.89    5.10
  -1   2   0  122.79    4.90
   1   2   0  122.29    4.20
   1   2   0  124.89    4.40
   1   2   0  129.69    5.30
  -1   2   0  126.19    5.30
  -1   2   0  126.59    5.10
  -1   2   0  123.49    5.10
   2  -2   0 1424.86   39.10
  -2  -2   0 1526.45   40.80
   2  -2   0 1486.35   39.90
   2  -2   0 1442.06   39.90
  -2  -2   0 1474.45   39.80
  -2   2   0 1512.45   40.40
   2   2   0 1496.75   40.00
   2   2   0 1464.65   40.50
   2   2   0 1489.85   39.30
  -2   2   0 1471.25   40.10
  -2   2   0 1512.35   40.70
   2   2   0 1525.55   40.50
  -2   2   0 1455.15   40.40
   3  -2   0  203.58    6.40
  -3  -2   0  204.48    6.90
   3  -2   0  192.78    6.40
  -3  -2   0  206.68    7.60
   3  -2   0  201.78    6.30
   3  -2   0  200.18    6.10
  -3   2   0  204.68    7.40
   3   2   0  195.68    7.10
   3   2   0  203.48    7.20
   3   2   0  196.58    7.10
  -3   2   0  204.28    7.40
  -3   2   0  199.18    6.60
   4  -2   0  654.53   18.00
  -4  -2   0  665.33   19.60
   4  -2   0  636.14   17.80
   4  -2   0  652.23   17.90
   4  -2   0  656.23   18.20
  -4  -2   0  676.93   19.10
   4   2   0  620.14   18.90
   4   2   0  629.04   19.20
  -4   2   0  642.94   18.20
  -4   2   0  664.73   19.40
  -4   2   0  674.03   19.30
  -5  -2   0  118.29    5.90
   5  -2   0  121.59    4.30
   5  -2   0  115.59    5.00
  -5  -2   0  121.49    5.50
   5  -2   0  126.89    4.10
  -5   2   0  120.69    4.50
   5   2   0  131.89    5.60
   5   2   0  127.19    6.40
  -5   2   0  125.59    5.00
  -5   2   0  128.89    5.90
  -5   2   0  125.99    5.50
   6  -2   0  481.45   13.80
  -6  -2   0  522.75   16.10
  -6  -2   0  509.15   15.80
   6  -2   0  491.45   15.20
  -6   2   0  497.55   15.40
   6   2   0  495.15   16.80
  -6   2   0  475.15   15.70
  -6   2   0  470.65   14.30
  -6   2   0  488.55   14.00
   6   2   0  507.85   15.30
  -7  -2   0  117.39    6.20
  -7  -2   0  100.29    6.30
   7  -2   0  118.89    6.60
  -7   2   0  115.69    5.50
   7   2   0  108.89    5.40
  -7   2   0  112.09    6.10
  -7   2   0  112.79    4.20
  -7   2   0  112.59    4.90
  -8  -2   0 1035.90   29.60
   8  -2   0  880.91   29.30
   8  -2   0  954.00   28.90
  -8  -2   0 1047.30   29.70
  -8   2   0  963.20   29.20
   8   2   0  983.40   28.50
  -8   2   0  985.20   26.30
  -8   2   0  993.90   28.50
   9  -2   0   79.39    6.80
  -9  -2   0   88.09    5.80
  -9  -2   0   98.49    7.00
  -9  -2   0   99.29    6.90
   9   2   0  101.59    8.00
  -9   2   0   97.79    6.20
   9   2   0   87.89    5.60
  10  -2   0   60.69    6.10
 -10  -2   0   57.19    6.90
 -10  -2   0   58.29    6.80
 -10  -2   0   58.19    5.40
  10   2   0   55.29    7.20
 -10   2   0   59.69    5.70
  10   2   0   55.59    5.30
 -10   2   0   51.29    4.60
 -11  -2   0    5.50    4.40
 -11  -2   0   -1.50    4.20
 -11  -2   0    8.90    6.70
 -11  -2   0    6.00    4.60
 -11  -2   0    2.20    4.90
 -11   2   0    0.50    3.40
 -11   2   0   -4.80    7.20
  11   2   0    8.80    6.60
  11   2   0   -0.40    4.40
  11   2   0   -8.10    6.10
  11   2   0    2.10    5.10
 -11   2   0    3.10    3.00
 -11   2   0    6.80    7.50
 -11   2   0    9.80   10.50
 -11   2   0    3.40    6.10
  11   2   0    1.60    3.30
  11   2   0    0.20    4.20
 -12  -2   0  173.88   11.00
  12  -2   0  169.98    9.30
 -12  -2   0  156.98   10.20
  12  -2   0  154.58   12.70
 -12  -2   0  168.78   13.00
 -12  -2   0  164.68   12.00
 -12  -2   0  178.08   11.50
 -12  -2   0  179.08    9.10
 -12  -2   0  167.28   14.90
 -12  -2   0  168.08    8.50
  12   2   0  156.88   13.30
 -12   2   0  202.88   17.40
 -12   2   0  147.29   20.20
  12   2   0  157.68   12.80
  12   2   0  145.89   21.00
 -12   2   0  159.28   13.80
  12   2   0  168.28   12.60
 -12   2   0  168.78   12.70
 -12   2   0  174.78   10.10
  12   2   0  174.98   10.10
 -12   2   0  170.18   13.90
  12   2   0  159.18    9.60
 -12   2   0  150.58   21.40
  12   2   0  151.58   10.10
 -13  -2   0   17.30    4.30
  13  -2   0   16.20    4.40
  13  -2   0   17.20    5.30
 -13  -2   0   19.10    7.90
 -13  -2   0   15.40    5.20
 -13  -2   0   16.00    6.60
 -13  -2   0   17.60    4.20
 -13  -2   0   24.70    7.70
 -13  -2   0   18.40    6.60
  13   2   0   10.30    6.20
 -13   2   0   -6.10   11.70
  13   2   0   15.90    6.70
  13   2   0    8.20    5.90
  13   2   0   22.10    5.50
 -13   2   0   33.00    7.30
 -13   2   0   13.10    6.00
 -13   2   0    2.10   12.30
 -13   2   0   13.70    9.80
  13   2   0   11.10    5.00
  13   2   0   20.70    4.90
 -13   2   0    8.50    4.80
  13   2   0    2.20   11.20
 -13   2   0    6.40    7.00
  14  -2   0   91.19    8.30
 -14  -2   0   94.79    9.70
 -14  -2   0   81.29   13.60
 -14  -2   0   74.09    9.90
  14  -2   0   83.99    8.10
 -14  -2   0   67.49   11.40
 -14  -2   0   81.39    7.90
 -14   2   0   81.69   12.00
 -14   2   0   72.59   10.60
  14   2   0   76.69    9.60
 -14   2   0   99.99   14.00
  14   2   0   74.59   12.10
 -14   2   0   89.49   10.80
  14   2   0   86.09    8.70
 -14   2   0   76.69   10.00
  14   2   0   65.89    9.80
  14   2   0   75.39   10.30
 -14   2   0   80.39   12.90
 -15  -2   0   67.19    8.50
  15  -2   0   65.89    9.00
 -15  -2   0   59.39    9.80
  15  -2   0   61.79    7.80
 -15  -2   0   58.09    7.30
 -15  -2   0   56.39    8.30
 -15  -2   0   62.79    8.90
  15  -2   0   56.19    8.30
 -15   2   0   57.29    9.90
 -15   2   0   68.99   11.80
 -15   2   0   64.79   11.00
  15   2   0   56.49    8.80
  15   2   0   56.59    8.50
 -15   2   0   40.20   10.00
  15   2   0   70.89   11.40
  15   2   0   62.09   10.40
 -15   2   0   39.50    7.40
 -16  -2   0  172.58   15.10
  16  -2   0  136.99    9.80
 -16  -2   0  131.79   12.20
  16  -2   0  138.19   10.60
 -16  -2   0  133.49    9.00
 -16  -2   0  139.19   12.30
  16  -2   0  124.09   13.00
 -16  -2   0  145.29   13.80
  16   2   0  142.99   12.90
 -16   2   0  131.79   21.60
 -16   2   0  116.59   15.50
 -16   2   0  141.69   13.90
  16   2   0  136.39    9.90
 -16   2   0  150.78   13.20
 -16   2   0  140.99   16.30
  16   2   0  124.19   12.30
  16   2   0  151.18   13.50
 -16   2   0  144.59   15.20
 -16   2   0  136.89   14.10
  16   2   0  102.19   17.30
 -17  -2   0  337.17   17.90
  17  -2   0  317.37   14.70
 -17  -2   0  300.67   16.60
 -17  -2   0  286.87   18.70
 -17  -2   0  312.27   13.10
  17  -2   0  348.97   17.90
  17  -2   0  303.77   14.10
 -17   2   0  345.07   17.70
  17   2   0  305.57   17.80
 -17   2   0  331.17   18.80
  17   2   0  306.27   17.10
  17   2   0  321.17   13.90
  17   2   0  303.47   17.30
 -17   2   0  317.67   19.90
 -17   2   0  294.77   25.30
 -17   2   0  317.27   19.60
 -18  -2   0  145.79   16.00
  18  -2   0  156.08   13.10
 -18  -2   0  149.79   15.40
 -18  -2   0  151.08   13.60
 -18  -2   0  141.39   12.50
  18  -2   0  157.28    9.30
  18  -2   0  154.78   10.50
 -18   2   0  145.09   15.10
 -18   2   0  104.49   18.00
  18   2   0  141.19   12.70
  18   2   0  140.19   13.90
 -18   2   0  144.89   14.50
  18   2   0  147.19   12.90
 -18   2   0  141.79   15.70
  19  -2   0   82.29    8.60
  19  -2   0   80.59   11.10
 -19  -2   0   70.89    9.10
  19  -2   0   65.09    7.10
 -19  -2   0   65.29   10.50
 -19  -2   0   76.39   11.50
  19   2   0   88.09   11.30
 -19   2   0   82.39   13.80
 -19   2   0   93.89   12.90
 -19   2   0   57.19    8.70
  19   2   0   81.39   11.40
  19   2   0   71.49   10.60
 -20  -2   0   16.30    8.80
 -20  -2   0   16.00    6.00
  20  -2   0    8.30    4.20
  20  -2   0    2.30    3.50
 -20  -2   0    7.20    8.50
 -20  -2   0    4.70    6.10
 -20   2   0    6.60    5.90
  20   2   0    8.30    5.10
 -20   2   0   14.30    6.70
  20   2   0    3.10    4.90
  20   2   0    3.20    6.50
  21  -2   0   41.00    5.80
 -21  -2   0   60.09   12.90
 -21  -2   0   64.29    8.70
 -21  -2   0   43.50    7.70
  21  -2   0   51.69    5.30
  21  -2   0   45.10    6.20
 -21  -2   0   52.39   10.50
 -21   2   0   35.60    5.80
  21   2   0   33.30    6.40
  21   2   0   45.30    6.30
 -21   2   0   67.59   10.60
  21   2   0   36.60    5.30
 -22  -2   0   15.40    7.60
  22  -2   0    5.40    3.00
  22  -2   0   -9.20    7.40
 -22  -2   0    5.00    4.10
  22  -2   0    6.40    4.30
 -22   2   0    2.20    5.90
 -22   2   0    9.80    5.00
  22   2   0    1.80    4.50
  22   2   0   -1.80    4.60
  22   2   0    4.00    5.70
  23  -2   0   -5.70    3.80
  23  -2   0   -1.70    4.50
 -23  -2   0   -4.00    4.00
  23  -2   0   -7.50    4.20
 -23  -2   0   -2.40    7.30
  23  -2   0    3.60    4.60
  23   2   0   -4.70    6.60
 -23   2   0    3.60    6.70
 -23   2   0    3.60    4.60
  23   2   0   -3.70    6.10
  23   2   0   -3.70    5.20
  23   2   0   -0.10    4.00
 -24  -2   0   13.80    4.60
  24  -2   0    6.90    4.70
  24  -2   0    7.70    4.40
 -24   2   0   11.50    4.80
  24   2   0   10.60    4.30
   0  -3   0    0.20    1.70
   0  -3   0    0.40    1.90
   0  -3   0   -0.50    0.60
   0   3   0    2.00    1.70
   0   3   0    1.70    1.80
   0   3   0   -0.70    1.30
   1  -3   0  104.69    5.10
  -1  -3   0   95.59    5.50
  -1  -3   0  104.79    5.60
   1  -3   0   98.19    5.10
  -1  -3   0  103.59    3.80
   1   3   0  104.69    5.40
  -1   3   0  104.89    5.50
   1   3   0  110.99    5.50
   1   3   0  101.29    4.40
  -1   3   0  109.99    5.30
  -1   3   0  100.49    4.80
  -2  -3   0  166.08    7.40
   2  -3   0  163.18    6.60
   2  -3   0  158.58    6.50
  -2  -3   0  172.98    5.90
   2   3   0  173.88    5.90
   2   3   0  160.88    6.90
  -2   3   0  179.68    7.30
  -2   3   0  164.18    6.70
   2   3   0  178.08    7.20
   2   3   0  168.48    6.20
  -2   3   0  174.58    6.80
   3  -3   0   40.00    3.10
   3  -3   0   35.10    3.10
  -3  -3   0   38.50    4.30
   3  -3   0   39.80    1.60
  -3  -3   0   37.40    3.20
   3  -3   0   43.10    3.30
   3   3   0   48.10    3.80
  -3   3   0   42.60    3.80
   3   3   0   39.70    3.80
  -3   3   0   38.90    3.20
   3   3   0   40.50    2.30
  -3   3   0   38.60    3.50
   3   3   0   40.00    3.60
   4  -3   0   26.40    2.50
  -4  -3   0   22.80    3.20
  -4  -3   0   24.40    3.60
   4  -3   0   28.00    2.90
   4  -3   0   25.80    1.90
  -4   3   0   20.70    3.30
   4   3   0   24.60    3.50
   4   3   0   27.40    3.60
   4   3   0   22.90    3.20
  -4   3   0   25.30    3.60
  -5  -3   0  151.48    7.90
   5  -3   0  160.68    5.50
   5  -3   0  159.98    5.70
   5  -3   0  153.08    5.50
  -5  -3   0  156.98    6.90
  -5   3   0  148.19    7.10
   5   3   0  150.18    8.20
  -5   3   0  163.48    7.30
   5   3   0  158.48    7.10
   5   3   0  159.18    7.10
  -6  -3   0  494.05   16.10
   6  -3   0  481.75   14.90
   6  -3   0  477.85   14.00
   6  -3   0  490.85   14.20
  -6  -3   0  485.65   15.90
  -6  -3   0  510.95   17.20
   6  -3   0  497.65   13.90
   6   3   0  495.95   16.10
   6   3   0  486.65   16.00
  -6   3   0  496.35   16.20
  -6   3   0  481.15   16.30
  -7  -3   0   22.00    3.50
   7  -3   0   18.20    2.10
   7  -3   0   20.30    3.40
  -7  -3   0   23.40    3.70
  -7  -3   0   12.90    3.50
  -7   3   0   21.50    3.70
  -7   3   0   16.80    3.40
   7   3   0   15.80    2.70
   7   3   0   21.90    3.50
  -8  -3   0  316.77   12.50
   8  -3   0  270.67   12.20
   8  -3   0  288.17   12.80
  -8  -3   0  309.37   13.00
  -8  -3   0  290.27   11.00
  -8   3   0  306.77   11.50
  -8   3   0  302.87   12.40
   8   3   0  297.17   11.60
   8   3   0  302.67   11.50
  -9  -3   0   40.70    6.50
  -9  -3   0   29.40    4.80
   9  -3   0   40.90    5.00
   9   3   0   27.50    6.30
  -9   3   0   44.80   10.10
   9   3   0   33.90    5.40
   9   3   0   31.20    4.90
   9   3   0   38.50    7.60
  -9   3   0   32.70    7.70
  -9   3   0   36.10    4.60
  -9   3   0   36.90    8.40
  -9   3   0   42.20   14.60
 -10  -3   0  185.68   14.10
 -10  -3   0  222.78   10.40
  10  -3   0  216.08   10.10
 -10  -3   0  213.38   12.00
 -10  -3   0  221.58    9.30
 -10  -3   0  204.78   11.40
  10   3   0  208.88   10.30
 -10   3   0  213.78   15.40
 -10   3   0  208.68   10.90
  10   3   0  211.08   10.10
  10   3   0  215.28   18.80
  10   3   0  212.98   13.00
 -10   3   0  166.38   17.90
 -10   3   0  197.48   13.60
 -10   3   0  221.88   15.00
 -10   3   0  200.08    9.70
  10   3   0  215.98   12.00
  10   3   0  189.88   12.70
 -10   3   0  214.48   15.40
 -11  -3   0   66.29    6.10
 -11  -3   0   73.59    9.30
 -11  -3   0   57.69    8.70
  11  -3   0   72.39    7.20
 -11  -3   0   81.79   10.40
  11  -3   0  109.79   14.50
 -11  -3   0   72.79    7.30
 -11  -3   0   69.19    9.10
 -11  -3   0   70.39    9.40
 -11   3   0   62.99   15.40
 -11   3   0   65.29    6.70
 -11   3   0   67.39    9.80
 -11   3   0   73.69   10.30
  11   3   0   54.39    8.10
  11   3   0   63.89    9.00
 -11   3   0   73.99   11.30
 -11   3   0   81.99   12.80
  11   3   0   53.89    7.90
 -11   3   0   70.69    7.50
  11   3   0   58.69    7.80
 -11   3   0   79.49   11.60
  11   3   0  105.19   17.00
  11   3   0   72.29    8.70
 -12  -3   0  125.99   13.60
  12  -3   0  100.19    8.20
 -12  -3   0   95.29   11.60
 -12  -3   0  116.29   12.30
 -12  -3   0   97.79   11.50
 -12  -3   0   95.09    7.00
 -12  -3   0  112.09   13.70
  12  -3   0   97.69   11.50
  12   3   0  139.39   13.80
  12   3   0   94.49   11.20
 -12   3   0  103.99   13.40
 -12   3   0   91.69    7.90
 -12   3   0   90.39    9.40
  12   3   0  111.59   16.20
  12   3   0  103.99   10.60
  12   3   0   90.69    8.60
  12   3   0   88.89    9.10
 -12   3   0   88.49   12.90
 -12   3   0  119.49   14.20
  12   3   0  113.29   10.90
 -12   3   0  113.19   15.80
 -12   3   0  102.29   11.10
 -12   3   0  109.39   12.80
 -12   3   0  111.29   12.20
 -13  -3   0   22.90    7.70
 -13  -3   0   41.80    8.20
 -13  -3   0   31.40    4.70
 -13  -3   0   37.40    9.50
  13  -3   0   31.70    6.20
  13  -3   0   35.80    5.60
 -13   3   0   33.10    6.90
 -13   3   0   24.30    8.70
  13   3   0   47.20   10.40
 -13   3   0   23.90    8.30
  13   3   0   36.10    8.00
 -13   3   0   29.50   10.90
  13   3   0   52.39    8.40
  13   3   0   24.40    6.30
 -13   3   0   28.60   13.30
 -14  -3   0  217.58   18.80
 -14  -3   0  215.58   10.70
 -14  -3   0  204.08   14.80
 -14  -3   0  211.38   10.60
  14  -3   0  215.58   11.40
 -14  -3   0  215.98   12.60
  14  -3   0  216.38   12.40
  14  -3   0  211.48   15.60
  14   3   0  198.88   18.20
 -14   3   0  220.78   14.30
 -14   3   0  212.28   16.50
  14   3   0  196.98   13.70
  14   3   0  221.78   14.40
 -14   3   0  210.78   16.00
  14   3   0  202.98   15.00
 -14   3   0  219.78   16.60
 -14   3   0  215.38   20.20
 -14   3   0  226.88   16.40
 -14   3   0  222.48   14.10
  14   3   0  208.68   14.30
 -15  -3   0    1.90    4.40
 -15  -3   0   -3.60    3.90
 -15  -3   0    0.30    4.90
 -15  -3   0   -9.60    6.60
 -15  -3   0   -3.30    7.60
  15  -3   0   -3.10    4.90
  15  -3   0   -5.50    6.50
  15  -3   0    6.60    4.50
  15   3   0   15.00    9.20
  15   3   0   -4.60    6.60
 -15   3   0   -0.90    7.40
 -15   3   0    0.70    7.10
 -15   3   0   -1.60    7.60
  15   3   0   -0.50    5.80
 -15   3   0    2.40    6.10
 -15   3   0    6.80    6.90
 -15   3   0   -8.40    8.40
 -15   3   0   -2.30   13.30
  15   3   0   -0.70    5.70
 -16  -3   0   32.60    8.90
 -16  -3   0   38.70    5.40
  16  -3   0   39.00    6.00
 -16  -3   0   42.50    6.10
 -16  -3   0   40.30    8.80
 -16  -3   0   32.90    6.20
  16  -3   0   29.60    6.00
  16  -3   0   21.40    7.00
  16   3   0   32.80    7.30
  16   3   0   27.20    8.30
 -16   3   0   39.30    9.40
 -16   3   0   40.70    9.50
  16   3   0   31.10    9.10
 -16   3   0   42.60   14.50
 -16   3   0   47.20   12.90
 -16   3   0   32.80    8.70
 -16   3   0   35.90    7.60
 -16   3   0   33.40    8.80
 -16   3   0   33.00    8.90
  16   3   0   41.90    8.20
 -17  -3   0   23.90    8.60
  17  -3   0   11.80    5.00
 -17  -3   0   14.20    7.00
  17  -3   0   18.00    5.00
 -17  -3   0   13.40    6.20
  17  -3   0   13.70    6.40
 -17  -3   0   19.70    6.80
 -17  -3   0   12.90    4.50
  17   3   0    7.30    8.40
 -17   3   0   24.70    8.90
 -17   3   0   24.40    8.80
 -17   3   0   -5.60   13.90
 -17   3   0   12.30    7.80
 -17   3   0   28.90   12.90
  17   3   0   22.90    6.90
  17   3   0   22.00    7.20
  17   3   0   19.60    6.90
 -17   3   0   31.10   10.50
 -17   3   0   33.10    9.50
 -17   3   0   26.20    7.10
  18  -3   0   32.20    5.60
 -18  -3   0   30.60    5.10
 -18  -3   0   36.60    7.70
  18  -3   0   39.60    7.40
 -18  -3   0   23.90    9.50
  18  -3   0   49.70    7.00
 -18  -3   0   32.80    7.10
 -18   3   0   56.79    9.70
  18   3   0   39.60    8.10
  18   3   0   45.60    8.20
 -18   3   0   13.80   18.90
 -18   3   0   36.90   13.40
 -18   3   0   43.60    9.40
 -18   3   0   37.90    9.20
  18   3   0   50.69    8.40
 -19  -3   0   53.59    8.80
  19  -3   0   39.10    7.00
 -19  -3   0   61.09   10.30
  19  -3   0   46.50    6.90
  19  -3   0   69.79    9.90
 -19  -3   0   55.39    9.20
 -19  -3   0   63.69   11.80
  19   3   0   56.29    8.70
 -19   3   0   51.79    9.10
 -19   3   0   49.10   12.30
 -19   3   0   54.99   13.30
  19   3   0   52.69    9.10
  20  -3   0   -1.50    3.80
 -20  -3   0    6.10    7.50
  20  -3   0    0.20    5.00
  20  -3   0   -3.70    3.40
 -20  -3   0   -6.20    5.50
 -20  -3   0   -4.90    4.30
 -20   3   0    0.10    5.90
  20   3   0   -2.70    4.80
  20   3   0   11.80    4.80
  20   3   0   -4.30    5.10
 -20   3   0    2.20    5.30
  21  -3   0   31.20    5.20
 -21  -3   0   22.00    8.80
 -21  -3   0   21.80    5.50
  21  -3   0   20.80    3.40
 -21  -3   0   20.00    4.80
  21  -3   0   34.20    5.90
  21   3   0   22.90    5.60
  21   3   0   21.60    5.60
 -21   3   0   16.80    5.00
 -21   3   0   29.40    6.20
  21   3   0   33.00    5.00
 -22  -3   0   45.90    7.30
  22  -3   0   37.50    5.70
 -22  -3   0   37.60    6.30
  22  -3   0   27.70    6.20
  22  -3   0   38.70    6.60
  22  -3   0   29.80    4.90
 -22   3   0   25.70    5.60
 -22   3   0   41.60    6.90
  22   3   0   31.60    5.70
  22   3   0   36.60    5.20
  22   3   0   38.00    5.50
 -22   3   0   44.60    6.80
  23  -3   0   39.60   10.80
  23  -3   0   52.49    7.90
 -23  -3   0   55.89    8.60
  23  -3   0   45.60    5.70
  23  -3   0   39.20    5.40
  23   3   0   41.00    5.70
  23   3   0   51.59    8.40
  23   3   0   36.50    4.90
 -23   3   0   72.29   12.00
 -23   3   0   50.79    7.20
 -24  -3   0   11.90    4.60
  24  -3   0   22.50    5.20
 -24   3   0   24.50    6.60
   0  -4   0  435.76   17.30
   0  -4   0  493.75   16.40
   0   4   0  519.85   16.30
   0   4   0  491.05   16.40
   0   4   0  483.15   15.20
   1  -4   0  412.96   13.80
  -1  -4   0  389.76   14.20
  -1  -4   0  397.96   14.30
   1  -4   0  391.76   13.70
  -1  -4   0  395.36   11.40
  -1   4   0  391.26   13.60
  -1   4   0  382.36   13.90
   1   4   0  402.46   14.00
   1   4   0  379.26   12.50
  -1   4   0  383.76   13.00
   1   4   0  412.96   13.90
   2  -4   0   38.20    4.20
   2  -4   0   36.60    4.30
  -2  -4   0   35.70    3.10
  -2  -4   0   33.10    5.50
  -2  -4   0   37.80    5.20
   2   4   0   36.90    3.60
  -2   4   0   33.20    3.90
  -2   4   0   40.90    4.10
   2   4   0   35.00    4.20
  -2   4   0   42.70    4.10
   2   4   0   44.80    4.40
  -3  -4   0   44.10    5.90
   3  -4   0   42.10    4.00
  -3  -4   0   40.80    3.70
  -3  -4   0   51.09    5.70
   3  -4   0   37.90    4.00
   3  -4   0   40.90    4.20
  -3   4   0   42.30    4.50
  -3   4   0   40.20    3.80
   3   4   0   45.60    4.90
   3   4   0   32.40    4.50
  -3   4   0   39.30    4.10
   3   4   0   42.10    4.60
   3   4   0   42.80    4.70
   4  -4   0  206.08    8.00
   4  -4   0  206.38    8.00
  -4  -4   0  215.58   10.30
  -4  -4   0  215.08    8.30
   4  -4   0  207.88    8.00
  -4  -4   0  212.58   10.40
  -4   4   0  212.58    9.00
   4   4   0  181.38    9.50
   4   4   0  202.88    9.10
  -4   4   0  217.18    9.40
   4   4   0  210.88    9.30
  -5  -4   0   82.99    5.70
   5  -4   0   73.99    4.50
   5  -4   0   77.19    4.50
   5  -4   0   84.19    4.50
  -5  -4   0   75.39    7.30
  -5  -4   0   75.49    7.20
  -5  -4   0   82.39    7.30
  -5   4   0   81.79    5.80
   5   4   0   75.29    5.80
   5   4   0   73.59    5.80
  -5   4   0   74.39    5.80
  -6  -4   0   57.99    6.90
  -6  -4   0   58.09    6.40
   6  -4   0   50.79    3.70
  -6  -4   0   55.59    5.70
  -6  -4   0   58.49    6.70
   6  -4   0   60.09    4.40
   6  -4   0   59.99    3.90
  -6   4   0   64.99    5.80
  -6   4   0   66.49    6.00
   6   4   0   60.89    5.40
   6   4   0   65.19    5.90
  -7  -4   0   44.70    6.10
  -7  -4   0   56.89    5.80
  -7  -4   0   37.50    5.40
   7  -4   0   48.50    3.50
   7  -4   0   52.69    8.70
   7  -4   0   42.50    4.50
  -7  -4   0   54.69    7.40
  -7   4   0   48.90    9.60
   7   4   0   69.09   11.40
  -7   4   0   45.50   10.90
  -7   4   0   41.60    5.90
  -7   4   0   57.09    8.70
   7   4   0   43.80    6.00
   7   4   0   54.69    5.60
   7   4   0   69.09   11.90
   7   4   0   45.90    8.40
  -7   4   0   32.20    6.20
  -8  -4   0   43.80    6.00
  -8  -4   0   43.10   11.00
  -8  -4   0   50.29    7.70
   8  -4   0   54.79    6.10
  -8  -4   0   44.40    7.20
  -8  -4   0   48.80    8.10
  -8   4   0   52.69    9.30
  -8   4   0   63.99   11.00
  -8   4   0   40.30    7.70
   8   4   0   53.39    6.60
  -8   4   0   54.79    6.10
   8   4   0   25.50    9.30
  -8   4   0   63.89    8.90
   8   4   0   41.10   14.90
   8   4   0   37.70    8.00
   8   4   0   50.49    6.40
   8   4   0   58.79    8.80
  -8   4   0   46.60    6.50
  -8   4   0   55.09    8.90
   8   4   0   63.69    8.90
   8   4   0   53.79    6.70
  -9  -4   0   30.50    4.40
  -9  -4   0   24.60    8.20
  -9  -4   0   24.80    5.60
  -9  -4   0   22.00    7.10
  -9  -4   0   34.40    5.60
   9  -4   0   25.40    4.80
  -9  -4   0   25.70    5.20
  -9   4   0   42.30    7.00
  -9   4   0   14.00    6.80
   9   4   0   23.80    5.20
  -9   4   0   40.50    8.70
   9   4   0   40.40    7.10
  -9   4   0   16.20    7.50
  -9   4   0   37.70   10.10
  -9   4   0   17.00   13.70
   9   4   0   33.80    5.60
   9   4   0   30.50    7.90
  -9   4   0   26.60    7.30
  -9   4   0   19.20    8.10
   9   4   0   22.30    7.50
   9   4   0   27.00    5.70
   9   4   0   30.90    6.80
  -9   4   0   35.40    5.20
   9   4   0   42.10    6.30
 -10  -4   0  453.95   16.40
 -10  -4   0  424.36   19.20
 -10  -4   0  472.25   19.00
 -10  -4   0  467.85   20.40
 -10  -4   0  401.26   19.40
  10  -4   0  450.45   16.60
 -10  -4   0  455.45   15.60
 -10  -4   0  457.35   20.10
 -10   4   0  442.16   20.70
  10   4   0  446.06   17.60
 -10   4   0  432.66   20.40
 -10   4   0  441.56   19.60
 -10   4   0  515.15   24.30
  10   4   0  442.56   17.80
 -10   4   0  440.76   17.00
  10   4   0  464.55   23.00
  10   4   0  384.06   19.50
  10   4   0  424.16   18.10
  10   4   0  441.66   20.40
 -10   4   0  466.85   21.30
 -10   4   0  435.46   27.50
 -10   4   0  465.45   18.30
 -10   4   0  441.06   21.70
  10   4   0  461.95   19.50
  10   4   0  476.05   17.60
  10   4   0  410.86   17.40
 -11  -4   0   24.40    8.10
 -11  -4   0   22.80    7.20
 -11  -4   0   33.70    7.20
  11  -4   0   23.50    4.90
 -11  -4   0   32.90    4.90
  11  -4   0   26.70    8.00
 -11  -4   0   31.10    7.30
 -11  -4   0   23.70    4.10
 -11  -4   0   34.50    8.00
  11   4   0   30.50    8.20
  11   4   0   23.90    7.50
 -11   4   0   21.10    7.70
 -11   4   0   28.90   13.60
  11   4   0   31.80   10.50
  11   4   0   27.00    9.20
 -11   4   0   25.70    9.80
 -11   4   0   24.20    7.90
  11   4   0   18.20    6.80
 -11   4   0   27.80    6.90
  11   4   0   19.90    7.20
 -11   4   0   14.80    7.40
  11   4   0   27.80    6.20
 -11   4   0   24.40    5.10
  11   4   0   31.90    5.80
 -11   4   0   25.50    6.00
  11   4   0   27.90    6.30
 -11   4   0   20.20    7.60
 -12  -4   0   11.40    4.10
  12  -4   0    2.30    6.80
 -12  -4   0    4.70    7.50
  12  -4   0    2.60    8.70
 -12  -4   0  -19.50    9.10
 -12  -4   0    4.10    8.00
 -12  -4   0   19.00    7.60
 -12  -4   0    5.50    4.00
  12  -4   0    7.50    4.40
 -12   4   0   12.40    5.60
  12   4   0   12.20    5.20
  12   4   0    6.80    6.10
  12   4   0   -0.90    7.90
  12   4   0   -4.80    9.20
  12   4   0   -1.90    9.10
 -12   4   0   -0.10    7.20
 -12   4   0    8.40    7.60
 -12   4   0   -0.80   12.60
  12   4   0    9.70    6.40
 -12   4   0   17.30    8.20
  12   4   0   -1.20    5.30
  12   4   0    1.20    8.20
 -12   4   0    7.60    7.00
 -12   4   0    5.10    6.10
 -12   4   0    2.20    4.40
 -13  -4   0   32.60   14.50
  13  -4   0   -0.20    8.00
  13  -4   0   20.20    5.10
 -13  -4   0   12.40    5.10
 -13  -4   0   16.60    7.40
 -13  -4   0   24.10   12.80
 -13  -4   0   21.00    4.40
 -13  -4   0   18.00    4.10
  13  -4   0    9.40    6.50
 -13  -4   0   13.60    8.70
  13   4   0   21.90    8.80
  13   4   0   12.20    6.50
 -13   4   0   16.40    7.70
 -13   4   0   -0.70    7.20
 -13   4   0   12.60    5.40
 -13   4   0    9.50   10.50
 -13   4   0   14.00    7.30
 -13   4   0    9.20    6.00
  13   4   0   16.70    6.20
 -13   4   0   18.90    8.20
  13   4   0   21.20    5.40
 -13   4   0   10.40    6.20
 -13   4   0   32.90   14.20
  13   4   0    7.20    7.10
  13   4   0   12.50    9.40
  14  -4   0   79.39    8.70
 -14  -4   0   94.09    8.00
 -14  -4   0   91.49   14.20
 -14  -4   0  106.79   12.90
  14  -4   0   81.59   13.90
 -14  -4   0   89.49   13.90
 -14  -4   0   91.69    8.20
 -14  -4   0   90.69   10.10
  14  -4   0   83.29   10.70
 -14   4   0   77.49   13.30
 -14   4   0   72.99   11.10
 -14   4   0  103.59   17.80
  14   4   0   81.59    9.20
  14   4   0   72.99   10.60
 -14   4   0   76.89   15.90
  14   4   0   81.59   10.70
  14   4   0   92.19   14.60
  14   4   0   99.39   16.00
 -14   4   0   87.99   14.30
 -14   4   0   87.99   11.60
  14   4   0   81.29   11.10
 -14   4   0   86.89   12.30
  15  -4   0    0.90    5.80
 -15  -4   0    5.20    6.70
 -15  -4   0    5.40    4.20
 -15  -4   0   20.20    8.60
 -15  -4   0    3.40    4.30
  15  -4   0   -8.50    7.30
 -15  -4   0    4.90    5.00
  15  -4   0    3.70    4.70
  15   4   0   11.50    8.40
  15   4   0   15.30    8.10
 -15   4   0   16.30    8.70
 -15   4   0    7.40    8.80
 -15   4   0    8.50    7.50
  15   4   0    0.00    5.50
  15   4   0    3.70    6.10
 -15   4   0   12.50    6.70
 -15   4   0    0.20   13.40
 -15   4   0    1.20   10.80
 -15   4   0   16.40    9.20
 -16  -4   0  135.99   11.30
  16  -4   0  134.29   11.10
 -16  -4   0  126.99   10.40
  16  -4   0  134.29   10.20
 -16  -4   0  137.19   14.20
 -16  -4   0  114.49    8.70
  16  -4   0  147.59   13.70
 -16   4   0  141.99   20.00
 -16   4   0  129.39   15.70
  16   4   0  130.19   12.30
  16   4   0  128.89   15.00
 -16   4   0  131.59   13.00
  16   4   0  134.69   12.40
  16   4   0  125.79   15.50
 -16   4   0  107.19   14.50
 -16   4   0  132.49   14.00
 -16   4   0  106.89   13.00
 -17  -4   0   19.00    7.30
  17  -4   0   22.90    7.60
  17  -4   0   25.70    4.90
 -17  -4   0   36.90   10.30
 -17  -4   0   19.00    5.70
 -17  -4   0   15.80    6.10
  17  -4   0   24.10    5.60
 -17  -4   0   27.40    4.60
  17   4   0   25.40    8.10
 -17   4   0   28.40    8.10
 -17   4   0   28.50    7.10
 -17   4   0   31.00   11.90
  17   4   0   22.20    7.70
 -17   4   0   13.80    8.60
  17   4   0   23.20    7.10
 -17   4   0   24.80   12.10
 -17   4   0   29.20    8.60
  17   4   0   22.10    6.20
 -18  -4   0    8.20    6.80
  18  -4   0   12.70    4.40
  18  -4   0   12.20    5.10
 -18  -4   0   12.10    7.50
  18  -4   0   12.60    6.90
 -18  -4   0    7.40    5.40
 -18   4   0   29.60   12.10
  18   4   0   14.50    7.60
  18   4   0    6.00    5.80
 -18   4   0   31.00   11.70
 -18   4   0   13.50    7.60
  18   4   0   11.60    7.20
  18   4   0   15.70    6.60
 -18   4   0   14.00    7.70
  19  -4   0   -3.90    6.00
 -19  -4   0    0.60    6.50
  19  -4   0    2.40    3.70
 -19  -4   0   -0.80    4.00
  19  -4   0    1.90    3.70
 -19  -4   0    6.40    4.30
 -19  -4   0    2.40    4.80
 -19   4   0    3.40    5.60
  19   4   0    4.40    4.60
  19   4   0    3.70    7.00
 -19   4   0   12.00    6.70
  19   4   0    3.90    4.80
  19   4   0    3.60    6.40
 -19   4   0   -2.70    5.80
 -20  -4   0    5.30    6.60
 -20  -4   0   -3.00    3.90
  20  -4   0    6.70    5.40
 -20  -4   0   -0.50    4.70
  20  -4   0    3.60    3.30
  20  -4   0    4.00    4.10
  20  -4   0   -0.30    6.40
 -20   4   0    4.00    5.30
  20   4   0   -2.20    5.90
  20   4   0  -12.40    8.00
 -20   4   0   14.70    5.40
 -20   4   0    1.30    7.10
  20   4   0    4.60    4.70
  20   4   0    1.80    4.30
  21  -4   0    8.10    4.30
 -21  -4   0   17.80    4.40
 -21  -4   0    8.20    4.70
 -21  -4   0    1.00   10.40
  21  -4   0  -14.90    9.10
  21  -4   0    9.70    2.90
  21  -4   0    0.70    5.00
 -21   4   0   19.40    6.30
 -21   4   0    4.90    5.40
 -21   4   0    2.90    4.80
  21   4   0   12.00    4.00
  21   4   0   15.70    4.60
  22  -4   0  -10.80    6.10
 -22  -4   0    3.90    3.60
  22  -4   0    1.70    3.70
  22  -4   0   -8.90    8.60
 -22  -4   0    4.90    6.70
  22  -4   0    3.90    2.90
 -22   4   0    3.80    4.90
  22   4   0   -3.30    3.30
 -22   4   0   -5.10    6.00
 -22   4   0   -2.30    5.90
  22   4   0    3.50    4.00
  23  -4   0    1.20    3.80
 -23  -4   0    1.30    4.10
  23  -4   0    0.50    5.10
  23  -4   0  -11.00    5.30
  23   4   0    4.50    4.20
  23   4   0   -4.10    3.70
 -23   4   0    4.00    5.10
   0  -5   0    2.30    3.10
   0  -5   0   -0.10    3.10
   0   5   0    2.40    2.90
   0   5   0   -3.80    2.40
   0   5   0   -0.10    2.60
   1  -5   0  135.29    8.30
  -1  -5   0  135.79    8.70
   1  -5   0  129.79    8.50
  -1  -5   0  140.69    8.90
  -1   5   0  151.78    8.30
   1   5   0  123.99    8.70
   1   5   0  135.59    6.90
   1   5   0  143.89    8.00
  -1   5   0  130.09    8.40
  -1   5   0  146.19    7.30
  -2  -5   0  180.78   10.10
   2  -5   0  162.98    8.70
  -2  -5   0  135.59   10.80
   2  -5   0  155.98    7.80
   2  -5   0  160.08    8.70
  -2  -5   0  162.78    9.90
   2   5   0  164.78    8.70
   2   5   0  157.28    7.30
  -2   5   0  160.38    8.10
  -2   5   0  146.79   10.90
   3  -5   0   98.49    6.30
   3  -5   0  110.19    7.30
  -3  -5   0  112.19    8.50
  -3  -5   0  104.59    8.90
  -3  -5   0  114.39    9.00
   3  -5   0  111.09    7.30
   3   5   0   84.39   12.00
   3   5   0   95.69   11.50
   3   5   0  105.19    8.70
   3   5   0   91.39   11.30
  -3   5   0   96.89   14.70
  -3   5   0  103.09    7.60
   3   5   0  104.09    7.60
  -3   5   0  120.19   15.30
  -3   5   0  108.99    7.00
  -3   5   0   97.89   13.20
  -3   5   0   93.59   13.00
  -4  -5   0  437.46   14.60
   4  -5   0  434.96   15.00
  -4  -5   0  419.76   17.50
  -4  -5   0  437.66   15.40
  -4  -5   0  455.35   17.80
   4  -5   0  446.06   14.60
   4  -5   0  439.46   15.20
  -4   5   0  444.96   20.90
  -4   5   0  438.16   16.60
  -4   5   0  472.35   22.30
  -4   5   0  418.86   20.40
   4   5   0  435.66   16.40
  -4   5   0  404.96   21.20
   4   5   0  413.46   18.00
   4   5   0  436.56   18.20
   4   5   0  466.55   16.90
  -4   5   0  420.06   21.10
   4   5   0  441.56   19.90
   4   5   0  414.56   19.00
   4   5   0  441.36   19.80
   4   5   0  400.96   22.90
   5  -5   0   32.50    4.90
  -5  -5   0   25.40    4.40
   5  -5   0   21.60    3.50
  -5  -5   0   17.50    4.90
   5  -5   0   26.70    3.60
  -5  -5   0   18.30    5.30
  -5  -5   0   28.60    4.20
  -5   5   0   20.10    8.40
  -5   5   0   18.90    8.90
  -5   5   0   20.00    4.40
   5   5   0   10.90    6.40
  -5   5   0   19.80    8.80
   5   5   0   25.50    6.30
  -5   5   0   20.60    4.30
   5   5   0   18.20    7.20
  -5   5   0   14.50    7.80
  -5   5   0   32.40   11.00
   5   5   0   16.00    6.30
   5   5   0   24.80    4.90
   5   5   0    4.40    6.20
   5   5   0   27.60    6.00
  -5   5   0   11.40    7.80
   5   5   0   28.50    5.30
   5   5   0   22.60    9.70
   6  -5   0   86.89    5.80
  -6  -5   0   86.69   10.10
   6  -5   0   62.99    7.80
  -6  -5   0   88.89    9.70
   6  -5   0   83.19   10.80
   6  -5   0   75.39    5.50
  -6  -5   0   60.09    8.40
  -6  -5   0   90.69    7.60
   6   5   0   92.79    8.60
  -6   5   0   87.89    7.90
   6   5   0   94.39   11.00
   6   5   0   74.09   11.80
   6   5   0  100.99   14.80
   6   5   0   68.29   10.00
  -6   5   0   94.99   12.60
   6   5   0   83.89    9.20
  -6   5   0   85.49    7.80
   6   5   0   86.09    7.90
  -6   5   0   93.29   12.40
  -6   5   0  110.79   14.20
   6   5   0   87.29   11.00
   6   5   0   82.09   10.30
  -6   5   0   84.19   11.20
   6   5   0   67.39    9.50
  -6   5   0   84.29   14.20
  -6   5   0   78.89   11.90
  -7  -5   0   15.50    3.80
   7  -5   0   23.60    5.40
   7  -5   0   20.20    3.80
  -7  -5   0    8.90    9.80
  -7  -5   0   18.60    5.00
  -7  -5   0   22.70    6.10
  -7  -5   0   15.10    6.30
  -7  -5   0   19.40    6.80
   7   5   0   27.70    6.70
  -7   5   0   13.00   10.60
   7   5   0   14.20    7.70
   7   5   0   15.40    6.80
  -7   5   0   17.20    4.80
   7   5   0   13.10    6.00
   7   5   0    7.60    8.40
  -7   5   0    1.90    6.90
  -7   5   0    8.60    4.10
   7   5   0   15.70    4.80
   7   5   0   18.60    5.30
  -7   5   0   15.70    8.90
   7   5   0   30.20    7.40
  -7   5   0   25.40    8.10
  -7   5   0    5.60    6.90
  -7   5   0   27.00    8.80
  -7   5   0   11.50    8.30
   7   5   0   13.90    6.20
   7   5   0   25.60    5.70
  -8  -5   0   47.30    8.10
  -8  -5   0   41.30    7.80
  -8  -5   0   26.00    9.20
  -8  -5   0   41.30    6.30
  -8  -5   0   45.30    6.40
  -8  -5   0   38.10    6.90
   8   5   0   35.30    6.40
   8   5   0   39.50    6.40
   8   5   0   28.90    7.40
  -8   5   0   25.80    9.50
   8   5   0   29.80    5.90
   8   5   0   38.30    7.30
  -8   5   0   45.40    7.90
  -8   5   0   35.90    9.60
  -8   5   0   41.60    7.10
  -8   5   0   35.10    8.20
  -8   5   0   26.10   10.90
   8   5   0   37.20    6.20
   8   5   0   40.60    7.90
  -8   5   0   73.39   12.20
  -8   5   0   47.60    7.80
   8   5   0   28.60    6.50
  -8   5   0   35.50    8.80
   8   5   0   24.50    8.60
  -9  -5   0   -3.40    7.30
  -9  -5   0   -2.90    7.20
  -9  -5   0  -11.20    8.00
  -9  -5   0    3.90    6.30
  -9  -5   0    6.00    4.90
  -9  -5   0    0.00    3.50
   9  -5   0    2.20    4.50
  -9   5   0    1.20    8.00
  -9   5   0    2.30    7.50
   9   5   0    5.10    4.80
   9   5   0    2.50    4.90
  -9   5   0   -1.20    4.70
  -9   5   0    0.70    7.50
   9   5   0  -10.50    5.80
  -9   5   0   -5.20    4.20
   9   5   0   -2.00    4.00
   9   5   0   -2.80    4.70
  -9   5   0   15.40    7.30
  -9   5   0   -4.40   11.30
   9   5   0   -1.10    5.80
  -9   5   0    6.00    6.70
   9   5   0   -4.60    5.90
  -9   5   0    0.20    8.50
   9   5   0   -3.30    8.00
   9   5   0    8.30    5.80
 -10  -5   0   58.49    8.10
 -10  -5   0   38.50    8.10
 -10  -5   0   31.10    9.30
 -10  -5   0   54.79    7.90
 -10  -5   0   36.10    7.80
  10  -5   0   56.09    8.30
 -10   5   0   72.49    9.30
 -10   5   0   57.89    9.40
 -10   5   0   47.50    9.10
  10   5   0   66.39    8.10
 -10   5   0   78.69   14.00
  10   5   0   55.99    8.00
 -10   5   0   48.00    8.60
 -10   5   0   28.10   12.20
  10   5   0   53.29    8.80
  10   5   0   42.60    9.70
 -10   5   0   60.59    9.60
  10   5   0   52.99    8.30
  10   5   0   59.99    8.30
 -10   5   0   56.19   10.20
  10   5   0   56.29   10.20
 -11  -5   0   29.10    7.50
 -11  -5   0   35.40    7.90
 -11  -5   0   21.90    4.70
  11  -5   0   27.20    5.40
 -11  -5   0   22.40    8.30
 -11  -5   0   21.50    4.60
 -11  -5   0    8.20   11.40
  11  -5   0   11.60    9.20
 -11   5   0   25.30   10.20
  11   5   0   33.40    8.90
 -11   5   0   27.10    6.90
 -11   5   0   21.90    8.70
  11   5   0   31.80    7.50
 -11   5   0   23.60    7.80
  11   5   0   33.50    5.90
  11   5   0   32.00    6.50
 -11   5   0   33.80    7.70
  11   5   0   28.40    7.10
  11   5   0    9.20    6.60
 -11   5   0   28.30    8.30
 -11   5   0   23.10    5.80
  12  -5   0   43.10    8.00
 -12  -5   0   53.29    9.00
  12  -5   0   55.19    8.40
 -12  -5   0   19.20   10.10
 -12  -5   0   54.49    6.90
 -12  -5   0   46.50    5.90
 -12  -5   0   66.99    9.30
  12   5   0   42.90    7.50
  12   5   0   25.40    8.40
  12   5   0   50.09    8.30
 -12   5   0   45.50    9.30
 -12   5   0   49.40    7.60
 -12   5   0   45.70    7.00
  12   5   0   33.90    8.10
  12   5   0   34.10    7.30
 -12   5   0   52.99    8.70
 -12   5   0   60.39   11.20
  12   5   0   40.00    6.60
 -12   5   0   34.10   13.30
  12   5   0   48.70    7.00
 -12   5   0   40.00   10.00
 -12   5   0   41.70    9.40
 -12   5   0   54.49   13.70
  13  -5   0  125.09    9.90
 -13  -5   0  133.29   14.70
 -13  -5   0  125.39   15.80
 -13  -5   0  139.59   22.20
 -13  -5   0  134.79    9.00
  13  -5   0  139.49   13.10
  13   5   0  120.49   16.00
 -13   5   0  162.48   21.90
  13   5   0  112.19   12.50
  13   5   0  130.49   12.30
 -13   5   0  142.09   14.30
 -13   5   0  147.09   14.50
  13   5   0  131.59   10.80
  13   5   0  142.39   16.90
 -13   5   0  111.19   15.20
  13   5   0  116.69   12.70
  13   5   0  137.49   11.70
 -13   5   0  124.09   12.50
 -13   5   0  141.49   17.50
 -13   5   0  125.49   15.80
 -13   5   0  152.58   13.00
 -14  -5   0  126.99   18.60
 -14  -5   0  152.28   11.60
 -14  -5   0  151.08    9.80
 -14  -5   0  201.98   18.50
  14  -5   0  153.88   10.50
  14  -5   0  146.99   13.10
 -14  -5   0  158.78   15.10
 -14  -5   0  145.59    9.40
 -14   5   0  147.39   16.00
  14   5   0  152.98   12.70
 -14   5   0  155.48   15.30
 -14   5   0  155.98   15.70
  14   5   0  162.88   12.50
 -14   5   0  154.68   15.80
  14   5   0  150.18   17.20
  14   5   0  144.59   10.90
 -14   5   0  146.19   13.10
 -14   5   0  170.28   22.00
 -14   5   0  156.98   18.60
 -15  -5   0   11.80    4.50
 -15  -5   0    9.30    5.40
 -15  -5   0    6.00    6.90
 -15  -5   0    9.60    4.00
  15  -5   0    0.30    6.00
  15  -5   0   13.20    4.30
  15   5   0   15.00    6.50
 -15   5   0   17.40    7.70
  15   5   0    8.90    5.50
 -15   5   0   22.90    9.40
 -15   5   0   11.20    6.60
 -15   5   0    2.20    7.90
 -15   5   0    9.00   10.20
 -15   5   0    9.80    7.40
 -15   5   0  -22.50   12.80
 -15   5   0    6.60    8.10
  15   5   0    9.00    7.70
 -16  -5   0  117.39   15.20
 -16  -5   0  136.49   11.10
  16  -5   0  137.09   11.40
  16  -5   0  125.39    9.10
 -16  -5   0  132.49    8.90
 -16  -5   0  130.09    8.90
  16  -5   0  117.99   15.10
 -16  -5   0  139.69   14.10
 -16   5   0  100.89   12.90
 -16   5   0  145.09   15.20
 -16   5   0  129.19   14.60
 -16   5   0  111.09   13.70
  16   5   0  134.49   14.50
 -16   5   0  130.09   12.00
  16   5   0  134.49   12.10
 -16   5   0  122.49   17.40
 -16   5   0  150.18   14.50
  16   5   0  122.79   11.50
 -17  -5   0    2.60    4.80
  17  -5   0    0.80    7.10
  17  -5   0   10.80    4.10
 -17  -5   0   -0.50    9.50
  17  -5   0    9.00    4.70
 -17   5   0   -1.60    9.70
 -17   5   0   11.30    8.80
  17   5   0   15.90    9.60
  17   5   0   11.30    5.90
  17   5   0    3.30    7.80
  17   5   0    7.10    5.80
 -18  -5   0    2.30    4.20
  18  -5   0    6.70    6.60
 -18  -5   0    1.60    3.30
 -18  -5   0   -5.50    6.50
  18  -5   0   -7.90    3.80
 -18  -5   0    2.00    5.70
  18  -5   0    4.10    3.90
 -18   5   0    0.10    6.20
 -18   5   0    3.40    5.70
  18   5   0   -0.90    5.10
  18   5   0   -0.60    4.10
  18   5   0    2.50    4.60
 -18   5   0    2.00    9.10
 -18   5   0    6.10    5.80
 -18   5   0    8.20    5.40
  19  -5   0    1.60    5.80
  19  -5   0   -0.70    3.90
  19  -5   0    3.90    3.30
 -19  -5   0    4.30    3.60
 -19  -5   0    2.40    3.70
 -19  -5   0   -3.30    4.50
 -19   5   0    1.40    5.30
 -19   5   0    8.00    5.40
 -19   5   0   -9.40    5.60
  19   5   0    6.20    4.20
  19   5   0    3.50    4.30
  19   5   0    8.20    5.50
 -19   5   0   11.70    5.20
 -20  -5   0   18.70    5.10
 -20  -5   0   14.60    4.10
 -20  -5   0   29.30    6.50
  20  -5   0   24.50    3.60
  20  -5   0   12.40    7.50
  20  -5   0   17.90    6.50
 -20   5   0   22.80    5.70
  20   5   0   17.20    4.10
 -20   5   0   22.50    5.30
 -20   5   0    7.50    5.80
  20   5   0   17.60    7.00
  20   5   0   23.50    4.90
 -20   5   0   24.50    6.20
 -21  -5   0   14.80    9.30
 -21  -5   0    4.30    4.40
  21  -5   0   -2.50    3.60
 -21  -5   0   -3.30    3.50
  21  -5   0   -4.50    2.80
  21  -5   0   -1.90    6.10
  21  -5   0   -2.50    4.50
  21   5   0    2.90    3.30
 -21   5   0   -7.40    5.60
 -21   5   0    2.90    5.00
  21   5   0    2.20    3.60
 -21   5   0    9.70    9.00
 -22  -5   0   10.40    5.10
 -22  -5   0   18.10    4.40
  22  -5   0   13.50    3.90
  22  -5   0   13.80    3.10
  22   5   0   13.90    3.40
  22   5   0   20.20    4.20
   0  -6   0  201.88   10.20
   0  -6   0  156.08   14.10
   0  -6   0  191.68   11.80
   0   6   0  190.78   16.50
   0   6   0  163.18   13.70
   0   6   0  171.28   15.10
   0   6   0  190.88   10.60
   0   6   0  222.28   22.80
   0   6   0  179.78   14.30
   0   6   0  193.88    9.90
   0   6   0  181.88   13.30
   0   6   0  192.38   13.20
   0   6   0  203.68   11.60
   0   6   0  180.88   13.80
  -1  -6   0  192.08   11.40
   1  -6   0  223.58   12.40
   1  -6   0  218.98   12.10
  -1  -6   0  200.08   12.40
  -1  -6   0  210.88   12.90
   1  -6   0  193.28   10.00
   1   6   0  204.98   11.40
  -1   6   0  218.28   14.30
  -1   6   0  192.18   13.60
   1   6   0  179.98   13.80
   1   6   0  212.38   13.20
   1   6   0  238.38   24.60
  -1   6   0  193.68   14.90
   1   6   0  180.08   17.60
   1   6   0  190.08    9.90
   1   6   0  203.78   13.20
  -1   6   0  206.98   10.80
   1   6   0  221.28   13.70
   1   6   0  220.98   11.30
  -1   6   0  197.28   16.30
  -1   6   0  174.38   14.70
  -1   6   0  179.68   14.30
   1   6   0  216.38   13.90
  -1   6   0  203.18   16.70
  -1   6   0  202.88   11.40
   1   6   0  183.08   14.90
  -1   6   0  210.28   16.90
  -2  -6   0   29.20    6.30
  -2  -6   0   39.20    6.80
   2  -6   0   33.10    5.80
   2  -6   0   29.80    5.00
   2  -6   0   52.19    8.50
  -2  -6   0   47.10    5.60
  -2   6   0   32.80    6.60
   2   6   0   34.90    6.50
   2   6   0   23.80    5.20
   2   6   0   39.90    7.00
   2   6   0   34.70    5.60
  -2   6   0   32.60    9.20
  -2   6   0   52.49   10.50
  -2   6   0   49.10    7.80
  -2   6   0   36.50    8.30
  -2   6   0   47.70    9.00
  -2   6   0    7.80    9.90
   2   6   0   39.20   10.40
   2   6   0   52.79    8.70
   2   6   0   30.90    7.10
  -2   6   0   35.80    9.40
   2   6   0   35.60    7.30
   2   6   0   26.80    7.30
  -2   6   0   29.30    5.40
  -2   6   0   33.70    7.60
   2   6   0   47.80   12.30
   3  -6   0   14.10    5.20
  -3  -6   0   26.40    8.80
  -3  -6   0   11.00    5.80
  -3  -6   0   13.80    6.80
   3  -6   0   18.80    4.60
   3  -6   0   12.90    4.50
   3   6   0    6.50    6.00
  -3   6   0   10.10   10.30
  -3   6   0   12.10    9.30
   3   6   0   14.50    6.40
  -3   6   0   13.50    8.40
   3   6   0   11.50    4.30
  -3   6   0   15.20    5.20
   3   6   0   20.00    6.70
  -3   6   0   18.10    8.40
   3   6   0   10.20    5.70
  -3   6   0   12.10    7.50
   3   6   0   14.80    5.00
   3   6   0   17.60    6.10
   3   6   0   16.10    6.20
  -3   6   0   29.40    9.40
   3   6   0    2.30   10.00
   3   6   0   -1.40    9.90
  -3   6   0   15.40    4.60
  -3   6   0   11.00    6.70
  -3   6   0   12.00    6.90
  -4  -6   0    7.00    5.70
  -4  -6   0   13.20    4.50
  -4  -6   0   14.90    7.20
   4  -6   0   12.90    4.90
   4  -6   0   14.30    4.60
   4  -6   0    9.70    4.20
  -4   6   0   11.20    6.60
  -4   6   0    9.50    4.60
   4   6   0    9.40    5.50
  -4   6   0   14.70    8.40
  -4   6   0    4.60   11.60
  -4   6   0   -4.80    9.40
  -4   6   0    8.30    4.30
   4   6   0   14.40    4.90
   4   6   0    8.90    6.30
   4   6   0    9.00    5.30
   4   6   0   21.90   10.70
   4   6   0   12.00    6.30
   4   6   0    6.80    9.40
   4   6   0   23.80    7.10
  -4   6   0   11.50    8.10
  -4   6   0   28.40    9.70
   4   6   0    6.10    6.00
  -4   6   0    7.10    7.70
   4   6   0    8.60    4.70
  -4   6   0    1.60    6.20
   5  -6   0   45.40    6.80
  -5  -6   0   54.09    8.50
  -5  -6   0   54.39    7.40
   5  -6   0   55.39    7.20
  -5  -6   0   29.10   13.50
  -5  -6   0   49.30    9.20
   5  -6   0   45.90    6.00
  -5   6   0   61.19    9.20
  -5   6   0   50.79    9.50
   5   6   0   52.89    8.80
  -5   6   0   52.59    9.00
  -5   6   0   49.30    8.30
   5   6   0   41.50    6.60
   5   6   0   59.29   12.10
   5   6   0   37.50    6.20
  -5   6   0   67.69    8.70
   5   6   0   58.59    9.30
  -5   6   0   36.00   11.20
   5   6   0   47.50    7.80
  -5   6   0   62.79    9.10
  -5   6   0   72.39   12.40
   5   6   0   45.50    9.70
   5   6   0   63.99    9.80
  -5   6   0   59.19   11.70
   5   6   0   45.00    7.80
   5   6   0   59.69    8.00
  -6  -6   0   60.69    9.20
  -6  -6   0   85.29   13.50
  -6  -6   0   83.19   11.10
   6  -6   0   62.69   10.00
  -6  -6   0   86.99    8.20
  -6  -6   0   81.29   11.10
  -6   6   0   73.79   10.00
  -6   6   0   77.69   10.40
   6   6   0   54.39   10.20
   6   6   0   65.49    9.10
   6   6   0   65.79    9.80
   6   6   0   72.49    9.70
  -6   6   0   76.29   13.60
  -6   6   0   83.59   11.60
   6   6   0   79.19   10.50
   6   6   0   84.49    9.70
  -6   6   0   81.19   12.50
   6   6   0   78.49   10.70
   6   6   0   68.89    9.90
  -6   6   0   79.49   10.60
   6   6   0   65.29    8.70
   6   6   0   67.89   10.40
  -6   6   0   70.59    8.60
  -6   6   0   88.29    9.50
  -7  -6   0   77.39   12.30
  -7  -6   0   58.99    9.60
  -7  -6   0   31.10    6.60
  -7  -6   0   49.70   10.00
  -7  -6   0   54.29    7.50
   7  -6   0   57.79    9.50
  -7  -6   0   57.19    7.60
  -7   6   0   55.89    9.30
  -7   6   0   60.89   10.60
   7   6   0   36.30    9.40
   7   6   0   55.49    8.00
  -7   6   0   62.59    9.50
   7   6   0   37.30    7.30
  -7   6   0   44.70    9.00
  -7   6   0   55.49   11.80
  -7   6   0   48.50    7.20
  -7   6   0   48.80    9.20
   7   6   0   44.30   12.30
   7   6   0   55.19   10.70
   7   6   0   46.50    7.30
  -7   6   0   32.20   10.40
   7   6   0   49.20    7.90
   7   6   0   55.99    7.50
  -8  -6   0   79.89   13.00
   8  -6   0   56.19    9.40
  -8  -6   0   64.29   12.40
  -8  -6   0   51.59    7.30
   8   6   0   57.59    8.80
   8   6   0   46.20    7.40
  -8   6   0   76.59   10.40
  -8   6   0   63.19   10.50
   8   6   0   55.09   10.40
   8   6   0   45.00    7.30
   8   6   0   42.60    6.30
  -8   6   0   48.40    9.50
  -8   6   0   60.39    9.00
   8   6   0   52.79    7.40
  -8   6   0   42.10    7.20
   8   6   0   40.80    7.20
  -8   6   0   58.09    8.00
  -8   6   0   69.89    9.60
  -8   6   0   61.79   10.00
   8   6   0   54.29    6.90
  -8   6   0   50.69    9.70
  -8   6   0   56.99   10.30
  -9  -6   0   18.30    8.30
  -9  -6   0   22.80    4.50
  -9  -6   0    5.10   12.40
  -9  -6   0   29.20    9.30
   9  -6   0   23.50    5.80
  -9  -6   0   32.40    5.50
  -9   6   0   25.10    8.30
   9   6   0   18.40    6.60
  -9   6   0   12.40    8.20
  -9   6   0   32.20    8.60
  -9   6   0   28.10    7.70
  -9   6   0   35.70   10.20
  -9   6   0   24.80    6.90
   9   6   0   30.90    8.80
   9   6   0   22.80    7.70
   9   6   0   24.50    5.40
  -9   6   0   19.20   11.20
   9   6   0   22.30    5.30
   9   6   0   14.80    6.30
  -9   6   0   26.90    6.70
  -9   6   0    8.00    8.30
   9   6   0   29.20    8.90
  -9   6   0   23.40    8.10
   9   6   0   29.40    6.20
  -9   6   0    9.60    9.30
   9   6   0   27.20    7.00
 -10  -6   0   17.10    5.00
 -10  -6   0   22.20    7.70
  10  -6   0    9.80    5.40
 -10  -6   0   18.20   10.40
 -10  -6   0    6.30    7.60
 -10   6   0   16.90    8.40
  10   6   0   19.40    6.10
 -10   6   0   12.10    6.70
  10   6   0   19.70    5.80
  10   6   0   19.40    7.90
  10   6   0   17.80    5.30
  10   6   0   17.50    6.20
 -10   6   0   14.80    9.30
 -10   6   0   14.80    7.00
 -10   6   0   26.30   12.20
 -10   6   0   23.40    8.70
 -10   6   0   20.10    7.30
 -10   6   0   18.60    7.70
 -10   6   0   17.40   10.10
  10   6   0   22.30    7.00
  10   6   0   14.60    5.60
  10   6   0    5.60    7.90
 -10   6   0   25.00    8.50
 -10   6   0   17.70    7.60
 -11  -6   0    2.40    6.90
 -11  -6   0   -2.40   11.80
 -11  -6   0    5.00    4.60
 -11  -6   0   -8.40   11.50
  11  -6   0   -4.30    9.50
 -11  -6   0    5.20    4.30
  11  -6   0   -0.40    5.00
 -11   6   0    1.60    8.50
  11   6   0   16.40    8.60
 -11   6   0   -2.00    7.40
  11   6   0    7.20    5.70
 -11   6   0   10.80   10.70
 -11   6   0    5.10    8.40
 -11   6   0    0.10    7.40
  11   6   0   -4.80    6.20
 -11   6   0    1.40    7.00
 -11   6   0   -1.10    6.70
 -11   6   0    8.30    7.20
 -11   6   0    4.10    6.80
 -11   6   0    3.70    9.70
  11   6   0    6.50    5.00
  11   6   0   -0.60    6.00
  11   6   0   11.60    8.50
 -11   6   0   -5.80   11.50
  11   6   0    5.00    5.30
 -12  -6   0   23.30    7.90
 -12  -6   0   12.70    4.80
 -12  -6   0   22.80    4.80
  12  -6   0   18.40    5.50
 -12  -6   0   41.40   14.50
  12  -6   0   17.50    7.80
 -12   6   0   20.60    8.40
 -12   6   0   16.20   12.00
 -12   6   0   14.40    9.00
 -12   6   0   11.80    8.50
  12   6   0   27.40    6.50
  12   6   0    7.90    5.60
 -12   6   0   32.70    8.50
 -12   6   0   15.30    9.50
 -12   6   0   17.40    7.80
 -12   6   0   22.30    8.60
  12   6   0   19.50    7.00
  12   6   0   20.90    5.70
  12   6   0   11.10    6.30
 -12   6   0   15.20    8.10
 -12   6   0   28.80    7.30
 -12   6   0   23.10   11.90
  12   6   0   25.50    9.80
  13  -6   0   10.70   10.50
  13  -6   0    3.50    7.30
 -13  -6   0    4.00    3.90
 -13  -6   0   19.90    7.90
  13  -6   0    9.40    4.80
 -13   6   0    8.50    7.30
 -13   6   0  -20.90   12.60
 -13   6   0    8.70    7.50
  13   6   0    0.30    5.20
 -13   6   0    4.60    9.00
  13   6   0    7.10    6.10
  13   6   0   -0.60    6.30
 -13   6   0   -3.20    9.90
  13   6   0   18.00    8.10
 -13   6   0   14.00    8.10
 -13   6   0   17.90   12.80
  13   6   0    3.00    6.50
  13   6   0    8.50    5.10
 -13   6   0    9.20    6.20
 -13   6   0    7.20    7.70
 -13   6   0    0.10    8.20
 -13   6   0    0.40    8.50
 -14  -6   0   26.20    7.70
  14  -6   0   30.40    7.10
  14  -6   0   17.30   10.10
  14  -6   0   26.00    5.20
 -14  -6   0   22.10    4.10
 -14  -6   0   20.60    5.10
 -14  -6   0   18.70    5.30
 -14   6   0   17.70    8.50
  14   6   0   17.90    5.50
 -14   6   0   48.40   10.60
 -14   6   0   34.60    9.60
 -14   6   0   34.40   10.20
  14   6   0   38.00    6.90
 -14   6   0   27.30    8.10
 -14   6   0   18.30    6.70
 -14   6   0   26.90    7.30
 -14   6   0   31.60    7.50
  14   6   0   34.20    9.20
  14   6   0   25.80    6.90
  14   6   0   24.30    5.90
 -14   6   0    8.80   13.10
  15  -6   0   20.70    9.50
 -15  -6   0   16.00    6.90
 -15  -6   0   28.90    4.20
 -15  -6   0   19.20    4.50
 -15  -6   0   20.80    6.40
 -15  -6   0   21.40   11.90
  15  -6   0   26.00    4.80
 -15   6   0   29.00    8.40
  15   6   0   23.50    5.80
  15   6   0   11.50    5.70
 -15   6   0   23.40   10.40
 -15   6   0   19.30   12.10
 -15   6   0   26.50    7.10
 -15   6   0   18.90    6.30
 -15   6   0   25.20    8.20
 -15   6   0   10.70    7.70
  15   6   0   18.60    7.80
 -16  -6   0   29.60    4.30
  16  -6   0   45.30    5.70
 -16  -6   0   -9.00   15.10
  16  -6   0   37.50    5.90
 -16  -6   0   44.30    7.20
  16  -6   0   39.60    9.10
 -16  -6   0   44.30    6.20
 -16  -6   0   40.90    5.10
 -16   6   0   49.00    7.60
 -16   6   0   29.70    7.40
  16   6   0   26.40    5.00
  16   6   0   39.70    6.00
 -16   6   0   54.59    7.80
  16   6   0   36.30    6.00
  16   6   0   38.70    6.70
 -16   6   0   26.00    7.00
 -16   6   0   34.00    8.30
  17  -6   0   42.90    7.30
 -17  -6   0   38.00    5.60
 -17  -6   0   51.79    7.40
  17  -6   0   47.70    9.10
 -17  -6   0   48.10    5.30
  17  -6   0   55.29    7.10
 -17  -6   0   47.20    7.10
  17   6   0   46.20    7.00
  17   6   0   42.40    5.80
 -17   6   0   24.50    8.50
 -17   6   0   62.29   10.40
 -17   6   0   54.89    8.50
  17   6   0   32.60    5.60
  17   6   0   58.89    7.80
 -17   6   0   57.49    8.50
 -17   6   0   46.50    7.20
 -18  -6   0   47.70    7.20
  18  -6   0   43.90    6.90
  18  -6   0   51.59    9.00
 -18  -6   0   52.89    6.70
  18  -6   0   39.80    5.90
 -18  -6   0   43.80    6.80
 -18  -6   0   47.40    5.30
  18   6   0   43.20    5.90
 -18   6   0   28.60    6.00
 -18   6   0   38.50    9.10
  18   6   0   51.39    6.90
 -18   6   0   56.19    9.40
  18   6   0   42.60    7.00
 -18   6   0   55.49    8.10
 -18   6   0   46.60    7.30
  19  -6   0    4.50    3.90
 -19  -6   0    6.90    4.30
  19  -6   0    4.30    3.10
 -19  -6   0    3.60    7.20
 -19  -6   0   -3.30    3.40
  19  -6   0    8.30    4.40
 -19  -6   0    5.40    5.50
  19  -6   0    0.00    8.10
 -19   6   0   -0.90    5.30
  19   6   0   -2.20    3.50
 -19   6   0   12.00    5.10
  19   6   0    3.70    3.40
 -19   6   0    7.90    5.00
  19   6   0    1.40    4.70
  20  -6   0   -0.90    5.70
  20  -6   0   -1.00    8.90
 -20  -6   0    3.80    7.00
 -20  -6   0   -4.10    4.30
  20  -6   0    3.60    3.20
  20  -6   0    8.60    4.70
 -20  -6   0    7.20    4.40
 -20   6   0   -5.40    5.30
  20   6   0    7.60    3.80
 -20   6   0   14.50    5.90
  20   6   0    7.70    5.90
  20   6   0    2.10    3.40
 -21  -6   0   12.20    5.40
  21  -6   0    2.30    2.90
 -21  -6   0    6.20    4.20
  21  -6   0   24.30    4.70
  21   6   0   10.20    3.30
  21   6   0   10.80    4.00
   0  -7   0   -1.90    6.80
   0  -7   0   -1.90    5.00
   0  -7   0   18.00    9.70
   0   7   0    5.90    5.10
   0   7   0   -0.10    5.50
   0   7   0    1.70   12.20
   0   7   0   -0.40    6.20
   0   7   0   -2.20    6.30
   0   7   0    8.50    8.80
   0   7   0    3.90    6.40
   0   7   0   -6.10    6.20
   0   7   0  -15.20    7.00
  -1  -7   0   71.39   12.20
  -1  -7   0   61.49    9.60
   1  -7   0   70.59   10.00
   1  -7   0   47.00    9.70
  -1  -7   0   76.59    9.20
   1  -7   0   57.49    9.20
   1  -7   0   52.69    8.20
  -1  -7   0   53.69   11.50
   1   7   0   64.19    9.20
  -1   7   0   55.69    9.80
  -1   7   0   80.49   11.40
  -1   7   0   80.49   11.90
   1   7   0   69.59    9.60
   1   7   0   73.69   10.50
  -1   7   0   55.09    9.30
   1   7   0   72.39    9.20
   1   7   0   74.79   12.00
   1   7   0   68.99   10.60
   1   7   0   88.99   15.30
   1   7   0   55.89    9.00
  -1   7   0   48.70    7.60
  -1   7   0   61.69    9.80
   1   7   0   58.69    8.90
  -1   7   0   86.39   12.20
  -2  -7   0   99.29   10.40
  -2  -7   0   93.09    9.70
   2  -7   0  102.49    9.50
   2  -7   0  102.09   11.50
   2  -7   0   80.99   10.30
  -2  -7   0  108.79   13.10
   2  -7   0  114.39   12.40
  -2   7   0   97.79   15.10
  -2   7   0  123.49   13.00
   2   7   0   96.39   11.60
   2   7   0  102.99   10.90
  -2   7   0  113.29   13.10
  -2   7   0  107.09   12.30
  -2   7   0  107.99   11.70
  -2   7   0  139.89   17.50
   2   7   0  118.79   12.30
   2   7   0   93.19   11.20
   2   7   0  109.89   12.40
   2   7   0  102.79   12.00
   2   7   0  101.79   10.10
  -2   7   0   97.09   11.00
  -2   7   0  106.79   12.70
   2   7   0   99.29   11.10
   2   7   0  139.99   24.00
  -3  -7   0  162.18   10.50
   3  -7   0  148.39   12.60
  -3  -7   0  133.29   18.80
   3  -7   0  151.88   11.70
  -3  -7   0  157.38   15.10
  -3  -7   0  145.39   11.80
   3  -7   0  149.29   10.90
   3   7   0  134.39   13.40
   3   7   0  183.18   15.70
   3   7   0  154.48   12.40
  -3   7   0  144.69   15.80
   3   7   0  158.38   12.80
   3   7   0  135.99   12.90
  -3   7   0  174.48   16.00
  -3   7   0  126.09   13.20
   3   7   0  152.38   12.10
   3   7   0  154.48   13.00
   3   7   0  147.39   12.10
  -3   7   0  151.78   12.90
   3   7   0  134.79   15.60
  -3   7   0  149.09   13.70
  -3   7   0  166.08   12.60
  -3   7   0  162.48   14.70
  -3   7   0  146.29   15.20
   3   7   0  154.28   21.40
  -4  -7   0   34.20   16.20
   4  -7   0   18.60    6.00
  -4  -7   0   25.60    5.60
   4  -7   0   27.00    6.80
  -4  -7   0   26.60    9.00
   4   7   0   28.90    6.80
   4   7   0   18.80    5.70
  -4   7   0   29.90    7.40
   4   7   0   29.80    6.50
   4   7   0   22.00   13.00
   4   7   0   39.20    7.70
  -4   7   0   21.60    8.90
   4   7   0   41.10   11.30
   4   7   0   37.30    8.30
  -4   7   0   30.00    7.90
   4   7   0   25.10    7.00
   4   7   0   26.20    6.60
  -4   7   0   37.60    8.20
  -4   7   0   34.30    9.60
  -4   7   0   27.30    7.00
  -4   7   0   32.90    7.20
  -4   7   0   14.90    9.30
  -4   7   0   19.20    8.70
   4   7   0   26.00    6.70
   4   7   0   24.00    8.90
   5  -7   0    7.50    6.20
  -5  -7   0    9.90    8.50
  -5  -7   0    7.90    5.10
  -5  -7   0    1.60    9.40
   5   7   0   18.00    7.80
   5   7   0   23.20   11.20
  -5   7   0   18.80    6.80
   5   7   0    6.70    5.80
  -5   7   0   24.30   10.30
   5   7   0    4.70    6.20
  -5   7   0   19.00    7.60
  -5   7   0    3.10    7.40
   5   7   0   28.50   10.20
   5   7   0   12.70    5.40
   5   7   0   15.60    5.90
  -5   7   0   31.20    9.00
  -5   7   0    8.10    6.50
  -5   7   0   13.60    7.30
   5   7   0   21.10    6.90
  -5   7   0   21.30    9.80
  -5   7   0   13.80    5.90
   5   7   0   15.60    6.20
   5   7   0   16.00    5.40
  -6  -7   0   29.10    6.30
   6  -7   0   23.70    6.50
  -6  -7   0   24.30    5.20
  -6  -7   0   25.90   10.30
  -6  -7   0   38.90   10.40
   6   7   0   14.70    6.10
   6   7   0   20.30    6.00
   6   7   0   19.20    9.10
  -6   7   0   23.00    7.30
  -6   7   0   17.00   10.30
  -6   7   0    8.90    7.20
   6   7   0   18.50    6.50
  -6   7   0   23.40    7.90
  -6   7   0   11.00    7.10
   6   7   0   26.80    8.80
   6   7   0   22.40    5.60
  -6   7   0   19.50    8.60
  -6   7   0   14.10    7.60
   6   7   0   27.00    6.30
   6   7   0   27.80    7.10
  -6   7   0   11.00    6.30
  -7  -7   0   16.20    9.10
  -7  -7   0   18.50    9.70
  -7  -7   0   -0.80    6.70
   7  -7   0   24.80    6.50
  -7  -7   0   10.20    4.40
  -7  -7   0   12.50    5.60
  -7   7   0    1.40    6.90
   7   7   0    2.50    8.90
  -7   7   0    6.00    7.50
  -7   7   0   12.70    7.50
   7   7   0   12.20    5.80
   7   7   0   11.10    5.20
   7   7   0   -0.90    6.00
  -7   7   0    4.00    8.40
   7   7   0    2.90    6.60
  -7   7   0   18.80    7.20
   7   7   0   -2.80    9.00
   7   7   0    4.10    6.50
   7   7   0   31.70   10.30
   7   7   0   14.80    5.20
  -7   7   0    8.30    7.20
  -7   7   0    8.50    7.90
  -7   7   0   18.10   10.20
  -8  -7   0   95.59   11.40
  -8  -7   0   83.09    8.60
  -8  -7   0   74.79   12.70
  -8  -7   0  109.19    9.80
   8  -7   0   80.89   11.50
  -8  -7   0   71.59    9.70
   8   7   0   92.59    9.80
  -8   7   0   87.39   12.00
  -8   7   0   88.49   13.50
   8   7   0   84.29   11.00
   8   7   0   83.49   11.40
  -8   7   0   90.39   13.00
   8   7   0   87.19   10.80
   8   7   0   79.49   10.90
  -8   7   0   62.79    9.90
  -8   7   0   77.39   13.50
   8   7   0   80.09    9.30
  -8   7   0   82.29   12.50
   8   7   0   58.59   10.70
  -8   7   0   62.99    9.50
  -8   7   0   81.99   13.60
   8   7   0   87.49   10.30
  -9  -7   0   55.69    9.30
  -9  -7   0   45.30    7.70
  -9  -7   0   54.89    8.70
  -9  -7   0   64.19   13.20
   9  -7   0   58.49    7.70
  -9   7   0   86.99   14.60
   9   7   0   63.59    9.50
  -9   7   0   69.49   10.60
   9   7   0   63.49   10.80
   9   7   0   63.49    8.80
   9   7   0   54.99   10.90
   9   7   0   44.50    7.10
   9   7   0   56.69    9.00
  -9   7   0   77.69   12.10
   9   7   0   56.99    8.00
  -9   7   0   55.59   10.70
  -9   7   0   52.79    9.70
  -9   7   0   47.40   10.30
  -9   7   0   52.99   13.30
  -9   7   0   56.89   11.70
 -10  -7   0   33.10    8.50
 -10  -7   0   30.50    5.30
  10   7   0   43.00   10.70
 -10   7   0   47.70    9.30
  10   7   0   27.80    5.60
 -10   7   0   37.80    8.00
  10   7   0   48.30   10.50
  10   7   0   29.40    5.90
  10   7   0   36.90    7.40
 -10   7   0   54.79   11.40
 -10   7   0   42.80   10.30
 -10   7   0   31.80    8.40
  10   7   0   31.80    6.10
  10   7   0   28.20    7.70
 -10   7   0   38.00    9.10
 -10   7   0   28.80    7.30
 -10   7   0   27.50   10.80
  10   7   0   36.90    6.70
 -10   7   0   27.60    9.20
  11  -7   0   36.40    6.40
 -11  -7   0   28.50    5.10
 -11  -7   0   28.50    4.90
  11  -7   0   54.69    8.90
 -11  -7   0   30.90    8.20
 -11   7   0   26.90    8.70
 -11   7   0   40.80    9.80
 -11   7   0   26.70    8.50
  11   7   0   40.30    6.40
  11   7   0   33.50    6.40
  11   7   0   31.20    5.70
 -11   7   0   43.30    9.60
 -11   7   0   24.30    9.60
  11   7   0   31.30    5.50
 -11   7   0   32.30    8.80
 -11   7   0   31.60    8.40
  11   7   0   29.00    7.30
  11   7   0   24.40   11.90
 -11   7   0   50.29   12.30
 -11   7   0   34.40   10.10
  11   7   0   31.80    8.70
 -12  -7   0   -1.60    7.10
 -12  -7   0   -1.50    9.10
  12  -7   0   -2.30    7.90
 -12  -7   0   -3.20    3.80
  12  -7   0    3.20    4.90
 -12  -7   0    4.40    4.10
 -12   7   0   -4.30   11.70
  12   7   0    1.30    4.20
  12   7   0    4.00    5.60
 -12   7   0   13.40   10.00
 -12   7   0   -3.20    6.60
 -12   7   0    5.70    7.70
  12   7   0    0.70    6.20
  12   7   0   -0.70    7.60
  12   7   0   -3.70    4.40
 -12   7   0   12.30   11.00
 -12   7   0   -4.40    9.00
  12   7   0    5.10    6.00
 -12   7   0    7.70    7.40
 -12   7   0    7.40    7.50
  13  -7   0   12.00    6.60
 -13  -7   0   14.50    3.90
  13  -7   0   21.90    5.20
 -13  -7   0    0.90   10.00
  13   7   0   11.90    6.10
 -13   7   0   10.40    7.90
 -13   7   0   -0.40    8.20
  13   7   0   12.30    5.80
 -13   7   0   -7.30   11.30
  13   7   0   16.00    5.00
 -13   7   0   32.00    8.10
 -13   7   0   -3.50   12.00
 -13   7   0   11.20    7.20
  13   7   0    9.20    4.70
 -13   7   0   37.10   11.70
 -13   7   0   24.40    7.00
  13   7   0   19.60    7.70
 -13   7   0   -5.80   11.40
  13   7   0    5.40    5.90
 -14  -7   0   27.50    6.40
 -14  -7   0   23.20    4.20
  14  -7   0   21.20    4.80
 -14  -7   0   38.50   12.20
  14  -7   0   25.20    5.70
 -14  -7   0   29.80    4.50
 -14  -7   0   24.40    4.90
 -14   7   0   19.50    6.70
  14   7   0   26.40    6.50
  14   7   0   21.40    5.60
  14   7   0   31.40    7.80
 -14   7   0   25.50    5.80
  14   7   0   18.10    3.90
 -14   7   0   17.70    6.70
  14   7   0   26.00    6.30
  14   7   0   30.80    4.80
 -14   7   0   21.40    7.60
 -15  -7   0   10.10    5.30
 -15  -7   0   15.70    3.90
 -15  -7   0   22.50    3.80
  15  -7   0   11.00    4.50
 -15  -7   0   21.20    4.50
  15  -7   0   16.40    5.00
  15   7   0   16.10    3.80
 -15   7   0    8.40    6.80
  15   7   0    5.90    5.40
 -15   7   0   10.00    5.30
  15   7   0   11.90    5.10
 -15   7   0   13.20    6.00
  15   7   0   11.20    4.80
 -15   7   0    3.70    5.50
  16  -7   0    9.50    4.10
 -16  -7   0    3.80    4.90
 -16  -7   0    0.60    3.50
 -16  -7   0    2.50    4.20
  16  -7   0   15.80    5.50
  16  -7   0    4.80    4.00
 -16  -7   0    5.70    3.00
 -16   7   0   -3.20    4.80
 -16   7   0    9.30    5.60
  16   7   0   12.80    5.20
  16   7   0    3.90    4.40
  16   7   0   22.10    9.00
  16   7   0    1.20    3.60
 -16   7   0   10.60    4.90
  16   7   0    5.10    4.00
 -16   7   0   -2.50    6.60
  17  -7   0   12.40    4.00
 -17  -7   0    2.10    4.50
  17  -7   0    8.40    5.80
 -17  -7   0    2.00    3.40
 -17  -7   0    5.20    2.70
 -17  -7   0   -6.10    5.10
  17  -7   0    8.80    4.20
 -17   7   0   16.10    7.60
  17   7   0    8.70    4.00
  17   7   0    7.70    3.40
 -17   7   0    4.30    4.60
 -17   7   0   10.40    4.50
  17   7   0    8.60    9.20
 -17   7   0    1.60    4.80
  17   7   0   10.60    4.00
  18  -7   0   11.80    5.60
  18  -7   0    3.80    3.50
 -18  -7   0    3.80    3.50
 -18  -7   0    4.20    3.90
 -18  -7   0   11.00    4.20
  18  -7   0   15.80    4.60
  18   7   0    7.20    3.60
 -18   7   0    1.90    5.00
  18   7   0    7.50    4.10
 -18   7   0    2.80    8.50
 -18   7   0    9.10    4.00
 -18   7   0    5.10    4.90
  18   7   0    1.80    3.80
 -19  -7   0    5.20    6.00
  19  -7   0   10.80    3.50
 -19  -7   0    1.40    4.30
 -19  -7   0    4.60    3.70
 -19   7   0    8.20    4.80
 -19   7   0   11.90    4.30
  19   7   0    0.00    4.30
  19   7   0   10.60    3.90
  19   7   0   11.50    4.20
   0  -8   0    7.40   11.70
   0  -8   0   18.20    6.40
   0  -8   0   25.20    7.50
   0   8   0    8.30    7.90
   0   8   0   22.80    7.50
   0   8   0   15.40    8.30
   0   8   0   24.30    7.30
   0   8   0   12.20    6.50
   0   8   0   18.30    8.40
   0   8   0    9.10    6.50
  -1  -8   0   78.99   12.90
  -1  -8   0   81.59   10.90
   1  -8   0   55.29   12.20
   1  -8   0   68.89   11.40
   1  -8   0   64.99    9.00
  -1  -8   0   71.99    9.50
   1   8   0   58.79    8.80
  -1   8   0   66.39    9.70
   1   8   0   53.09    9.50
  -1   8   0   64.59   10.40
   1   8   0   64.69   11.70
   1   8   0   47.00    8.00
  -1   8   0   75.79   13.40
  -1   8   0   71.39   12.20
   1   8   0   76.49   12.50
   1   8   0   73.29   11.00
   1   8   0   75.49   11.20
  -1   8   0   77.29   12.80
   1   8   0   92.49   12.00
  -1   8   0   66.39    9.20
  -1   8   0   58.89    8.80
   2  -8   0   29.70    7.20
  -2  -8   0   38.90    8.30
  -2  -8   0   41.00    6.40
   2  -8   0   26.10    7.30
  -2  -8   0   38.40   12.60
   2   8   0   30.10    7.40
  -2   8   0   31.40    8.40
  -2   8   0   20.70    8.10
   2   8   0   23.60    8.90
   2   8   0   27.90   10.10
   2   8   0   42.30   12.60
   2   8   0   33.40    9.10
   2   8   0   22.90    7.60
  -2   8   0   28.60    8.10
   2   8   0   27.00    6.60
  -2   8   0   27.00    7.60
   2   8   0   28.60    7.20
  -2   8   0   17.40    7.80
   2   8   0   36.80    7.90
  -2   8   0   30.40    8.60
  -2   8   0   30.90    8.50
   3  -8   0    7.80    6.60
  -3  -8   0   11.70   12.20
  -3  -8   0   10.00    5.60
   3  -8   0   -1.60    7.50
  -3  -8   0    9.20    7.20
  -3   8   0    5.10    7.80
  -3   8   0    9.50    7.30
   3   8   0    2.00    6.40
  -3   8   0   12.60    7.50
   3   8   0    2.70    6.20
  -3   8   0   13.20   10.40
   3   8   0    3.70    6.40
   3   8   0    3.00    8.90
   3   8   0    7.50    6.00
   3   8   0   16.10    8.60
  -3   8   0    6.70    8.50
  -3   8   0   11.60    6.40
   3   8   0   18.10   12.20
  -3   8   0   15.90    7.10
   3   8   0   16.20   10.40
  -4  -8   0   32.30   12.20
  -4  -8   0    0.90    5.20
   4  -8   0   -6.40    6.40
  -4  -8   0    3.90    7.50
  -4  -8   0   -1.90    7.30
  -4   8   0   11.60    9.00
   4   8   0   -5.40    5.10
   4   8   0   16.40    6.50
  -4   8   0   10.40    9.00
  -4   8   0    6.90    9.20
   4   8   0  -14.50    9.50
  -4   8   0   17.70    7.90
   4   8   0   12.30    8.00
   4   8   0    5.40    6.30
  -4   8   0    7.20    6.70
   4   8   0   17.00   16.00
  -4   8   0   16.80    7.80
  -4   8   0    6.40    7.20
   4   8   0    3.50    8.10
   4   8   0    6.10    9.80
  -4   8   0    7.80    7.70
   4   8   0   10.30    7.00
  -5  -8   0   66.69    9.60
  -5  -8   0   92.79   11.40
  -5  -8   0   80.49   10.50
   5  -8   0   91.89   15.40
  -5  -8   0   36.50   14.70
  -5   8   0   61.49   10.10
   5   8   0   76.09   10.90
   5   8   0   71.59   11.50
   5   8   0   75.29   11.00
  -5   8   0   83.69   14.40
  -5   8   0   78.09   13.20
  -5   8   0   97.99   13.40
  -5   8   0   84.79   12.50
   5   8   0   80.79   10.00
  -5   8   0   77.09   12.80
   5   8   0   88.39   11.00
   5   8   0   80.39   13.50
  -5   8   0   75.59   13.00
  -5   8   0   81.29   13.30
   5   8   0   56.79   12.30
  -6  -8   0   54.29    7.50
  -6  -8   0   51.29    8.50
  -6  -8   0   47.90    9.40
   6  -8   0   58.29    8.10
  -6  -8   0   48.00   11.20
   6  -8   0   53.79   10.50
  -6  -8   0   69.49   10.30
  -6   8   0   61.99   12.20
  -6   8   0   45.90    9.80
   6   8   0   58.29    9.40
   6   8   0   59.39    9.30
   6   8   0   57.79    8.60
  -6   8   0   59.19    9.20
   6   8   0   45.20    7.30
  -6   8   0   47.10    9.90
  -6   8   0   57.39    9.30
   6   8   0   36.40    7.20
  -6   8   0   39.00    8.10
   6   8   0   48.90    9.60
  -6   8   0   47.10   10.00
   6   8   0   68.99    9.60
   6   8   0   59.89   10.30
   7  -8   0    0.40    6.10
  -7  -8   0   26.90   10.10
  -7  -8   0    1.10    5.50
  -7  -8   0   -1.60    7.60
  -7  -8   0   -2.00    3.90
   7   8   0    3.20    9.10
  -7   8   0    4.00   11.50
  -7   8   0    3.10    7.40
   7   8   0    1.00    5.10
  -7   8   0    3.30    8.20
  -7   8   0    3.10    6.50
   7   8   0   -2.90    5.70
   7   8   0    5.40    5.00
   7   8   0    4.60    5.20
   7   8   0   -1.20    5.90
  -7   8   0   10.60    7.40
  -7   8   0    5.60    9.10
   7   8   0    6.50    8.10
   7   8   0   -2.10    6.50
  -7   8   0   -2.20    6.30
  -8  -8   0    8.30    3.90
  -8  -8   0   10.70   12.40
  -8  -8   0   13.00    5.20
   8  -8   0   10.60    6.00
  -8  -8   0    2.70    9.20
   8   8   0   13.60    5.80
   8   8   0   14.20    5.10
  -8   8   0   27.10    8.20
   8   8   0   14.30    8.40
   8   8   0   12.60    4.60
  -8   8   0   19.40    9.70
  -8   8   0   27.10    7.20
   8   8   0    9.90    5.70
   8   8   0   31.60   10.60
  -8   8   0    6.50    9.20
   8   8   0   16.20    7.10
  -8   8   0    3.20    8.00
   8   8   0   11.50    5.80
  -8   8   0    4.70    6.20
  -8   8   0    6.90   11.00
  -9  -8   0   -5.50    8.50
  -9  -8   0    3.70    4.80
   9  -8   0    0.80    5.30
  -9  -8   0  -12.10    8.70
  -9   8   0   -9.10   10.10
  -9   8   0  -12.00    7.80
   9   8   0    6.60    4.70
  -9   8   0   -8.20    6.70
   9   8   0  -14.40   12.40
   9   8   0    1.30    5.20
  -9   8   0    1.80   12.10
   9   8   0    2.10    6.50
   9   8   0   -3.10    5.40
  -9   8   0    4.40    6.20
   9   8   0    5.50    7.00
   9   8   0    0.80    3.90
  -9   8   0    5.30    7.90
  -9   8   0    3.90    7.20
   9   8   0   -6.70    4.70
 -10  -8   0   10.10    8.00
  10  -8   0    2.60    5.30
 -10  -8   0    7.50    4.00
 -10  -8   0   12.70    9.60
  10   8   0    8.30    5.70
  10   8   0   10.50    4.50
 -10   8   0   29.90   12.80
 -10   8   0   -3.40    7.80
  10   8   0    6.40    5.40
 -10   8   0    0.00    9.10
  10   8   0   16.70    8.60
  10   8   0    6.20    8.00
  10   8   0    8.10    5.80
 -10   8   0   10.80    6.20
 -10   8   0    7.10    7.20
 -10   8   0    0.00    8.30
 -10   8   0    1.80   13.70
  10   8   0    5.60    7.20
 -11  -8   0    5.60    3.60
  11  -8   0    7.50    7.60
  11  -8   0    7.50    5.00
 -11  -8   0   13.30    3.80
 -11  -8   0    7.50   10.10
 -11  -8   0    4.50    6.90
 -11   8   0    5.80    6.70
 -11   8   0    8.40    5.50
  11   8   0    8.70    4.90
 -11   8   0    6.90    6.00
  11   8   0    7.60    4.30
  11   8   0   18.80    4.40
  11   8   0    3.20    4.60
  11   8   0    8.00    7.40
 -11   8   0   20.00    8.30
  11   8   0    5.50    4.30
  11   8   0    8.00    6.10
 -11   8   0    0.50    7.90
 -12  -8   0    7.80    6.10
  12  -8   0   10.90    6.50
 -12  -8   0   12.20   11.00
 -12  -8   0   12.60    4.00
  12  -8   0   19.80    5.10
 -12   8   0    6.90    5.00
 -12   8   0   23.30    5.90
  12   8   0    4.50    5.70
  12   8   0   15.40    4.30
  12   8   0   20.70    5.70
 -12   8   0   11.70    8.70
  12   8   0   19.80    5.40
 -12   8   0    8.30    6.00
  12   8   0   14.80    6.90
  12   8   0   15.10    4.00
  12   8   0   13.40    4.50
 -12   8   0    8.00    7.90
 -13  -8   0    1.60    3.70
 -13  -8   0    4.30    3.50
 -13  -8   0    1.80    5.70
 -13  -8   0    3.30    3.20
  13  -8   0    1.40    4.80
  13  -8   0   -4.70    5.70
 -13   8   0   -7.50    6.60
 -13   8   0    3.50    5.50
  13   8   0   -3.10    6.30
  13   8   0    2.10    3.20
  13   8   0   -7.90    6.00
  13   8   0    8.40    4.30
  13   8   0    8.70    5.60
  13   8   0   -0.60    4.00
 -13   8   0    3.10    4.40
 -13   8   0    6.80    4.50
  13   8   0   -2.30    4.50
 -14  -8   0    5.70    5.00
 -14  -8   0    3.40    3.80
 -14  -8   0    2.90    3.60
  14  -8   0    0.50    5.00
 -14  -8   0    1.60    2.90
 -14   8   0    9.20    4.60
  14   8   0    7.50    5.20
 -14   8   0    2.90    5.20
  14   8   0   -8.50    5.80
  14   8   0    5.40    3.80
  14   8   0    0.00    4.10
 -14   8   0    1.80    5.80
  14   8   0    4.20    4.50
 -14   8   0    7.30    4.40
 -15  -8   0   20.20    3.90
  15  -8   0   22.20    4.80
 -15  -8   0   22.20    5.40
 -15  -8   0   14.30    4.40
  15  -8   0   21.00    5.10
 -15   8   0   10.90    4.90
  15   8   0   16.20    8.70
  15   8   0   18.70    4.30
 -15   8   0   14.90    6.00
 -15   8   0   25.70    5.10
 -15   8   0   15.60    4.60
 -16  -8   0   29.70    5.60
  16  -8   0   31.70    4.70
  16  -8   0   29.40    5.30
 -16  -8   0   32.00    4.50
  16  -8   0   41.10    7.70
 -16  -8   0   35.50    4.70
 -16  -8   0   29.90    5.10
 -16   8   0   26.20    5.40
  16   8   0   29.00    5.90
 -16   8   0   23.50    4.60
  16   8   0   39.10    5.80
 -16   8   0   24.90    7.70
 -16   8   0   36.20    5.80
  17  -8   0   30.20    4.30
 -17  -8   0   22.50    5.00
 -17  -8   0   16.80    4.00
 -17  -8   0   20.30    3.20
 -17   8   0   17.50    4.00
 -17   8   0   40.10    7.70
 -17   8   0   30.00    5.00
 -17   8   0   11.70    5.30
  17   8   0   21.50    4.00
   0  -9   0  -19.10    9.50
   0  -9   0   -7.00    5.60
   0   9   0   -1.90    6.90
   0   9   0   -4.70    5.20
   0   9   0   14.40   12.50
   0   9   0   -2.40    5.30
   0   9   0    2.60    7.70
   0   9   0   -1.20    6.10
  -1  -9   0   59.79   10.20
  -1  -9   0   65.39    9.70
   1  -9   0   56.79    7.00
   1   9   0   57.49    9.50
   1   9   0   56.49    8.60
   1   9   0   35.80    7.40
  -1   9   0   43.50    9.30
  -1   9   0   67.09   10.30
   1   9   0   46.30    7.60
   1   9   0   31.40   12.80
  -1   9   0   47.30    8.00
  -1   9   0   33.70   12.00
  -1   9   0   53.19    8.40
  -1   9   0   36.40    7.70
   1   9   0   62.59   10.30
  -2  -9   0   16.90    9.40
   2  -9   0   15.60    6.50
  -2  -9   0   21.30    5.50
  -2   9   0   10.50    6.00
   2   9   0    5.30   14.10
  -2   9   0   24.50    7.60
  -2   9   0   16.40    7.90
   2   9   0   26.60    9.60
   2   9   0   26.30    6.50
  -2   9   0   14.20    6.10
   2   9   0   22.90    6.50
   2   9   0   19.20    6.60
   2   9   0   16.50    5.80
  -2   9   0   11.30   12.50
  -2   9   0   12.70    6.80
  -3  -9   0  105.59    9.70
   3  -9   0  129.69   11.40
  -3  -9   0  104.99   13.30
  -3  -9   0  123.29   15.40
  -3   9   0  106.39   14.30
   3   9   0   74.59   16.80
   3   9   0  134.89   11.40
  -3   9   0  106.69   12.40
  -3   9   0  135.19   13.60
   3   9   0  113.59   11.20
   3   9   0  134.39   11.80
  -3   9   0  119.59   14.40
  -3   9   0  143.39   21.30
  -3   9   0  123.79   12.30
   3   9   0  114.39   11.90
   3   9   0  114.39   20.80
   4  -9   0  209.58   13.60
  -4  -9   0  210.98   13.00
  -4  -9   0  181.68   15.70
  -4  -9   0  212.48   11.20
  -4  -9   0  226.28   17.30
   4   9   0  208.88   13.40
  -4   9   0  195.18   17.80
  -4   9   0  228.38   15.40
   4   9   0  230.08   29.50
   4   9   0  213.88   13.20
   4   9   0  210.38   23.10
  -4   9   0  182.68   15.50
  -4   9   0  209.18   15.00
  -4   9   0  196.78   21.50
   4   9   0  224.18   13.90
  -4   9   0  237.78   16.90
   4   9   0  219.18   12.90
  -5  -9   0   18.50    4.50
  -5  -9   0   15.70    5.60
   5  -9   0   17.70    6.40
   5   9   0   18.60    6.60
  -5   9   0    1.50    6.60
  -5   9   0   10.40    7.10
   5   9   0   21.20    6.70
  -5   9   0   16.90    7.10
   5   9   0   14.50    5.20
  -5   9   0   22.10    8.80
   5   9   0    6.20    7.40
   5   9   0   10.20    5.90
  -5   9   0   41.20   12.20
  -5   9   0    6.40    7.30
   5   9   0   32.80    9.80
  -6  -9   0   61.19   11.20
  -6  -9   0   64.89    9.40
  -6  -9   0   62.39    7.70
   6  -9   0   72.89    7.90
   6   9   0   68.79   10.40
  -6   9   0   62.49   14.10
   6   9   0   62.29    9.10
   6   9   0   50.89    8.80
   6   9   0   83.99   13.20
   6   9   0   60.99   10.10
   6   9   0   92.59   12.10
  -6   9   0   55.09    9.10
  -6   9   0   68.39   10.60
  -7  -9   0   75.29    8.30
   7  -9   0   84.69   11.90
  -7  -9   0   74.99   12.00
  -7  -9   0   83.69   11.10
  -7   9   0   90.39   11.60
   7   9   0   94.69    8.20
  -7   9   0   56.19    8.50
   7   9   0   81.69    8.30
   7   9   0  103.19    9.90
  -7   9   0   80.69   12.10
   7   9   0   85.29    8.00
  -7   9   0   87.99   11.40
   7   9   0   87.29   10.90
  -7   9   0   66.59   10.90
  -8  -9   0   50.19   12.20
   8  -9   0   45.20    7.10
  -8  -9   0   53.29    7.60
  -8  -9   0   47.70    6.80
  -8  -9   0   56.69    9.30
   8   9   0   50.19    7.70
  -8   9   0   32.90    6.70
  -8   9   0   64.99   10.50
   8   9   0   47.10    6.90
   8   9   0   59.09    6.80
   8   9   0   60.89    7.30
  -8   9   0   77.79   11.40
   8   9   0   45.80    8.10
  -8   9   0   65.99   10.40
  -8   9   0   52.49    8.10
   8   9   0   59.49    8.30
  -9  -9   0   13.50   14.40
  -9  -9   0    9.10    3.80
  -9  -9   0    4.30    3.70
  -9  -9   0    5.00    8.00
   9  -9   0    9.80    5.60
  -9   9   0    8.10    6.30
  -9   9   0   -4.00    5.60
   9   9   0    4.10    4.20
   9   9   0    1.80    4.70
  -9   9   0    4.50    6.00
  -9   9   0    5.00    5.00
   9   9   0   14.00    6.00
  -9   9   0   -1.20    5.50
   9   9   0    6.20    4.10
   9   9   0    5.30    3.30
 -10  -9   0   13.10    3.80
 -10  -9   0    1.50    7.60
 -10  -9   0   13.30    3.50
 -10   9   0    6.70    4.90
  10   9   0   11.00    3.60
 -10   9   0   19.00    5.50
 -10   9   0    3.90    5.30
  10   9   0    2.10    3.60
  10   9   0   13.30    4.40
  10   9   0    2.50    5.30
 -10   9   0   13.00    5.70
 -10   9   0    8.40    6.10
  10   9   0    9.30    4.40
 -11  -9   0    7.60    6.60
 -11  -9   0   -1.80    3.60
  11  -9   0    6.40    5.60
  11   9   0    1.80    3.60
  11   9   0    1.20    5.00
  11   9   0    5.70    4.10
 -11   9   0   -1.30    6.90
 -11   9   0    1.50    4.80
 -11   9   0    3.20    5.10
  11   9   0    6.70    4.70
  11   9   0    4.70    3.10
 -11   9   0    2.30    5.00
 -11   9   0   11.40    4.90
 -12  -9   0   10.60    6.00
 -12  -9   0   15.40    5.40
  12  -9   0   16.70    5.50
  12  -9   0   -0.80    6.20
 -12  -9   0    7.70    3.70
 -12  -9   0   12.70    3.20
  12   9   0   12.80    4.00
 -12   9   0   16.50    4.90
 -12   9   0    5.10    4.60
  12   9   0   11.50    6.70
  12   9   0    8.40    4.00
  12   9   0    4.90    3.00
 -12   9   0    9.60    4.70
 -12   9   0    5.70    5.60
 -13  -9   0   11.00    2.80
 -13  -9   0    3.00    3.90
 -13  -9   0    8.50    3.60
  13  -9   0   -8.00    5.80
  13  -9   0    0.60    5.50
 -13  -9   0    9.90    5.90
 -13   9   0    8.50    4.30
  13   9   0    8.50    3.80
 -13   9   0   10.40    5.20
 -13   9   0    6.50    4.20
 -13   9   0   12.60    4.90
  13   9   0    7.30    4.30
 -14  -9   0    5.00    3.00
 -14  -9   0    8.00    3.70
 -14  -9   0    0.00    4.20
  14  -9   0    0.00    5.60
 -14  -9   0   -1.90    5.70
 -14   9   0    1.40    5.10
  14   9   0    1.30    3.60
 -14   9   0   -1.20    9.50
 -14   9   0    2.70    5.30
 -15  -9   0    8.10    2.90
 -15  -9   0    3.20    4.30
 -15   9   0   11.00    4.30
 -15   9   0   -4.40    5.70
  15   9   0    4.90    3.40
   0 -10   0   18.50    5.40
   0  10   0   16.10    4.90
   0  10   0   14.00    4.20
   0  10   0   23.80    4.90
   0  10   0   22.30    7.20
   0  10   0   14.20    4.10
   1 -10   0   19.10    6.00
  -1 -10   0   17.50    6.10
  -1 -10   0    1.00    4.90
  -1  10   0   11.10    4.60
  -1  10   0    9.90    5.30
   1  10   0    4.30    4.40
   1  10   0   11.80    4.40
  -1  10   0    5.70    6.40
   1  10   0   11.10    4.10
  -1  10   0    4.10    4.00
   1  10   0   14.20    4.40
  -1  10   0   12.60    4.10
  -2 -10   0    2.40    4.60
  -2 -10   0   -9.30    5.80
  -2  10   0   -1.80    3.90
  -2  10   0   -5.40    5.20
   2  10   0   -0.70    3.70
  -2  10   0   -9.90    6.10
   2  10   0    1.90    3.90
   2  10   0    3.30    4.00
  -2  10   0   -2.30    4.60
  -2  10   0    5.10    4.10
   2  10   0    0.70    3.90
  -3 -10   0   85.69    9.90
  -3 -10   0   72.59    8.70
   3 -10   0   79.49   12.20
   3  10   0   95.09    7.90
  -3  10   0   82.39   10.50
  -3  10   0   89.19    9.10
  -3  10   0   98.89   11.00
   3  10   0   77.79    7.70
   3  10   0   85.99    8.50
   3  10   0   81.49    7.70
  -3  10   0   84.29    8.20
  -3  10   0   87.19    7.90
  -4 -10   0   24.80    5.10
  -4 -10   0   33.40    5.40
   4 -10   0   37.30    6.80
  -4  10   0   22.80    5.70
  -4  10   0   26.10    5.20
  -4  10   0   15.20    4.00
   4  10   0   23.50    4.10
   4  10   0   25.20    4.40
   4  10   0   32.60    5.60
  -4  10   0   30.00    5.10
   4  10   0   26.80    4.60
   5 -10   0   76.19    7.90
  -5 -10   0   88.59    7.90
   5  10   0   78.59    7.10
   5  10   0   74.69   11.60
  -5  10   0   88.09    8.20
  -5  10   0   84.09    8.10
   5  10   0   92.39    7.90
   5  10   0   86.89    7.70
   5  10   0   83.19    7.10
  -5  10   0   85.19    9.40
  -5  10   0   94.59   10.40
   6 -10   0   47.60    7.50
  -6 -10   0   46.40    5.10
   6  10   0   46.70    7.10
  -6  10   0   54.39    7.10
   6  10   0   49.99    6.70
  -6  10   0   47.30    6.70
   6  10   0   58.89    6.00
  -6  10   0   42.20    7.20
   6  10   0   50.59    6.30
   6  10   0   43.00    7.00
  -6  10   0   56.59    8.30
   7 -10   0   -6.70    6.70
  -7 -10   0    4.10    4.50
  -7 -10   0   10.80    3.70
   7  10   0   10.90    5.70
  -7  10   0    6.00    4.80
   7  10   0    4.10    3.10
  -7  10   0   -4.10    3.70
   7  10   0    4.90    3.50
  -7  10   0   -0.20    4.20
   7  10   0    4.40    3.50
   7  10   0    5.50    3.60
  -7  10   0    6.20    5.10
  -8 -10   0   -0.60    4.10
  -8 -10   0   -0.20    3.20
   8 -10   0    2.70    7.00
  -8  10   0   14.50    4.80
  -8  10   0   10.80    5.40
   8  10   0    4.00    3.00
   8  10   0    1.60    3.80
   8  10   0    8.90    3.50
  -8  10   0   -1.00    4.50
   8  10   0   -2.50    5.10
  -8  10   0    2.80    3.90
  -9 -10   0    4.60    4.10
   9  10   0    4.70    3.10
   9  10   0    4.00    4.70
  -9  10   0   -0.80    5.20
  -9  10   0    4.50    3.90
   9  10   0    5.60    3.10
   9  10   0   -0.10    6.30
  -9  10   0    6.30    4.20
  -9  10   0   13.90    5.00
 -10 -10   0    1.40    5.10
 -10 -10   0    0.70    4.30
  10  10   0   -5.80    5.40
  10  10   0   11.10    4.00
 -10  10   0   -1.70    4.80
 -10  10   0    3.90    3.80
  10  10   0    8.40    3.80
 -10  10   0   -3.70    3.90
 -11 -10   0   84.89    5.90
 -11 -10   0   78.39    7.70
 -11 -10   0   79.39    7.40
  11  10   0   67.69    5.70
  11  10   0   77.49    6.20
  11  10   0   74.29    7.00
 -11  10   0   91.29    8.20
 -11  10   0   76.69    7.40
 -11  10   0   89.69    7.10
 -12 -10   0   22.60    3.30
  12  10   0   19.60    4.10
 -12  10   0   25.20    5.20
 -12  10   0   14.30    4.60
 -12  10   0   22.00    4.40
   0  11   0   -4.00    3.10
   0  11   0   -0.40    3.00
   0  11   0    0.20    4.20
   0  11   0    0.70    3.60
   1  11   0   53.89    5.90
   1  11   0   43.10    5.10
  -1  11   0   42.80    6.10
   1  11   0   44.80    6.10
  -1  11   0   29.80    5.70
  -1  11   0   46.00    5.60
   1  11   0   43.20    5.00
  -1  11   0   43.60    6.10
  -2  11   0   16.00    3.60
   2  11   0   18.50    3.70
  -2  11   0   15.10    4.00
   2  11   0   18.60    3.90
  -2  11   0   17.20    4.00
   2  11   0   15.20    3.40
   2  11   0   16.50    4.90
  -3 -11   0   13.20    6.60
  -3  11   0   18.80    4.50
   3  11   0   23.50    5.30
  -3  11   0   21.20    4.30
   3  11   0   10.80    6.20
   3  11   0   25.00    3.90
  -3  11   0   17.00    3.70
   3  11   0   31.80    5.20
  -4 -11   0   23.80    5.20
   4  11   0   30.10    5.40
  -4  11   0   26.50    4.10
   4  11   0   29.70    4.20
   4  11   0   32.80    4.50
   4  11   0   30.50    4.30
  -4  11   0   30.90    5.70
   5  11   0    6.40    3.20
   5  11   0    9.00    3.50
  -5  11   0    9.20    3.90
   5  11   0    6.80    3.20
  -5  11   0   -2.40    5.70
  -5  11   0    4.40    3.40
  -5  11   0   15.50    3.90
  -6  11   0   -0.60    5.60
  -6  11   0   -1.10    3.40
   6  11   0    6.30    3.80
   6  11   0    2.20    3.10
  -6  11   0    0.20    3.80
  -6  11   0    3.00    4.00
   6  11   0    3.50    3.00
   7  11   0   28.30    4.70
   7  11   0   27.10    3.60
  -7  11   0   20.80    4.10
  -7  11   0   19.00    5.80
  -7  11   0   26.00    3.90
  -8  11   0   15.80    3.80
  -8  11   0   18.00    4.00
   8  11   0   11.80    3.40
 -25   0   1   -4.40    5.40
  25   0  -1    4.80    3.60
 -24   0   1   17.50    7.20
  24   0  -1    4.60    4.60
  24   0  -1    7.80    5.50
 -23   0   1   17.50    4.70
 -23   0   1   14.60    6.10
  23   0  -1   22.10    4.50
  22   0  -1    0.00    6.60
  22   0  -1    8.20    4.70
 -22   0   1   -5.30    6.00
 -22   0   1    6.60    5.40
 -22   0   1    2.50    4.10
  22   0  -1    6.00   12.30
  21   0  -1   10.70    3.80
  21   0  -1    7.70    7.10
  21   0  -1    0.10   11.20
  21   0  -1    6.50    4.70
 -21   0   1   19.00    6.60
 -21   0   1   16.20    5.40
  20   0  -1   20.20    7.20
 -20   0   1   28.30   13.10
  20   0  -1   18.20    5.90
  20   0  -1   11.00    6.00
  20   0  -1   22.30    7.70
 -20   0   1   15.30    6.60
  20   0  -1    2.10   10.70
 -19   0   1   34.80   11.00
 -19   0   1   14.80   12.60
  19   0  -1    7.50    4.20
  19   0  -1   18.40    7.30
  19   0  -1   18.60    6.80
  19   0  -1   24.40   10.60
 -19   0   1    7.10    7.30
 -19   0   1   11.20    6.80
  19   0  -1    9.40    5.30
 -18   0   1  308.27   18.90
  18   0  -1  320.67   17.30
 -18   0   1  295.97   24.10
  18   0  -1  296.77   17.00
  18   0  -1  269.67   19.90
 -18   0   1  306.47   17.30
  18   0  -1  278.07   13.20
 -18   0   1  292.07   20.30
 -17   0   1   61.99   12.80
 -17   0   1   48.10    8.70
 -17   0   1   44.00    8.40
  17   0  -1   48.30    8.90
  17   0  -1   44.30   10.30
  17   0  -1   37.90    5.70
  17   0  -1   57.79    7.80
 -17   0   1   60.49    9.80
  17   0  -1   44.70    7.90
 -16   0   1  228.58   14.80
 -16   0   1  234.88   21.20
 -16   0   1  226.68   14.70
  16   0  -1  228.58   11.80
  16   0  -1  237.18   12.00
 -16   0   1  242.68   16.40
  16   0  -1  237.88   15.40
  16   0  -1  250.37   18.60
  16   0  -1  202.38   15.70
 -16   0   1  237.18   16.80
 -15   0   1   10.20    5.80
 -15   0   1   12.50   10.60
  15   0  -1   11.60    4.50
 -15   0   1   20.80   11.50
  15   0  -1   16.50    8.40
 -15   0   1   20.80    7.60
  15   0  -1   17.40    9.60
  15   0  -1   21.90    4.70
  14   0  -1  119.29    9.40
 -14   0   1  132.09   12.40
 -14   0   1  100.09   12.30
 -14   0   1  106.19   11.00
  14   0  -1  115.79   13.40
  14   0  -1  116.49    8.40
 -14   0   1  141.59   19.40
 -14   0   1  137.49   13.00
  14   0  -1  136.29   14.00
  13   0  -1    2.50   10.70
 -13   0   1   -5.50    7.00
 -13   0   1   13.60    9.50
  13   0  -1   -0.50    4.30
 -13   0   1    6.20    4.10
 -13   0   1   10.20   11.70
 -13   0   1    1.10    7.30
  13   0  -1    2.10    3.80
 -13   0   1   -7.90    5.40
  13   0  -1   -2.90    8.00
 -13   0   1    6.60    6.90
  13   0  -1    3.80    3.30
 -12   0   1    1.10    5.80
 -12   0   1   11.90    7.70
 -12   0   1   12.10    7.30
 -12   0   1    3.00    3.50
 -12   0   1    3.50    3.60
  12   0  -1    4.50    4.90
 -12   0   1    1.10    6.80
  12   0  -1    6.70    3.30
  12   0  -1    4.50    3.10
 -12   0   1    1.90    3.10
 -11   0   1   -2.30    2.50
 -11   0   1  -11.30    7.40
 -11   0   1    0.40    2.80
  11   0  -1   -0.80    2.90
  11   0  -1   -0.60    2.20
 -11   0   1    0.80    2.90
  10   0  -1   73.39    4.40
 -10   0   1   75.89    5.10
  10   0  -1   75.49    6.20
 -10   0   1   70.09    5.10
  -9   0   1  106.59    6.20
   9   0  -1  102.99    4.70
  -9   0   1  106.19    5.40
  -8   0   1  495.55   14.60
  -8   0   1  479.85   14.00
   8   0  -1  409.86   15.50
   8   0  -1  468.75   13.80
  -8   0   1  480.65   15.50
  -7   0   1   32.80    3.40
  -7   0   1   32.80    2.50
   7   0  -1   29.90    5.00
   7   0  -1   31.50    2.30
  -7   0   1   33.60    3.10
  -6   0   1  142.99    5.50
   6   0  -1  135.19    6.30
  -6   0   1  140.89    6.00
   6   0  -1  137.09    4.70
   5   0  -1    3.00    1.50
  -5   0   1    6.40    1.40
  -5   0   1    5.50    1.50
  -4   0   1  578.34   16.50
   4   0  -1  559.54   16.60
  -4   0   1  592.94   16.20
  -3   0   1    0.30    0.80
  -3   0   1    0.10    0.50
   3   0  -1   -0.10    0.80
  -3   0   1    0.00    0.80
   2   0  -1  317.17    9.10
  -2   0   1  308.67    8.70
  -2   0   1  317.47    8.70
  -2   0   1  334.27    9.00
   1   0  -1   23.70    0.90
  -1   0   1   25.30    1.10
   1   0  -1   23.60    0.90
  -1   0   1   23.50    0.90
  -1   0   1   23.40    0.90
   0   0  -1    1.20    0.30
   1   0   1   12.80    0.70
  -1   0  -1   14.60    0.90
   1   0   1   14.90    0.90
  -1   0  -1   13.60    0.70
   1   0   1   13.40    0.90
  -1   0  -1   14.10    0.80
   2   0   1 3404.46   88.29
   2   0   1 3319.27   88.49
  -3   0  -1   24.50    1.90
  -3   0  -1   24.40    1.40
  -3   0  -1   21.30    1.80
   3   0   1   23.40    2.00
  -4   0  -1 3595.44   96.09
   4   0   1 3678.43   96.59
  -4   0  -1 3672.63   96.39
  -4   0  -1 3617.04   95.69
  -5   0  -1  156.58    5.70
   5   0   1  159.78    6.50
  -5   0  -1  162.18    6.20
   6   0   1  670.73   20.10
  -6   0  -1  672.63   19.60
  -6   0  -1  639.44   19.00
  -7   0  -1   94.29    5.20
  -7   0  -1   88.29    4.60
   7   0   1   91.29    6.30
  -8   0  -1   87.39    4.90
   8   0   1   89.19    4.20
  -8   0  -1   85.99    5.50
  -9   0  -1   14.00    3.50
   9   0   1   10.70    2.00
  -9   0  -1   11.60    2.30
  -9   0  -1    9.50    2.80
  10   0   1   51.79    5.60
 -10   0  -1   54.99    5.00
  10   0   1   56.09    4.10
 -10   0  -1   69.89    6.30
 -11   0  -1   -3.40    5.50
  11   0   1    8.60    5.10
 -11   0  -1    5.70    4.10
 -11   0  -1    4.70    3.00
 -11   0  -1    6.20    3.90
  11   0   1    6.10    3.00
  11   0   1    5.50    2.40
 -12   0  -1   23.20    7.80
 -12   0  -1    2.50    5.10
 -12   0  -1    6.60    8.30
  12   0   1   11.60    9.30
 -12   0  -1   -3.40    5.50
 -12   0  -1    9.60    4.40
 -12   0  -1    3.60    4.60
 -12   0  -1   -1.00    6.80
  12   0   1    7.00    3.00
  12   0   1    2.30    3.30
 -12   0  -1    9.90    5.40
 -12   0  -1    6.00    3.60
  12   0   1   10.50    4.60
  12   0   1   16.10   12.00
 -13   0  -1   56.09    8.50
 -13   0  -1   52.19    7.60
  13   0   1   49.50    7.30
 -13   0  -1   49.40    6.90
  13   0   1   47.60    9.70
 -13   0  -1   45.80    6.10
  13   0   1   58.59    9.60
 -13   0  -1   85.09   13.40
 -13   0  -1   73.49   11.10
  13   0   1   51.29    6.30
 -13   0  -1   53.09    7.70
 -14   0  -1   26.00    6.20
  14   0   1    8.50    4.90
  14   0   1   17.80    8.30
 -14   0  -1   15.60    6.40
  14   0   1   15.60    4.30
 -14   0  -1    7.70    6.50
  14   0   1   11.60    8.10
 -14   0  -1   10.80    8.20
  14   0   1   10.50    4.40
  14   0   1   12.50    5.90
 -14   0  -1    6.20    6.00
 -14   0  -1   16.30    7.20
 -14   0  -1   10.30    9.20
  15   0   1   87.99   10.50
 -15   0  -1   86.59   13.80
  15   0   1   97.59    8.30
  15   0   1  107.79   18.00
  15   0   1   91.59    8.80
 -15   0  -1  107.89   16.80
  15   0   1   87.79   11.30
 -15   0  -1   83.79   12.90
 -15   0  -1  112.99   11.90
 -16   0  -1  109.49   12.00
 -16   0  -1   95.29   15.20
  16   0   1   83.69    8.40
  16   0   1   91.99   14.80
 -16   0  -1   95.39   10.80
  16   0   1   94.49   12.60
  16   0   1   97.09    8.70
 -16   0  -1   72.49   10.70
  16   0   1   87.59   11.10
  17   0   1    4.80    7.20
 -17   0  -1   29.70   10.50
 -17   0  -1   21.10    6.70
  17   0   1   19.40    6.70
  17   0   1   19.20    5.30
  17   0   1    8.60    8.30
 -17   0  -1   17.30    8.90
  17   0   1   13.60    4.70
 -17   0  -1   24.50    8.60
  18   0   1    7.50    4.30
  18   0   1   -4.30    8.70
  18   0   1    2.10    7.40
  18   0   1    1.60    7.10
 -18   0  -1   -1.50    8.10
 -18   0  -1   -6.10    9.70
 -18   0  -1    0.80    9.10
 -18   0  -1    4.60    6.70
  18   0   1    7.50    5.80
 -19   0  -1   59.09   10.60
 -19   0  -1   73.99   11.70
 -19   0  -1   48.90    9.80
  19   0   1   53.89    7.30
  19   0   1   48.50    6.70
  19   0   1   61.59   11.70
 -19   0  -1  100.09   17.00
  19   0   1   55.89    8.30
  19   0   1   56.69    8.90
 -20   0  -1   49.50   10.50
  20   0   1   30.40    7.80
  20   0   1   45.30   12.30
 -20   0  -1   29.90   10.50
  20   0   1   29.80    9.70
 -20   0  -1   25.60    8.40
  20   0   1   35.80    5.00
  21   0   1  144.39    9.20
 -21   0  -1  144.19   19.40
  21   0   1  164.28   17.90
 -21   0  -1  156.28   12.20
  21   0   1  144.09   11.30
 -21   0  -1  164.48   13.40
  21   0   1  135.69   16.20
  22   0   1   20.20    4.90
 -22   0  -1    5.50    6.90
  22   0   1    9.90    7.30
 -22   0  -1   10.70    5.10
  22   0   1   22.80    9.70
 -23   0  -1   -0.70    4.50
  23   0   1    7.70    3.90
  23   0   1   -0.60   10.90
  23   0   1    6.50    4.60
  24   0   1    6.00    3.50
  24   0   1    6.40    4.70
 -24   0  -1    3.30    4.40
  24  -1  -1   12.90    7.00
  24  -1  -1   22.80    4.20
 -24  -1   1   20.30    5.60
  24   1  -1   14.60    4.00
 -24   1   1   16.00    5.00
 -24   1   1   19.20    7.40
  24   1  -1   26.90    5.50
  23  -1  -1   73.19    7.30
  23  -1  -1   73.39    9.60
 -23  -1   1   59.49    9.30
 -23  -1   1   75.29    7.90
 -23   1   1   53.59    8.60
  23   1  -1   67.09    9.50
  23   1  -1   65.69    7.60
 -23   1   1   52.59    7.00
  23   1  -1   68.29    8.60
  22  -1  -1    6.40    4.30
  22  -1  -1   11.70    3.30
 -22  -1   1   14.70    4.80
 -22  -1   1    9.80    8.00
 -22   1   1   19.00    5.10
 -22   1   1   18.10    5.60
  22   1  -1    8.70    4.00
  22   1  -1    8.00    5.90
  22   1  -1   22.90    8.40
 -21  -1   1    1.50    7.10
  21  -1  -1    6.60    3.10
 -21  -1   1   15.50    9.10
  21  -1  -1    1.90    5.50
 -21  -1   1    5.80    4.50
  21  -1  -1    8.00    5.60
 -21   1   1    4.20    6.00
  21   1  -1   -1.80    7.50
 -21   1   1    2.10    5.20
  21   1  -1    6.50    5.50
  21   1  -1   11.00    4.70
 -21   1   1    7.10    5.50
 -20  -1   1   52.39    9.60
  20  -1  -1   32.10    5.40
 -20  -1   1   23.10    7.70
  20  -1  -1   48.10    9.70
  20  -1  -1   35.90    6.30
 -20  -1   1   33.20    8.20
  20   1  -1   34.50    5.20
  20   1  -1   36.70    9.50
 -20   1   1   47.30    9.80
  20   1  -1   28.80    7.00
 -20   1   1   32.60    8.20
  20   1  -1   38.80    7.40
 -19  -1   1  123.19   12.50
  19  -1  -1  120.29    8.80
 -19  -1   1  137.29   20.00
  19  -1  -1  146.99    9.40
  19  -1  -1  133.99   12.60
 -19  -1   1  125.59   14.60
 -19  -1   1  122.29   15.10
 -19   1   1  111.39   12.70
  19   1  -1   97.19   15.40
  19   1  -1  126.29   12.80
  19   1  -1  122.99   11.80
 -19   1   1  131.69   14.30
  19   1  -1  125.69    9.10
 -18  -1   1  220.58   16.50
 -18  -1   1  232.78   16.70
  18  -1  -1  229.78   15.30
  18  -1  -1  208.98   16.00
  18  -1  -1  229.38   12.20
 -18  -1   1  216.78   14.70
 -18  -1   1  247.28   20.40
  18   1  -1  222.38   17.20
  18   1  -1  218.68   15.10
 -18   1   1  219.28   16.40
  18   1  -1  226.98   11.40
  18   1  -1  206.48   14.90
 -18   1   1  226.28   15.80
  17  -1  -1   83.69    9.10
 -17  -1   1   98.09   12.70
 -17  -1   1  101.79   17.50
 -17  -1   1  102.19   13.90
  17  -1  -1   86.89    8.60
 -17  -1   1   80.49   11.20
  17  -1  -1   92.89   11.80
  17  -1  -1   85.59   13.80
  17   1  -1  102.39   12.30
  17   1  -1   96.89   10.00
  17   1  -1   85.09   13.70
  17   1  -1   92.79   11.60
 -17   1   1   87.79   15.10
  17   1  -1   79.39    8.30
 -17   1   1   95.29   12.10
 -17   1   1   84.79   12.50
 -17   1   1  101.79   14.00
  16  -1  -1  179.58   15.70
  16  -1  -1  181.48   10.80
 -16  -1   1  183.28   14.90
 -16  -1   1  212.18   13.40
 -16  -1   1  193.68   18.70
  16  -1  -1  204.68   11.80
 -16  -1   1  204.08   16.20
 -16  -1   1  179.78   14.10
 -16   1   1  193.48   14.90
 -16   1   1  181.88   13.70
  16   1  -1  183.48   10.60
 -16   1   1  174.68   15.80
 -16   1   1  195.88   14.30
  16   1  -1  188.88   14.40
 -16   1   1  222.18   21.60
  16   1  -1  165.28   13.30
  16   1  -1  181.28   11.10
 -16   1   1  165.58   21.30
  16   1  -1  187.98   15.60
 -15  -1   1   25.10    7.20
 -15  -1   1    8.30    5.10
  15  -1  -1   17.00    4.60
 -15  -1   1   18.80    6.00
 -15  -1   1   21.30    7.90
  15  -1  -1   17.40    5.30
  15  -1  -1    6.00    8.90
 -15   1   1   15.00   14.60
 -15   1   1  -15.40   12.80
 -15   1   1    9.90    6.90
 -15   1   1    7.30   11.50
  15   1  -1   14.40    4.40
 -15   1   1    9.30    6.10
 -15   1   1   25.60    7.20
 -15   1   1   -3.80   14.80
 -15   1   1   11.80    7.00
  15   1  -1   22.20    4.90
  15   1  -1    8.00    6.70
  14  -1  -1    1.40    5.40
 -14  -1   1   12.30    7.50
 -14  -1   1    0.90    6.30
  14  -1  -1    1.90    9.80
 -14  -1   1   12.20    6.40
 -14  -1   1   12.50    5.20
 -14  -1   1    1.10    5.50
 -14  -1   1    2.50    4.70
  14  -1  -1    6.10    3.70
 -14   1   1   -5.90   13.40
  14   1  -1   -3.30    7.40
  14   1  -1   16.20    4.50
 -14   1   1   -6.40   12.40
 -14   1   1    1.80    6.00
 -14   1   1    5.20    4.80
 -14   1   1    4.60    6.60
 -14   1   1    2.70   10.50
  14   1  -1   13.30    4.30
  14   1  -1    3.30    6.60
 -14   1   1    6.70    6.10
 -14   1   1   34.80   12.90
 -13  -1   1   76.19    8.00
  13  -1  -1   62.49    9.40
 -13  -1   1   94.69   10.80
 -13  -1   1   81.59    9.60
 -13  -1   1   66.19   10.20
  13  -1  -1   92.69    7.30
  13  -1  -1  106.49   17.00
 -13  -1   1   93.49   12.00
 -13  -1   1   71.79    8.20
  13  -1  -1   80.49    6.80
 -13  -1   1  118.29   12.60
  13   1  -1   78.19   10.10
  13   1  -1   70.89    8.00
 -13   1   1  137.29   21.30
 -13   1   1   77.49    9.40
 -13   1   1   87.19   14.10
 -13   1   1   85.99   13.40
  13   1  -1   77.09    8.50
 -13   1   1   82.79   10.90
 -13   1   1   85.49    8.20
  13   1  -1   76.29    9.30
  13   1  -1   78.59    7.30
 -13   1   1   89.59   10.80
 -12  -1   1   26.10    7.70
 -12  -1   1   28.00    5.70
  12  -1  -1   37.50    7.00
  12  -1  -1   24.80    4.40
 -12  -1   1   25.80    3.80
 -12  -1   1   18.60    4.30
 -12  -1   1   19.90    5.00
 -12  -1   1   23.10    4.40
  12  -1  -1   22.50    3.30
 -12  -1   1   16.30    5.00
 -12  -1   1   18.80    6.70
 -12   1   1   20.10    4.40
  12   1  -1   23.20    3.90
  12   1  -1   41.90    8.10
 -12   1   1   11.70    6.60
  12   1  -1   20.20    8.90
  12   1  -1   18.90    3.90
 -12   1   1   12.30    6.90
 -12   1   1   10.80    6.40
 -12   1   1   27.70    7.00
  12   1  -1   22.50    4.70
 -11  -1   1   12.20    6.00
 -11  -1   1   21.70    3.90
  11  -1  -1   15.90    3.80
  11  -1  -1   16.10    2.50
 -11  -1   1   19.00    5.50
 -11  -1   1   16.80    3.10
 -11  -1   1    5.30    6.90
 -11  -1   1   16.30    3.80
  11   1  -1   11.30    3.20
  11   1  -1   22.10    5.30
 -11   1   1    7.80    7.80
  11   1  -1   16.80    3.90
 -11   1   1   13.90    3.00
 -11   1   1   19.50    7.00
 -11   1   1    6.50    7.20
 -10  -1   1  313.47   11.60
 -10  -1   1  345.57   10.90
 -10  -1   1  328.07   12.10
 -10  -1   1  339.57   13.40
  10  -1  -1  328.27   12.30
 -10   1   1  321.07   12.10
  10   1  -1  315.87   12.10
  10   1  -1  325.27   11.30
   9  -1  -1  140.29    7.80
  -9  -1   1  156.08    8.00
  -9  -1   1  148.49    5.90
  -9  -1   1  143.89    7.00
  -9   1   1  149.79    7.00
   9   1  -1  147.09    6.30
  -8  -1   1  144.69    7.00
  -8  -1   1  147.69    6.60
  -8  -1   1  153.48    7.30
  -8  -1   1  152.78    5.70
   8   1  -1  138.89    7.60
   8   1  -1  151.78    6.10
  -8   1   1  150.58    4.60
  -8   1   1  150.78    4.60
  -8   1   1  150.08    4.50
  -8   1   1  149.39    6.30
  -8   1   1  153.48    6.80
  -7  -1   1   24.50    3.70
   7  -1  -1   17.10    3.10
  -7  -1   1   22.30    3.00
  -7   1   1   21.00    1.40
   7   1  -1   22.70    2.70
  -7   1   1   19.90    3.10
  -7   1   1   19.70    1.50
  -7   1   1   19.10    2.50
  -7   1   1   20.20    1.30
  -6  -1   1  234.58    8.60
   6  -1  -1  225.18    8.60
  -6  -1   1  230.98    7.20
  -6  -1   1  243.58    8.30
  -6   1   1  225.18    8.30
   6   1  -1  225.18    9.00
  -6   1   1  227.28    6.50
  -6   1   1  238.48    6.40
  -6   1   1  228.38    7.90
   6   1  -1  233.68    7.70
  -5  -1   1  283.37    8.90
  -5  -1   1  263.87    7.80
  -5  -1   1  276.27    9.20
   5  -1  -1  240.88    8.80
  -5   1   1  268.07    8.70
  -5   1   1  281.57    9.10
   5   1  -1  280.27    9.50
   5   1  -1  254.07    8.30
   4  -1  -1  990.40   27.00
  -4  -1   1 1015.00   27.30
  -4  -1   1  963.20   26.10
  -4  -1   1 1001.20   27.20
  -4   1   1  959.70   27.20
   4   1  -1 1015.00   27.50
   4   1  -1  938.61   26.70
  -4   1   1  961.90   27.00
   3  -1  -1   85.99    3.40
  -3  -1   1   84.79    3.70
  -3  -1   1   85.09    3.60
   3  -1  -1   87.49    2.50
   3  -1  -1   87.89    2.50
   3   1  -1   84.89    3.50
  -3   1   1   94.19    3.70
  -3   1   1   94.39    3.90
  -2  -1   1  404.96   11.70
   2  -1  -1  413.36   10.90
  -2  -1   1  410.16   11.40
   2  -1  -1  391.06   10.90
  -2   1   1  389.06   11.70
  -2   1   1  408.16   11.40
   2   1  -1  393.06   11.40
  -2   1   1  410.86   11.70
  -1  -1   1   50.39    2.40
  -1  -1   1   49.70    2.40
  -1  -1   1   48.60    1.90
  -1   1   1   50.69    2.30
   1   1  -1   48.00    2.40
   1   1  -1   51.69    1.90
  -1   1   1   43.20    2.20
   1   1  -1   46.50    2.20
  -1   1   1   52.79    2.40
   0  -1   1 1304.07   36.10
   0  -1  -1 1331.17   35.80
   0  -1   1 1369.46   36.10
   0   1  -1 1384.36   36.30
   0   1   1 1396.86   36.20
   0   1   1 1349.36   36.10
   0   1   1 1319.57   35.90
   0   1  -1 1370.56   36.30
   0   1  -1 1317.77   36.20
   0   1  -1 1372.56   36.10
   1  -1   1   25.70    1.70
  -1  -1  -1   24.10    1.50
   1  -1   1   23.10    0.90
   1  -1   1   23.60    1.50
   1  -1   1   23.90    1.50
   1   1   1   25.00    1.60
  -1   1  -1   22.70    1.80
  -1   1  -1   26.50    1.90
   1   1   1   25.70    1.20
  -1   1  -1   23.20    1.90
  -1   1  -1   23.60    1.60
   1   1   1   24.10    1.80
   1   1   1   26.80    1.60
   2  -1   1 1079.89   30.00
   2  -1   1 1111.29   30.10
  -2  -1  -1 1138.89   29.70
   2  -1   1 1157.08   30.10
  -2  -1  -1 1160.88   30.50
   2  -1   1 1120.49   30.00
  -2   1  -1 1124.99   30.00
   2   1   1 1102.89   30.20
   2   1   1 1158.08   30.60
  -2   1  -1 1100.79   30.70
  -2   1  -1 1137.09   30.30
  -2   1  -1 1134.39   30.20
  -2   1  -1 1134.59   30.70
   2   1   1 1132.29   30.50
   3  -1   1   28.30    1.50
   3  -1   1   26.90    1.50
  -3  -1  -1   26.30    1.30
   3  -1   1   27.30    1.70
  -3  -1  -1   26.90    2.20
   3  -1   1   25.10    1.80
   3   1   1   31.40    2.30
   3   1   1   28.30    2.40
  -3   1  -1   25.20    2.50
  -3   1  -1   27.70    1.70
  -3   1  -1   26.30    1.80
  -3   1  -1   27.10    2.60
  -3   1  -1   29.20    1.70
   4  -1   1 4055.69  106.49
  -4  -1  -1 4105.89  106.29
  -4  -1  -1 4022.80  108.29
   4  -1   1 3772.72  107.49
  -4   1  -1 3978.40  106.69
   4   1   1 4224.48  107.79
  -4   1  -1 4157.48  107.19
   4   1   1 4149.48  107.09
  -4   1  -1 4027.90  107.49
  -5  -1  -1  208.78    7.70
   5  -1   1  213.28    6.60
  -5  -1  -1  217.28    6.50
   5  -1   1  193.88    7.30
  -5   1  -1  210.18    6.80
   5   1   1  213.88    8.10
   5   1   1  210.28    7.10
  -5   1  -1  209.08    6.50
  -5   1  -1  194.48    7.70
  -5   1  -1  219.88    7.60
  -5   1  -1  222.08    7.20
  -6  -1  -1   70.59    4.60
  -6  -1  -1   71.59    3.30
   6  -1   1   64.49    4.50
   6  -1   1   68.89    3.40
  -6   1  -1   72.79    4.00
   6   1   1   60.49    5.00
  -6   1  -1   69.29    4.20
  -6   1  -1   66.09    3.60
  -6   1  -1   65.29    3.70
   6   1   1   70.19    3.70
   7  -1   1   36.30    4.80
  -7  -1  -1   40.20    3.90
   7   1   1   36.30    3.00
  -7   1  -1   35.30    2.90
  -7   1  -1   34.50    3.90
  -7   1  -1   33.10    3.50
  -7   1  -1   38.10    3.80
  -7   1  -1   35.00    2.70
   8  -1   1   56.19    5.80
  -8  -1  -1   59.29    5.30
  -8  -1  -1   59.39    3.70
  -8  -1  -1   59.49    5.20
   8   1   1   57.69    3.80
   8   1   1   65.09    6.50
  -8   1  -1   55.39    4.40
  -8   1  -1   63.99    4.70
  -8   1  -1   56.99    3.70
  -8   1  -1   61.19    3.60
  -9  -1  -1   28.30    3.50
   9  -1   1   30.00    4.90
  -9  -1  -1   28.70    3.40
  -9  -1  -1   21.40    3.70
  -9   1  -1   28.60    4.40
  -9   1  -1   27.40    4.10
  -9   1  -1   34.00    3.30
  -9   1  -1   28.90    4.00
   9   1   1   28.10    3.40
 -10  -1  -1  406.46   13.60
  10  -1   1  382.56   13.80
 -10  -1  -1  396.76   12.80
 -10  -1  -1  398.96   15.20
 -10   1  -1  404.66   12.90
 -10   1  -1  393.16   14.60
  10   1   1  401.36   14.00
 -10   1  -1  391.86   14.10
  10   1   1  399.96   13.50
 -11  -1  -1  140.89    8.70
 -11  -1  -1  132.39    9.00
 -11  -1  -1  120.39   13.00
 -11  -1  -1  113.09   10.40
 -11  -1  -1  130.89    7.60
  11  -1   1  128.09    7.70
 -11  -1  -1  133.69    6.70
  11  -1   1  101.09   10.70
 -11  -1  -1  149.49    8.90
 -11   1  -1  143.19   12.70
 -11   1  -1  149.19    7.70
  11   1   1  133.69    7.30
  11   1   1  127.99    7.80
  11   1   1  101.39   12.80
  11   1   1  141.99    9.50
 -11   1  -1  133.49   11.80
 -12  -1  -1  185.88   11.50
 -12  -1  -1  176.08   11.20
  12  -1   1  180.88    8.30
 -12  -1  -1  171.18   16.40
  12  -1   1  171.38   10.90
 -12  -1  -1  181.68    9.40
 -12  -1  -1  170.98   13.10
  12  -1   1  185.18    9.20
 -12  -1  -1  168.18   11.30
 -12   1  -1  207.48   16.00
 -12   1  -1  186.38   18.70
 -12   1  -1  181.28   13.00
  12   1   1  188.18   10.00
  12   1   1  184.18    9.20
 -12   1  -1  175.18   15.20
  12   1   1  174.38   13.80
 -12   1  -1  189.18   10.90
 -12   1  -1  187.28   12.60
  12   1   1  158.78   14.50
  12   1   1  181.98   13.00
  13  -1   1   10.30    4.60
 -13  -1  -1   15.80    8.50
  13  -1   1  -10.10   10.60
  13  -1   1   10.60    3.80
 -13  -1  -1    6.40    6.20
 -13  -1  -1    6.60    3.90
 -13  -1  -1    2.40    6.60
  13  -1   1    8.90    3.80
 -13  -1  -1   11.50    4.30
 -13  -1  -1    6.10    6.50
 -13  -1  -1    1.00    5.30
 -13   1  -1  -24.80   12.60
 -13   1  -1    6.50    8.30
  13   1   1    5.10    4.60
 -13   1  -1    6.10    4.50
  13   1   1   -2.30    4.20
 -13   1  -1  -18.00    9.00
 -13   1  -1   12.80    9.20
  13   1   1    0.20    3.90
 -13   1  -1   14.30    6.20
  13   1   1    8.80    5.60
  13   1   1    0.00    6.90
  13   1   1   12.90    7.50
 -14  -1  -1   37.10    7.40
  14  -1   1   57.59   12.00
 -14  -1  -1   58.99    8.20
  14  -1   1   59.29    7.90
 -14  -1  -1   47.10    5.50
  14  -1   1   45.00   10.30
  14  -1   1   57.29    8.50
  14  -1   1   52.79    8.20
 -14  -1  -1   43.50    5.80
  14  -1   1   51.69    7.10
 -14  -1  -1   84.39   13.60
 -14   1  -1   70.29   10.50
  14   1   1   66.19    9.20
 -14   1  -1   50.99    6.90
  14   1   1   59.69    9.20
  14   1   1   59.39    7.30
 -14   1  -1   72.19   11.50
 -14   1  -1   67.99   11.10
 -14   1  -1   39.80    7.40
 -14   1  -1   63.29   12.60
  14   1   1   50.69    7.90
  14   1   1   57.69    9.70
 -14   1  -1   55.89    9.50
  14   1   1   69.19    9.20
  15  -1   1   34.10   12.30
  15  -1   1   28.10    7.30
  15  -1   1   17.90    4.90
  15  -1   1   28.50    9.20
 -15  -1  -1   33.00    7.20
  15  -1   1   18.20    5.70
 -15  -1  -1   26.30    5.10
 -15  -1  -1   17.30    9.20
 -15  -1  -1   31.00    7.20
 -15  -1  -1   28.90    6.90
  15  -1   1   30.30    5.30
  15   1   1    5.80    6.50
  15   1   1   25.10    4.80
 -15   1  -1   17.50   10.90
 -15   1  -1   36.90    8.70
  15   1   1   21.20    6.80
 -15   1  -1   20.30    7.10
 -15   1  -1   15.30    7.00
  15   1   1   27.30    6.50
  15   1   1   21.30    7.70
 -15   1  -1   18.80   11.70
 -15   1  -1   28.50    6.50
  15   1   1   17.60    5.10
  16  -1   1   57.89    8.20
 -16  -1  -1   43.40    8.60
 -16  -1  -1   73.19   11.00
 -16  -1  -1   41.40    8.30
  16  -1   1   43.40    6.00
 -16  -1  -1   45.60    9.60
 -16  -1  -1   51.59    6.40
  16  -1   1   36.90    7.10
  16  -1   1   63.29   10.20
  16  -1   1   69.79   13.70
  16   1   1   45.00    6.80
 -16   1  -1   39.80   11.30
  16   1   1   54.89    8.60
 -16   1  -1   43.00    8.00
  16   1   1   51.39    8.90
 -16   1  -1   42.90    9.60
 -16   1  -1   43.00    8.30
 -16   1  -1   57.09   10.60
  16   1   1   37.60    6.90
  16   1   1   46.20    5.60
 -16   1  -1   59.19    8.60
 -17  -1  -1  122.99   14.20
 -17  -1  -1  120.09   12.40
  17  -1   1  122.79   12.90
  17  -1   1   93.49   15.00
 -17  -1  -1  127.99   15.60
  17  -1   1  126.49    9.70
  17  -1   1  129.79   20.50
  17  -1   1  108.29    8.70
  17   1   1  102.19   14.20
  17   1   1  115.59    9.10
 -17   1  -1  107.69   13.50
  17   1   1  119.69   11.60
 -17   1  -1  108.99   17.30
 -17   1  -1  112.99   15.30
 -17   1  -1  136.29   18.10
  17   1   1  101.69   13.00
  17   1   1  144.79   12.90
 -18  -1  -1   84.09   11.70
 -18  -1  -1   53.79   10.60
 -18  -1  -1   67.49   10.50
  18  -1   1   65.79    8.30
  18  -1   1   76.19    8.50
  18  -1   1   45.10   12.50
  18  -1   1   62.69    9.20
 -18  -1  -1   74.89   10.00
 -18   1  -1   45.60   12.50
  18   1   1   62.49    9.20
  18   1   1   84.19   13.50
 -18   1  -1   49.99   11.60
 -18   1  -1   66.49   10.90
  18   1   1   69.49   10.90
  18   1   1   62.59    8.30
 -18   1  -1   61.89   10.10
  19  -1   1  109.69    9.00
  19  -1   1   94.59    8.40
 -19  -1  -1  102.49   12.20
 -19  -1  -1  129.29   14.30
  19  -1   1  120.39   12.40
 -19  -1  -1  106.49   16.70
 -19   1  -1  110.69   13.10
  19   1   1   88.69   11.40
 -19   1  -1  101.99   15.30
  19   1   1   98.79   12.70
  19   1   1  114.49    9.80
  19   1   1  105.89   15.00
 -19   1  -1  107.29   13.80
  20  -1   1  197.48   18.50
  20  -1   1  191.78   11.50
 -20  -1  -1  189.78   17.30
 -20  -1  -1  202.08   17.50
 -20  -1  -1  215.08   21.40
 -20  -1  -1  188.48   16.40
  20  -1   1  190.38   10.00
 -20   1  -1  187.78   15.30
 -20   1  -1  175.88   19.00
  20   1   1  193.38   15.50
  20   1   1  199.08   13.00
 -20   1  -1  175.48   15.80
 -21  -1  -1   76.39    9.10
  21  -1   1   96.69    9.70
 -21  -1  -1   71.49   10.60
 -21  -1  -1   86.89   10.20
 -21  -1  -1   85.09   10.50
  21  -1   1   82.09    6.50
 -21   1  -1   90.39   10.70
 -21   1  -1   99.19   12.40
  21   1   1   88.79    9.10
  21   1   1   89.79   13.30
  21   1   1   73.29   10.40
 -22  -1  -1   19.00    6.80
  22  -1   1   13.30    4.00
 -22  -1  -1   11.70    4.90
  22  -1   1   15.00    5.40
  22  -1   1    9.50    4.10
 -22   1  -1   10.10    5.40
  22   1   1   13.70    4.40
  22   1   1   10.30    6.50
 -22   1  -1   -3.80    6.60
 -23  -1  -1   23.10   10.10
  23  -1   1   -3.30    4.20
  23  -1   1    6.20    6.30
  23  -1   1    6.40    3.90
 -23  -1  -1   -2.90    4.20
 -23   1  -1    9.70    4.90
  23   1   1   -3.90    5.00
  23   1   1    0.50    3.70
  23   1   1    5.40    7.10
  24  -1   1   -0.50    3.50
  24  -1   1    9.60    5.00
 -24  -1  -1    2.90    4.30
  24   1   1    0.00    3.60
 -24  -2   1   51.29    6.40
  24  -2  -1   58.99    6.40
  24  -2  -1   56.89    7.70
  24  -2  -1   37.60    5.00
 -24   2   1   48.90    8.10
  24   2  -1   37.70    4.80
 -23  -2   1    5.00    4.20
  23  -2  -1   16.90    4.80
  23  -2  -1    6.60    4.20
  23  -2  -1   15.10    4.50
  23   2  -1    9.20    4.40
 -23   2   1    0.60    4.80
  23   2  -1   13.90    5.40
 -23   2   1   12.10    7.10
  23   2  -1    0.70    5.90
  23   2  -1   18.50    6.20
 -23   2   1    6.20    7.30
 -22  -2   1   22.80   10.90
  22  -2  -1   10.60    4.30
 -22  -2   1   19.60    5.00
  22  -2  -1   11.60    3.00
  22  -2  -1   21.90    6.00
  22   2  -1   16.20    4.80
  22   2  -1    7.90    5.00
 -22   2   1   16.50    5.80
 -22   2   1   16.40    5.30
  22   2  -1   20.70    6.60
  21  -2  -1   -5.50    4.20
 -21  -2   1    8.60    7.00
  21  -2  -1   -0.30    4.30
  21  -2  -1    5.40    2.80
 -21  -2   1   17.10    8.30
 -21  -2   1   -1.10    4.50
  21   2  -1   -6.10    6.00
  21   2  -1   -4.10    4.70
 -21   2   1   -2.00    5.40
  21   2  -1    4.80    4.50
 -21   2   1   -6.80    5.40
 -20  -2   1   18.90    9.80
  20  -2  -1   24.60    5.40
  20  -2  -1   27.40    4.80
 -20  -2   1   14.60    5.20
 -20  -2   1   24.30    7.90
  20  -2  -1   27.90    4.80
 -20  -2   1   27.10    7.00
  20   2  -1   34.00    7.20
 -20   2   1   33.90    6.30
  20   2  -1   28.70    5.60
 -20   2   1   13.00    6.10
  20   2  -1   24.50    5.70
 -20   2   1   19.20    6.20
 -19  -2   1   31.60    6.70
  19  -2  -1   30.90    6.50
 -19  -2   1   37.40    9.10
  19  -2  -1   32.70    4.60
 -19  -2   1   40.20    7.70
 -19  -2   1   33.40   11.10
  19  -2  -1   29.30    5.30
  19   2  -1   51.69    9.30
 -19   2   1   31.90    8.00
  19   2  -1   36.90    7.60
 -19   2   1   51.69    9.20
 -19   2   1   36.70    9.00
  19   2  -1   34.00    7.30
 -18  -2   1  260.47   19.10
 -18  -2   1  267.27   15.30
 -18  -2   1  264.47   17.10
  18  -2  -1  267.27   12.40
  18  -2  -1  257.77   15.80
 -18  -2   1  253.27   15.50
  18  -2  -1  260.17   13.30
  18   2  -1  258.97   15.60
 -18   2   1  251.47   17.70
 -18   2   1  251.97   16.80
  18   2  -1  240.78   12.90
  18   2  -1  263.57   15.90
  18   2  -1  271.67   17.20
 -18   2   1  273.47   15.80
  17  -2  -1   16.70    4.70
 -17  -2   1    9.20    7.40
  17  -2  -1   20.70    6.80
 -17  -2   1   23.30    8.10
  17  -2  -1   13.50    5.50
 -17  -2   1   18.10    5.20
 -17  -2   1   18.90    6.20
 -17   2   1   31.50   10.50
  17   2  -1   14.70    5.40
 -17   2   1   16.80    7.40
  17   2  -1   20.70    7.30
  17   2  -1   18.40    7.10
  17   2  -1   24.40    6.90
 -17   2   1   44.00   14.00
 -17   2   1   26.30    8.40
 -17   2   1   20.70    7.00
 -17   2   1   31.50    9.80
 -16  -2   1    1.30    7.10
  16  -2  -1    8.40    4.50
 -16  -2   1   11.00    7.40
 -16  -2   1    8.70    4.50
  16  -2  -1    5.70    4.80
  16  -2  -1   21.10    6.80
 -16  -2   1    6.20    5.70
 -16  -2   1    3.50    6.30
  16   2  -1    8.70    7.00
  16   2  -1   13.50    7.40
 -16   2   1   10.20    6.90
 -16   2   1   11.50   12.30
 -16   2   1   -0.20   14.80
 -16   2   1    7.60    7.20
 -16   2   1    8.60    7.40
  16   2  -1   14.50   10.60
  16   2  -1    9.10    4.80
 -16   2   1   19.80    7.80
  16   2  -1    1.30    5.80
 -16   2   1   -2.10    9.40
 -15  -2   1   14.70    6.60
 -15  -2   1    6.80    4.30
  15  -2  -1    0.50    3.80
 -15  -2   1    6.90    5.10
 -15  -2   1    4.70    5.10
 -15  -2   1    0.00    7.00
  15  -2  -1   -3.90    4.60
  15   2  -1    1.30    6.40
 -15   2   1  -30.10   16.20
  15   2  -1    6.00    5.90
 -15   2   1   -5.80    5.70
  15   2  -1    8.20    4.80
 -15   2   1    2.20    6.10
 -15   2   1    7.00    9.50
  15   2  -1    2.10    6.10
 -15   2   1    8.30   11.80
 -15   2   1    2.50    7.00
 -15   2   1    1.60    6.50
  15   2  -1   -3.10    5.90
  14  -2  -1   24.60    4.90
 -14  -2   1   23.60    6.80
 -14  -2   1   23.80    7.20
  14  -2  -1   19.70    6.00
 -14  -2   1   29.90    4.90
 -14  -2   1   32.00    8.60
 -14   2   1   33.20   10.20
 -14   2   1   33.20   14.30
  14   2  -1   21.70    5.70
 -14   2   1   25.20    7.40
  14   2  -1   36.20   11.20
 -14   2   1   37.60   11.10
  14   2  -1   28.40    8.40
 -14   2   1   33.70    6.50
  14   2  -1   28.40    5.10
  14   2  -1   32.80    7.80
 -14   2   1   25.80   12.10
 -13  -2   1  103.99   12.20
  13  -2  -1  102.29   10.80
  13  -2  -1   85.79    7.90
 -13  -2   1  112.79   11.40
 -13  -2   1   93.59   12.10
 -13  -2   1   89.89    7.30
 -13  -2   1  127.09   11.60
 -13  -2   1   95.09    7.50
 -13  -2   1  108.69    9.10
  13  -2  -1   93.19    7.30
  13   2  -1   84.69    8.40
 -13   2   1   95.59   10.80
 -13   2   1  102.99    8.90
  13   2  -1   75.09    8.60
  13   2  -1  104.19   11.50
 -13   2   1  110.89   18.20
  13   2  -1   87.59   13.90
  13   2  -1   99.29    9.20
 -13   2   1   93.39   11.80
 -13   2   1   74.89   14.90
 -13   2   1  106.29   12.00
  13   2  -1   75.19   10.40
 -13   2   1   90.79   12.50
  12  -2  -1   76.49   11.90
 -12  -2   1   45.10    7.60
  12  -2  -1   45.50    6.40
 -12  -2   1   37.90    6.40
 -12  -2   1   36.20    6.80
 -12  -2   1   39.70    5.60
 -12  -2   1   48.10    6.90
 -12  -2   1   39.40    6.30
 -12  -2   1   42.30    5.80
  12   2  -1   50.99   13.60
 -12   2   1   54.89    8.30
 -12   2   1    0.60   27.10
  12   2  -1   46.80    5.70
 -12   2   1   38.00   10.30
 -12   2   1   51.49    7.90
  12   2  -1   50.39    8.10
  12   2  -1   53.99    8.30
 -12   2   1   41.90   11.90
  12   2  -1   57.59    7.20
 -12   2   1   35.50    8.10
  12   2  -1   47.20    8.30
 -12   2   1   40.80    6.80
 -12   2   1   46.60    8.70
 -11  -2   1   15.70    4.30
 -11  -2   1   17.40    4.10
 -11  -2   1   23.10    4.90
 -11  -2   1   22.60    7.20
 -11  -2   1   46.10   15.10
 -11  -2   1   24.00    5.20
 -11  -2   1   17.80    3.50
 -11  -2   1   23.10    4.80
  11  -2  -1   21.00    4.30
 -11   2   1   23.90    4.40
 -11   2   1   23.00    6.50
  11   2  -1   29.70    5.50
  11   2  -1   15.50    7.40
  11   2  -1   23.60    4.60
 -11   2   1   11.80    7.40
  11   2  -1   16.70    3.50
  11   2  -1   16.10    5.30
  11   2  -1   27.70   10.60
 -11   2   1   12.80    7.50
 -11   2   1   11.30    9.20
 -10  -2   1  141.09    8.50
 -10  -2   1  143.99    8.70
  10  -2  -1  129.59    8.10
 -10  -2   1  139.89    7.30
 -10  -2   1  139.19    8.80
 -10   2   1  136.69    7.70
 -10   2   1  143.39    7.00
  10   2  -1  145.89    8.50
  10   2  -1  149.49    7.30
  -9  -2   1  140.39    8.00
   9  -2  -1  130.89    8.30
  -9  -2   1  149.59    8.30
  -9  -2   1  137.59    6.90
  -9   2   1  152.28    6.90
  -9   2   1  145.39    7.60
   9   2  -1  143.69    6.80
   8  -2  -1  130.19    8.80
  -8  -2   1  144.49    7.60
  -8  -2   1  123.79    7.10
  -8   2   1  138.19    6.50
   8   2  -1  145.19    6.40
  -8   2   1  137.19    7.10
   7  -2  -1   55.69    5.40
  -7  -2   1   49.00    4.70
  -7  -2   1   51.59    4.60
  -7   2   1   51.09    3.90
   7   2  -1   57.09    4.00
  -7   2   1   51.29    4.40
   6  -2  -1 1130.39   31.80
  -6  -2   1 1122.79   32.40
  -6  -2   1 1106.79   32.10
  -6   2   1 1164.78   32.50
   6   2  -1 1095.39   31.60
   6   2  -1 1140.69   33.10
  -6   2   1 1143.09   32.00
  -5  -2   1  145.39    6.20
   5  -2  -1  152.48    6.00
  -5  -2   1  158.98    6.90
   5  -2  -1  144.29    4.70
   5  -2  -1  150.78    4.50
   5   2  -1  168.88    7.10
  -5   2   1  158.08    6.60
  -5   2   1  159.68    6.40
   5   2  -1  146.99    6.00
   4  -2  -1  397.46   11.40
  -4  -2   1  427.96   12.70
   4  -2  -1  388.26   12.50
   4  -2  -1  400.66   11.50
   4  -2  -1  420.06   11.40
  -4  -2   1  390.76   13.00
  -4   2   1  422.46   13.00
  -4   2   1  414.26   13.10
   4   2  -1  423.46   12.70
   4   2  -1  411.96   12.90
  -3  -2   1  108.49    4.20
   3  -2  -1   99.89    3.60
   3  -2  -1   99.79    3.70
   3  -2  -1   95.49    3.70
  -3  -2   1  102.79    5.10
   3   2  -1  101.59    3.30
   3   2  -1   98.89    4.50
   3   2  -1  103.49    4.50
  -3   2   1   99.59    4.30
  -3   2   1  102.69    4.70
  -3   2   1  100.99    4.70
  -2  -2   1  627.94   18.70
   2  -2  -1  633.04   18.00
   2  -2  -1  636.54   17.90
  -2  -2   1  651.63   17.80
  -2  -2   1  627.44   18.70
   2   2  -1  603.94   18.30
  -2   2   1  642.84   18.60
   2   2  -1  635.64   18.60
   2   2  -1  656.23   17.90
   2   2  -1  654.03   17.50
  -2   2   1  662.03   18.40
  -2   2   1  635.44   18.40
   1  -2  -1  172.88    5.10
   1  -2  -1  164.88    5.80
  -1  -2   1  159.38    6.30
  -1  -2   1  164.18    5.10
  -1  -2   1  168.68    6.40
   1   2  -1  166.38    6.40
  -1   2   1  164.68    5.90
  -1   2   1  172.28    6.30
   1   2  -1  163.68    6.50
  -1   2   1  157.18    6.00
   1   2  -1  164.78    6.10
   1   2  -1  174.18    5.20
   1   2  -1  170.18    5.60
   0  -2   1  784.52   22.30
   0  -2   1  810.62   22.30
   0  -2  -1  778.92   21.40
   0  -2  -1  771.22   22.10
   0   2  -1  802.92   22.20
   0   2  -1  740.93   22.30
   0   2   1  769.82   21.80
   0   2   1  806.52   22.30
   0   2   1  801.92   22.30
   0   2  -1  807.92   22.60
   1  -2   1   79.29    3.70
  -1  -2  -1   80.59    3.20
   1  -2   1   77.49    3.70
  -1   2  -1   73.09    3.60
  -1   2  -1   78.59    3.80
  -1   2  -1   77.19    4.10
   1   2   1   71.09    3.80
   1   2   1   74.79    3.20
   1   2   1   80.09    3.90
   1   2   1   75.09    3.10
  -1   2  -1   81.39    4.00
  -2  -2  -1   67.99    3.20
   2  -2   1   62.79    3.30
   2  -2   1   66.89    3.20
   2  -2   1   62.39    3.20
   2   2   1   64.99    3.60
   2   2   1   62.59    3.30
  -2   2  -1   59.69    3.50
   2   2   1   65.29    2.50
  -2   2  -1   64.69    3.50
  -2   2  -1   66.09    3.90
   2   2   1   68.09    3.60
  -2   2  -1   63.99    4.30
   3  -2   1  256.67    7.50
  -3  -2  -1  215.88    8.80
   3  -2   1  253.67    7.90
   3  -2   1  268.07    8.10
   3  -2   1  266.37    8.00
   3   2   1  263.47    8.60
  -3   2  -1  250.47    8.40
   3   2   1  270.07    8.90
   3   2   1  263.07    8.80
  -3   2  -1  254.47    8.90
  -3   2  -1  273.57    9.10
  -3   2  -1  265.87    9.00
   4  -2   1 1595.74   43.90
   4  -2   1 1637.54   44.00
   4  -2   1 1664.63   44.00
  -4  -2  -1 1696.73   45.10
   4  -2   1 1587.84   44.00
  -4   2  -1 1662.53   44.50
   4   2   1 1611.64   44.60
  -4   2  -1 1656.43   45.20
  -4   2  -1 1631.44   45.30
   4   2   1 1691.33   45.40
   4   2   1 1643.24   45.00
  -4   2  -1 1657.43   44.80
   5  -2   1  176.78    6.40
   5  -2   1  181.88    5.80
  -5  -2  -1  179.08    7.20
   5  -2   1  176.28    5.90
  -5   2  -1  171.38    7.40
   5   2   1  186.58    8.10
  -5   2  -1  183.88    6.50
  -5   2  -1  173.18    7.00
  -5   2  -1  192.88    7.20
   5   2   1  175.58    6.90
   6  -2   1  457.15   13.00
   6  -2   1  436.76   14.20
   6  -2   1  465.05   13.10
  -6  -2  -1  449.66   14.80
  -6   2  -1  469.05   13.70
  -6   2  -1  463.45   14.50
  -6   2  -1  483.85   15.20
   6   2   1  473.65   14.50
   6   2   1  424.26   15.90
  -6   2  -1  442.56   14.20
   7  -2   1   45.10    3.20
  -7  -2  -1   47.80    4.90
  -7  -2  -1   42.70    4.80
   7  -2   1   50.19    5.20
  -7   2  -1   43.70    3.80
  -7   2  -1   49.80    5.20
  -7   2  -1   48.80    4.70
  -7   2  -1   50.79    3.70
   7   2   1   51.79    4.00
   8  -2   1  849.12   26.70
  -8  -2  -1  915.21   27.60
   8  -2   1  866.11   27.60
  -8   2  -1  911.81   26.50
  -8   2  -1  895.61   26.30
  -8   2  -1  896.41   27.30
  -8   2  -1  965.80   25.70
   8   2   1  922.41   26.70
  -9  -2  -1   72.69    6.70
  -9  -2  -1   74.99    5.50
  -9  -2  -1   72.99    6.20
   9  -2   1   71.09    6.30
  -9   2  -1   74.79    4.90
   9   2   1   72.99    5.20
  -9   2  -1   69.49    5.70
 -10  -2  -1  174.78    9.60
 -10  -2  -1  140.89   14.90
 -10  -2  -1  173.68    7.90
 -10  -2  -1  173.08    9.80
  10  -2   1  177.28    8.60
 -10   2  -1  158.78    7.60
 -10   2  -1  148.39   11.80
  10   2   1  166.58   14.40
 -10   2  -1  152.98   14.90
 -10   2  -1  163.78    8.70
  10   2   1  179.48    8.30
  11  -2   1   14.60    6.50
 -11  -2  -1    2.30    5.00
 -11  -2  -1    4.00    4.30
 -11  -2  -1    6.90    6.40
 -11  -2  -1   13.50    4.50
  11  -2   1   11.20    3.50
 -11  -2  -1   10.60    4.90
 -11  -2  -1    8.90    3.20
  11   2   1   12.10    4.60
  11   2   1    0.70    5.40
 -11   2  -1  -14.30    9.60
 -11   2  -1    0.90    7.90
  11   2   1   -2.10    6.10
 -11   2  -1   11.70    6.90
 -11   2  -1   10.40    6.00
  11   2   1   -0.20    4.30
 -11   2  -1   11.80    4.10
  11   2   1    9.50    6.60
 -11   2  -1   31.10   13.50
  11   2   1   -1.10    7.20
 -11   2  -1   11.70    3.00
  11   2   1    6.10    3.50
 -12  -2  -1   25.30    5.50
 -12  -2  -1   41.70    5.10
 -12  -2  -1   26.60    6.90
 -12  -2  -1   17.00    9.10
 -12  -2  -1   33.40    4.40
  12  -2   1   28.10    4.50
 -12  -2  -1   34.40    7.40
 -12  -2  -1   38.00    6.40
  12  -2   1   24.90    5.70
  12   2   1   35.00    7.40
  12   2   1   22.80    5.30
 -12   2  -1   39.10   13.40
 -12   2  -1   35.80    8.60
  12   2   1   25.30    7.00
  12   2   1   35.60   11.70
 -12   2  -1   39.40   10.70
  12   2   1   24.80    6.00
 -12   2  -1   30.20    7.30
 -12   2  -1   31.40    6.70
 -12   2  -1   19.90   10.80
  12   2   1   29.80    6.80
 -13  -2  -1   33.00    4.70
 -13  -2  -1   35.40    7.70
 -13  -2  -1   33.00    5.70
  13  -2   1   34.30    5.70
 -13  -2  -1   27.90    4.50
  13  -2   1   41.20    6.60
 -13  -2  -1   24.30    7.20
 -13  -2  -1   24.50    9.70
  13   2   1   32.60    5.90
 -13   2  -1   29.30   10.00
  13   2   1   29.00    5.40
 -13   2  -1   41.00    8.10
 -13   2  -1   39.20    8.70
  13   2   1   24.10    6.60
 -13   2  -1   17.30   10.90
  13   2   1   32.80   11.80
 -13   2  -1   31.10    6.10
 -13   2  -1   36.50    6.70
 -13   2  -1   50.09   13.60
  13   2   1   28.70    7.10
 -13   2  -1   51.19   16.50
  13   2   1   41.80    7.10
 -14  -2  -1  106.69   12.20
  14  -2   1  108.09   10.20
  14  -2   1  113.69    8.60
 -14  -2  -1   97.59   10.60
  14  -2   1  131.79   19.50
 -14  -2  -1  109.19    8.30
 -14  -2  -1  118.49    8.40
 -14  -2  -1  107.89   15.60
 -14  -2  -1  103.09   10.20
  14  -2   1  123.09    8.80
 -14   2  -1   95.19   16.20
  14   2   1  104.69   11.60
 -14   2  -1  100.99   11.60
 -14   2  -1  113.59   15.70
 -14   2  -1  146.59   15.60
  14   2   1  103.49   10.70
  14   2   1  112.89    9.70
 -14   2  -1  112.09   12.50
 -14   2  -1  107.39   11.00
  14   2   1  118.89   17.30
  14   2   1  110.69   15.70
 -14   2  -1  124.99   11.80
  14   2   1  104.69   12.10
 -15  -2  -1  163.58   10.10
 -15  -2  -1  175.88    9.30
  15  -2   1  154.78   10.20
 -15  -2  -1  153.68   11.70
  15  -2   1  183.48   13.90
  15  -2   1  183.78   11.20
  15  -2   1  158.78   11.10
 -15  -2  -1  181.58   13.90
 -15  -2  -1  126.29   16.00
 -15   2  -1  146.49   15.20
  15   2   1  140.89   12.70
 -15   2  -1  161.38   13.20
  15   2   1  159.98   16.60
  15   2   1  143.09   13.50
 -15   2  -1  169.88   16.90
 -15   2  -1  178.88   14.50
 -15   2  -1  162.48   13.50
 -15   2  -1  153.48   19.90
  15   2   1  185.28   13.90
  15   2   1  188.18   10.90
  15   2   1  186.18   13.20
 -16  -2  -1  218.28   14.00
 -16  -2  -1  210.38   10.70
 -16  -2  -1  204.08   13.00
  16  -2   1  205.68   14.50
  16  -2   1  212.98   11.50
 -16  -2  -1  221.08   15.50
 -16  -2  -1  221.28   17.60
  16  -2   1  219.68   12.10
  16   2   1  213.28   19.60
 -16   2  -1  214.48   20.50
  16   2   1  213.88   15.30
  16   2   1  229.48   15.10
  16   2   1  195.08   11.80
  16   2   1  197.98   13.80
 -16   2  -1  203.58   14.60
 -16   2  -1  186.38   17.60
 -16   2  -1  198.58   15.80
 -16   2  -1  232.58   15.80
 -16   2  -1  208.88   17.30
 -17  -2  -1    5.10    8.90
  17  -2   1   16.00    4.90
 -17  -2  -1   19.40    5.00
 -17  -2  -1   13.90    6.80
 -17  -2  -1   16.40    6.10
  17  -2   1   15.30    6.50
  17  -2   1   20.10    5.10
 -17   2  -1   10.40    7.70
 -17   2  -1   22.50   11.70
  17   2   1   29.10    7.50
 -17   2  -1   28.00    9.10
 -17   2  -1   20.00    7.50
  17   2   1   17.40    7.60
  17   2   1   22.90    7.30
 -17   2  -1   14.20   10.20
 -18  -2  -1  259.67   16.60
 -18  -2  -1  262.37   17.80
  18  -2   1  266.17   15.80
 -18  -2  -1  252.57   12.70
 -18  -2  -1  250.17   19.40
  18  -2   1  251.87   12.60
  18  -2   1  261.47   12.00
 -18  -2  -1  243.68   15.30
  18   2   1  264.47   16.30
  18   2   1  252.27   15.40
 -18   2  -1  257.17   17.30
 -18   2  -1  283.07   18.10
 -18   2  -1  254.67   17.50
  18   2   1  271.97   15.90
 -18   2  -1  236.28   18.60
 -18   2  -1  243.18   22.00
 -19  -2  -1    7.10   10.20
  19  -2   1   14.60    4.80
 -19  -2  -1   14.90    9.20
 -19  -2  -1   11.00    6.70
  19  -2   1   10.80    5.90
 -19  -2  -1   16.90    5.80
 -19   2  -1    7.50    7.10
  19   2   1   23.40    6.90
  19   2   1   10.90    6.20
 -19   2  -1   22.30    9.00
  19   2   1   22.10    7.30
 -19   2  -1    6.60   14.40
  20  -2   1   39.70    5.50
  20  -2   1   33.90    4.40
  20  -2   1   42.30    6.80
 -20  -2  -1   27.80    5.80
 -20  -2  -1   45.70    6.70
 -20  -2  -1   42.20    8.80
 -20   2  -1   30.50    7.00
  20   2   1   44.60    7.60
  20   2   1   33.50    5.70
 -20   2  -1   34.80    7.50
  20   2   1   32.70    5.60
  21  -2   1  134.69   10.60
 -21  -2  -1  144.89   14.80
  21  -2   1  127.19   10.50
 -21  -2  -1  140.49   12.40
  21  -2   1  137.99    7.20
 -21  -2  -1  152.28   10.80
  21   2   1  140.39   11.90
 -21   2  -1  120.39   12.70
  21   2   1  142.49   10.00
  21   2   1  141.69   10.70
 -21   2  -1  131.19   11.40
 -22  -2  -1   10.80    4.20
  22  -2   1   17.10    4.40
  22  -2   1    3.40    4.30
  22  -2   1   11.10    5.20
  22  -2   1   11.70    3.30
 -22  -2  -1    9.10    7.30
 -22   2  -1   10.10    5.00
  22   2   1   12.10    4.90
  22   2   1    7.40    6.20
  22   2   1   22.70    5.80
 -22   2  -1   24.10    6.80
  22   2   1    6.60    4.00
  23  -2   1   24.80    4.90
  23  -2   1   19.40    6.90
 -23  -2  -1   23.50    4.70
  23  -2   1   18.90    4.60
  23   2   1   16.00    4.40
 -23   2  -1   12.80    4.90
 -23   2  -1   17.00    9.10
  23   2   1   20.20    6.20
  23   2   1   22.60    5.80
  24  -2   1   34.90    4.90
 -24  -2  -1   32.50    5.00
  24  -2   1   30.70    4.20
  24   2   1   28.10    4.70
 -24   2  -1   26.00    5.10
  24  -3  -1    6.00    4.90
 -24  -3   1    1.20    4.00
 -24   3   1   18.90    9.90
  23  -3  -1   61.49    9.50
  23  -3  -1   41.80    5.80
 -23  -3   1   40.80    6.40
  23  -3  -1   39.20    7.50
  23  -3  -1   36.40    5.60
 -23   3   1   49.80    7.80
  23   3  -1   44.30    6.10
 -23   3   1   46.80    6.80
 -23   3   1   29.60    9.20
  23   3  -1   50.49    8.20
  23   3  -1   56.99    7.10
  22  -3  -1    3.60    2.70
 -22  -3   1    2.60    3.90
  22  -3  -1    3.00    5.00
  22  -3  -1    5.50    4.80
 -22  -3   1   -0.40    6.00
  22  -3  -1   -0.80    5.20
  22   3  -1    6.50    3.90
 -22   3   1   -7.00    6.00
 -22   3   1   12.90    5.30
 -22   3   1    3.30    5.50
  22   3  -1    3.00    5.00
  22   3  -1    0.70    4.80
 -21  -3   1    8.00    5.30
 -21  -3   1   33.30   16.30
  21  -3  -1   12.70    3.40
  21  -3  -1   11.40    4.30
 -21  -3   1   12.90    4.10
  21  -3  -1   14.50    5.20
  21   3  -1   21.70    5.60
 -21   3   1   10.30    5.40
  21   3  -1   14.90    4.90
 -21   3   1   14.00    5.30
  21   3  -1    8.10    5.30
 -20  -3   1    4.70    5.70
  20  -3  -1    1.80    4.70
 -20  -3   1    4.10    4.50
  20  -3  -1   -5.00    3.70
  20  -3  -1    1.20    3.80
 -20  -3   1  -10.40    8.20
 -20  -3   1   -7.50    8.70
 -20   3   1    5.50    5.40
  20   3  -1   -4.20    5.00
 -20   3   1   -2.00    5.70
  20   3  -1    6.10    5.40
  20   3  -1   -3.70    4.40
 -20   3   1   13.20    9.20
 -19  -3   1   22.10    8.50
  19  -3  -1   26.50    4.30
 -19  -3   1   17.40    8.60
  19  -3  -1   19.90    5.10
 -19  -3   1    9.40    5.50
 -19  -3   1   15.20    8.00
 -19   3   1   13.60    7.80
  19   3  -1   34.00   11.10
  19   3  -1   26.70    8.70
 -19   3   1   20.60    8.90
  19   3  -1   19.50    7.10
 -19   3   1   24.70   12.50
 -18  -3   1   22.70    5.10
  18  -3  -1   29.80    5.40
 -18  -3   1   27.50    8.70
  18  -3  -1   27.70    4.90
 -18  -3   1   25.80    6.10
  18  -3  -1   25.40    6.20
 -18  -3   1   35.60    7.50
  18   3  -1   30.80    9.70
  18   3  -1   39.90    8.50
 -18   3   1   31.70    8.70
 -18   3   1   25.20    8.20
 -18   3   1   25.70    7.80
 -18   3   1   34.40    7.70
 -18   3   1   30.50   12.60
  18   3  -1   23.80    6.80
  18   3  -1   27.30    7.30
 -18   3   1   43.00   13.20
 -18   3   1   21.50    9.00
  17  -3  -1   35.80    7.90
 -17  -3   1   23.00    8.10
  17  -3  -1   21.80    6.20
 -17  -3   1   32.20    7.90
 -17  -3   1   38.80    7.10
 -17  -3   1   31.60    4.80
  17  -3  -1   27.80    6.00
 -17  -3   1   29.40    8.20
  17   3  -1   20.90    7.10
  17   3  -1   12.80    6.40
 -17   3   1   15.00    8.00
  17   3  -1   31.60    7.60
 -17   3   1   16.00    6.50
 -17   3   1   27.30    8.30
  17   3  -1   14.10    8.50
 -17   3   1    9.10    8.20
 -17   3   1   35.80   12.60
 -17   3   1   29.40   10.10
 -17   3   1   13.70    7.80
 -16  -3   1  188.68   10.30
 -16  -3   1  193.88   13.00
  16  -3  -1  194.68   12.50
  16  -3  -1  195.08   11.70
 -16  -3   1  201.08   15.10
 -16  -3   1  197.08   15.50
  16  -3  -1  192.98   14.80
 -16  -3   1  203.48   12.00
 -16   3   1  197.58   16.70
 -16   3   1  157.28   15.40
  16   3  -1  193.18   14.00
 -16   3   1  213.88   16.70
  16   3  -1  176.48   13.90
 -16   3   1  208.98   16.80
 -16   3   1  201.98   16.60
 -16   3   1  186.58   14.30
  16   3  -1  185.48   14.60
 -16   3   1  196.18   21.10
  16   3  -1  237.38   18.80
 -15  -3   1   20.90    5.00
 -15  -3   1   31.80    6.90
 -15  -3   1   17.40    7.70
 -15  -3   1   28.50    4.80
 -15  -3   1   22.80    7.70
  15  -3  -1   30.40    5.80
  15  -3  -1   24.30    5.70
 -15   3   1   26.00    7.20
 -15   3   1   16.10   27.00
  15   3  -1   21.10    9.80
 -15   3   1   19.70    6.50
 -15   3   1   33.00   11.50
  15   3  -1   30.20    7.70
 -15   3   1   13.30    7.20
 -15   3   1   33.60    8.10
  15   3  -1   26.50    7.60
  15   3  -1   19.10    7.50
 -15   3   1   27.80    8.40
 -15   3   1   32.50    9.50
 -14  -3   1  117.49   17.50
 -14  -3   1  105.79    8.30
  14  -3  -1  116.99    9.00
 -14  -3   1  103.49   12.10
  14  -3  -1  110.29   11.00
 -14  -3   1  112.69   10.20
 -14  -3   1  115.99    8.30
 -14  -3   1  116.79   12.90
 -14   3   1  104.59   11.40
 -14   3   1  113.99   13.90
 -14   3   1  123.19   11.70
  14   3  -1   94.89   11.60
 -14   3   1  104.39   13.50
 -14   3   1   91.59   13.00
 -14   3   1  128.09   14.70
 -14   3   1  148.99   18.70
 -14   3   1  125.49   14.10
  14   3  -1  111.99   16.70
  14   3  -1   97.99   11.40
  14   3  -1  101.59   13.20
 -13  -3   1   21.00    4.10
 -13  -3   1    9.00    6.90
 -13  -3   1   13.50    7.20
  13  -3  -1   13.60    4.70
  13  -3  -1    7.60    6.40
 -13  -3   1   11.50    9.20
  13   3  -1   -1.60    6.20
  13   3  -1   13.00   10.80
  13   3  -1   14.90    9.90
 -13   3   1    3.20   15.50
 -13   3   1   11.70    8.60
 -13   3   1   27.60    8.40
 -13   3   1   10.90    5.40
  13   3  -1   11.80    8.00
  13   3  -1    4.70    6.90
 -13   3   1   13.50   10.00
  13   3  -1   18.60    6.40
  13   3  -1    5.00    4.50
  12  -3  -1   61.79    7.20
  12  -3  -1   54.89    8.80
 -12  -3   1   42.10    7.00
 -12  -3   1   39.60    6.70
 -12  -3   1   61.89    8.50
 -12  -3   1   46.10    5.80
 -12  -3   1   40.70    8.00
 -12   3   1   38.00    9.40
  12   3  -1   54.09    7.00
 -12   3   1   59.29   11.20
  12   3  -1   37.80    7.30
 -12   3   1   54.09    9.30
 -12   3   1   35.50    5.90
  12   3  -1   41.70    6.80
 -12   3   1   55.29    7.10
  12   3  -1   61.79    8.50
  12   3  -1   62.09    8.90
 -12   3   1   64.19   16.60
 -12   3   1   45.20    7.00
  12   3  -1   49.30    7.90
 -12   3   1   58.99    8.80
 -12   3   1   32.40    6.90
  12   3  -1   66.79   12.00
 -11  -3   1   31.00    5.70
  11  -3  -1   45.80    6.90
 -11  -3   1   42.10    5.50
 -11  -3   1   25.50    6.10
 -11  -3   1   49.40    7.50
 -11  -3   1   38.80    7.80
 -11  -3   1   35.10    4.80
  11  -3  -1   20.80   12.20
  11   3  -1   36.50    7.50
 -11   3   1   25.00    6.40
  11   3  -1   32.90    6.70
  11   3  -1   43.70    6.10
 -11   3   1   30.10    5.20
 -11   3   1   43.60    6.00
 -11   3   1   52.29   11.10
  11   3  -1   47.40    8.60
  11   3  -1   39.90    7.00
 -11   3   1   23.50    8.80
  11   3  -1   31.00   10.30
 -11   3   1   38.90   10.10
  11   3  -1   38.50    5.50
 -11   3   1   40.60    8.90
 -11   3   1   27.70    6.90
 -10  -3   1  553.44   20.20
 -10  -3   1  542.75   17.60
 -10  -3   1  572.44   20.40
 -10  -3   1  525.45   18.20
 -10  -3   1  549.95   22.40
 -10  -3   1  552.24   20.10
  10  -3  -1  530.55   18.30
 -10   3   1  530.75   24.60
 -10   3   1  535.95   19.40
 -10   3   1  545.05   18.50
  10   3  -1  540.85   25.80
 -10   3   1  540.05   22.90
  10   3  -1  565.44   18.50
 -10   3   1  495.05   22.50
  10   3  -1  535.35   21.10
 -10   3   1  517.75   21.00
  10   3  -1  558.44   19.80
  10   3  -1  536.65   21.80
 -10   3   1  539.95   23.00
   9  -3  -1   24.00    4.70
  -9  -3   1   18.50    4.00
  -9  -3   1   26.30    4.70
  -9  -3   1   26.50    5.10
   9   3  -1   24.30    3.70
  -9   3   1   18.20    3.50
  -9   3   1   20.10    8.50
   9   3  -1   13.50    7.00
  -9   3   1   48.70   14.60
   9   3  -1   30.30    8.60
  -8  -3   1  491.15   17.60
   8  -3  -1  439.96   17.30
  -8  -3   1  470.95   17.40
  -8  -3   1  502.35   15.90
  -8  -3   1  520.05   17.20
   8  -3  -1  478.25   17.10
  -8   3   1  483.95   17.10
  -8   3   1  491.65   16.40
   8   3  -1  492.65   16.30
  -7  -3   1   13.40    3.60
   7  -3  -1   15.70    3.40
  -7  -3   1   18.80    3.30
  -7  -3   1   14.00    3.50
  -7  -3   1   14.20    3.30
  -7   3   1   14.40    2.90
  -7   3   1   14.40    3.30
   7   3  -1   10.80    2.60
  -6  -3   1  281.07   11.20
  -6  -3   1  318.27   11.30
   6  -3  -1  296.27   10.50
  -6  -3   1  300.87   12.00
  -6  -3   1  303.87   12.10
   6  -3  -1  309.87    8.90
   6  -3  -1  309.97    9.20
   6  -3  -1  314.77    9.00
   6   3  -1  290.47   10.90
  -6   3   1  331.87   11.50
  -6   3   1  332.17   11.90
   6   3  -1  313.17   11.40
  -5  -3   1  119.99    6.80
  -5  -3   1  121.59    7.10
   5  -3  -1  114.59    4.20
   5  -3  -1  108.89    4.10
   5  -3  -1  109.69    5.00
   5  -3  -1  113.19    4.60
  -5  -3   1  103.29    5.50
   5   3  -1  109.79    7.20
   5   3  -1  112.89    5.80
   5   3  -1  109.89    5.90
  -5   3   1  119.29    6.00
  -5   3   1  114.89    6.00
   4  -3  -1  585.84   16.70
  -4  -3   1  579.44   18.70
   4  -3  -1  576.14   16.80
  -4  -3   1  563.64   18.50
   4  -3  -1  588.04   16.90
   4  -3  -1  588.14   16.50
  -4  -3   1  582.14   17.40
   4   3  -1  589.24   18.10
  -4   3   1  583.54   18.20
   4   3  -1  602.24   18.40
  -4   3   1  577.94   18.20
   4   3  -1  588.94   18.00
   3  -3  -1  160.58    6.10
  -3  -3   1  167.28    7.50
  -3  -3   1  138.89    6.40
  -3  -3   1  172.78    7.70
   3  -3  -1  159.88    5.30
   3   3  -1  166.98    6.50
  -3   3   1  171.78    7.10
  -3   3   1  159.08    6.70
  -3   3   1  173.98    6.80
   3   3  -1  164.08    7.00
   3   3  -1  167.48    7.00
   3   3  -1  165.78    5.50
  -2  -3   1  288.97   10.70
   2  -3  -1  296.67    8.60
  -2  -3   1  297.17    9.00
   2  -3  -1  292.07    9.90
   2  -3  -1  294.97    9.90
  -2  -3   1  294.57   10.80
  -2   3   1  299.77   10.50
  -2   3   1  298.97   10.20
   2   3  -1  302.27   10.30
   2   3  -1  298.37   10.30
   2   3  -1  300.87   10.60
  -2   3   1  299.27   10.10
  -1  -3   1   15.20    2.80
  -1  -3   1   14.10    2.80
   1  -3  -1   13.40    2.30
  -1  -3   1   13.20    1.30
   1  -3  -1   15.20    2.30
   1  -3  -1   12.90    1.40
   1   3  -1   14.40    1.90
   1   3  -1   14.60    2.40
  -1   3   1   15.80    2.50
   1   3  -1    9.70    2.10
   1   3  -1   13.70    1.60
  -1   3   1   12.50    2.20
  -1   3   1   11.10    1.90
   0  -3   1  219.18    8.20
   0  -3   1  216.78    8.30
   0  -3  -1  213.08    8.20
   0  -3  -1  209.58    6.70
   0   3  -1  220.28    7.70
   0   3   1  199.38    8.10
   0   3   1  216.38    7.50
   0   3  -1  222.38    8.20
   0   3  -1  220.38    8.50
   0   3   1  210.48    8.20
   1  -3   1  100.79    5.00
   1  -3   1   98.79    5.00
  -1  -3  -1   98.89    3.90
  -1  -3  -1   96.39    5.30
   1   3   1   95.69    4.20
  -1   3  -1   94.79    4.90
   1   3   1  103.19    5.20
  -1   3  -1   98.29    4.80
  -1   3  -1   97.59    5.30
   1   3   1   96.99    5.00
  -1   3  -1   97.49    5.90
  -2  -3  -1  212.18    8.40
   2  -3   1  197.68    7.40
   2  -3   1  183.08    7.30
   2  -3   1  197.08    7.40
  -2  -3  -1  193.08    6.80
   2   3   1  191.38    7.20
   2   3   1  197.88    6.50
  -2   3  -1  205.18    7.70
   2   3   1  205.48    8.10
   2   3   1  195.78    7.80
  -2   3  -1  202.48    7.70
  -2   3  -1  196.88    8.30
  -2   3  -1  211.58    8.30
   3  -3   1  305.37    9.90
  -3  -3  -1  296.37   10.00
   3  -3   1  304.07    9.90
  -3  -3  -1  303.27   11.20
  -3   3  -1  303.87   11.00
   3   3   1  305.67   10.80
   3   3   1  283.57   10.30
   3   3   1  307.87    8.70
  -3   3  -1  313.87   10.80
   3   3   1  320.97   10.70
  -3   3  -1  303.37   10.60
   4  -3   1  873.31   24.50
   4  -3   1  850.31   24.50
  -4  -3  -1  860.31   25.20
  -4  -3  -1  897.21   26.40
   4  -3   1  874.81   24.40
   4  -3   1  877.61   23.30
  -4   3  -1  866.61   25.90
   4   3   1  872.01   25.90
   4   3   1  877.21   25.80
   4   3   1  863.21   25.50
  -4   3  -1  867.21   25.40
  -4   3  -1  891.51   26.00
  -5  -3  -1  457.55   15.60
   5  -3   1  439.06   12.80
   5  -3   1  446.06   13.20
   5  -3   1  452.35   13.20
   5  -3   1  439.76   13.20
  -5  -3  -1  465.05   14.70
  -5   3  -1  444.06   14.30
   5   3   1  450.25   14.50
   5   3   1  411.66   15.60
  -5   3  -1  444.96   14.90
   5   3   1  450.75   14.80
  -5   3  -1  432.86   15.00
   6  -3   1  186.98    6.50
   6  -3   1  182.98    6.40
  -6  -3  -1  198.28    8.50
   6  -3   1  182.28    7.00
   6  -3   1  184.28    6.40
  -6  -3  -1  199.18    9.40
  -6  -3  -1  193.38    8.50
   6   3   1  179.68    8.10
  -6   3  -1  180.58    7.80
  -6   3  -1  180.38    8.20
   6   3   1  187.98    7.90
  -6   3  -1  174.98    8.30
  -7  -3  -1  240.88   10.30
  -7  -3  -1  273.37   11.70
   7  -3   1  271.17    8.40
  -7  -3  -1  280.57   11.10
   7  -3   1  220.78   10.90
   7  -3   1  274.27    8.60
   7  -3   1  263.17   10.10
  -7   3  -1  262.47    9.80
  -7   3  -1  274.67   10.50
   7   3   1  258.67   10.40
   7   3   1  270.87   10.30
  -7   3  -1  264.97   11.00
   8  -3   1   26.40    4.00
  -8  -3  -1   23.70    4.10
   8  -3   1   29.10    4.50
   8  -3   1   23.40    4.60
  -8  -3  -1   17.30    4.10
  -8   3  -1   25.30    4.10
   8   3   1   28.30    4.30
  -8   3  -1   22.00    4.10
   8   3   1   22.80    3.80
  -8   3  -1   23.00    3.40
  -9  -3  -1   83.09    8.00
  -9  -3  -1   76.09    7.20
  -9  -3  -1   76.69    5.90
   9  -3   1   84.09    6.90
  -9   3  -1   64.79   10.40
  -9   3  -1   82.89   13.90
  -9   3  -1   75.79   12.00
   9   3   1   68.89   11.00
   9   3   1   76.29    6.40
  -9   3  -1   76.89   10.30
  -9   3  -1   84.19    5.90
   9   3   1   61.99    7.80
   9   3   1   80.39    6.20
   9   3   1   68.09    8.90
  -9   3  -1   69.99    7.30
 -10  -3  -1   66.09    5.90
 -10  -3  -1   60.59    8.70
 -10  -3  -1   86.19   12.60
  10  -3   1   63.29    8.00
 -10  -3  -1   64.89    7.90
 -10  -3  -1   72.49    8.20
 -10   3  -1   81.69   13.30
 -10   3  -1   79.39   13.20
 -10   3  -1   71.09    9.90
  10   3   1   54.29    9.40
  10   3   1   67.69    8.40
 -10   3  -1   57.29   11.80
 -10   3  -1   61.09    7.90
  10   3   1   53.39   10.30
  10   3   1   46.20   17.10
 -10   3  -1   56.09    7.20
  10   3   1   56.29    7.00
 -10   3  -1   48.80    8.90
  10   3   1   65.59   10.80
 -10   3  -1   58.29    8.90
 -10   3  -1   61.99    6.30
  10   3   1   62.89    6.50
  11  -3   1  138.89   12.30
 -11  -3  -1  122.19   12.50
 -11  -3  -1  143.29   13.10
  11  -3   1  147.39    8.90
 -11  -3  -1  138.99   11.30
 -11  -3  -1  146.09    7.90
 -11   3  -1  164.68   12.50
  11   3   1  133.89   13.90
 -11   3  -1  165.98   20.00
 -11   3  -1  140.89   14.60
  11   3   1  147.89    9.90
 -11   3  -1  180.48   14.60
  11   3   1  136.49   10.90
  11   3   1  128.99   10.10
 -11   3  -1  146.89    9.80
  11   3   1  145.49    9.60
  11   3   1  118.29   14.00
 -11   3  -1  125.69   13.50
  11   3   1  156.38   12.20
 -11   3  -1  142.19   14.20
  11   3   1  144.49   17.00
 -11   3  -1  158.98    8.90
 -11   3  -1  165.58   19.00
  12  -3   1  121.59   11.20
 -12  -3  -1  145.59   16.40
 -12  -3  -1  131.09   12.30
 -12  -3  -1  136.79    8.10
 -12  -3  -1  132.29    9.90
 -12  -3  -1  136.89   12.50
 -12  -3  -1  161.08    8.80
  12  -3   1  134.99    9.00
 -12  -3  -1  114.69   14.30
  12   3   1  135.09    9.40
 -12   3  -1  105.99   18.80
 -12   3  -1  140.19   14.10
  12   3   1  132.19   16.90
 -12   3  -1  167.48   14.40
  12   3   1  146.69   11.00
 -12   3  -1  137.89   10.30
  12   3   1  134.59   11.70
 -12   3  -1  107.59   11.40
 -12   3  -1  131.19   20.80
 -12   3  -1  129.59    9.10
  12   3   1  129.29   13.50
 -12   3  -1  151.58   14.30
 -12   3  -1  140.39   13.40
  12   3   1  143.09   10.20
 -13  -3  -1   10.40    7.00
 -13  -3  -1    4.60    4.10
 -13  -3  -1   10.10    4.00
  13  -3   1    8.00    4.40
 -13  -3  -1   10.90   10.10
 -13  -3  -1    9.20    8.50
 -13  -3  -1   15.90    9.00
  13  -3   1    5.70    5.20
 -13  -3  -1    6.50    5.20
 -13  -3  -1   16.30    8.30
  13  -3   1    1.20    6.80
 -13   3  -1   15.00    7.60
  13   3   1   11.20    6.60
  13   3   1   14.80    6.80
 -13   3  -1   15.60   10.60
  13   3   1   -6.80    8.80
 -13   3  -1    8.00    6.10
  13   3   1    3.10    7.20
 -13   3  -1   -3.30   11.60
 -13   3  -1    8.90    5.90
  13   3   1   10.80    6.30
 -13   3  -1   -8.70   10.60
 -13   3  -1    1.70    8.30
  13   3   1    8.30    5.50
  14  -3   1  204.78   11.00
  14  -3   1  171.68   14.70
 -14  -3  -1  216.38   14.90
 -14  -3  -1  183.18   12.00
 -14  -3  -1  133.59   19.60
 -14  -3  -1  189.38   19.20
  14  -3   1  180.38   11.90
 -14  -3  -1  198.08   10.40
 -14  -3  -1  206.28   10.40
 -14   3  -1  187.68   13.60
  14   3   1  202.48   18.20
  14   3   1  194.28   13.80
 -14   3  -1  211.48   22.10
 -14   3  -1  216.08   15.50
 -14   3  -1  196.38   15.80
  14   3   1  203.28   14.80
 -14   3  -1  189.48   13.50
  14   3   1  217.18   14.10
  14   3   1  215.58   13.90
 -14   3  -1  206.68   16.10
 -14   3  -1  190.38   21.20
 -14   3  -1  177.28   16.00
  15  -3   1   21.70    6.40
  15  -3   1   26.50    7.50
 -15  -3  -1   24.00    9.20
 -15  -3  -1   25.60    5.80
 -15  -3  -1   34.10    5.20
 -15  -3  -1   23.50    5.10
  15  -3   1   26.30    5.40
 -15  -3  -1   31.70    8.00
  15  -3   1   33.80    6.40
 -15   3  -1   31.70    9.10
 -15   3  -1   31.70    8.10
 -15   3  -1   12.20    7.80
 -15   3  -1   35.00    9.50
  15   3   1   40.10    7.60
 -15   3  -1   23.90   12.80
  15   3   1   11.90    8.70
  15   3   1   18.80    7.50
 -15   3  -1   31.80   12.40
  15   3   1   28.50    7.10
 -15   3  -1   24.90    8.30
 -15   3  -1   26.00    7.50
 -16  -3  -1   51.59    9.40
  16  -3   1   42.40    6.50
 -16  -3  -1   31.20    9.70
  16  -3   1   46.30    8.30
 -16  -3  -1   30.40    5.70
 -16  -3  -1   39.50    5.30
 -16  -3  -1   31.40    6.40
  16  -3   1   48.90    8.00
 -16   3  -1   46.00   10.00
 -16   3  -1   60.79   13.50
 -16   3  -1   45.90    9.90
 -16   3  -1   48.40    9.80
  16   3   1   49.50    8.80
 -16   3  -1   36.30    9.60
  16   3   1   43.70    8.00
  16   3   1   38.10    8.60
  16   3   1   49.90    9.20
 -16   3  -1   22.50   13.00
 -16   3  -1   43.30    8.20
 -16   3  -1   53.29    9.90
  17  -3   1   49.80    8.30
 -17  -3  -1   21.10    6.10
 -17  -3  -1   28.00    4.80
 -17  -3  -1   34.20    7.80
  17  -3   1   31.80    5.90
  17  -3   1   53.99    7.70
 -17  -3  -1   37.70   10.60
 -17  -3  -1   37.20    6.90
 -17   3  -1   43.20   10.10
  17   3   1   34.90    7.60
 -17   3  -1   43.20    9.80
 -17   3  -1   40.20   16.50
  17   3   1   33.90    7.70
 -17   3  -1   36.10   13.00
 -17   3  -1   30.30   10.80
 -17   3  -1   35.60    7.50
  17   3   1   35.20    7.90
 -17   3  -1   23.10    8.00
  18  -3   1   24.20    5.50
  18  -3   1   31.50    7.80
 -18  -3  -1   24.40    4.90
 -18  -3  -1   35.00    7.50
  18  -3   1   40.10    6.50
 -18  -3  -1   30.60    6.40
  18   3   1   33.60    7.60
  18   3   1   35.70    9.80
 -18   3  -1   32.40    9.30
 -18   3  -1   36.00   13.80
  18   3   1   38.10    7.70
 -18   3  -1   22.70   16.10
  18   3   1   21.40    6.30
 -18   3  -1   29.10    8.30
 -18   3  -1   41.40    8.80
  19  -3   1   16.70    5.90
  19  -3   1   27.10    4.30
 -19  -3  -1   22.30    7.50
 -19  -3  -1   26.00    5.50
  19   3   1   25.10    7.30
 -19   3  -1   48.10    8.50
 -19   3  -1   39.00    8.80
  19   3   1   23.00    8.60
  19   3   1   18.00    6.40
 -20  -3  -1   76.69    9.10
  20  -3   1   99.99   10.90
  20  -3   1   86.89    8.10
 -20  -3  -1   88.29   10.20
  20  -3   1   98.29    7.30
 -20  -3  -1   73.19   12.60
  20   3   1  106.49   10.00
  20   3   1   94.09    9.30
  20   3   1   86.59    9.40
 -20   3  -1  101.49   12.30
 -20   3  -1   72.69   10.70
  21  -3   1   61.09    8.20
  21  -3   1   70.39    9.80
  21  -3   1   72.99    5.60
 -21  -3  -1   56.49    8.00
 -21  -3  -1   56.49    9.40
  21  -3   1   68.49    9.90
 -21  -3  -1   81.99   12.20
 -21   3  -1   55.09    8.80
  21   3   1   88.79    7.90
 -21   3  -1   79.29   11.20
  21   3   1   66.69    8.70
  21   3   1   81.99    9.00
  22  -3   1    0.00    2.90
  22  -3   1    0.60    3.70
  22  -3   1    4.30    7.40
  22  -3   1    6.30    4.50
 -22  -3  -1    4.20    3.90
 -22  -3  -1    2.50    5.70
  22  -3   1   -0.80    4.90
 -22  -3  -1  -21.90   15.30
  22   3   1   -4.20    4.10
  22   3   1   -1.70    4.60
  22   3   1   -5.60    4.10
 -22   3  -1    6.10    5.40
 -22   3  -1    1.90    4.80
 -22   3  -1   -8.50    8.50
  23  -3   1   18.70    4.40
 -23  -3  -1   22.60    5.30
  23  -3   1   22.90    5.70
  23  -3   1   21.80    5.80
  23   3   1   17.30    5.00
 -23   3  -1   22.90    6.10
  23   3   1   22.80    4.80
 -23   3  -1   30.10    6.60
  23   3   1   17.10    5.30
  24  -3   1   13.70    6.70
  23  -4  -1   10.90    3.80
  23  -4  -1   10.40    3.00
 -23  -4   1    8.30    4.00
  23  -4  -1   20.80    5.80
  23   4  -1    4.40    3.00
 -23   4   1    4.10    5.70
  23   4  -1   12.60    4.70
  22  -4  -1    1.70    4.90
  22  -4  -1    1.20    2.70
 -22  -4   1    0.30    3.70
 -22  -4   1    7.30    6.90
  22   4  -1    0.80    3.50
  22   4  -1   -0.90    4.00
 -22   4   1   -3.30    4.90
 -22   4   1    5.30    7.10
 -22   4   1    6.20    8.00
 -21  -4   1   -8.80   16.50
  21  -4  -1   -1.20    7.80
 -21  -4   1    4.00    3.70
  21  -4  -1  -16.70   10.40
 -21  -4   1    5.50    4.80
  21  -4  -1   -8.00    5.20
 -21   4   1   -4.50    5.20
 -21   4   1    3.00    5.70
 -21   4   1   -3.30    5.10
  21   4  -1    3.30    3.90
  21   4  -1   -5.20    8.40
  21   4  -1   -1.40    4.10
  20  -4  -1    7.40    3.60
  20  -4  -1    7.00    4.10
 -20  -4   1    9.40    4.90
 -20  -4   1    5.40    4.20
  20  -4  -1    2.20    5.40
 -20  -4   1   -2.80    7.30
  20  -4  -1   13.70    6.30
 -20   4   1   12.10    5.60
 -20   4   1   13.00    5.50
  20   4  -1    9.40    6.30
  20   4  -1   -1.00    4.40
  20   4  -1    2.40    7.20
  20   4  -1   15.30    5.20
 -20   4   1    9.70    5.50
 -19  -4   1   21.90    5.40
  19  -4  -1   29.10    6.40
 -19  -4   1   24.90    5.60
  19  -4  -1   31.80    5.00
 -19  -4   1   24.20    7.30
  19  -4  -1   31.30    4.80
 -19  -4   1   32.90    4.80
 -19   4   1   25.30    6.70
 -19   4   1   28.10    7.30
 -19   4   1   22.80    7.20
  19   4  -1   35.30    6.40
  19   4  -1   39.40    7.10
  19   4  -1   29.80    6.90
  19   4  -1   46.60    7.10
 -19   4   1   32.00    6.20
 -19   4   1   28.50   12.00
  18  -4  -1   -4.30    4.80
  18  -4  -1   -3.90    6.40
 -18  -4   1   -1.60    6.70
 -18  -4   1   -3.60    8.40
 -18  -4   1   -4.50    5.50
  18  -4  -1   -2.80    3.60
 -18   4   1    0.10    6.50
 -18   4   1    2.90   11.80
  18   4  -1   -4.80    5.80
 -18   4   1   -7.50    5.70
  18   4  -1   -0.20    6.20
  18   4  -1   -6.90    7.10
 -18   4   1   -8.80    6.90
  18   4  -1    7.00    7.30
 -17  -4   1   10.30    4.20
  17  -4  -1   11.80    6.70
 -17  -4   1    0.60    8.20
 -17  -4   1   14.30    7.30
  17  -4  -1   12.40    4.50
 -17  -4   1   19.30    6.00
  17  -4  -1   13.10    5.00
 -17  -4   1    6.00    5.00
  17   4  -1   14.20    6.50
  17   4  -1   23.10    6.90
 -17   4   1    7.30    5.80
 -17   4   1   22.20    8.00
 -17   4   1   -5.10   10.80
 -17   4   1   38.60   11.20
  17   4  -1   11.80    7.60
  17   4  -1    9.20    7.90
 -17   4   1   -5.70    7.60
 -17   4   1    1.80    7.10
  16  -4  -1   65.39   10.80
 -16  -4   1   86.39   13.90
 -16  -4   1   75.19   11.40
 -16  -4   1   86.99   10.40
 -16  -4   1   89.19    7.90
 -16  -4   1  105.59   19.00
  16  -4  -1   77.09   10.60
  16  -4  -1   75.09   12.70
 -16  -4   1   99.59   12.80
  16   4  -1   71.59   11.80
  16   4  -1   67.89   10.40
 -16   4   1   89.59   12.10
 -16   4   1   78.59   13.30
 -16   4   1   79.49   11.50
  16   4  -1   99.09   15.20
 -16   4   1   69.79   11.40
 -16   4   1   93.29   13.20
  16   4  -1   88.39   11.40
 -16   4   1  103.99   14.10
  15  -4  -1   40.90    7.00
 -15  -4   1   35.60    6.70
 -15  -4   1   50.69    7.60
 -15  -4   1   48.80    8.60
  15  -4  -1   62.09    9.20
  15  -4  -1   50.69    8.10
 -15  -4   1   41.10    8.60
 -15  -4   1   52.09    7.70
  15   4  -1   36.90   10.20
  15   4  -1   44.90    9.50
  15   4  -1   31.50    7.10
 -15   4   1   29.90    8.70
 -15   4   1   51.89    8.50
 -15   4   1   37.80    8.50
 -15   4   1   47.20    9.90
 -15   4   1   62.59    9.70
 -15   4   1   49.80   12.10
  15   4  -1   39.20    7.40
  14  -4  -1  158.58   15.60
 -14  -4   1  189.08   10.10
 -14  -4   1  186.58   12.20
  14  -4  -1  179.38   12.30
 -14  -4   1  192.78   14.90
 -14  -4   1  216.98   14.80
 -14  -4   1  195.68   10.40
 -14  -4   1  163.28   21.10
  14  -4  -1  180.78   11.00
 -14   4   1  193.98   16.30
 -14   4   1  208.38   19.00
 -14   4   1  177.58   16.00
 -14   4   1  204.88   16.50
  14   4  -1  194.88   13.80
  14   4  -1  197.18   18.10
  14   4  -1  186.68   16.60
 -14   4   1  191.88   16.30
 -14   4   1  183.28   14.50
 -14   4   1  157.68   26.50
  14   4  -1  184.68   11.60
 -14   4   1  191.78   13.90
  14   4  -1  161.48   13.20
 -13  -4   1    9.00    3.90
  13  -4  -1   -2.50    6.50
 -13  -4   1    6.60    7.00
 -13  -4   1  -24.30   12.00
 -13  -4   1    4.50    6.90
  13  -4  -1    9.10    4.60
 -13  -4   1    9.30   11.40
 -13   4   1    5.90    6.40
 -13   4   1   -3.40    8.80
  13   4  -1    9.80    5.00
  13   4  -1    7.80    6.60
 -13   4   1    5.70    7.70
  13   4  -1    5.40    7.30
  13   4  -1   11.10    9.10
 -13   4   1    9.90    7.40
 -13   4   1    3.20    7.80
  13   4  -1   -0.10    5.40
 -13   4   1    8.10    8.10
 -13   4   1    5.10    5.60
 -13   4   1   10.40    5.60
 -13   4   1    2.40   15.50
 -12  -4   1   53.79    6.70
 -12  -4   1   57.29    7.80
 -12  -4   1   59.09   10.60
 -12  -4   1   55.19    7.40
  12  -4  -1   60.19    8.10
 -12  -4   1   50.19    9.20
 -12  -4   1   68.89   11.50
  12  -4  -1   55.09    8.50
 -12   4   1   58.49    8.80
 -12   4   1   47.90    7.40
 -12   4   1   61.19   16.80
 -12   4   1   47.50    9.10
 -12   4   1   74.29   16.60
  12   4  -1   43.50    7.30
  12   4  -1   71.09   10.20
 -12   4   1   58.49    9.20
  12   4  -1   57.29    8.50
  12   4  -1   74.89   11.40
 -12   4   1   48.00    9.20
 -12   4   1   59.99    8.30
  12   4  -1   49.90    7.90
 -11  -4   1  100.59   11.50
 -11  -4   1   97.59    8.00
 -11  -4   1   95.49   12.30
 -11  -4   1  102.79   12.30
  11  -4  -1   98.59    8.70
 -11  -4   1  104.89   12.90
 -11  -4   1  103.19    7.40
 -11   4   1  104.99   13.50
 -11   4   1   90.29   15.00
  11   4  -1   97.79   11.00
  11   4  -1  104.39    9.90
 -11   4   1  109.49   16.70
  11   4  -1   97.99   14.30
  11   4  -1  108.49    9.60
  11   4  -1  121.09   11.10
 -11   4   1   75.99   11.50
 -11   4   1  110.39    8.80
 -11   4   1  102.29    9.70
 -11   4   1  114.79   12.90
 -11   4   1   94.59   12.00
  11   4  -1   99.19    9.80
 -11   4   1  100.09   12.90
  11   4  -1  135.49   16.20
  10  -4  -1  247.88   11.70
 -10  -4   1  242.48   15.70
 -10  -4   1  245.88   11.20
 -10  -4   1  237.98   10.30
 -10  -4   1  215.58   14.50
 -10  -4   1  247.88   14.70
 -10  -4   1  243.98   13.90
 -10   4   1  249.28   11.80
  10   4  -1  238.38   14.70
  10   4  -1  238.78   14.80
  10   4  -1  251.17   18.50
  10   4  -1  224.58   12.00
 -10   4   1  216.18   15.20
 -10   4   1  249.08   14.90
 -10   4   1  213.38   27.80
  10   4  -1  253.97   12.90
 -10   4   1  232.38   16.90
  10   4  -1  231.48   17.30
 -10   4   1  237.38   12.50
 -10   4   1  248.28   16.20
  10   4  -1  237.58   12.70
  10   4  -1  252.77   12.60
  10   4  -1  224.38   16.60
 -10   4   1  261.97   14.40
 -10   4   1  240.28   17.90
  -9  -4   1  128.09    9.40
  -9  -4   1  130.79   13.70
  -9  -4   1  112.39   12.90
  -9  -4   1  138.49   10.70
  -9  -4   1  127.89    7.70
   9  -4  -1  129.09    9.70
  -9   4   1  142.59   13.60
  -9   4   1  128.19   13.70
   9   4  -1  111.89   14.30
   9   4  -1  119.69    9.80
  -9   4   1  135.29    8.50
   9   4  -1  138.89   10.40
  -9   4   1  129.09   11.70
  -9   4   1  136.69    9.30
  -9   4   1  128.89   14.20
   9   4  -1  134.29   12.40
  -9   4   1  116.09   15.70
  -9   4   1  128.39   12.90
   9   4  -1  134.79    9.50
   9   4  -1  102.99   10.40
   9   4  -1  126.59   16.50
  -8  -4   1   52.09    7.20
   8  -4  -1   57.49    6.50
  -8  -4   1   45.30    9.30
  -8  -4   1   60.59    8.00
  -8  -4   1   69.29    8.40
   8   4  -1   66.29    9.30
  -8   4   1   48.70    6.80
  -8   4   1   51.99    8.60
   8   4  -1   85.29   11.40
  -8   4   1   66.09    9.30
   8   4  -1   56.29   11.10
  -8   4   1   46.30    8.40
   8   4  -1   54.09    8.80
  -8   4   1   58.69    6.60
  -8   4   1   82.89   14.30
   8   4  -1   59.99    6.30
   8   4  -1   59.39    7.10
  -8   4   1   59.89    9.80
   8   4  -1   60.09    7.40
  -8   4   1   48.60    8.70
   8   4  -1   49.80    6.60
  -7  -4   1  305.47   13.40
  -7  -4   1  303.87   12.10
   7  -4  -1  303.57    9.00
  -7  -4   1  286.67   13.40
  -7  -4   1  313.47   11.50
  -7   4   1  274.87   16.60
  -7   4   1  290.37   13.80
   7   4  -1  275.57   14.30
  -7   4   1  277.97   13.10
   7   4  -1  300.97   11.80
   7   4  -1  279.27   20.00
  -7   4   1  271.37   16.90
   7   4  -1  298.57   12.50
  -7   4   1  277.77   19.70
   7   4  -1  288.07   18.00
  -6  -4   1  374.76   15.40
  -6  -4   1  382.66   13.70
  -6  -4   1  382.86   13.80
   6  -4  -1  380.16   11.80
   6  -4  -1  403.56   12.00
   6  -4  -1  379.26   12.00
  -6  -4   1  379.16   15.40
  -6   4   1  413.16   14.70
  -6   4   1  395.86   14.60
   6   4  -1  386.06   14.10
   6   4  -1  399.66   14.60
   5  -4  -1  174.58    6.80
   5  -4  -1  176.68    5.80
   5  -4  -1  176.68    6.90
  -5  -4   1  173.78    7.90
  -5  -4   1  178.48    9.80
  -5  -4   1  173.28    9.70
   5  -4  -1  180.38    6.90
  -5  -4   1  175.78    8.90
  -5   4   1  183.58    8.60
  -5   4   1  180.08    8.50
   5   4  -1  188.48    8.50
   5   4  -1  171.98    8.40
   5   4  -1  175.88   10.90
  -4  -4   1  245.68   11.00
   4  -4  -1  240.28    8.80
  -4  -4   1  242.98    8.90
   4  -4  -1  244.28    8.90
  -4  -4   1  231.88   10.40
  -4  -4   1  238.78   11.10
   4  -4  -1  239.58    8.80
   4   4  -1  244.48    9.90
  -4   4   1  233.68    9.60
   4   4  -1  223.48   10.10
   4   4  -1  245.28   10.10
  -4   4   1  236.88   10.00
  -3  -4   1   28.20    4.30
   3  -4  -1   34.90    3.70
  -3  -4   1   33.60    3.40
   3  -4  -1   28.60    4.00
  -3  -4   1   24.50    4.20
   3  -4  -1   37.40    4.00
  -3   4   1   32.70    3.80
  -3   4   1   37.00    4.30
   3   4  -1   31.30    3.60
   3   4  -1   27.80    3.80
  -3   4   1   32.50    3.50
   3   4  -1   33.80    4.30
   3   4  -1   33.70    4.40
  -2  -4   1  235.48   10.00
   2  -4  -1  232.68    9.00
  -2  -4   1  219.08   10.20
   2  -4  -1  227.48    9.10
  -2   4   1  226.18    8.90
   2   4  -1  215.78    7.90
   2   4  -1  227.88    9.30
  -2   4   1  224.88    9.20
   2   4  -1  204.58    9.20
  -2   4   1  214.78    8.70
   1  -4  -1  104.69    6.50
   1  -4  -1  113.99    6.40
  -1  -4   1   99.89    6.80
  -1  -4   1  113.79    6.80
   1  -4  -1  108.69    3.70
  -1   4   1  107.39    5.60
   1   4  -1  105.99    6.10
   1   4  -1  111.89    6.50
  -1   4   1  111.59    6.30
  -1   4   1  117.99    6.10
   1   4  -1  106.29    5.40
   0  -4   1  114.39    6.70
   0  -4   1  113.49    6.60
   0  -4  -1  105.09    6.60
   0  -4  -1  112.39    4.20
   0   4  -1  102.69    5.60
   0   4  -1  104.59    6.20
   0   4   1  112.69    5.60
   0   4  -1  115.39    6.20
   0   4   1  108.49    6.10
   0   4   1  117.59    6.20
  -1  -4  -1    6.20    1.60
   1  -4   1    6.00    2.60
  -1  -4  -1    5.50    3.20
  -1  -4  -1    6.80    3.20
  -1   4  -1    7.30    2.30
   1   4   1   10.60    2.50
  -1   4  -1    6.40    2.20
  -1   4  -1    6.70    2.50
   1   4   1    6.10    2.50
   1   4   1    9.20    2.10
   2  -4   1   55.69    4.80
  -2  -4  -1   62.29    4.10
  -2  -4  -1   63.09    5.80
   2  -4   1   57.49    4.50
  -2  -4  -1   56.09    6.10
   2  -4   1   65.79    4.80
   2   4   1   65.19    4.90
  -2   4  -1   52.49    4.40
   2   4   1   59.59    3.70
   2   4   1   60.09    4.90
  -2   4  -1   51.69    4.90
  -2   4  -1   55.69    4.50
  -3  -4  -1  180.98    9.10
  -3  -4  -1  193.28    7.50
   3  -4   1  176.48    7.50
   3  -4   1  165.98    7.40
   3  -4   1  196.88    7.80
  -3   4  -1  175.78    8.70
   3   4   1  187.08    8.60
   3   4   1  178.48    6.20
   3   4   1  179.58    8.20
  -3   4  -1  175.78    8.00
  -4  -4  -1  588.54   20.40
   4  -4   1  607.74   18.30
   4  -4   1  591.24   18.10
   4  -4   1  610.44   18.30
  -4  -4  -1  580.04   18.50
   4   4   1  607.94   19.70
  -4   4  -1  608.54   20.00
  -4   4  -1  625.04   19.60
   4   4   1  582.94   19.90
   4   4   1  600.24   19.40
   5  -4   1  316.07   10.70
   5  -4   1  318.37   10.70
  -5  -4  -1  321.77   13.60
   5  -4   1  309.17   10.60
  -5  -4  -1  309.37   11.80
  -5  -4  -1  294.97   12.30
  -5   4  -1  336.27   12.50
   5   4   1  328.57   12.50
  -5   4  -1  324.07   12.60
   5   4   1  337.77   12.30
   6  -4   1  611.24   20.70
  -6  -4  -1  664.53   22.60
  -6  -4  -1  668.93   20.50
   6  -4   1  636.74   19.00
   6  -4   1  654.63   19.10
   6  -4   1  663.03   19.00
  -6  -4  -1  640.64   20.90
  -6   4  -1  652.93   21.50
   6   4   1  654.73   21.20
  -6   4  -1  655.83   21.60
   6   4   1  628.24   21.00
  -7  -4  -1  147.69    9.90
  -7  -4  -1  135.89    7.40
  -7  -4  -1  138.29    8.40
   7  -4   1  132.39    5.80
   7  -4   1  121.49    6.00
   7  -4   1  137.29    8.80
  -7   4  -1  128.09   17.00
   7   4   1  126.09    7.90
   7   4   1  114.99    9.90
  -7   4  -1  132.09   14.80
   7   4   1  133.29   16.60
   7   4   1  130.59    8.00
   7   4   1  121.59   10.70
  -7   4  -1  111.59   14.30
  -7   4  -1  135.59    8.80
  -7   4  -1  112.69   10.00
  -7   4  -1  128.39   13.70
   8  -4   1  125.29    8.50
  -8  -4  -1  153.28   10.70
  -8  -4  -1  137.59    9.10
  -8  -4  -1   93.89   13.60
   8   4   1  120.19   10.20
   8   4   1  135.99   12.60
   8   4   1  140.09   15.10
  -8   4  -1  142.79   14.60
   8   4   1  110.29   10.90
   8   4   1  129.19   10.00
  -8   4  -1  113.29   14.00
  -8   4  -1  134.79    8.70
  -8   4  -1  164.88   17.00
  -8   4  -1  118.79   18.70
  -8   4  -1  111.79   15.00
   8   4   1  143.19   14.00
   8   4   1  106.89    8.10
  -8   4  -1  138.69   13.30
  -8   4  -1  116.29    7.90
   8   4   1  114.09   12.80
   8   4   1  129.39    8.70
  -9  -4  -1   95.79   10.60
  -9  -4  -1   98.99   13.70
  -9  -4  -1   84.09    9.20
  -9  -4  -1   77.09    9.50
   9   4   1   82.29   11.00
  -9   4  -1   76.99   13.00
   9   4   1   76.29    9.70
  -9   4  -1   79.49   11.60
  -9   4  -1   88.49   12.60
  -9   4  -1   88.99    7.40
   9   4   1   89.79    8.20
   9   4   1   83.39    8.30
   9   4   1  108.49   12.30
  -9   4  -1  109.99   13.90
  -9   4  -1   68.39   11.30
  -9   4  -1   84.19    8.30
   9   4   1   98.39   12.20
   9   4   1   83.89    8.40
   9   4   1   77.39   11.70
  -9   4  -1   89.69   14.20
   9   4   1   85.29    9.20
 -10  -4  -1  254.27   10.80
 -10  -4  -1  245.38   15.40
  10  -4   1  245.28   11.60
 -10  -4  -1  251.37   11.90
 -10  -4  -1  242.28   14.40
 -10  -4  -1  237.88   15.50
 -10  -4  -1  257.47   14.70
  10   4   1  246.78   15.50
  10   4   1  252.27   13.00
 -10   4  -1  284.47   16.60
  10   4   1  269.57   13.50
 -10   4  -1  277.67   15.00
 -10   4  -1  259.27   16.10
  10   4   1  242.48   14.10
 -10   4  -1  260.17   21.90
  10   4   1  253.47   12.30
 -10   4  -1  259.47   12.40
  10   4   1  238.18   14.30
  10   4   1  249.08   18.40
 -10   4  -1  267.37   13.30
  10   4   1  261.27   22.50
 -10   4  -1  295.17   17.60
 -10   4  -1  268.57   20.10
  10   4   1  236.48   12.80
 -11  -4  -1   17.10    7.80
 -11  -4  -1   10.20    6.90
  11  -4   1    9.60   10.20
  11  -4   1   -2.00    7.30
 -11  -4  -1   16.70    7.10
 -11  -4  -1   16.00    4.00
 -11  -4  -1   23.00    5.00
 -11  -4  -1   11.80    9.10
  11  -4   1   15.20    4.60
  11   4   1   30.60    9.00
  11   4   1   19.20   10.10
 -11   4  -1   23.30    6.30
  11   4   1   18.20    6.30
 -11   4  -1   15.60    5.30
 -11   4  -1   12.90    7.50
 -11   4  -1   19.20    7.70
 -11   4  -1   17.60    9.70
 -11   4  -1   23.60   11.70
  11   4   1   14.60    5.20
 -11   4  -1   16.30    7.90
 -11   4  -1   18.10    4.90
  11   4   1    6.00    6.30
  11   4   1    5.60    7.30
  11   4   1   15.80    4.70
  11   4   1   13.20    5.50
 -12  -4  -1   86.29   12.30
  12  -4   1   90.89    8.40
 -12  -4  -1   87.69    7.50
 -12  -4  -1   73.99   10.40
 -12  -4  -1   92.09   12.30
 -12  -4  -1   89.69   10.40
  12  -4   1   96.39   14.80
  12  -4   1   71.59   11.50
  12   4   1   92.09   10.70
 -12   4  -1   88.09   13.50
 -12   4  -1   90.49   11.20
  12   4   1   89.19    9.50
  12   4   1   96.29   15.70
  12   4   1   77.89   11.10
  12   4   1   63.99   11.20
 -12   4  -1  121.29   20.80
  12   4   1   94.39    9.10
 -12   4  -1   74.19    9.20
 -12   4  -1   73.39   10.90
  12   4   1   74.59    9.70
  12   4   1   64.89   10.40
 -12   4  -1   95.39   10.60
 -12   4  -1   83.69   12.70
 -13  -4  -1   51.29    7.50
  13  -4   1   30.80    8.70
 -13  -4  -1   52.09    9.00
 -13  -4  -1   51.89    8.90
  13  -4   1   36.40    7.00
 -13  -4  -1   66.59   15.10
 -13  -4  -1   41.80   10.90
 -13  -4  -1   44.60    6.90
  13  -4   1   51.69    7.80
 -13   4  -1   29.90    6.30
  13   4   1   35.70    7.20
 -13   4  -1   58.49   10.20
 -13   4  -1   48.90    8.30
 -13   4  -1   47.50    9.50
 -13   4  -1   49.50    8.00
 -13   4  -1   56.89   12.20
  13   4   1   57.29    9.50
  13   4   1   52.39    8.00
 -13   4  -1   38.00   10.00
  13   4   1   44.50    9.60
 -13   4  -1   36.20   12.10
  13   4   1   42.70    8.50
  13   4   1   43.50   10.30
  14  -4   1   38.50    6.70
 -14  -4  -1   33.10    5.10
 -14  -4  -1   51.89    9.00
  14  -4   1   50.59    8.80
 -14  -4  -1   43.30   12.80
  14  -4   1   49.20    7.70
 -14  -4  -1   53.59    7.00
 -14  -4  -1   50.59    7.60
 -14   4  -1   38.20    7.10
 -14   4  -1   41.30    8.90
  14   4   1   57.39    8.50
 -14   4  -1   48.30   11.70
  14   4   1   39.70    7.10
 -14   4  -1   51.19   10.30
 -14   4  -1   27.20    8.30
 -14   4  -1   52.59    9.10
  14   4   1   35.60    9.00
 -14   4  -1   46.70   13.30
  14   4   1   41.70    8.20
  14   4   1   40.50    9.10
  14   4   1   42.10    9.20
 -15  -4  -1    5.00   17.10
 -15  -4  -1   24.30    5.00
 -15  -4  -1   15.80    7.90
  15  -4   1   27.20    6.40
 -15  -4  -1   17.00    5.90
  15  -4   1   18.90    5.00
 -15  -4  -1   21.60    4.80
 -15   4  -1   30.80   13.10
  15   4   1   12.80    8.60
  15   4   1   27.60    6.40
 -15   4  -1   22.80    8.70
 -15   4  -1    5.00    7.70
 -15   4  -1   17.80    8.30
  15   4   1   14.60    6.50
 -15   4  -1   22.30   12.20
  15   4   1   27.90    8.80
 -15   4  -1   16.70    7.10
 -15   4  -1   21.50   12.10
  16  -4   1  564.14   20.60
  16  -4   1  520.55   23.50
 -16  -4  -1  540.15   23.60
 -16  -4  -1  576.74   19.60
 -16  -4  -1  535.15   21.60
 -16  -4  -1  566.04   19.00
  16  -4   1  553.94   20.80
  16   4   1  529.35   23.70
 -16   4  -1  560.84   23.00
 -16   4  -1  564.34   25.90
 -16   4  -1  539.65   25.30
 -16   4  -1  535.65   25.40
 -16   4  -1  548.35   28.30
  16   4   1  547.25   23.00
  16   4   1  553.04   22.80
 -16   4  -1  504.15   29.10
  16   4   1  560.64   24.70
 -16   4  -1  527.45   24.30
 -17  -4  -1   27.20    4.60
  17  -4   1   15.90    7.60
 -17  -4  -1   21.80    6.40
  17  -4   1   20.10    4.80
 -17  -4  -1   26.40    5.70
 -17  -4  -1   24.70    7.70
  17  -4   1   17.60    5.10
  17   4   1   23.80    7.90
 -17   4  -1   19.00   12.60
 -17   4  -1   21.70   12.80
  17   4   1   19.10    6.50
 -17   4  -1   12.10    7.90
  17   4   1   24.00    8.30
 -17   4  -1   13.90    8.00
  17   4   1   15.60    7.90
 -17   4  -1   17.70    7.70
  17   4   1   10.00    5.70
 -17   4  -1   52.39   12.60
 -18  -4  -1    6.60    9.10
 -18  -4  -1    6.20    6.80
  18  -4   1    0.80    6.40
 -18  -4  -1    1.40    6.70
  18  -4   1   14.70    4.30
 -18  -4  -1    5.60    5.50
 -18   4  -1    2.70    7.60
  18   4   1    1.50    6.70
 -18   4  -1    9.40    7.50
  18   4   1   23.60    7.00
  18   4   1    9.20    8.40
 -18   4  -1    8.30    7.10
  18   4   1    3.90    7.50
 -18   4  -1   15.20   12.80
  19  -4   1    8.20    4.00
  19  -4   1   17.00    6.00
 -19  -4  -1   13.40    4.20
  19  -4   1   10.90    4.10
 -19  -4  -1   11.30    6.10
  19  -4   1   -2.90    6.10
 -19  -4  -1    8.80    5.10
 -19  -4  -1   12.10    4.70
  19   4   1   15.50    5.60
  19   4   1    4.70    7.00
 -19   4  -1   19.00    7.10
  19   4   1   24.30    6.50
 -19   4  -1   21.60    6.90
  19   4   1   13.50    5.00
 -19   4  -1    0.10    5.50
  20  -4   1   70.29    7.70
  20  -4   1   54.99    5.80
  20  -4   1   57.29    8.40
 -20  -4  -1   77.19   10.70
  20  -4   1   70.69    9.40
 -20  -4  -1   73.09    8.80
 -20  -4  -1   50.89    7.80
  20   4   1   66.49    8.80
  20   4   1   68.69    8.60
 -20   4  -1   79.79    9.50
 -20   4  -1   60.59   10.50
  20   4   1   65.79    7.60
 -20   4  -1   44.10    6.00
 -20   4  -1   76.79   11.20
 -21  -4  -1   21.90    4.80
  21  -4   1   15.70    3.20
 -21  -4  -1   15.30    4.40
 -21  -4  -1   14.70    8.30
  21  -4   1   14.20    4.70
  21  -4   1   24.30    7.00
  21  -4   1   12.90    5.10
 -21   4  -1   26.90    5.90
  21   4   1   25.90    9.20
  21   4   1   17.30    4.20
  21   4   1   24.00    5.00
 -21   4  -1   24.30    6.90
 -21   4  -1   21.90    5.40
 -22  -4  -1   13.80    5.60
  22  -4   1    8.70    4.10
 -22  -4  -1    9.80    4.00
  22  -4   1    9.10    3.70
 -22   4  -1   12.00    6.30
  22   4   1   16.80    4.10
 -22   4  -1    8.50    5.10
 -22   4  -1   28.70    8.00
  22   4   1   12.00    4.60
  23  -4   1    2.50    3.70
  23  -4   1    6.00    5.30
 -23  -4  -1    1.60    4.40
  23   4   1    0.40    4.20
 -23   4  -1   12.90    5.30
  23   4   1   -2.70    3.70
  22  -5  -1    6.10    4.00
 -22  -5   1    1.90    5.00
  22  -5  -1    4.30    2.80
 -22  -5   1   -4.40    3.70
 -22   5   1    1.90    7.90
  22   5  -1    8.40    3.90
  22   5  -1    3.30    3.10
  21  -5  -1    3.10    2.80
 -21  -5   1    5.60    4.40
 -21  -5   1    3.40    3.60
  21  -5  -1   13.40    6.60
  21  -5  -1    4.20    4.30
  21   5  -1    2.40    3.40
  21   5  -1   -2.00    3.70
 -21   5   1    8.10    7.60
 -21   5   1    8.50    7.20
 -21   5   1    7.80    5.50
  20  -5  -1   24.40    7.00
 -20  -5   1   13.70    7.30
 -20  -5   1    5.90    3.80
 -20  -5   1   12.70    4.50
  20  -5  -1   17.00    3.30
 -20   5   1   13.50    5.30
  20   5  -1   20.20    4.50
 -20   5   1   15.20    5.60
  20   5  -1   21.40    6.50
  20   5  -1   10.50    4.10
 -20   5   1   11.00    5.60
 -20   5   1   21.40    6.00
  19  -5  -1    0.50    3.60
 -19  -5   1    1.90    3.70
  19  -5  -1    1.70    6.10
  19  -5  -1    4.50    3.90
 -19  -5   1    7.90    4.80
 -19  -5   1   -0.20    4.00
 -19   5   1   10.00   10.20
 -19   5   1   10.90    5.70
 -19   5   1    6.60    5.40
 -19   5   1    6.20    5.10
 -19   5   1   -0.20    5.60
  19   5  -1   10.20    4.70
  19   5  -1    3.80    5.10
  19   5  -1    3.20    4.10
 -18  -5   1    5.70    5.50
  18  -5  -1    7.70    4.00
  18  -5  -1   14.20    6.90
 -18  -5   1   15.90    7.40
  18  -5  -1    6.10    3.90
 -18  -5   1   12.10    3.50
 -18  -5   1   13.10    4.20
 -18   5   1    2.50    9.10
  18   5  -1   11.20    4.80
 -18   5   1    0.50    5.50
  18   5  -1    2.80    5.70
 -18   5   1    4.30    5.90
 -18   5   1    5.10    6.30
 -18   5   1   11.90    5.90
  18   5  -1    8.00    4.80
  18   5  -1    8.50    5.20
  17  -5  -1   15.70    7.90
  17  -5  -1   28.00   11.30
 -17  -5   1   16.40    6.10
 -17  -5   1   15.30    5.20
  17  -5  -1   24.70    5.90
 -17  -5   1   12.70    7.50
  17  -5  -1   17.00    4.40
  17   5  -1   12.70    6.20
  17   5  -1   24.10    7.10
 -17   5   1   38.20   10.50
  17   5  -1   22.40    7.00
 -17   5   1   11.00    6.10
 -16  -5   1   14.10    6.70
  16  -5  -1   17.00    4.60
 -16  -5   1   19.50    6.30
 -16  -5   1   27.60    4.60
 -16  -5   1   34.90   11.00
 -16  -5   1   40.30   13.30
 -16  -5   1   28.40    4.90
  16  -5  -1    9.80    6.10
 -16   5   1   17.10    7.70
 -16   5   1    9.60    7.40
  16   5  -1   31.30    7.00
 -16   5   1    8.30   10.40
  16   5  -1   19.90    6.20
 -16   5   1   22.80    7.60
 -16   5   1   20.10    6.40
 -16   5   1   31.70   11.40
 -16   5   1   19.30    7.70
  16   5  -1   17.10    7.90
  15  -5  -1   37.00    5.30
 -15  -5   1   29.80    5.70
 -15  -5   1   38.30    4.90
 -15  -5   1   36.80    5.20
 -15  -5   1   35.00    8.30
 -15  -5   1   23.70    8.10
 -15  -5   1   42.50   10.70
  15  -5  -1   38.50   12.50
  15  -5  -1   37.10    6.90
  15   5  -1   27.40    8.60
  15   5  -1   23.60    6.70
 -15   5   1   39.90    8.90
 -15   5   1   31.20    7.10
 -15   5   1   20.20    9.60
  15   5  -1   37.30    7.00
 -15   5   1   13.80    7.70
 -15   5   1   30.50    8.80
 -15   5   1   38.70    9.50
 -15   5   1   14.20    8.70
  14  -5  -1   59.89    8.40
 -14  -5   1   53.99    7.70
 -14  -5   1   47.80    8.60
  14  -5  -1   71.59    8.70
 -14  -5   1   70.69    7.90
 -14  -5   1   85.79    9.90
 -14  -5   1   64.49    8.80
 -14  -5   1   74.89   15.90
 -14   5   1   78.89   11.10
 -14   5   1   68.89   10.70
  14   5  -1   63.39    9.20
  14   5  -1   72.69   12.20
 -14   5   1   82.09   11.90
  14   5  -1   64.09    8.80
 -14   5   1   63.09   11.50
 -14   5   1   69.69    9.10
 -14   5   1   61.09   11.00
  14   5  -1   65.69   10.60
 -14   5   1   39.90    9.60
  13  -5  -1   27.20    7.20
 -13  -5   1    7.50    7.20
 -13  -5   1   23.90   11.60
 -13  -5   1    4.80    7.80
  13  -5  -1   14.40    5.00
 -13  -5   1   13.00    4.30
 -13  -5   1   15.10    4.30
 -13   5   1   14.70    7.90
  13   5  -1   15.70    5.80
 -13   5   1   11.30    6.20
  13   5  -1   11.20    9.50
  13   5  -1   18.00    7.00
 -13   5   1   11.40   14.20
 -13   5   1   20.20    8.20
 -13   5   1    9.90    6.20
  13   5  -1   14.90    6.00
 -13   5   1   10.90    7.10
 -13   5   1   18.50    7.40
  13   5  -1   10.20    8.70
 -13   5   1    8.50    9.10
  13   5  -1   12.10    5.40
 -13   5   1   28.30    9.90
  12  -5  -1   23.00    8.50
 -12  -5   1   16.90    4.40
 -12  -5   1   13.20    4.40
 -12  -5   1   14.00    6.90
 -12  -5   1   28.00   10.20
 -12  -5   1    3.80    7.10
  12  -5  -1   20.30    5.50
  12   5  -1   19.20    5.40
  12   5  -1   18.60    6.40
 -12   5   1    7.50    9.10
  12   5  -1    7.70    8.60
 -12   5   1   13.10    6.80
 -12   5   1   19.30    6.70
  12   5  -1   12.10    6.10
 -12   5   1   21.60    7.60
  12   5  -1   21.90    7.50
 -12   5   1   13.40    7.50
 -12   5   1    7.30   13.40
 -12   5   1   34.30    9.10
 -12   5   1   18.80    6.30
  12   5  -1   17.90    7.30
  12   5  -1    4.50    6.80
 -12   5   1   21.00    9.00
 -11  -5   1   55.59    8.00
  11  -5  -1   59.49    8.80
 -11  -5   1   76.19    7.10
 -11  -5   1   64.79   10.00
 -11  -5   1   75.59   12.20
 -11  -5   1   74.69   13.00
  11   5  -1   63.69   10.50
 -11   5   1   58.89    8.60
  11   5  -1   65.29    8.70
 -11   5   1   72.99   10.70
  11   5  -1   72.99    9.20
  11   5  -1   58.79   11.00
 -11   5   1   77.19   10.90
  11   5  -1   54.99    8.50
 -11   5   1   61.69    9.80
 -11   5   1   95.39   13.10
 -11   5   1   60.59   11.30
  11   5  -1   69.79   10.90
  11   5  -1   81.49   11.10
  11   5  -1   65.69    9.80
 -11   5   1   61.79    9.10
 -11   5   1   78.69   13.40
 -11   5   1   49.70    9.40
 -11   5   1   87.19   15.20
  10  -5  -1  129.59    9.80
 -10  -5   1  124.99   11.70
 -10  -5   1  130.39   14.00
 -10  -5   1  122.79   12.00
 -10  -5   1  113.69   13.50
 -10  -5   1  129.49   16.30
  10   5  -1  122.09   11.00
  10   5  -1  126.69   12.30
 -10   5   1  162.28   17.50
  10   5  -1  118.89   14.20
 -10   5   1   81.49   15.20
 -10   5   1  125.59    9.70
 -10   5   1  121.19   13.20
 -10   5   1  127.59   14.50
 -10   5   1  130.29   11.00
 -10   5   1  122.89   19.90
  10   5  -1  137.89   12.90
 -10   5   1  151.58   19.80
  10   5  -1  125.19   11.30
  10   5  -1  133.19   12.50
 -10   5   1  112.59   13.10
  10   5  -1  106.29   16.80
  -9  -5   1   98.19   13.10
   9  -5  -1  103.09    9.40
  -9  -5   1  119.79    8.20
  -9  -5   1   99.69    8.70
  -9  -5   1  113.89   12.70
  -9  -5   1  120.49   14.00
  -9  -5   1  108.99   11.90
   9   5  -1  115.49   12.70
   9   5  -1  107.89    9.70
  -9   5   1  113.49    9.90
  -9   5   1  117.49   15.80
  -9   5   1   84.99   13.90
  -9   5   1  134.69   12.60
   9   5  -1  118.69   15.70
   9   5  -1   82.09   11.90
  -9   5   1  132.29   13.70
   9   5  -1  128.59    9.90
  -9   5   1  144.59   16.20
  -9   5   1  131.09   13.20
   9   5  -1  107.49   10.10
   9   5  -1  121.49   12.40
   9   5  -1  114.09   10.00
   9   5  -1   96.99   10.90
  -9   5   1  115.99    9.40
  -9   5   1  117.69   18.10
  -9   5   1  122.29   13.30
  -8  -5   1   12.00    6.70
  -8  -5   1   13.60    3.90
  -8  -5   1   14.50    8.40
  -8  -5   1   18.90    7.20
  -8  -5   1   10.30    5.50
   8  -5  -1   10.50    5.50
  -8  -5   1    1.40    5.70
   8   5  -1   15.60    5.10
   8   5  -1    7.90    7.10
   8   5  -1    8.80    8.60
   8   5  -1   14.60    6.90
  -8   5   1    8.20   10.00
   8   5  -1    8.70    5.50
   8   5  -1   14.90    7.00
   8   5  -1   13.50    5.50
   8   5  -1   17.10    6.40
  -8   5   1    7.30    4.60
  -8   5   1   12.40    7.30
   8   5  -1    4.50    4.50
  -8   5   1   15.60    7.80
  -8   5   1   20.90    8.40
  -8   5   1   15.50    4.60
   8   5  -1   11.80    4.80
  -8   5   1   18.80    8.90
  -8   5   1   10.50    7.30
  -8   5   1   -2.40    7.70
  -8   5   1    4.20   12.10
  -7  -5   1   16.50    5.80
  -7  -5   1   23.30    5.70
  -7  -5   1   16.30    4.10
  -7  -5   1   34.20    6.90
  -7  -5   1   16.90    8.50
   7   5  -1   22.20    6.50
   7   5  -1   20.00    5.40
   7   5  -1   17.00    7.10
   7   5  -1   13.30    9.00
   7   5  -1   12.90    5.10
  -7   5   1   25.50    7.80
   7   5  -1   30.80    7.40
   7   5  -1   31.60    6.30
   7   5  -1   23.30    5.80
  -7   5   1   24.30    8.40
  -7   5   1   23.10   10.20
  -7   5   1   25.70    7.50
  -7   5   1   29.60    8.70
  -7   5   1   11.40    7.00
   7   5  -1   20.50    8.10
  -7   5   1   19.80    4.90
   7   5  -1   21.90    4.90
  -7   5   1   16.30   12.30
  -7   5   1   21.20    4.70
  -7   5   1    4.90    8.10
  -6  -5   1   18.00    5.60
  -6  -5   1   34.30    6.40
   6  -5  -1   24.70    3.60
   6  -5  -1   15.50    3.40
  -6  -5   1   19.50   10.90
   6  -5  -1   20.20    3.20
   6   5  -1   27.30    6.30
   6   5  -1   22.90    9.40
  -6   5   1   16.80    4.30
   6   5  -1   21.00    7.40
   6   5  -1   21.00    5.50
  -6   5   1   23.10    7.90
  -6   5   1   14.40    9.30
   6   5  -1   21.40    7.10
  -6   5   1   12.90    8.70
   6   5  -1   11.70    6.50
   6   5  -1    9.60    9.80
   6   5  -1   22.20    4.80
   6   5  -1   12.20    5.90
   6   5  -1   29.70    6.00
  -6   5   1   29.30    9.40
  -6   5   1   17.50    7.20
  -6   5   1   12.50    4.00
  -6   5   1   21.80    7.20
  -6   5   1   17.50   12.00
  -5  -5   1   52.79    8.20
   5  -5  -1   49.70    5.20
  -5  -5   1   52.59    6.60
   5  -5  -1   45.20    5.50
  -5  -5   1   55.49    7.90
   5  -5  -1   50.19    5.50
  -5   5   1   53.59    6.50
   5   5  -1   46.80   10.40
   5   5  -1   35.20    6.20
  -5   5   1   69.69    9.90
   5   5  -1   43.10    7.60
  -5   5   1   56.09    9.30
   5   5  -1   55.69    9.90
   5   5  -1   80.49   12.80
   5   5  -1   50.99    7.20
   5   5  -1   48.80    7.80
  -5   5   1   51.29    6.30
  -5   5   1   56.69    8.60
  -5   5   1   63.19   10.60
   5   5  -1   54.19    6.70
  -5   5   1   44.40    9.50
   4  -5  -1  234.68    9.60
  -4  -5   1  258.37   12.50
  -4  -5   1  238.18   12.20
  -4  -5   1  227.58   10.30
   4  -5  -1  237.78    9.30
   4  -5  -1  221.48    9.70
   4   5  -1  170.48   15.20
   4   5  -1  240.68   11.20
   4   5  -1  202.08   19.60
  -4   5   1  209.08   11.10
  -4   5   1  197.18   15.90
   4   5  -1  208.98   13.60
  -4   5   1  204.98   16.90
  -4   5   1  209.08   16.80
   4   5  -1  207.88   14.10
   4   5  -1  221.48   10.60
  -4   5   1  180.18   14.30
  -4   5   1  203.18   17.30
   4   5  -1  202.28   13.90
  -4   5   1  213.98   10.60
   4   5  -1  219.98   14.00
   3  -5  -1   41.50    4.90
  -3  -5   1   41.70    7.10
  -3  -5   1   51.09    7.40
   3  -5  -1   49.70    6.00
   3  -5  -1   49.70    6.00
  -3  -5   1   51.49    7.20
   3   5  -1   43.90    5.90
  -3   5   1   54.79    8.60
   3   5  -1   33.60    7.70
  -3   5   1   62.09   12.10
   3   5  -1   35.50    7.00
  -3   5   1   38.60    5.20
   3   5  -1   47.00    5.40
  -3   5   1   39.30    8.00
  -3   5   1   44.90    6.30
   3   5  -1   57.49   11.10
   3   5  -1   32.90    7.70
  -2  -5   1  300.17   13.30
  -2  -5   1  303.57   13.40
   2  -5  -1  311.07   12.40
   2  -5  -1  316.07   12.50
  -2  -5   1  273.77   12.50
  -2   5   1  289.97   15.40
   2   5  -1  303.27   10.90
  -2   5   1  304.37   12.70
   2   5  -1  315.57   13.00
  -2   5   1  356.76   25.80
   2   5  -1  254.87   15.70
  -2   5   1  290.97   11.70
  -1  -5   1  144.09    8.90
  -1  -5   1  142.89    8.90
  -1  -5   1  121.29    9.50
   1  -5  -1  140.29    8.60
   1  -5  -1  140.09    8.40
   1   5  -1  134.39    6.90
  -1   5   1  131.89    8.30
  -1   5   1  136.09    7.30
  -1   5   1  139.29    8.00
   1   5  -1  127.09    8.50
   1   5  -1  131.89    8.30
   0  -5  -1    3.60    3.60
   0  -5  -1    5.80    3.60
   0  -5   1    4.90    3.50
   0  -5   1    0.10    3.20
   0   5   1    2.70    2.60
   0   5   1    6.20    3.40
   0   5  -1    5.30    2.70
   0   5   1    6.10    2.60
   0   5  -1    5.40    2.90
   0   5  -1    2.90    2.90
   1  -5   1  225.88   10.70
   1  -5   1  229.68   10.70
  -1  -5  -1  237.38    7.70
  -1  -5  -1  224.28   11.50
   1  -5   1  234.98    9.90
  -1  -5  -1  238.18   11.40
   1   5   1  221.48    9.00
  -1   5  -1  219.78   13.90
   1   5   1  222.08   14.20
  -1   5  -1  247.48   11.20
   1   5   1  225.98   10.30
  -1   5  -1  231.98    9.90
   2  -5   1   32.30    4.60
   2  -5   1   26.80    3.60
   2  -5   1   34.50    5.50
  -2  -5  -1   24.30    4.90
  -2  -5  -1   25.40    4.90
  -2  -5  -1   23.70    3.00
  -2   5  -1   21.80    3.70
   2   5   1   32.90    4.80
  -2   5  -1   19.90    8.30
   2   5   1    5.10    9.00
   2   5   1   24.50    4.00
  -2   5  -1    8.10    8.00
   2   5   1   40.30    7.90
   2   5   1   33.40   12.80
   3  -5   1   29.30    4.10
   3  -5   1   31.90    4.50
  -3  -5  -1   35.70    5.70
  -3  -5  -1   27.80    4.60
  -3  -5  -1   19.90    5.50
   3  -5   1   35.70    5.30
  -3  -5  -1   12.40    5.70
  -3   5  -1   28.90    9.50
   3   5   1   29.60    5.30
  -3   5  -1   29.50    5.10
   3   5   1   11.60    7.70
  -3   5  -1   24.40    3.90
   3   5   1   26.70    7.00
  -3   5  -1   27.60    8.10
  -3   5  -1   24.00    7.70
   3   5   1   25.30    4.80
   3   5   1   15.60    7.10
   3   5   1   12.20    7.50
   3   5   1   21.50    6.70
   4  -5   1  201.98   12.50
   4  -5   1  236.38   10.10
  -4  -5  -1  230.88    9.80
   4  -5   1  249.28   10.10
   4  -5   1  245.48    9.50
  -4  -5  -1  232.18   11.20
  -4  -5  -1  250.67   12.80
  -4  -5  -1  233.98   12.30
   4   5   1  242.08   11.60
  -4   5  -1  235.78   11.70
   4   5   1  251.97   14.30
   4   5   1  235.88   14.90
   4   5   1  238.08   11.10
  -4   5  -1  210.48   15.70
   4   5   1  211.58   13.30
  -4   5  -1  211.58   17.10
   4   5   1  237.78   19.40
  -4   5  -1  226.58   16.30
   4   5   1  232.58   14.40
  -4   5  -1  264.37   15.70
  -4   5  -1  248.58   19.40
  -4   5  -1  226.68   16.50
   4   5   1  222.68   14.20
   5  -5   1    4.60    2.90
   5  -5   1    5.90    2.90
   5  -5   1   10.50    5.30
  -5  -5  -1   -0.20    4.40
   5  -5   1    6.90    3.10
  -5  -5  -1    7.90    4.90
  -5  -5  -1    6.90    4.20
  -5  -5  -1   11.00    3.60
   5   5   1    0.90    3.50
   5   5   1   -2.00    6.20
   5   5   1    8.30    6.20
   5   5   1   -9.70    9.50
  -5   5  -1    7.40    6.90
  -5   5  -1    4.20    7.60
   5   5   1    6.00    3.90
   5   5   1   21.50    6.50
  -5   5  -1   10.50    3.90
  -5   5  -1    6.80    3.40
   5   5   1   -8.40    6.10
  -5   5  -1   -1.30    7.60
   5   5   1    9.10    5.60
   5   5   1    2.10    5.00
  -5   5  -1   11.40    8.20
  -5   5  -1   18.90    9.60
  -5   5  -1    7.80    8.30
  -6  -5  -1  211.68   13.00
   6  -5   1  207.58    8.60
  -6  -5  -1  200.48   12.40
  -6  -5  -1  210.98   10.50
  -6  -5  -1  195.08    9.90
   6  -5   1  196.28   10.80
   6  -5   1  189.88    8.70
   6  -5   1  187.18    8.30
  -6   5  -1  196.28   17.00
  -6   5  -1  185.98   15.60
   6   5   1  195.28   11.50
  -6   5  -1  196.78   10.90
  -6   5  -1  181.28   14.40
   6   5   1  192.08   13.10
  -6   5  -1  192.18   14.50
   6   5   1  188.68   15.80
   6   5   1  181.58   11.20
   6   5   1  199.48   12.90
   6   5   1  202.08   11.00
   6   5   1  178.78   17.60
   6   5   1  186.88   10.70
   6   5   1  173.98   12.90
  -6   5  -1  198.58   18.70
   6   5   1  218.38   13.20
  -6   5  -1  196.48   14.40
  -6   5  -1  199.48   11.00
  -7  -5  -1   31.30    4.60
  -7  -5  -1   40.20    7.50
  -7  -5  -1   23.00    7.20
   7  -5   1   49.80    8.00
   7  -5   1   28.50    4.80
   7  -5   1   26.10    3.70
  -7  -5  -1   24.10    5.30
  -7  -5  -1   33.40    6.60
  -7  -5  -1    3.40   10.80
  -7   5  -1   17.60    4.70
   7   5   1   30.60    5.70
   7   5   1   25.50    5.60
   7   5   1   30.60    6.20
   7   5   1   23.70    8.90
  -7   5  -1   22.30   11.00
  -7   5  -1   18.50    4.70
   7   5   1   29.60    8.00
  -7   5  -1   28.10    8.40
  -7   5  -1   38.60    9.60
  -7   5  -1   21.70    7.50
   7   5   1   35.20    6.80
   7   5   1   23.90    5.60
  -7   5  -1   27.80    9.00
   7   5   1   31.10    5.90
  -7   5  -1   12.70    8.20
   7   5   1   48.80    8.00
  -7   5  -1   43.50    8.80
  -8  -5  -1   21.70    6.80
  -8  -5  -1   11.00    3.90
  -8  -5  -1   10.80    5.80
  -8  -5  -1    8.20    7.40
   8  -5   1   21.70    4.80
  -8  -5  -1   10.20    6.20
  -8  -5  -1    8.60    8.70
  -8   5  -1   29.10    8.00
  -8   5  -1   16.60   10.80
  -8   5  -1   12.60    7.00
  -8   5  -1   14.90    4.80
   8   5   1   19.90    8.20
   8   5   1    2.90    6.20
   8   5   1    5.60    4.40
   8   5   1   11.70    5.00
   8   5   1    7.00    6.90
  -8   5  -1    4.40    4.40
  -8   5  -1    7.10    8.40
   8   5   1    8.10    5.80
  -8   5  -1   17.00    8.50
  -8   5  -1    9.40    8.20
  -8   5  -1    1.40    6.50
   8   5   1    1.30    5.30
   8   5   1    7.00    4.90
   9  -5   1  142.49    9.70
  -9  -5  -1  128.19   13.60
  -9  -5  -1  155.18   13.40
  -9  -5  -1  142.29    8.90
  -9  -5  -1  138.69   13.80
  -9  -5  -1  135.79    9.60
  -9  -5  -1  123.09   15.10
   9   5   1  130.99   12.30
   9   5   1  138.39   10.70
  -9   5  -1  154.58   18.20
  -9   5  -1  107.39   14.10
  -9   5  -1  140.89   10.70
   9   5   1  138.59   10.30
  -9   5  -1  128.39   13.00
  -9   5  -1  144.89   10.20
   9   5   1  137.49    9.60
  -9   5  -1  134.19   14.10
  -9   5  -1  152.68   16.70
  -9   5  -1  114.89   14.70
   9   5   1  133.49   10.90
   9   5   1  139.59   12.30
   9   5   1  120.09   11.50
   9   5   1  130.59   11.60
   9   5   1  109.19   14.40
  -9   5  -1  135.39   13.70
  10  -5   1  200.88   11.10
 -10  -5  -1  189.08    9.80
 -10  -5  -1  145.19   17.20
 -10  -5  -1  201.78   17.40
 -10  -5  -1  195.58   15.60
 -10  -5  -1  152.68   18.00
  10  -5   1  160.48   20.00
  10   5   1  199.58   12.90
 -10   5  -1  193.08   14.50
 -10   5  -1  198.38   12.80
 -10   5  -1  176.28   15.80
 -10   5  -1  204.28   18.10
 -10   5  -1  184.38   20.30
  10   5   1  169.98   12.90
 -10   5  -1  202.98   12.30
 -10   5  -1  198.28   14.60
  10   5   1  188.68   17.20
  10   5   1  181.08   11.70
  10   5   1  192.78   11.10
 -10   5  -1  169.08   15.60
  10   5   1  165.98   13.00
 -11  -5  -1   13.00    8.20
 -11  -5  -1   11.80    4.30
 -11  -5  -1   11.10   11.80
  11  -5   1    8.20    4.60
 -11  -5  -1    2.00    3.70
 -11  -5  -1    7.60    7.40
 -11   5  -1   13.70    5.80
  11   5   1    3.00    4.90
 -11   5  -1    5.10   10.90
  11   5   1    1.90    5.60
 -11   5  -1    4.50   11.40
  11   5   1    5.20    5.60
 -11   5  -1    7.10    7.40
  11   5   1    3.70    5.70
 -11   5  -1    8.10    6.50
  11   5   1    7.80    4.60
  11   5   1    5.60    6.60
 -11   5  -1   15.10    9.00
 -11   5  -1    2.90    6.10
  11   5   1   18.10    8.80
 -11   5  -1   -0.20    7.90
 -12  -5  -1    0.20    9.80
  12  -5   1    4.30    6.80
 -12  -5  -1   -0.20    7.40
  12  -5   1    2.80    4.40
 -12  -5  -1    7.60    4.10
 -12  -5  -1   -2.10    4.30
 -12   5  -1   12.70   11.50
 -12   5  -1    5.70    7.40
 -12   5  -1    6.00    5.90
  12   5   1   -4.10    6.20
 -12   5  -1    5.40    9.90
  12   5   1    2.90    6.00
 -12   5  -1    4.10    8.30
 -12   5  -1    6.50    7.40
 -12   5  -1    3.30    6.50
  12   5   1    0.40    5.00
  12   5   1   -1.90    8.70
  12   5   1    6.60    8.10
 -12   5  -1    4.00    6.50
  12   5   1   -1.10    4.20
  12   5   1   -2.90    5.80
 -13  -5  -1   56.49    7.70
 -13  -5  -1   58.59    9.30
 -13  -5  -1   55.19    7.60
  13  -5   1   58.69    7.90
 -13  -5  -1   52.49   12.50
  13  -5   1   60.99    8.50
 -13   5  -1   50.39    7.90
  13   5   1   59.39    9.70
  13   5   1   60.39    7.50
 -13   5  -1   50.59   12.50
  13   5   1   70.29   10.50
 -13   5  -1   76.39   11.80
  13   5   1   49.20    8.10
 -13   5  -1   57.39   11.10
  13   5   1   74.79   11.60
 -13   5  -1   36.00    8.30
 -13   5  -1   50.69   10.90
 -13   5  -1   53.49   11.60
  13   5   1   66.19    9.20
 -13   5  -1   75.39   11.10
  13   5   1   47.50    9.60
 -14  -5  -1   24.80   17.60
 -14  -5  -1   13.60    7.40
 -14  -5  -1   13.70    4.50
  14  -5   1   14.30    4.80
 -14  -5  -1   14.70    5.70
 -14  -5  -1   12.10    4.70
  14  -5   1   19.80    6.30
 -14   5  -1    4.70    8.00
 -14   5  -1    9.20    6.20
 -14   5  -1   15.20    8.00
  14   5   1   25.20   14.00
  14   5   1    7.10    6.20
  14   5   1   21.50    8.60
 -14   5  -1   22.50    8.70
  14   5   1   -1.30    6.30
 -14   5  -1    3.70    7.90
 -14   5  -1   11.70   11.40
  14   5   1   10.60    5.50
 -14   5  -1   18.00    8.70
  14   5   1   15.90    5.50
 -14   5  -1   -7.00   10.20
 -15  -5  -1    1.90    4.20
 -15  -5  -1    5.80    5.10
  15  -5   1    9.40    5.80
 -15  -5  -1   10.30    3.80
  15  -5   1    8.60    4.10
 -15  -5  -1   14.20    7.00
  15  -5   1   11.20    8.40
  15   5   1   -0.90    5.00
 -15   5  -1   10.30   11.90
 -15   5  -1    9.60   10.00
 -15   5  -1    3.20    7.70
 -15   5  -1    2.30    6.20
 -15   5  -1    4.50    8.60
  15   5   1    1.50    6.80
 -15   5  -1   14.80    9.70
  15   5   1    7.80    6.00
 -15   5  -1    8.60    7.60
 -16  -5  -1   63.09    7.50
  16  -5   1   63.69    9.30
  16  -5   1   83.49    7.90
 -16  -5  -1   67.29    9.40
  16  -5   1   62.79   10.10
 -16  -5  -1   62.09    9.00
 -16  -5  -1   69.99    7.70
 -16   5  -1   45.50    9.30
  16   5   1   78.29   12.00
 -16   5  -1   56.89   12.00
  16   5   1   63.09    8.90
  16   5   1   50.79    7.70
  16   5   1   66.69   10.10
 -16   5  -1   70.09   11.20
 -16   5  -1   59.39   12.30
 -16   5  -1   62.49   10.20
 -16   5  -1   56.09    9.20
 -16   5  -1   74.89   10.20
 -17  -5  -1   22.00    7.50
  17  -5   1   15.90    4.50
  17  -5   1   19.30    4.70
 -17  -5  -1   20.10    5.00
  17  -5   1   27.90    7.40
 -17  -5  -1   21.90    6.10
  17   5   1   21.80    6.50
 -17   5  -1    4.50    9.90
  17   5   1   26.50    6.10
 -17   5  -1   24.70    7.00
 -17   5  -1   28.50   11.80
 -17   5  -1   12.20    9.40
 -17   5  -1   28.80    7.80
 -18  -5  -1   52.39    7.40
  18  -5   1   44.10    7.40
  18  -5   1   36.00    5.20
 -18  -5  -1   33.50    6.40
 -18  -5  -1   25.60    5.10
  18  -5   1   46.90    6.50
 -18  -5  -1   32.60    3.90
 -18   5  -1   34.50    7.40
 -18   5  -1   37.70    7.10
  18   5   1   50.89    7.00
  18   5   1   38.50    6.40
 -18   5  -1   34.50    6.20
 -18   5  -1   31.70    6.20
 -18   5  -1   17.80   10.60
  18   5   1   33.00    6.10
  19  -5   1   51.99    6.00
 -19  -5  -1   49.20    7.10
 -19  -5  -1   29.20    4.70
  19  -5   1   43.80    6.90
 -19  -5  -1   41.40    6.20
 -19  -5  -1   41.30    6.40
  19  -5   1   47.90    7.10
 -19   5  -1   41.40    6.20
  19   5   1   37.50    6.10
 -19   5  -1   40.70    6.60
 -19   5  -1   29.10    6.70
  19   5   1   56.59    7.50
 -19   5  -1   42.80    6.20
  19   5   1   53.29    7.70
 -20  -5  -1   -1.80    3.50
 -20  -5  -1    3.20    5.70
  20  -5   1  -11.80    5.70
 -20  -5  -1   -0.80    4.50
  20  -5   1    4.30    4.10
  20  -5   1    6.40    3.00
 -20   5  -1    2.20    4.80
 -20   5  -1    3.20    5.90
 -20   5  -1   -2.80    5.60
 -20   5  -1   10.10    5.10
  20   5   1    7.00    3.90
  20   5   1   20.70    6.80
  20   5   1    5.00    4.00
  21  -5   1   -4.00    4.00
  21  -5   1   -4.60    5.90
 -21  -5  -1   21.60    7.60
  21  -5   1   -5.00    5.00
 -21  -5  -1    0.00    3.50
 -21  -5  -1   -1.10    4.50
 -21   5  -1    6.70    5.10
 -21   5  -1    5.10    6.60
  21   5   1    0.00    3.30
  21   5   1    7.30    3.80
 -21   5  -1   16.70    8.10
 -22  -5  -1   17.10    5.00
 -22  -5  -1   25.70    5.00
  22  -5   1   16.00    3.20
  22  -5   1   26.00    4.30
  22   5   1   21.20    4.20
  22   5   1   13.40    4.70
 -22   5  -1   25.20    6.40
 -21  -6   1    7.30    4.40
 -21  -6   1   -1.00    3.90
  21  -6  -1   -4.10    4.30
  21  -6  -1    5.20    3.00
  21   6  -1    7.10    4.10
  21   6  -1   -0.30    3.00
  20  -6  -1  -11.50   14.90
 -20  -6   1   18.10    4.70
  20  -6  -1   17.30    3.50
  20  -6  -1   19.80    5.60
  20  -6  -1   16.40    4.50
 -20  -6   1   12.70    9.60
 -20  -6   1   18.90    3.90
 -20   6   1   13.80    5.10
 -20   6   1   20.20    6.20
  20   6  -1   14.20    5.30
 -20   6   1   21.50    6.10
  20   6  -1   13.20    3.70
  20   6  -1   21.70    4.30
 -19  -6   1   13.90    4.50
  19  -6  -1   16.40    8.80
 -19  -6   1   21.10    6.10
  19  -6  -1    7.10    4.30
  19  -6  -1   12.80    3.50
 -19  -6   1    9.50    3.80
 -19   6   1   21.70    5.70
 -19   6   1   13.90    5.10
  19   6  -1    4.30    3.90
  19   6  -1   12.60    4.10
 -19   6   1    5.00    4.60
 -19   6   1    9.50   11.00
  19   6  -1   14.40    4.80
  18  -6  -1   53.69    6.30
 -18  -6   1   46.00    7.00
 -18  -6   1   58.29    8.20
  18  -6  -1   51.29    9.50
  18  -6  -1   60.99    7.20
 -18  -6   1   73.89    9.20
 -18  -6   1   54.89    5.20
 -18   6   1   67.49   10.10
 -18   6   1   46.30    6.30
 -18   6   1   62.69   10.00
 -18   6   1   44.60    8.50
  18   6  -1   45.30    7.10
  18   6  -1   44.10    7.40
  18   6  -1   60.99    7.50
  17  -6  -1    7.10    9.20
  17  -6  -1   12.10    4.30
 -17  -6   1    8.50    5.60
 -17  -6   1   13.80    4.50
 -17  -6   1    6.20    3.00
  17  -6  -1    9.90    4.30
 -17  -6   1   11.40    5.00
  17   6  -1   10.80    4.90
 -17   6   1   11.70    5.00
 -17   6   1   13.70    7.90
  17   6  -1   19.20    4.40
  17   6  -1   11.20    5.20
 -17   6   1    9.60    5.70
  17   6  -1   14.50    4.20
 -17   6   1    7.90    5.70
  16  -6  -1   98.49    8.50
  16  -6  -1  120.19   11.90
 -16  -6   1   95.79    8.30
 -16  -6   1  129.49   12.20
  16  -6  -1  123.19   10.40
 -16  -6   1  113.19    7.60
 -16  -6   1  112.19    9.80
 -16  -6   1   97.59   16.40
  16   6  -1  122.29   12.50
 -16   6   1  114.29   12.90
 -16   6   1  104.79   13.50
 -16   6   1  107.49   11.50
 -16   6   1  109.39    9.60
  16   6  -1  118.09    9.90
  16   6  -1  121.79   10.10
 -16   6   1  110.19   11.70
 -16   6   1  108.29   13.40
  15  -6  -1   30.40    9.80
 -15  -6   1    4.20   11.60
 -15  -6   1    7.10    5.10
  15  -6  -1   15.10    4.60
 -15  -6   1   22.90    4.30
  15  -6  -1   11.80   10.00
 -15  -6   1   14.30    3.80
 -15  -6   1    9.50    6.50
  15   6  -1   15.40    7.20
 -15   6   1   12.90    6.10
 -15   6   1   11.50    8.40
 -15   6   1   17.80   11.50
  15   6  -1   11.10    6.10
 -15   6   1   24.30    8.30
  15   6  -1   14.10    5.40
 -15   6   1   24.00    7.50
 -15   6   1   25.10    8.80
 -15   6   1   21.50    9.10
 -14  -6   1  100.39   15.60
 -14  -6   1  101.79    8.60
 -14  -6   1   92.89    7.60
  14  -6  -1  116.39   13.90
 -14  -6   1   98.29    9.70
  14  -6  -1  100.39   12.60
  14  -6  -1  110.99    9.00
 -14  -6   1  111.59   13.30
 -14  -6   1   82.29   11.20
 -14   6   1   84.39   12.60
 -14   6   1  105.59   11.60
  14   6  -1  109.69   11.20
  14   6  -1  100.39    9.50
 -14   6   1  104.19   13.40
 -14   6   1  100.39   16.50
 -14   6   1  117.39   14.50
 -14   6   1  101.69   14.80
  14   6  -1  109.59   12.10
  14   6  -1  104.09   15.30
  14   6  -1  116.59   11.00
 -14   6   1  140.09   16.80
  13  -6  -1   -4.70    4.90
 -13  -6   1    6.60    4.00
 -13  -6   1   10.50    7.00
 -13  -6   1    6.00    8.00
  13  -6  -1    9.20    7.70
 -13  -6   1    1.60    3.80
 -13  -6   1   -4.00    7.60
  13   6  -1    0.80    5.10
 -13   6   1   -2.30    8.20
  13   6  -1   -4.30    6.20
  13   6  -1   -1.00    7.70
 -13   6   1   -8.30    7.60
 -13   6   1    7.80    7.20
 -13   6   1   -6.00    8.40
 -13   6   1  -10.50    9.20
 -13   6   1    0.00    6.40
 -13   6   1    4.90    6.60
  13   6  -1  -10.40   10.90
  13   6  -1    3.40    5.00
 -13   6   1   -4.00    8.30
  13   6  -1    2.50    6.30
 -12  -6   1   50.69    8.50
  12  -6  -1   37.50    9.40
 -12  -6   1   49.90    7.90
 -12  -6   1   55.59    9.60
 -12  -6   1   44.70    7.40
 -12  -6   1   21.20   12.60
  12  -6  -1   46.30    6.80
  12   6  -1   46.10    7.30
 -12   6   1   50.09   14.50
 -12   6   1   37.90    8.20
 -12   6   1   39.70   10.40
 -12   6   1   56.99   12.50
  12   6  -1   44.50   10.40
 -12   6   1   21.90    9.20
 -12   6   1   43.80   10.60
  12   6  -1   57.59    9.20
 -12   6   1   34.90    7.60
  12   6  -1   44.70    7.80
  12   6  -1   52.49    8.70
  12   6  -1   45.20    7.80
 -12   6   1   60.89   13.40
 -12   6   1   57.99   10.80
 -12   6   1   56.59   10.50
 -11  -6   1   46.20   11.10
 -11  -6   1   90.89   13.00
 -11  -6   1   78.19   12.30
 -11  -6   1   64.89    8.40
  11  -6  -1   83.39    9.90
 -11  -6   1   69.49    7.90
  11   6  -1   78.29   12.00
 -11   6   1   81.89   10.50
  11   6  -1   62.09    9.40
 -11   6   1   78.99   12.60
  11   6  -1   71.59   10.60
 -11   6   1  102.09   14.00
  11   6  -1   89.49   11.90
 -11   6   1   76.39   11.00
 -11   6   1   92.59   15.60
 -11   6   1   68.59   10.50
 -11   6   1   85.79   12.20
 -11   6   1   77.19   12.80
  11   6  -1   75.09    9.50
 -11   6   1   74.89   12.10
 -11   6   1   65.59   12.40
  11   6  -1   69.99   11.10
  11   6  -1   78.39   10.00
 -10  -6   1   34.20    8.50
 -10  -6   1   33.50    6.90
 -10  -6   1   28.80    5.40
 -10  -6   1   40.60   10.90
  10  -6  -1   40.10    6.50
  10   6  -1   24.20    9.10
  10   6  -1   27.70    7.30
 -10   6   1   43.60   13.70
  10   6  -1   36.30    6.20
 -10   6   1   35.90    7.30
 -10   6   1   37.40   10.80
 -10   6   1   38.30    8.10
  10   6  -1   38.30    6.30
 -10   6   1   56.79   10.70
 -10   6   1   36.60    7.70
  10   6  -1   33.20    7.30
 -10   6   1   36.30    8.00
  10   6  -1   47.10   10.80
  10   6  -1   33.10    5.90
  10   6  -1   30.30    6.80
 -10   6   1   34.70    8.30
 -10   6   1   36.50    9.50
 -10   6   1   40.50   11.30
  10   6  -1   34.90    7.60
   9  -6  -1   55.99    7.00
  -9  -6   1   61.09    7.50
  -9  -6   1   51.99    7.60
  -9  -6   1   46.80    8.40
  -9  -6   1   76.39   11.10
   9   6  -1   53.79    7.60
  -9   6   1   65.69   10.10
  -9   6   1   61.39   10.30
  -9   6   1   61.69    9.70
   9   6  -1   68.59   11.00
   9   6  -1   55.19    9.10
  -9   6   1   59.89   13.00
   9   6  -1   74.99    8.80
   9   6  -1   43.40    7.20
   9   6  -1   60.39    8.90
   9   6  -1   63.19    8.80
   9   6  -1   67.89   10.50
  -9   6   1   44.40    9.20
  -9   6   1   49.00    8.90
  -9   6   1   56.39   10.90
   9   6  -1   49.80   11.20
  -9   6   1   57.79    8.20
  -9   6   1   46.80    7.40
  -9   6   1   56.59   10.60
  -8  -6   1    2.80    3.90
  -8  -6   1   16.30   10.50
   8  -6  -1   -1.10    5.70
  -8  -6   1   -6.30    5.90
  -8  -6   1   -9.40    6.60
   8   6  -1    8.00    7.10
  -8   6   1    3.00    6.50
  -8   6   1    1.60    7.80
   8   6  -1   -1.30    6.10
   8   6  -1    2.70    4.70
   8   6  -1    5.70    8.70
  -8   6   1   -5.90    5.60
  -8   6   1   10.00    9.00
  -8   6   1   -8.40   11.90
  -8   6   1    3.00    6.80
   8   6  -1   -6.10    5.60
   8   6  -1    0.90    6.40
   8   6  -1   -6.90    5.80
  -8   6   1    6.30    7.60
   8   6  -1    1.70    5.10
   8   6  -1   -7.20    4.70
  -8   6   1   -2.80   10.70
   8   6  -1    5.60   12.80
  -8   6   1    2.90    4.90
  -8   6   1   -2.50    9.10
  -7  -6   1   36.30   10.30
  -7  -6   1   35.50    6.00
  -7  -6   1   33.60    7.60
  -7  -6   1   36.00    5.40
  -7  -6   1   37.60    9.20
  -7   6   1   37.20    6.70
  -7   6   1   22.40   14.50
  -7   6   1   19.90    9.10
   7   6  -1   31.50    6.00
   7   6  -1   25.00    8.60
  -7   6   1   47.00   10.00
   7   6  -1   43.70    7.50
   7   6  -1   38.90   13.30
   7   6  -1   16.30    6.70
  -7   6   1   22.20    8.40
  -7   6   1   31.10   12.30
  -7   6   1   45.40    9.60
  -7   6   1   35.70    9.00
   7   6  -1   21.90    6.40
   7   6  -1   29.80    7.00
  -7   6   1   28.80    6.30
  -6  -6   1   39.30    5.50
  -6  -6   1   50.89    8.70
  -6  -6   1   22.60    6.60
  -6  -6   1   40.80    7.40
  -6  -6   1   39.10    9.40
  -6   6   1   35.80    7.20
   6   6  -1   33.50    7.10
  -6   6   1   52.49   12.60
   6   6  -1   32.50    5.80
   6   6  -1   42.80    6.50
   6   6  -1   30.10    9.30
  -6   6   1   26.60    7.50
  -6   6   1   36.90    9.30
   6   6  -1   57.69    9.40
   6   6  -1   36.30    6.30
   6   6  -1   47.10   10.30
   6   6  -1   29.90    6.80
  -6   6   1   24.40    5.40
  -6   6   1   26.50    5.60
   6   6  -1   32.70    6.40
  -6   6   1   35.70    8.10
   6   6  -1   29.80   11.20
   6   6  -1   25.50    6.80
  -6   6   1   31.80    8.30
  -6   6   1   32.50   10.90
   5  -6  -1   50.09    7.00
  -5  -6   1   61.69    9.60
  -5  -6   1   26.80    9.00
  -5  -6   1   47.10    7.30
  -5  -6   1   45.50   10.40
  -5  -6   1   45.20    8.10
   5  -6  -1   40.50    5.20
  -5   6   1   49.40    9.20
  -5   6   1   32.30    8.60
   5   6  -1   42.40    6.40
   5   6  -1   45.80    6.70
   5   6  -1   47.10   10.00
   5   6  -1   50.19    7.50
  -5   6   1   35.00    5.90
  -5   6   1   56.99    8.10
  -5   6   1   31.40   11.20
   5   6  -1   45.50    7.20
   5   6  -1   58.49    9.80
  -5   6   1   50.39    8.40
   5   6  -1   45.90    7.60
  -5   6   1   54.29   12.10
  -5   6   1   40.20    8.60
   5   6  -1   49.30    6.70
   5   6  -1   59.69   10.90
   5   6  -1   53.99    7.70
  -5   6   1   35.40    8.10
   4  -6  -1   93.89    8.50
  -4  -6   1  104.49    8.30
   4  -6  -1  118.29    8.50
   4  -6  -1   94.09    9.20
  -4  -6   1  112.89   12.10
  -4  -6   1  125.49   11.10
   4   6  -1   90.79   10.80
   4   6  -1  112.39    9.20
  -4   6   1  102.99   13.70
   4   6  -1   94.59   12.00
   4   6  -1  110.09   10.40
   4   6  -1  107.99   12.40
  -4   6   1  111.49   15.90
  -4   6   1  107.29   16.40
   4   6  -1   90.59   13.00
   4   6  -1   95.69   11.30
  -4   6   1  109.79   13.90
  -4   6   1  114.79   13.00
  -4   6   1  104.39    9.20
   4   6  -1  100.89    9.90
   4   6  -1  122.49   10.30
  -4   6   1  115.99    9.40
   4   6  -1  104.69   12.10
  -4   6   1  111.59   12.20
  -4   6   1   96.99   11.40
   3  -6  -1  101.09    9.40
  -3  -6   1   95.59   10.20
  -3  -6   1  102.69   11.10
  -3  -6   1  100.89    8.30
   3  -6  -1   95.69    8.90
   3  -6  -1   90.09    7.70
   3   6  -1   93.39    9.20
   3   6  -1  101.79   12.30
   3   6  -1  100.69   11.20
   3   6  -1  124.39   15.50
   3   6  -1  101.19   10.60
  -3   6   1   91.99   14.80
  -3   6   1  101.79    9.00
  -3   6   1   94.79   15.80
  -3   6   1  123.39   11.90
  -3   6   1  105.59   14.30
  -3   6   1  111.39   13.70
   3   6  -1   91.69    8.30
  -3   6   1  112.29   12.00
   3   6  -1   97.09   11.70
   3   6  -1  124.49   10.50
  -3   6   1  113.49   11.70
  -3   6   1  100.49    9.00
   3   6  -1  124.09   18.40
  -3   6   1   95.39   12.40
  -2  -6   1   26.10    6.90
  -2  -6   1   20.40    5.20
   2  -6  -1   15.40    4.10
   2  -6  -1   24.60    5.90
   2  -6  -1   19.00    5.10
  -2  -6   1   20.60    6.00
   2   6  -1   19.50   11.60
  -2   6   1   28.90    7.90
  -2   6   1   23.80    6.80
   2   6  -1   19.80    6.20
  -2   6   1   15.90    7.30
  -2   6   1   18.90    4.70
  -2   6   1   14.90    4.70
   2   6  -1   30.30    8.30
   2   6  -1   20.20    7.00
   2   6  -1   21.20    4.60
  -2   6   1   16.30    9.30
   2   6  -1   22.70    6.00
  -2   6   1   24.50    8.90
  -2   6   1   22.00    4.80
  -2   6   1   35.90    7.70
  -2   6   1   25.90    9.20
   2   6  -1   30.50    8.90
  -2   6   1   39.60   10.30
   2   6  -1   16.90    6.90
   1  -6  -1    6.00    3.70
   1  -6  -1    9.90    5.10
   1  -6  -1    9.70    5.30
  -1  -6   1    8.30    5.20
  -1  -6   1    7.00    3.80
  -1  -6   1    7.60    4.70
  -1  -6   1    2.50    4.60
  -1   6   1    4.10    3.80
   1   6  -1   13.80    6.50
   1   6  -1    7.20    4.30
   1   6  -1   11.30    6.40
  -1   6   1   12.20    6.70
  -1   6   1   31.00   18.90
  -1   6   1  -14.60    8.80
   1   6  -1    4.70    7.20
   1   6  -1  -23.50   12.80
  -1   6   1   12.80    9.00
   1   6  -1    4.20    4.20
   1   6  -1   14.80    8.40
  -1   6   1   -0.10    6.30
  -1   6   1    9.90    7.20
   1   6  -1   -2.10    6.20
  -1   6   1    6.60    6.60
  -1   6   1    6.30    3.90
   1   6  -1   12.80    6.50
  -1   6   1    2.50    4.50
   1   6  -1    8.80    4.40
   0  -6  -1   86.29   13.70
   0  -6   1  104.19    7.60
   0  -6   1  100.19   10.00
   0  -6  -1  100.29    9.90
   0  -6   1  104.69    9.50
   0  -6   1   84.89    8.70
   0   6  -1  107.29    9.20
   0   6   1  106.29    8.80
   0   6   1  110.99   12.20
   0   6   1  114.79   11.40
   0   6   1  109.89   12.80
   0   6   1   93.09   13.80
   0   6  -1   91.09   13.90
   0   6   1  108.29    8.20
   0   6  -1   96.19   15.20
   0   6  -1   97.89   12.00
   0   6  -1  108.49   12.50
   0   6   1   96.59   12.30
   0   6  -1   70.29   11.20
   0   6  -1  105.69   11.70
   0   6   1  103.19   15.70
   0   6   1   99.69    7.90
   0   6  -1   98.39    8.00
   0   6   1  100.99   12.30
   0   6  -1  100.79   14.00
   0   6  -1  115.59    8.50
   1  -6   1    1.10    4.70
  -1  -6  -1    9.10    5.80
  -1  -6  -1    9.10    5.70
   1  -6   1    1.20    5.20
   1  -6   1    7.10    3.80
   1  -6   1   16.00    7.10
   1   6   1   14.00    9.50
  -1   6  -1   -2.20    3.50
   1   6   1   -5.10    6.60
   1   6   1   -0.20    6.50
   1   6   1    6.30    4.00
  -1   6  -1    6.40    8.30
  -1   6  -1   17.80    9.00
   1   6   1    2.10    7.30
   1   6   1   18.60    9.90
  -1   6  -1   11.00    4.70
  -1   6  -1    8.90    6.40
   1   6   1   11.80    4.20
   1   6   1    3.80    4.20
   1   6   1   19.40    6.30
  -1   6  -1    7.50    8.20
   1   6   1   -2.20   13.90
   1   6   1   -2.20    6.00
  -1   6  -1   -4.30    6.80
  -1   6  -1   37.20   11.60
  -1   6  -1   17.30    7.90
  -1   6  -1   13.50    7.10
  -1   6  -1    2.90    6.90
  -2  -6  -1   21.20    6.80
  -2  -6  -1   32.60    7.00
   2  -6   1   31.30    4.90
   2  -6   1   24.50    5.30
   2  -6   1   30.00    5.60
  -2  -6  -1   34.70    6.20
   2  -6   1   21.60    5.00
   2   6   1   32.20    6.40
   2   6   1   33.20    7.80
  -2   6  -1   27.80    7.70
   2   6   1   32.70    6.20
  -2   6  -1   46.20   10.00
   2   6   1   38.70    7.80
   2   6   1   48.90    6.90
   2   6   1   36.50    5.90
  -2   6  -1   24.90    7.00
   2   6   1   22.30    5.10
  -2   6  -1   26.90    5.10
  -2   6  -1   23.00    7.70
  -2   6  -1   34.10    9.60
  -2   6  -1   32.80    9.20
  -2   6  -1   17.40    8.20
   2   6   1   29.70   10.90
   2   6   1   30.50    7.00
   2   6   1   16.00   12.80
  -2   6  -1   34.40    6.00
  -2   6  -1   28.90    7.60
   3  -6   1    2.50    3.60
   3  -6   1    4.50    4.30
  -3  -6  -1   10.40    5.00
   3  -6   1    8.40    4.80
  -3  -6  -1   13.40    6.20
  -3  -6  -1    4.10    5.30
   3  -6   1   -6.10    5.40
  -3   6  -1    8.20   10.10
  -3   6  -1   -2.10    8.10
   3   6   1    6.40    5.00
  -3   6  -1   -2.60    7.30
  -3   6  -1    7.10    6.60
   3   6   1  -21.40   11.30
  -3   6  -1   16.00    8.90
  -3   6  -1    3.80    4.20
   3   6   1   12.40    6.70
   3   6   1    9.70    6.20
   3   6   1    3.10    6.00
   3   6   1   23.90   10.50
  -3   6  -1    3.80    8.10
  -3   6  -1    3.60    7.10
  -3   6  -1   10.40    5.00
  -3   6  -1    8.40    9.40
  -3   6  -1    8.80    7.10
   3   6   1    3.80    4.20
   3   6   1   12.00    6.00
   3   6   1    1.60    5.30
   3   6   1    1.60    4.20
   4  -6   1    1.40    4.50
   4  -6   1    0.50    3.70
   4  -6   1   -1.40    3.90
  -4  -6  -1    8.30    6.80
  -4  -6  -1   10.20    6.30
  -4  -6  -1   -6.20    4.50
   4  -6   1   13.10    5.70
   4   6   1   11.30    5.90
  -4   6  -1   21.00   10.90
  -4   6  -1    4.80    7.60
   4   6   1   -4.40    5.70
  -4   6  -1   10.10   10.00
  -4   6  -1   -8.00    6.70
  -4   6  -1    4.00    4.30
   4   6   1    0.40    5.50
  -4   6  -1  -10.50    8.50
   4   6   1    6.40    4.60
  -4   6  -1   -2.70    7.60
  -4   6  -1    8.70    6.80
  -4   6  -1    1.80    6.40
   4   6   1    5.50    4.90
   4   6   1    2.00    4.70
   4   6   1    2.50    5.50
  -4   6  -1    8.00    7.10
   4   6   1   12.40    6.30
   4   6   1   -7.90   12.00
   4   6   1    4.90    8.90
  -4   6  -1    5.90    4.50
   5  -6   1  146.89    8.80
  -5  -6  -1  139.79   12.90
  -5  -6  -1  111.29   14.00
   5  -6   1  124.79   10.00
   5  -6   1  129.09    8.90
   5  -6   1  137.19   10.70
  -5  -6  -1  137.89    9.60
  -5   6  -1  149.59   23.20
  -5   6  -1  158.18   11.00
   5   6   1  123.19   10.20
   5   6   1  144.19   11.80
  -5   6  -1  133.89   14.50
   5   6   1  150.08   10.10
  -5   6  -1  155.28   13.00
   5   6   1  146.09   20.40
  -5   6  -1  143.49   14.70
   5   6   1  153.28   11.00
   5   6   1  143.99   11.10
  -5   6  -1  124.19   16.40
   5   6   1  140.39   11.40
  -5   6  -1  146.99   10.50
  -5   6  -1  153.08   19.20
   5   6   1  180.68   17.00
   5   6   1  139.09   11.80
  -5   6  -1  147.59   12.60
  -5   6  -1  141.69   12.90
   5   6   1  131.29   11.20
  -5   6  -1  113.09   13.60
  -6  -6  -1   15.90   11.50
   6  -6   1   24.80    5.20
  -6  -6  -1   18.10    9.10
  -6  -6  -1   27.80    5.10
   6  -6   1   25.60    4.90
   6  -6   1   28.70    5.60
  -6  -6  -1   27.80    7.70
  -6   6  -1   33.60    8.20
   6   6   1   27.80    5.90
  -6   6  -1   24.50    7.60
  -6   6  -1   27.50   10.30
   6   6   1   37.10    9.10
  -6   6  -1   35.60    6.30
   6   6   1   18.10    6.50
   6   6   1   16.10    6.30
  -6   6  -1   22.30    6.00
  -6   6  -1   24.90    8.70
   6   6   1   41.60    7.10
  -6   6  -1   24.80    7.50
   6   6   1   22.10    5.50
   6   6   1   36.70    9.60
  -6   6  -1   21.10    8.50
  -6   6  -1   18.30    6.90
   6   6   1   26.80    7.00
   6   6   1   25.00    6.10
  -7  -6  -1   58.69    7.30
  -7  -6  -1   89.39   12.60
  -7  -6  -1   70.49   10.60
   7  -6   1   80.99    9.60
  -7  -6  -1   59.79    9.90
  -7  -6  -1   71.89    7.60
  -7   6  -1   77.29   12.40
  -7   6  -1   75.09    9.40
   7   6   1   55.89    8.50
  -7   6  -1   93.79   13.50
   7   6   1   74.69   11.60
   7   6   1   65.79    9.10
  -7   6  -1   63.69    9.70
   7   6   1   61.99   10.20
  -7   6  -1   77.39   12.30
   7   6   1   85.39   10.20
  -7   6  -1   85.79   13.60
   7   6   1   70.89   10.00
  -7   6  -1   58.09    9.10
  -7   6  -1   55.99   10.30
  -7   6  -1   76.99   11.60
  -7   6  -1   64.09   12.30
   8  -6   1   46.70    6.40
  -8  -6  -1   53.69    9.00
  -8  -6  -1   49.20    7.40
  -8  -6  -1   34.00   11.10
  -8   6  -1   39.00    9.60
   8   6   1   58.39    9.60
   8   6   1   54.99    8.90
  -8   6  -1   40.50    8.30
   8   6   1   52.09    8.00
   8   6   1   52.39    8.60
  -8   6  -1   48.80    7.50
  -8   6  -1   46.40    9.10
  -8   6  -1   41.40   11.70
  -8   6  -1   63.89   10.50
  -8   6  -1   59.19   10.70
   8   6   1   38.20    9.90
   8   6   1   40.30    7.70
   8   6   1   44.50    7.10
  -8   6  -1   66.29   11.20
  -8   6  -1   31.90    7.60
  -8   6  -1   55.79    9.70
  -8   6  -1   31.30    7.90
   8   6   1   45.90    9.80
   8   6   1   58.09    8.60
  -9  -6  -1    9.10    4.80
  -9  -6  -1   14.40    8.70
   9  -6   1   12.70    5.20
  -9  -6  -1    8.40    4.50
  -9  -6  -1    2.10    7.70
   9   6   1    5.90    8.20
  -9   6  -1    6.30    6.10
  -9   6  -1   12.90    8.00
   9   6   1   13.50    5.00
  -9   6  -1   20.80    8.20
  -9   6  -1   -0.80    8.20
  -9   6  -1   15.70    6.60
   9   6   1    8.10    5.00
  -9   6  -1   12.00    7.40
   9   6   1    8.80    5.00
   9   6   1    7.50    6.70
  -9   6  -1    9.10    9.20
  -9   6  -1   16.80    6.70
  -9   6  -1   20.00    8.20
  -9   6  -1   13.00    8.60
  -9   6  -1    9.00   10.70
   9   6   1    6.00    5.40
   9   6   1   14.30    7.10
   9   6   1    7.80    5.60
  10  -6   1  -16.20    9.50
  10  -6   1    3.80    5.20
 -10  -6  -1   -4.60    7.20
 -10  -6  -1   -3.20    9.70
 -10  -6  -1    5.20    4.00
 -10  -6  -1    4.70    5.10
 -10   6  -1    0.60    7.50
 -10   6  -1    3.80    9.40
 -10   6  -1   12.90    8.80
 -10   6  -1   14.80    8.80
  10   6   1   13.00    5.70
 -10   6  -1    9.50    7.00
 -10   6  -1   10.90    6.20
  10   6   1   15.30    5.50
  10   6   1    2.30    8.70
  10   6   1    8.80    6.00
 -10   6  -1    4.40    7.90
  10   6   1    4.60    5.10
  10   6   1    6.90    4.80
 -10   6  -1    9.90    6.60
  10   6   1    7.20    6.80
  10   6   1   16.90    8.30
 -10   6  -1    2.00    7.20
 -10   6  -1   -1.50   10.30
 -10   6  -1   11.20    8.90
 -11  -6  -1    4.80   12.00
 -11  -6  -1   19.40    5.10
  11  -6   1   20.80    7.80
  11  -6   1   15.30   11.30
 -11  -6  -1   10.90    7.90
  11  -6   1    9.90    5.10
 -11  -6  -1   21.30    4.90
 -11   6  -1   26.40   10.40
  11   6   1   19.10    5.50
 -11   6  -1   18.60    7.40
 -11   6  -1    7.10    8.20
 -11   6  -1   14.80    7.50
 -11   6  -1   24.90    8.80
  11   6   1   11.70    6.40
  11   6   1   12.80    5.80
 -11   6  -1   15.70    7.30
 -11   6  -1   18.80    9.40
 -11   6  -1   26.70    8.60
  11   6   1   18.30    8.20
 -11   6  -1   22.40   11.00
 -11   6  -1   25.40    7.20
  11   6   1   20.00    5.50
  11   6   1   23.70    9.10
 -11   6  -1   21.70   10.30
  11   6   1   19.10    5.90
  12  -6   1   -1.60   10.10
 -12  -6  -1   13.50    4.90
  12  -6   1   12.70    5.50
 -12  -6  -1    6.60   14.90
 -12  -6  -1    6.80    4.50
  12  -6   1   16.10    7.40
 -12  -6  -1   21.20    8.00
  12   6   1   13.00    6.00
 -12   6  -1   -1.00   11.00
 -12   6  -1   13.80    8.40
  12   6   1   12.40    5.70
 -12   6  -1    2.90    7.60
  12   6   1    8.10    4.60
  12   6   1    5.80    5.90
 -12   6  -1    7.20    9.80
 -12   6  -1   26.20    7.40
  12   6   1    3.00   11.10
 -12   6  -1    8.00    8.60
  12   6   1   22.30    6.60
 -12   6  -1    7.50    7.50
 -12   6  -1    5.10    7.30
 -12   6  -1   11.70    8.00
 -12   6  -1   16.10    7.40
 -12   6  -1   32.40   11.10
  12   6   1   -0.70    7.80
  13  -6   1    0.00    9.50
 -13  -6  -1    8.80    4.40
 -13  -6  -1   11.00    7.20
  13  -6   1    3.00    4.20
  13  -6   1   15.90    6.70
  13   6   1   25.80   12.40
 -13   6  -1    8.20    7.80
 -13   6  -1    1.70    9.00
  13   6   1   14.70    5.20
  13   6   1   10.80    6.70
 -13   6  -1   13.70   12.00
 -13   6  -1   13.70   11.60
  13   6   1   13.80    6.20
 -13   6  -1   11.50    8.50
 -13   6  -1    1.90    7.50
  13   6   1    4.50    6.60
 -13   6  -1   13.90    7.10
 -13   6  -1   15.10    7.00
 -13   6  -1   13.70    8.30
 -13   6  -1    2.30    7.90
  13   6   1   18.10    4.90
 -13   6  -1   25.20   10.40
  13   6   1   13.70    7.90
  14  -6   1   32.60   10.20
  14  -6   1   34.70    5.30
 -14  -6  -1   16.60    5.00
 -14  -6  -1   29.90    4.60
 -14  -6  -1   29.80    7.80
 -14  -6  -1   19.30    4.70
  14  -6   1   35.20    7.00
 -14   6  -1   15.60    6.20
  14   6   1   20.20    6.60
 -14   6  -1   21.80    7.30
 -14   6  -1   20.30    8.00
 -14   6  -1   40.20   10.60
 -14   6  -1   17.60   11.90
 -14   6  -1   22.30    9.70
 -14   6  -1   20.40   10.90
 -14   6  -1   21.80    7.00
  14   6   1   24.90    6.70
  14   6   1   19.80    6.00
 -14   6  -1   31.10    9.30
  14   6   1   20.90    6.00
 -14   6  -1   26.60    8.80
  14   6   1   28.10    5.30
  14   6   1   25.30    9.00
  15  -6   1   68.19    8.00
  15  -6   1   55.79   10.60
 -15  -6  -1   89.89   12.40
 -15  -6  -1   76.99    7.10
 -15  -6  -1   64.79    9.00
 -15  -6  -1   74.59    7.90
  15  -6   1   80.09   11.20
 -15   6  -1   53.79   13.80
 -15   6  -1   63.99   10.80
 -15   6  -1   46.20   12.20
 -15   6  -1   61.09    9.90
  15   6   1   60.09   10.00
  15   6   1   63.09    9.10
  15   6   1   45.50    7.50
  15   6   1   65.49   10.20
 -15   6  -1   77.29   12.90
 -15   6  -1   58.39    7.40
 -15   6  -1   44.80    7.90
  16  -6   1   66.99    7.80
  16  -6   1   63.89    7.80
  16  -6   1   56.29    9.00
 -16  -6  -1   71.29    6.60
 -16  -6  -1   78.29    7.80
 -16  -6  -1   51.99    7.30
 -16  -6  -1   71.69   16.90
 -16  -6  -1   66.99    7.50
  16   6   1   70.89   10.60
 -16   6  -1   66.39   10.80
 -16   6  -1   50.09    7.70
  16   6   1   70.29    7.80
  16   6   1   57.79    8.90
  16   6   1   73.19    8.80
 -16   6  -1   62.69    9.70
 -16   6  -1   83.79   10.20
 -16   6  -1   61.89    9.90
 -17  -6  -1    0.70    2.90
 -17  -6  -1    5.30    4.10
  17  -6   1    0.50    7.30
 -17  -6  -1   -6.80    4.40
  17  -6   1    3.20    3.80
  17  -6   1   -3.00    3.50
 -17  -6  -1    2.80    5.20
 -17   6  -1   -1.50    4.90
  17   6   1    0.90    3.90
 -17   6  -1   -3.30    8.60
 -17   6  -1    1.50    5.60
 -17   6  -1   -3.40    6.20
  17   6   1   -0.90    4.60
  17   6   1   -2.60    3.80
 -17   6  -1    3.20    5.00
  18  -6   1   28.80    4.70
  18  -6   1   32.00    4.10
 -18  -6  -1   22.70    4.30
 -18  -6  -1   41.20    6.70
  18  -6   1   36.00    7.70
 -18  -6  -1   28.30    5.70
 -18  -6  -1   46.70    5.20
  18   6   1   46.00    7.40
 -18   6  -1   27.50    6.10
  18   6   1   40.50    5.40
  18   6   1   49.30    6.80
 -18   6  -1   44.20    6.20
 -18   6  -1   29.30    9.60
 -18   6  -1   41.50    6.30
 -18   6  -1   21.40    5.00
 -19  -6  -1    5.10    3.60
  19  -6   1    0.20    4.00
  19  -6   1    5.90    3.00
 -19  -6  -1    4.00    5.10
 -19  -6  -1    4.30    4.60
 -19  -6  -1    4.20    4.20
  19  -6   1   -2.10    4.40
  19  -6   1   11.70    8.40
 -19   6  -1    7.10    5.60
  19   6   1   20.90    5.80
 -19   6  -1    0.80    4.90
  19   6   1    1.30    3.40
  19   6   1    7.60    3.90
 -19   6  -1    3.70    4.80
  20  -6   1   24.00    5.70
  20  -6   1   27.20    5.90
  20  -6   1   19.10    5.20
 -20  -6  -1   32.50    6.40
  20  -6   1   28.60    4.90
 -20  -6  -1   22.20    4.70
  20  -6   1   21.40    7.60
 -20  -6  -1   27.80    6.50
  20   6   1   33.00    6.00
  20   6   1   35.90    5.60
 -20   6  -1   21.60    6.30
  20   6   1   35.40    6.30
 -20   6  -1   41.90    6.20
 -21  -6  -1    6.10    6.50
  21  -6   1   -0.50    2.90
 -21  -6  -1    2.90    4.40
  21  -6   1   -4.10    5.10
  21   6   1    5.90    4.60
  21   6   1    0.20    3.20
  19  -7  -1   11.00    3.40
 -19  -7   1   15.80    3.90
  19  -7  -1   16.70    9.00
 -19  -7   1    9.70    4.20
 -19   7   1    9.90    5.40
  19   7  -1   18.60    4.00
  19   7  -1    0.70    3.30
 -19   7   1   14.30    5.20
 -19   7   1    9.60    4.20
  19   7  -1    8.20    4.30
  18  -7  -1   68.29    7.60
  18  -7  -1   65.59    7.40
 -18  -7   1   67.29    6.20
  18  -7  -1   51.59    5.80
 -18  -7   1   56.89    7.30
 -18   7   1   50.39    6.10
  18   7  -1   60.69    6.70
 -18   7   1   63.39    8.20
  18   7  -1   55.19    6.80
 -18   7   1   64.39    8.40
 -18   7   1   50.89    6.50
  18   7  -1   76.49    7.00
 -17  -7   1    5.80    2.70
 -17  -7   1    7.40    5.50
 -17  -7   1    5.40    4.40
 -17  -7   1    4.40    3.30
  17  -7  -1    8.70    4.30
  17  -7  -1    4.10    4.00
  17  -7  -1   -7.50    5.90
 -17   7   1   -0.20    4.70
 -17   7   1   -0.60    5.00
  17   7  -1    5.10    3.40
  17   7  -1   -0.50    3.80
  17   7  -1   -2.00    4.00
 -17   7   1   -4.00    7.20
 -16  -7   1   38.80    6.60
 -16  -7   1   42.70    6.40
 -16  -7   1   24.20    3.50
  16  -7  -1   36.00    5.30
  16  -7  -1   49.20    5.40
 -16  -7   1   36.70    5.00
  16   7  -1   37.30    5.90
  16   7  -1   30.10    5.30
  16   7  -1   31.50    6.40
 -16   7   1   27.80    6.80
 -16   7   1   44.00    7.30
  16   7  -1   37.80   10.20
 -16   7   1   39.50    5.90
  16   7  -1   31.10    4.40
 -16   7   1   47.10    7.10
 -15  -7   1   90.39    7.60
  15  -7  -1  103.79    9.70
 -15  -7   1  117.99   10.50
 -15  -7   1  101.19    7.00
 -15  -7   1   91.79    8.30
  15  -7  -1   95.49    9.30
  15   7  -1   96.89   10.10
  15   7  -1   81.29   11.80
 -15   7   1  114.29   12.60
  15   7  -1  100.39    9.80
 -15   7   1   97.09   10.60
 -15   7   1   95.89   11.70
  15   7  -1   99.49    7.80
 -15   7   1   92.29   10.10
  14  -7  -1   28.10    6.70
 -14  -7   1   25.70    4.70
  14  -7  -1   22.90    5.10
 -14  -7   1   22.70    4.00
 -14  -7   1    3.80   11.70
 -14  -7   1   24.10    5.90
 -14  -7   1   17.80    4.40
  14   7  -1   20.40    4.00
  14   7  -1   22.10    5.90
 -14   7   1   23.70    6.20
  14   7  -1   23.40    7.30
 -14   7   1   32.10    8.10
  14   7  -1   19.90    4.20
  14   7  -1   28.80    6.30
 -14   7   1   23.90    7.40
 -14   7   1   18.50    6.10
  14   7  -1   15.70    5.50
 -14   7   1   26.50    7.70
 -13  -7   1   13.50    7.20
  13  -7  -1   15.40    5.00
 -13  -7   1   26.70   10.30
  13  -7  -1   11.80    7.20
 -13  -7   1   12.60    3.90
 -13   7   1   18.30    8.10
  13   7  -1   13.90    5.20
 -13   7   1   21.60    8.50
  13   7  -1   26.90    8.40
  13   7  -1   14.30    5.00
  13   7  -1    6.20    7.00
 -13   7   1    7.70   11.80
 -13   7   1   10.50    6.80
  13   7  -1   16.60    6.70
 -13   7   1   10.20    8.80
 -13   7   1   28.60    8.80
 -12  -7   1    2.40    3.90
 -12  -7   1    2.40    3.60
  12  -7  -1   11.90   10.30
  12  -7  -1   -5.70    5.10
 -12  -7   1   -0.50    8.70
 -12  -7   1    1.40    7.10
 -12   7   1   -1.00    6.40
 -12   7   1    8.30    8.50
  12   7  -1   11.20    4.80
  12   7  -1    1.30    4.50
 -12   7   1   -1.40    8.50
  12   7  -1    8.00    6.40
  12   7  -1    4.70    6.50
  12   7  -1    1.60    5.70
 -12   7   1   17.90   10.20
 -12   7   1   20.30    7.40
 -12   7   1   -9.10   10.60
 -12   7   1   10.10    7.10
 -12   7   1  -10.00   15.60
  12   7  -1    5.80    7.30
 -12   7   1    9.10   11.20
 -11  -7   1    3.60    8.30
 -11  -7   1   22.70    4.80
  11  -7  -1   22.00    6.00
 -11  -7   1   19.90    5.10
 -11  -7   1   25.10    7.90
 -11  -7   1   13.20    8.60
 -11   7   1    1.90   11.90
  11   7  -1   16.10    6.10
 -11   7   1   15.60    9.00
  11   7  -1   14.70    5.90
 -11   7   1    9.20    6.80
 -11   7   1   14.00    8.70
 -11   7   1   19.40   10.00
 -11   7   1   14.80    8.10
 -11   7   1   21.40   10.20
 -11   7   1   17.10    8.80
 -11   7   1    9.80    7.00
  11   7  -1   21.40    5.40
  11   7  -1    9.10    6.90
  11   7  -1   21.20    9.10
  11   7  -1   15.00    5.00
 -10  -7   1  161.08   13.90
 -10  -7   1  175.48   10.90
 -10  -7   1  180.58   15.00
 -10  -7   1  177.58   15.50
 -10   7   1  193.58   16.00
 -10   7   1  174.68   16.20
  10   7  -1  158.48   15.00
  10   7  -1  194.48   17.90
 -10   7   1  184.98   17.60
 -10   7   1  195.88   21.20
  10   7  -1  194.68   13.40
  10   7  -1  163.28   12.90
  10   7  -1  179.98   11.60
  10   7  -1  178.88   12.10
 -10   7   1  179.08   18.00
 -10   7   1  163.88   16.90
  10   7  -1  160.48   11.40
  10   7  -1  156.88   18.50
 -10   7   1  203.68   17.30
 -10   7   1  191.58   14.80
 -10   7   1  169.48   14.80
  -9  -7   1   -2.00    8.10
  -9  -7   1    1.40    4.10
  -9  -7   1  -10.50    6.40
  -9  -7   1  -20.50   12.30
   9  -7  -1    6.40    6.30
  -9  -7   1    2.60    4.60
  -9  -7   1   -4.50    6.70
  -9   7   1  -15.90   10.10
   9   7  -1   -1.50    4.80
  -9   7   1    4.10    8.50
  -9   7   1    7.20    7.30
  -9   7   1   11.70    6.70
  -9   7   1   -9.50    8.90
   9   7  -1   -3.60    5.80
   9   7  -1   -6.30    5.70
  -9   7   1   -5.00   11.00
   9   7  -1   -1.50    4.20
   9   7  -1    1.80    8.10
   9   7  -1    4.40    4.90
  -9   7   1    8.30    8.20
  -9   7   1    6.80    8.00
   9   7  -1   -6.90    8.20
  -8  -7   1   10.90    6.50
   8  -7  -1   15.40    7.00
  -8  -7   1   24.10   10.30
  -8  -7   1   17.00    5.30
  -8  -7   1   17.00    4.80
  -8  -7   1   24.70    7.40
  -8  -7   1   21.50    8.30
  -8   7   1   24.90   11.00
   8   7  -1    1.50    4.80
  -8   7   1   11.40    6.70
  -8   7   1   23.30    8.20
   8   7  -1   17.80    6.70
   8   7  -1    3.40    8.40
   8   7  -1    3.70   10.30
  -8   7   1   24.70   11.10
   8   7  -1   11.70    9.00
  -8   7   1   12.70    7.60
  -8   7   1    9.60    7.60
   8   7  -1   15.30    6.80
  -8   7   1    8.00    6.70
   8   7  -1    8.60    5.80
   8   7  -1   19.60    8.30
  -8   7   1   14.00    8.10
   8   7  -1   12.60    5.20
  -8   7   1    9.50    9.20
   7  -7  -1   32.10    7.20
  -7  -7   1   23.80    5.40
  -7  -7   1   28.40    5.30
  -7  -7   1   24.90    7.20
  -7  -7   1   31.30    9.70
  -7  -7   1   43.60    6.90
  -7  -7   1   15.30    9.40
   7   7  -1   34.20    7.70
  -7   7   1   22.50    8.00
  -7   7   1   12.90    7.60
  -7   7   1    6.80   10.60
  -7   7   1   35.10    8.70
   7   7  -1   32.80    6.60
   7   7  -1   28.60    9.50
  -7   7   1   17.10    7.50
   7   7  -1    9.40    9.30
   7   7  -1   23.50    6.50
  -7   7   1   10.60    6.50
   7   7  -1   29.70    7.60
   7   7  -1   18.40    5.20
   7   7  -1   28.30    7.30
  -7   7   1   37.80    9.60
  -7   7   1   29.50    8.40
  -6  -7   1   73.19   11.00
  -6  -7   1   79.49   11.10
  -6  -7   1   88.69    8.60
  -6  -7   1  114.19   16.70
  -6  -7   1   94.69   11.40
  -6   7   1   77.19   10.30
   6   7  -1   96.99   11.80
  -6   7   1   91.49   11.20
  -6   7   1   77.59   12.80
  -6   7   1   82.99   13.10
  -6   7   1   78.99   12.30
   6   7  -1   89.79   10.40
   6   7  -1  101.39   11.40
  -6   7   1   78.09   11.90
   6   7  -1   92.19   13.20
   6   7  -1   80.79   10.00
  -6   7   1   86.99   12.60
   6   7  -1   92.69   11.00
   6   7  -1   63.89    9.80
   6   7  -1   85.49   11.60
   6   7  -1   74.99    9.30
  -6   7   1   70.89   12.20
  -5  -7   1   71.29    8.50
  -5  -7   1   80.69   12.40
  -5  -7   1   63.69    9.00
  -5  -7   1   53.79    8.70
  -5   7   1   57.89    9.30
  -5   7   1   57.39    8.10
  -5   7   1   44.50    7.30
  -5   7   1   60.99   10.60
   5   7  -1   45.40    7.60
  -5   7   1   72.69   11.40
   5   7  -1   63.19    8.60
  -5   7   1   83.99   14.00
   5   7  -1   58.29   11.10
   5   7  -1   82.49    9.40
  -5   7   1   59.29    9.50
  -5   7   1   49.00    8.50
   5   7  -1   64.39   10.40
   5   7  -1   43.80   10.40
  -5   7   1   69.49   11.70
   5   7  -1   51.79    8.50
   5   7  -1   46.00    8.40
   5   7  -1   82.59   10.70
   5   7  -1   47.60    7.10
  -4  -7   1   10.00    5.00
  -4  -7   1   -6.30    7.70
  -4  -7   1    9.60   14.20
  -4  -7   1    2.30   13.90
   4  -7  -1   13.30    5.90
  -4  -7   1    3.00    5.40
   4   7  -1   19.00    7.30
  -4   7   1   16.10    6.50
  -4   7   1    2.30    6.00
   4   7  -1    8.60    5.40
  -4   7   1    8.50    6.90
  -4   7   1    7.80    8.40
  -4   7   1   -3.10    7.60
   4   7  -1    4.60    5.80
   4   7  -1    5.70   10.30
   4   7  -1   11.10    5.40
  -4   7   1    1.60    6.90
   4   7  -1    4.70    5.90
  -4   7   1    8.80    8.50
  -4   7   1   10.60    5.80
   4   7  -1   -0.60    5.90
   4   7  -1   -2.10    5.60
  -4   7   1   -2.40   11.80
   4   7  -1    4.10    6.40
   4   7  -1   26.50    9.60
  -3  -7   1   27.20    5.50
   3  -7  -1   29.20    7.00
   3  -7  -1   29.20    6.40
  -3  -7   1   12.00   10.60
  -3  -7   1   20.10    8.00
  -3  -7   1   37.90    7.30
  -3   7   1   51.69    9.30
  -3   7   1   27.00    9.00
   3   7  -1   36.90    7.90
   3   7  -1   30.40    6.90
  -3   7   1   28.10    7.70
  -3   7   1   22.20    8.00
   3   7  -1   43.70    7.40
  -3   7   1   23.20    6.00
  -3   7   1   29.00   10.90
  -3   7   1   41.50    7.50
   3   7  -1   42.70   11.90
   3   7  -1   35.90    9.50
   3   7  -1   32.70    7.70
   3   7  -1   17.00    6.90
  -3   7   1   33.00    7.60
   3   7  -1   20.10    6.70
   3   7  -1   31.70    7.20
   3   7  -1   29.60    6.50
   2  -7  -1   50.39    8.30
  -2  -7   1   77.59    9.40
  -2  -7   1   40.50   11.30
   2  -7  -1   44.20    6.90
   2  -7  -1   54.19    9.80
  -2  -7   1   38.50   11.70
  -2  -7   1   58.09    8.50
   2   7  -1   42.70    7.80
   2   7  -1   54.59    8.50
  -2   7   1   45.90    7.50
  -2   7   1   54.99    8.70
   2   7  -1   56.29   11.40
   2   7  -1   60.99   10.80
   2   7  -1   65.69   10.40
  -2   7   1   48.20    7.40
  -2   7   1   37.80    9.10
   2   7  -1   47.40    8.10
  -2   7   1   50.19    8.10
   2   7  -1   50.49   14.00
  -2   7   1   37.10   10.90
  -2   7   1   74.29   16.20
   2   7  -1   71.09   10.70
   2   7  -1   69.59    9.90
  -2   7   1   41.80    8.00
  -2   7   1   65.69   10.20
   2   7  -1   52.39    7.60
   2   7  -1   37.80    7.10
   1  -7  -1   14.70    9.20
  -1  -7   1   17.80    5.80
  -1  -7   1   20.10    8.00
   1  -7  -1   10.00    5.70
  -1  -7   1   13.60    9.80
   1  -7  -1    8.60    6.80
  -1  -7   1   11.20    5.30
   1   7  -1    9.60    6.20
   1   7  -1   23.00    6.40
  -1   7   1   28.10    7.90
  -1   7   1   10.20    8.60
   1   7  -1   10.60    6.90
  -1   7   1   24.00    7.20
  -1   7   1   14.50    5.90
   1   7  -1    9.50    5.90
   1   7  -1   11.10    6.90
   1   7  -1   16.80    7.00
  -1   7   1    7.00    7.10
  -1   7   1   22.70    7.20
  -1   7   1   14.00    5.90
  -1   7   1   16.40    6.30
   1   7  -1    7.50    8.20
   1   7  -1   16.00    6.80
   1   7  -1   30.30   14.60
   1   7  -1   17.90    6.30
   1   7  -1   13.30   11.30
   0  -7   1    7.80    5.30
   0  -7  -1    7.10    9.90
   0  -7   1    6.60    5.00
   0  -7   1   19.10    7.80
   0  -7  -1    4.50    5.30
   0  -7   1    9.30    9.20
   0  -7  -1   -0.70    7.20
   0   7  -1   10.30    7.80
   0   7   1   -1.50    6.10
   0   7   1    7.30    5.90
   0   7  -1    7.20    6.20
   0   7   1   16.30    6.90
   0   7  -1    7.20    6.60
   0   7  -1   14.10    6.70
   0   7  -1   16.80    7.20
   0   7   1   29.30   11.40
   0   7   1    4.70    5.10
   0   7  -1    9.00    7.50
   0   7   1    7.10    5.30
   0   7  -1   11.10    6.60
   0   7   1   11.60    8.10
   0   7   1    8.10    6.70
   0   7  -1    6.60    5.70
   1  -7   1   16.10    5.70
   1  -7   1   18.80    5.40
   1  -7   1   15.90    6.90
  -1  -7  -1   19.00    6.00
  -1  -7  -1   14.30    6.50
   1  -7   1   26.60    9.30
  -1  -7  -1   16.80    9.90
  -1  -7  -1   29.00    7.80
   1   7   1   31.80   13.60
   1   7   1   26.20    6.80
  -1   7  -1   13.10    7.80
   1   7   1   17.70    6.30
   1   7   1   10.50    7.20
   1   7   1   18.80    6.60
  -1   7  -1   20.80    7.30
  -1   7  -1   25.30    6.90
  -1   7  -1   17.60    6.30
  -1   7  -1   17.80    7.10
   1   7   1   28.10   10.40
   1   7   1   22.50    6.50
  -1   7  -1   27.30    8.00
  -1   7  -1   27.70    9.10
  -1   7  -1   14.10    6.70
   1   7   1   10.60    6.60
   1   7   1   23.70    6.80
   2  -7   1   22.80    6.00
   2  -7   1   25.50    5.30
   2  -7   1    8.40    8.90
  -2  -7  -1   23.20   10.70
   2  -7   1    8.90    6.30
  -2  -7  -1   29.80    5.90
   2   7   1   10.30    6.20
   2   7   1   22.40    6.00
   2   7   1   16.90    6.90
   2   7   1   20.10    6.70
   2   7   1   28.20   14.60
  -2   7  -1   24.50    7.10
   2   7   1   15.60    6.70
   2   7   1   21.00    6.20
  -2   7  -1   16.10    7.60
  -2   7  -1   30.50    8.70
  -2   7  -1   24.70    8.00
  -2   7  -1   21.40    6.30
  -2   7  -1   31.50    7.60
  -2   7  -1   24.20    9.40
  -2   7  -1   21.50    8.40
   2   7   1    7.00   14.50
   2   7   1   16.80    6.70
  -2   7  -1   19.60   10.10
  -2   7  -1   14.80    7.30
  -3  -7  -1   31.80   12.40
  -3  -7  -1   38.20    9.30
  -3  -7  -1   36.80    6.30
   3  -7   1   27.10    6.00
   3  -7   1   49.30    7.90
   3  -7   1   17.40    6.30
   3  -7   1   27.00   11.00
   3  -7   1   30.20    5.80
   3   7   1   29.70   10.50
   3   7   1   23.50    7.20
  -3   7  -1   16.90    6.90
   3   7   1   48.50    9.30
   3   7   1   41.40    7.80
  -3   7  -1   31.90    9.40
  -3   7  -1   31.10    8.80
  -3   7  -1   15.40    8.50
  -3   7  -1   41.50    9.20
   3   7   1   20.50    6.40
  -3   7  -1   28.70    8.10
   3   7   1   23.00    6.20
  -3   7  -1   27.40   11.30
  -3   7  -1   18.40   15.20
   3   7   1   38.30    7.50
  -3   7  -1   41.40    8.10
   3   7   1   34.40    7.40
   3   7   1   33.30    7.10
  -3   7  -1   29.00    6.60
   3   7   1   34.10    6.80
  -4  -7  -1  108.49   14.80
   4  -7   1  105.29   10.00
   4  -7   1  100.39   12.60
  -4  -7  -1  120.69    9.70
   4  -7   1   90.19    9.50
   4   7   1  109.29   13.40
   4   7   1  108.59   11.20
  -4   7  -1   87.19   13.90
   4   7   1  100.59   11.30
  -4   7  -1  110.19   15.30
   4   7   1  105.19   11.40
   4   7   1  111.49   11.50
  -4   7  -1   94.89   12.60
   4   7   1   93.49   11.30
   4   7   1  103.29   10.20
  -4   7  -1   78.79   12.50
  -4   7  -1   98.29   12.70
   4   7   1  100.59   10.70
   4   7   1  109.99   13.10
  -4   7  -1   75.09   10.50
  -4   7  -1  103.49   11.70
  -4   7  -1  113.39   17.70
   4   7   1  103.19   18.00
  -4   7  -1   92.79   15.00
  -4   7  -1  118.59   13.00
  -5  -7  -1   54.99    8.60
   5  -7   1   34.30    6.30
  -5  -7  -1   58.99   10.90
   5  -7   1   50.69    7.20
   5   7   1   27.90    7.60
  -5   7  -1   33.10    9.40
  -5   7  -1   33.40    8.90
  -5   7  -1   29.80    8.40
  -5   7  -1   40.80    8.60
   5   7   1   56.89    9.40
  -5   7  -1   37.60    8.40
   5   7   1   42.30    6.30
   5   7   1   31.10    6.80
   5   7   1   48.00    8.30
  -5   7  -1   45.80   11.50
  -5   7  -1   57.09   11.20
  -5   7  -1   23.60    8.40
   5   7   1   35.30    7.20
   5   7   1   43.90    9.00
  -5   7  -1   40.80    7.90
   5   7   1   28.80    9.30
  -5   7  -1   35.20    9.70
   5   7   1   46.10    7.90
  -6  -7  -1   65.49   11.10
  -6  -7  -1   18.50    9.30
   6  -7   1   58.69    9.90
  -6  -7  -1   36.20    7.30
  -6  -7  -1   35.10    5.70
   6   7   1   33.60    6.70
  -6   7  -1   63.09   10.40
  -6   7  -1   39.80    8.70
   6   7   1   39.70    7.20
   6   7   1   32.60    7.10
   6   7   1   31.20    9.30
   6   7   1   33.90    7.90
  -6   7  -1   36.80    7.40
   6   7   1   33.40    9.00
   6   7   1   27.60    6.30
  -6   7  -1   31.00    8.20
  -6   7  -1   36.60    8.90
  -6   7  -1   32.50    9.10
   6   7   1   27.50    7.30
  -6   7  -1   37.60    9.80
   6   7   1   38.60    6.10
  -6   7  -1   33.00    7.90
   7  -7   1   44.40    6.70
  -7  -7  -1   54.79    7.90
  -7  -7  -1   49.50   11.30
  -7  -7  -1   54.49    6.90
  -7  -7  -1   58.39   10.40
  -7   7  -1   45.60    8.80
   7   7   1   32.60    9.50
   7   7   1   53.79    8.30
  -7   7  -1   40.80   11.20
  -7   7  -1   48.30    8.90
   7   7   1   36.50    6.00
   7   7   1   38.40    9.40
  -7   7  -1   39.60    7.80
   7   7   1   29.60    6.60
  -7   7  -1   54.09    9.50
   7   7   1   41.50    8.90
  -7   7  -1   51.89    9.90
   7   7   1   40.80    6.10
  -7   7  -1   27.90    8.20
  -7   7  -1   41.00    9.90
   7   7   1   43.10    6.90
  -8  -7  -1   19.50    5.00
  -8  -7  -1    4.30    5.40
  -8  -7  -1   20.20    9.40
   8  -7   1   24.50    6.00
  -8  -7  -1   24.80   11.30
  -8   7  -1   17.60    6.90
   8   7   1   14.90    5.30
   8   7   1    5.60    6.20
  -8   7  -1   34.80   10.30
  -8   7  -1   23.00    7.90
  -8   7  -1   36.90   10.60
   8   7   1   15.60    8.00
  -8   7  -1   32.80    8.80
   8   7   1   17.20    5.20
   8   7   1   13.00    6.80
   8   7   1   27.90    5.90
   8   7   1   22.70    7.90
  -8   7  -1   19.70    9.20
   8   7   1   17.90    8.30
  -8   7  -1   26.60    8.00
  -8   7  -1   24.70    8.80
   9  -7   1   26.70    6.40
  -9  -7  -1    3.10    8.60
  -9  -7  -1   15.30    5.20
  -9  -7  -1   -0.90   13.60
  -9   7  -1   25.00    8.70
   9   7   1   17.20    6.60
   9   7   1    9.10   12.00
  -9   7  -1   16.30    8.30
   9   7   1    4.90    7.20
   9   7   1   23.10    6.20
  -9   7  -1   29.00    9.10
  -9   7  -1   15.90    9.70
   9   7   1   22.40    5.50
   9   7   1   10.50    5.40
  -9   7  -1   20.10    7.90
  -9   7  -1   29.40   10.40
  -9   7  -1   32.90   11.60
   9   7   1   16.00    5.20
  -9   7  -1   13.70    7.30
   9   7   1   19.80   14.70
   9   7   1   12.80    8.90
 -10  -7  -1   91.69    9.80
 -10  -7  -1   72.49   10.70
  10  -7   1   63.89    9.20
  10  -7   1   74.79   10.60
 -10  -7  -1   70.19    8.50
 -10   7  -1   59.39   10.20
 -10   7  -1   90.39   11.10
 -10   7  -1   70.19   10.50
  10   7   1   58.59   10.70
  10   7   1   75.59   11.70
 -10   7  -1   92.29   14.80
  10   7   1   59.89   10.00
  10   7   1   80.09   11.80
 -10   7  -1   86.19   12.10
  10   7   1   74.29   10.20
 -10   7  -1   88.49   12.20
  10   7   1   79.89    9.70
 -10   7  -1   66.69   12.20
  10   7   1   75.29    8.90
 -10   7  -1   91.39   13.50
  10   7   1   67.99    9.10
  10   7   1   72.09   12.00
 -10   7  -1   53.59    8.80
 -11  -7  -1   11.50    4.50
  11  -7   1   13.80    7.20
  11  -7   1   11.50    5.20
 -11  -7  -1   17.30    8.40
 -11  -7  -1   18.30    4.30
  11   7   1    7.30    7.40
 -11   7  -1   20.00    8.00
 -11   7  -1   12.80    9.90
 -11   7  -1   19.10    8.30
  11   7   1    0.10   11.30
 -11   7  -1   10.20   10.10
  11   7   1    9.10    5.40
  11   7   1    8.20    5.30
 -11   7  -1    9.10    8.70
  11   7   1    2.40    6.30
 -11   7  -1    5.00    9.90
  11   7   1    9.80    6.80
 -11   7  -1    6.20    7.50
  11   7   1   18.60    5.60
 -11   7  -1    4.40   10.10
  11   7   1   15.30    4.90
 -11   7  -1   13.70    9.40
  12  -7   1   31.30    7.60
 -12  -7  -1   21.90    7.90
 -12  -7  -1   19.20    4.40
  12  -7   1   19.50    5.10
 -12  -7  -1   17.40    4.50
  12   7   1   30.80    7.50
 -12   7  -1   30.20   10.70
  12   7   1   32.20    9.10
 -12   7  -1   25.40    9.50
  12   7   1   15.40    6.10
  12   7   1   29.80    5.30
  12   7   1   13.90    5.30
 -12   7  -1   28.70   11.30
 -12   7  -1   28.50    9.10
  12   7   1   19.60    5.80
  12   7   1   10.20    6.30
  12   7   1   29.20   14.40
 -12   7  -1   11.90    7.00
 -12   7  -1   27.30    8.50
 -12   7  -1   28.70   10.70
  13  -7   1  -13.90   14.20
 -13  -7  -1   -9.00   10.10
 -13  -7  -1   -1.50    3.60
  13  -7   1    1.00    4.30
 -13  -7  -1    0.70    4.80
  13  -7   1   -3.60    5.80
 -13  -7  -1    9.10    6.00
  13   7   1    3.30    5.20
 -13   7  -1    4.40   10.20
  13   7   1   -0.90    5.50
 -13   7  -1    1.80   10.20
 -13   7  -1    6.90   12.30
 -13   7  -1    9.80   10.30
  13   7   1   -3.90   10.60
 -13   7  -1   -0.60    7.30
  13   7   1    2.20    7.90
 -13   7  -1   -6.10    6.70
 -13   7  -1  -26.70   13.10
 -13   7  -1    2.50    7.90
  13   7   1    2.60    5.90
  13   7   1    4.40    4.10
 -14  -7  -1   25.10    4.50
 -14  -7  -1   30.20    6.00
 -14  -7  -1   23.00    4.40
 -14  -7  -1   -5.30   12.10
  14  -7   1   24.80    4.70
 -14  -7  -1   35.10    4.60
  14  -7   1   16.60   11.00
  14  -7   1   29.80    5.70
 -14   7  -1   36.30    8.10
 -14   7  -1   25.00    6.40
  14   7   1   30.80    4.80
  14   7   1   27.20    6.30
 -14   7  -1    1.40   10.90
  14   7   1   16.40    6.20
  14   7   1   29.20    5.90
  14   7   1   34.10    5.80
  14   7   1   31.40    6.60
  14   7   1   24.40    4.40
 -14   7  -1   20.40    5.60
 -14   7  -1   32.10    7.70
  15  -7   1   28.60   10.40
  15  -7   1   31.90    4.90
  15  -7   1   39.90    6.50
 -15  -7  -1   28.90    4.60
  15  -7   1   33.90    5.20
 -15  -7  -1   24.40    6.10
 -15  -7  -1   21.60    4.20
 -15  -7  -1   32.60    4.20
 -15   7  -1   35.70    6.70
 -15   7  -1   33.50    5.90
 -15   7  -1   30.00    6.50
  15   7   1   23.30    5.00
  15   7   1   24.70    4.30
 -15   7  -1   28.70    7.60
  15   7   1   25.10    5.20
  15   7   1   23.80    5.80
  16  -7   1    8.50    5.60
 -16  -7  -1    6.90    5.00
 -16  -7  -1   13.50    3.20
 -16  -7  -1   17.00    3.90
  16  -7   1    8.30    3.90
  16  -7   1   25.60    9.80
  16  -7   1    7.60    3.90
 -16  -7  -1   10.40    4.10
 -16   7  -1   17.60    7.10
  16   7   1   15.20    3.80
 -16   7  -1   12.40    5.60
 -16   7  -1   25.10    5.40
  16   7   1   17.00    7.80
  16   7   1   13.50    4.70
 -16   7  -1   11.50    4.90
  16   7   1   12.00    4.20
 -17  -7  -1   14.10    5.10
  17  -7   1    3.80    5.40
 -17  -7  -1   -1.70    2.70
  17  -7   1   -9.30   10.20
 -17  -7  -1   -0.90    3.60
 -17  -7  -1   -5.80    4.30
  17  -7   1   -1.60    3.40
  17  -7   1    4.40    4.10
  17   7   1   -0.40    3.80
  17   7   1    1.40    3.60
  17   7   1   15.90   13.00
 -17   7  -1  -10.00    7.30
  17   7   1   -4.90    3.60
 -17   7  -1    2.20    4.00
 -17   7  -1   -1.30    4.60
 -17   7  -1   -8.60    5.20
 -18  -7  -1    7.40    4.30
  18  -7   1    4.40    5.40
  18  -7   1    7.30    3.40
 -18  -7  -1   20.20    5.00
 -18  -7  -1    5.70    4.00
  18  -7   1   15.30    4.60
  18  -7   1   14.30    5.80
  18   7   1    8.50    3.80
  18   7   1    7.90    6.30
 -18   7  -1    5.10    3.80
 -18   7  -1   12.80   10.50
 -18   7  -1   13.30    5.00
 -18   7  -1   11.70    6.60
  18   7   1   13.60    9.10
  19  -7   1   10.20    3.30
 -19  -7  -1    5.00    4.40
 -19  -7  -1    5.70    4.60
 -19  -7  -1    7.10    5.70
 -19   7  -1    0.30    4.50
  19   7   1    5.10    4.70
  19   7   1   14.20    3.40
 -18  -8   1    3.30    4.70
  18   8  -1   11.70    4.30
 -17  -8   1   46.40    7.60
  17  -8  -1   59.59    7.00
 -17  -8   1   52.59    6.00
 -17  -8   1   47.40    5.00
 -17   8   1   34.20    5.20
  17   8  -1   54.99    6.20
 -17   8   1   44.70    6.00
 -17   8   1   37.90    7.40
 -16  -8   1    1.90    2.90
 -16  -8   1    2.50    4.30
  16  -8  -1   -3.60    4.60
  16  -8  -1   -4.90    7.20
 -16  -8   1    0.70    3.00
  16  -8  -1    9.60    5.10
 -16   8   1    0.10    4.40
 -16   8   1   -0.60    4.20
  16   8  -1   -2.60    3.50
 -16   8   1    4.40    6.00
  16   8  -1   -2.60    4.70
 -16   8   1    2.90    4.60
  16   8  -1   -3.40    5.90
  15  -8  -1   30.80    5.40
 -15  -8   1   50.49    4.90
 -15  -8   1   29.50    4.90
  15  -8  -1   45.00    6.50
 -15  -8   1   40.10    5.90
 -15   8   1   39.20    6.10
  15   8  -1   34.80    5.20
  15   8  -1   29.60    5.60
 -15   8   1   46.70    6.00
  15   8  -1   42.80    6.80
 -15   8   1   38.80    6.30
 -15   8   1   35.30    6.50
 -14  -8   1   35.00    6.10
  14  -8  -1   29.30    6.30
 -14  -8   1   36.80    5.80
 -14  -8   1   36.50    4.80
 -14   8   1   30.00    5.50
  14   8  -1   28.70    4.90
  14   8  -1   23.90    5.30
 -14   8   1   33.20    7.00
  14   8  -1   36.70    6.40
 -14   8   1   24.20    5.00
  14   8  -1   33.60    5.40
  14   8  -1   31.10    4.70
 -14   8   1   53.09    8.70
  13  -8  -1   -6.20    4.80
 -13  -8   1  -11.60    5.30
 -13  -8   1    2.60    3.80
 -13  -8   1    5.50    3.70
  13  -8  -1    7.90    6.50
 -13  -8   1   -0.90    3.10
 -13   8   1   -3.50    7.00
 -13   8   1   -2.30    5.70
  13   8  -1   -0.90    4.40
  13   8  -1    1.40    6.40
  13   8  -1    9.70    5.40
  13   8  -1    5.50    4.60
 -13   8   1   12.00    5.40
 -13   8   1   -0.60    4.90
  13   8  -1    2.90    3.80
  13   8  -1    7.00    3.60
 -12  -8   1    3.00    2.90
 -12  -8   1    6.10    5.90
  12  -8  -1    3.40    7.60
  12  -8  -1    3.00    5.00
 -12  -8   1    5.00    3.80
 -12  -8   1  -20.70   10.20
  12   8  -1    1.00    3.50
  12   8  -1    3.50    4.00
  12   8  -1    0.10    4.30
  12   8  -1    9.50    5.00
  12   8  -1    2.30    5.30
 -12   8   1   -3.50    5.50
 -12   8   1    6.60    4.90
 -12   8   1    4.30    9.60
 -12   8   1   10.40    6.20
  12   8  -1    3.20    6.90
  12   8  -1    4.10    5.80
 -12   8   1    3.00    6.90
  11  -8  -1   41.00    6.30
 -11  -8   1   43.90    6.20
 -11  -8   1   33.70    7.30
 -11  -8   1   29.90   10.00
 -11  -8   1   46.80    6.60
 -11   8   1   37.00    8.80
 -11   8   1   48.30    9.10
  11   8  -1   27.90    7.80
  11   8  -1   47.60    6.60
  11   8  -1   36.20    6.10
  11   8  -1   54.99    7.70
  11   8  -1   57.79    7.40
 -11   8   1   43.30    7.20
  11   8  -1   43.80    6.50
 -11   8   1   26.00    5.70
 -11   8   1   58.79   10.80
 -10  -8   1   15.10    6.00
  10  -8  -1   18.90    6.30
 -10  -8   1   14.70    8.70
 -10  -8   1   26.80    4.60
 -10  -8   1   16.60    9.80
 -10   8   1   23.30    7.40
 -10   8   1   17.40    8.00
 -10   8   1   17.30    9.10
  10   8  -1   14.80    6.60
  10   8  -1   24.30    5.60
  10   8  -1   20.50    6.80
 -10   8   1   40.10   12.60
 -10   8   1   19.40   14.20
 -10   8   1   15.80    8.80
  10   8  -1   25.00    8.30
  10   8  -1   15.10    6.00
 -10   8   1   13.30    7.10
  -9  -8   1   22.00    5.00
   9  -8  -1   26.00    6.70
  -9  -8   1    7.20    8.20
  -9  -8   1   27.00    9.40
  -9   8   1   33.70    7.40
   9   8  -1   22.40    4.90
  -9   8   1   21.40    7.10
   9   8  -1   31.90    7.80
   9   8  -1   31.30   13.50
   9   8  -1   23.20    5.30
   9   8  -1   37.60    7.00
  -9   8   1   17.70    7.80
  -9   8   1   27.20    8.40
   9   8  -1   25.90    6.90
   9   8  -1   38.90    9.50
  -9   8   1   16.70   13.30
  -9   8   1   22.00    9.70
  -9   8   1   10.80   10.40
   9   8  -1   26.60    6.00
   8  -8  -1   -6.60    6.50
  -8  -8   1   12.90    3.90
  -8  -8   1    4.00    4.80
  -8  -8   1   28.60    8.80
  -8  -8   1   -1.40    7.10
  -8   8   1   -4.10    9.00
  -8   8   1    6.90    8.70
   8   8  -1   -9.00   10.40
   8   8  -1    7.20    4.70
  -8   8   1    7.50   12.00
   8   8  -1    5.10    6.10
   8   8  -1    1.70    7.70
  -8   8   1    7.80    6.80
   8   8  -1    9.30    7.10
  -8   8   1    1.20    7.20
  -8   8   1    0.20    7.00
   8   8  -1   10.10    5.40
   8   8  -1    7.80    4.80
  -8   8   1    4.10    6.80
   8   8  -1   -0.30    5.60
  -7  -8   1   25.90    9.60
  -7  -8   1   59.29    8.00
  -7  -8   1   35.30    5.10
  -7  -8   1   58.59    8.90
   7  -8  -1   37.60    7.40
  -7  -8   1   21.00    8.10
   7   8  -1   37.50    6.50
   7   8  -1   26.10    6.40
  -7   8   1   44.90    8.90
  -7   8   1   45.20    9.20
  -7   8   1   35.90    8.30
  -7   8   1   47.60   11.00
   7   8  -1   41.20    8.10
   7   8  -1   22.90    5.40
   7   8  -1   38.20    7.80
  -7   8   1   40.60    8.60
   7   8  -1   33.70    9.20
   7   8  -1   38.60    5.80
  -7   8   1   52.89   12.50
   7   8  -1   28.70   10.30
  -7   8   1   36.40    8.90
  -6  -8   1   41.80   10.20
  -6  -8   1   24.70    5.00
   6  -8  -1   44.20    8.70
  -6  -8   1   35.70    9.00
  -6  -8   1   34.60    7.10
  -6  -8   1   42.90    6.30
  -6   8   1   28.90    9.80
   6   8  -1   29.00    5.80
   6   8  -1   36.80    7.10
   6   8  -1   44.40    8.40
   6   8  -1   16.40    6.30
   6   8  -1   31.00    7.90
  -6   8   1   34.30    8.40
   6   8  -1   33.00    9.20
  -6   8   1   33.30    8.90
  -6   8   1   36.60    8.50
   6   8  -1   54.19   13.40
   6   8  -1   28.10    9.90
  -6   8   1   41.30    8.30
   6   8  -1   31.40    7.00
  -6   8   1   48.20   11.70
  -6   8   1   36.60   10.20
  -5  -8   1   -4.30   10.70
  -5  -8   1    6.30    7.60
  -5  -8   1   -2.60    5.80
  -5  -8   1   -2.60    5.90
   5  -8  -1   -5.90    9.20
  -5  -8   1  -17.70   12.70
   5   8  -1   -1.90    5.20
  -5   8   1   -1.10    6.60
  -5   8   1    4.60    8.00
  -5   8   1    3.70   11.30
   5   8  -1   -4.80    5.70
   5   8  -1   -4.20    7.70
  -5   8   1    5.90    6.30
   5   8  -1   23.30   11.30
  -5   8   1   -5.30    7.40
  -5   8   1   18.40    8.70
  -5   8   1    9.30    8.60
   5   8  -1    8.20    9.40
  -5   8   1   11.30    8.10
   5   8  -1   -2.30    6.70
   5   8  -1   -3.90    5.30
   5   8  -1   -0.20    5.60
  -4  -8   1    7.60    7.40
  -4  -8   1    6.90    5.30
  -4  -8   1   14.00    7.00
   4  -8  -1    2.40    7.20
  -4  -8   1    9.40   12.80
  -4   8   1    2.30    8.80
   4   8  -1   37.30   15.50
   4   8  -1   10.40    5.60
   4   8  -1    8.50    6.20
  -4   8   1    5.10    7.20
  -4   8   1    5.70    6.30
   4   8  -1    2.80    6.10
  -4   8   1   14.70    7.80
   4   8  -1    4.40    6.20
   4   8  -1    4.40    9.10
   4   8  -1   -2.80   10.20
  -4   8   1   -2.20    9.10
   4   8  -1    1.10    6.00
  -4   8   1    9.30    8.00
   4   8  -1    8.20    8.60
  -4   8   1   10.80    8.40
   4   8  -1   10.50    6.60
  -3  -8   1   42.40    7.90
  -3  -8   1   33.80   12.50
  -3  -8   1   43.50    8.60
  -3  -8   1   28.80    6.00
   3  -8  -1   26.70    8.00
  -3   8   1   28.90    9.20
   3   8  -1   41.50    7.90
   3   8  -1   22.70   11.60
   3   8  -1   38.90    7.60
   3   8  -1   48.90    8.40
  -3   8   1   25.20    7.70
  -3   8   1   47.50    8.70
   3   8  -1   32.90   17.00
   3   8  -1   23.20    7.20
   3   8  -1   34.10    7.90
   3   8  -1   36.70   10.30
  -3   8   1   42.40   11.10
  -3   8   1   45.70    9.10
  -3   8   1   34.50    8.40
   3   8  -1   32.60    9.40
  -2  -8   1    5.40    6.90
   2  -8  -1   25.30    7.50
  -2  -8   1    3.20    5.20
   2  -8  -1   13.10    7.20
  -2  -8   1   12.60   11.90
  -2   8   1   18.60    8.20
   2   8  -1    7.80   12.50
  -2   8   1   17.40    7.30
  -2   8   1    7.40    8.00
   2   8  -1    5.10    6.50
  -2   8   1   11.90    6.70
   2   8  -1    7.00    6.80
   2   8  -1    4.70    8.40
   2   8  -1   21.60    7.30
   2   8  -1   17.70    8.60
   2   8  -1    0.40   10.30
   2   8  -1   20.50    6.30
  -2   8   1    8.40    6.40
  -2   8   1    9.00    7.10
   2   8  -1    1.40    6.60
  -1  -8   1   24.00   11.90
   1  -8  -1   10.20    7.10
   1  -8  -1    4.30    7.40
  -1  -8   1    7.70    5.60
   1  -8  -1   16.70   12.50
   1   8  -1    8.90    6.10
   1   8  -1    8.00    6.70
  -1   8   1    2.00    6.30
   1   8  -1    1.20    8.40
   1   8  -1   11.50    7.80
  -1   8   1   13.70    7.10
   1   8  -1   18.10   11.80
  -1   8   1    7.90    7.30
   1   8  -1   27.70    8.00
  -1   8   1    6.60    8.40
  -1   8   1    3.80    6.20
   1   8  -1   -1.90    6.00
   1   8  -1   15.30    6.70
  -1   8   1   12.60    8.10
   0  -8  -1    6.00    7.10
   0  -8   1   16.90    7.20
   0  -8   1   17.50    5.80
   0  -8  -1   16.30    6.70
   0  -8   1   -0.20   11.40
   0  -8  -1   17.10   12.10
   0   8  -1   16.30    7.00
   0   8   1   29.10   10.90
   0   8   1   13.90    8.40
   0   8   1   13.60    7.60
   0   8  -1   21.40    8.80
   0   8   1   23.90    7.40
   0   8   1   14.40    7.40
   0   8   1   10.60    6.30
   0   8  -1    4.70    7.50
   0   8  -1   10.70    6.10
   0   8   1   10.60    7.80
   0   8  -1   24.10    7.90
   0   8  -1   21.70    7.30
   1  -8   1   20.30    6.70
   1  -8   1   24.40   11.80
  -1  -8  -1   33.30    6.90
  -1  -8  -1   42.40    8.60
  -1  -8  -1   14.50   12.20
   1  -8   1   34.00    6.60
  -1   8  -1   42.20    9.50
   1   8   1   25.10   10.10
   1   8   1   32.80    7.20
  -1   8  -1   23.00    7.30
  -1   8  -1   32.50    7.70
   1   8   1   28.90    8.20
  -1   8  -1   43.70    8.60
   1   8   1   34.50    9.60
   1   8   1   27.10    7.70
  -1   8  -1   26.60    7.30
   1   8   1   24.80    8.90
   1   8   1   32.50    7.30
   1   8   1   -6.50   21.30
  -1   8  -1   37.10    9.30
   2  -8   1   16.80    7.10
  -2  -8  -1   11.90    7.70
  -2  -8  -1    5.90   11.70
   2  -8   1   14.50    6.30
  -2  -8  -1   12.20    6.50
  -2   8  -1   20.00    7.70
  -2   8  -1   17.00    7.60
  -2   8  -1    8.90    7.10
  -2   8  -1    5.60    7.80
  -2   8  -1    3.70    7.50
  -2   8  -1   12.50    7.50
   2   8   1   19.10    9.00
   2   8   1   10.50    9.10
   2   8   1   16.80    6.70
   2   8   1    8.90    6.20
   2   8   1    0.70    9.20
   2   8   1   21.30   11.90
   2   8   1    4.40    6.40
   2   8   1   18.10    8.30
  -2   8  -1   12.90    7.40
   3  -8   1   50.39    8.00
  -3  -8  -1   57.39    8.80
  -3  -8  -1   64.09   10.20
  -3  -8  -1   64.39   13.80
   3  -8   1   63.19    7.70
   3   8   1   54.19   18.00
  -3   8  -1   52.19    8.90
   3   8   1   62.19    9.70
   3   8   1   55.09   11.00
  -3   8  -1   47.50    9.40
   3   8   1   42.70    7.60
   3   8   1   70.79   11.40
  -3   8  -1   48.80    9.20
  -3   8  -1   43.90    9.00
   3   8   1   81.09   11.60
  -3   8  -1   39.80    8.10
   3   8   1   61.29    8.50
  -3   8  -1   59.29   11.40
   3   8   1   72.99   11.70
  -3   8  -1   46.00    9.30
   4  -8   1   93.39   11.50
  -4  -8  -1   74.19   10.10
  -4  -8  -1   97.89   13.00
  -4  -8  -1   92.69   14.20
  -4   8  -1   97.69   15.30
   4   8   1   83.79   12.10
   4   8   1   94.09   10.70
   4   8   1   83.49   10.30
  -4   8  -1   86.69   12.80
  -4   8  -1   70.29    9.80
   4   8   1   88.39   11.40
  -4   8  -1   79.69   13.60
  -4   8  -1   73.79   12.50
   4   8   1   60.39   14.20
   4   8   1  100.39   11.60
   4   8   1   93.89   11.70
  -4   8  -1   65.39   10.40
   4   8   1  106.39   13.90
  -4   8  -1   98.39   13.50
  -5  -8  -1   55.29   17.00
  -5  -8  -1   72.89   10.00
  -5  -8  -1   75.29    8.30
  -5   8  -1   59.29   12.40
   5   8   1   68.49    9.40
  -5   8  -1   90.69   13.90
   5   8   1   94.59   11.60
  -5   8  -1  104.99   11.60
  -5   8  -1   66.09   10.40
  -5   8  -1   81.79   13.00
  -5   8  -1   62.19   10.00
   5   8   1   59.39   10.50
  -5   8  -1   92.19   12.80
   5   8   1  107.99   12.20
   5   8   1   87.49   11.50
  -5   8  -1   88.29   14.10
   5   8   1   80.99   10.80
   5   8   1   87.39   10.20
  -6  -8  -1  158.68   15.30
  -6  -8  -1  166.78   12.20
   6  -8   1  168.08   13.00
   6  -8   1  142.79   15.50
  -6  -8  -1  152.78   10.30
  -6   8  -1  133.99   15.30
   6   8   1  151.68   11.90
   6   8   1  141.89   14.00
  -6   8  -1  154.18   14.50
   6   8   1  146.49   12.80
  -6   8  -1  144.39   14.50
  -6   8  -1  158.18   14.90
   6   8   1  137.59   12.60
  -6   8  -1  180.08   17.50
   6   8   1  143.29   11.40
  -6   8  -1  132.09   16.60
   6   8   1  188.78   17.70
   6   8   1  142.49   16.90
  -6   8  -1  129.29   20.10
  -7  -8  -1   90.49   11.10
   7  -8   1   81.39   10.80
   7  -8   1   73.09   10.70
  -7  -8  -1   74.29    7.90
  -7  -8  -1   85.89   11.20
  -7  -8  -1   51.69    9.90
   7   8   1   87.29   10.00
  -7   8  -1   71.79   12.80
  -7   8  -1   91.49   14.30
   7   8   1   48.60    7.90
  -7   8  -1   68.79   10.30
   7   8   1   68.99   10.60
  -7   8  -1   70.69   10.20
   7   8   1   80.99    9.30
  -7   8  -1   75.69   12.10
  -7   8  -1   71.19   11.70
   7   8   1   52.39    7.70
  -7   8  -1   84.59   12.80
   7   8   1  110.99   14.70
   7   8   1   53.69   10.90
  -8  -8  -1   11.00    9.40
  -8  -8  -1    7.90    9.10
   8  -8   1    7.80    5.50
  -8  -8  -1    2.20    5.00
  -8   8  -1   -2.10    7.90
   8   8   1    0.80    7.60
  -8   8  -1    6.40    6.70
   8   8   1    1.30    5.70
   8   8   1    2.60    4.80
  -8   8  -1   15.50    9.60
   8   8   1   16.60    7.00
  -8   8  -1   -5.20    7.00
   8   8   1    4.50    5.00
   8   8   1  -21.70   10.50
  -8   8  -1   11.80    6.50
   8   8   1    2.90    5.10
  -8   8  -1   19.80   12.90
   8   8   1    7.30    5.20
  -8   8  -1    3.60    8.60
  -8   8  -1    7.00    8.50
   9  -8   1    3.80    8.30
  -9  -8  -1   -1.20    3.70
  -9  -8  -1   -9.60    4.90
  -9  -8  -1   10.80    9.10
   9  -8   1   13.70    5.20
  -9   8  -1   14.60    6.60
  -9   8  -1    3.90    8.00
   9   8   1   16.40    4.90
   9   8   1    4.50    7.50
   9   8   1    2.90    3.90
  -9   8  -1   -4.20    8.30
  -9   8  -1    3.30    9.20
  -9   8  -1   -1.40   11.10
   9   8   1   14.50    8.70
  -9   8  -1   -1.00    7.10
  -9   8  -1  -22.50   13.00
   9   8   1    5.80    6.50
  -9   8  -1    8.30    6.90
   9   8   1    9.80   14.30
   9   8   1   10.10    5.30
   9   8   1    3.60    5.20
  10  -8   1   37.70    5.90
 -10  -8  -1   53.19    8.30
 -10  -8  -1   39.90   10.90
 -10  -8  -1   32.00    8.90
  10  -8   1   36.00    7.70
 -10  -8  -1   39.70    6.60
 -10   8  -1   53.89   11.00
  10   8   1   40.30    6.30
 -10   8  -1   29.40   15.40
 -10   8  -1   27.60    7.40
  10   8   1   36.70    5.30
  10   8   1   44.60    8.00
 -10   8  -1   27.40    8.30
 -10   8  -1   16.30   12.10
 -10   8  -1   54.19   12.10
  10   8   1   49.50   10.80
 -10   8  -1   43.80   10.10
  10   8   1   55.09    9.20
  10   8   1   37.00    6.80
 -10   8  -1   27.20    7.60
  11  -8   1   12.60    6.40
 -11  -8  -1   17.00    4.00
 -11  -8  -1   -7.50   10.20
 -11  -8  -1   16.70    7.50
  11  -8   1   12.20    4.50
 -11  -8  -1    8.60    3.80
 -11   8  -1   13.30    8.20
 -11   8  -1   11.30    5.70
  11   8   1   12.40    5.10
  11   8   1   15.20    4.10
  11   8   1   28.80    6.90
  11   8   1    6.70    7.30
  11   8   1   11.60    4.60
 -11   8  -1   19.00    8.10
  11   8   1    3.50    4.80
 -11   8  -1   15.80    6.90
 -11   8  -1   17.20    7.20
  11   8   1   15.50    4.50
 -12  -8  -1   13.10    4.00
 -12  -8  -1    6.70   11.30
  12  -8   1   17.80    6.10
 -12  -8  -1   10.40    6.60
  12  -8   1    4.80    4.60
 -12   8  -1    8.60    5.80
  12   8   1    7.60    5.20
  12   8   1   11.70    5.10
 -12   8  -1   19.40    5.60
 -12   8  -1   11.60    7.80
 -12   8  -1   18.10    8.40
  12   8   1   12.00    4.40
  12   8   1   15.70    4.40
  12   8   1   10.30    6.70
  12   8   1   14.70    5.20
  12   8   1   15.00    3.70
 -12   8  -1    8.70    4.80
  13  -8   1   61.89    9.10
 -13  -8  -1   48.90    7.00
 -13  -8  -1   49.99    5.80
 -13  -8  -1   40.70    6.80
 -13  -8  -1   28.00    6.70
  13  -8   1   44.00    5.80
 -13   8  -1   48.20    7.60
  13   8   1   40.50    6.10
  13   8   1   49.00    7.00
  13   8   1   39.60    4.90
  13   8   1   51.79    6.40
  13   8   1   34.00    6.10
 -13   8  -1   45.70    7.10
  13   8   1   39.00    5.10
  13   8   1   52.99    6.20
 -13   8  -1   54.09    8.20
 -13   8  -1   34.00    5.50
 -13   8  -1   61.19   11.30
 -14  -8  -1   69.09    9.90
 -14  -8  -1   60.99    5.90
  14  -8   1   67.39    9.60
 -14  -8  -1   55.49    7.30
 -14  -8  -1   66.89    7.00
  14  -8   1   70.19    8.40
  14   8   1   58.99    5.90
  14   8   1   47.90    7.20
  14   8   1   60.59    6.90
 -14   8  -1   60.39    7.40
 -14   8  -1   63.09    8.20
 -14   8  -1   64.19    9.90
  14   8   1   68.69    7.90
  15  -8   1    9.30    4.60
 -15  -8  -1    9.10    4.20
 -15  -8  -1    8.70    3.70
 -15  -8  -1    0.60    5.10
  15  -8   1   -1.80    4.20
  15  -8   1   -7.70    6.50
 -15  -8  -1    4.10    2.90
  15   8   1    4.60    3.70
 -15   8  -1    6.30    4.80
 -15   8  -1    2.80    4.30
 -15   8  -1    5.20    6.20
  15   8   1    6.40    6.90
 -15   8  -1    5.00    4.10
  16  -8   1    4.30    4.60
 -16  -8  -1    1.10    4.80
 -16  -8  -1    6.20    8.20
  16  -8   1   -6.10    7.10
 -16  -8  -1   11.20    3.00
 -16  -8  -1    2.30    5.10
  16  -8   1    8.30    4.00
 -16   8  -1   17.70    7.20
 -16   8  -1   -2.60    3.70
  16   8   1    9.00    3.40
 -16   8  -1    5.60    5.50
  16   8   1    0.70    5.30
 -16   8  -1   11.20    4.70
 -17  -8  -1   30.30    5.00
  17  -8   1   38.50    6.00
 -17  -8  -1   31.50    5.10
 -17  -8  -1   28.40    5.30
 -17   8  -1   29.70    5.90
 -17   8  -1   39.70    6.60
  17   8   1   42.80    5.80
 -15  -9   1    9.90    5.60
 -15  -9   1   11.50    2.90
 -15  -9   1    4.50    3.70
 -15   9   1   17.50    4.90
 -15   9   1    8.10    3.90
 -15   9   1    1.00    5.80
 -15   9   1    6.30    4.40
  15   9  -1   10.80    3.50
 -14  -9   1   24.00    5.90
 -14  -9   1    4.70    4.40
 -14  -9   1   10.60    3.00
 -14  -9   1    8.40    3.50
 -14   9   1    7.40    5.60
 -14   9   1    0.20    4.80
 -14   9   1    1.50    6.40
 -14   9   1   -3.80    6.30
 -13  -9   1   -8.10    9.00
  13  -9  -1   13.70    6.20
 -13  -9   1    5.70    2.70
  13  -9  -1   15.30    6.90
 -13  -9   1   11.70    4.10
  13   9  -1    6.00    4.30
 -13   9   1    8.60    5.30
  13   9  -1    6.40    3.70
 -13   9   1    9.60    4.60
 -13   9   1    1.40    4.50
 -13   9   1    2.80    4.30
 -12  -9   1    8.20    3.30
 -12  -9   1    3.80    2.90
 -12  -9   1    3.00    5.80
  12  -9  -1    4.30    6.00
  12   9  -1    8.90    3.40
  12   9  -1   -3.10    3.80
 -12   9   1   -2.20    4.70
  12   9  -1    1.50    3.70
 -12   9   1    4.30    4.90
 -12   9   1    0.60    4.40
 -12   9   1    5.50    5.60
  12   9  -1   -0.70    4.70
 -11  -9   1    3.70    6.00
 -11  -9   1    8.70    3.90
  11  -9  -1    8.80    6.30
 -11   9   1   13.80    8.00
 -11   9   1   11.70    6.00
  11   9  -1   11.60    4.20
 -11   9   1   10.60    5.10
  11   9  -1   -3.80    5.30
  11   9  -1    8.00    3.70
  11   9  -1    4.80    4.70
 -11   9   1    2.10    4.40
 -11   9   1   10.30    5.00
 -10  -9   1   29.10    4.30
 -10  -9   1   45.00    7.40
 -10  -9   1   31.30    3.90
  10  -9  -1   45.30    6.90
  10   9  -1   25.60    5.10
 -10   9   1   47.60    7.80
 -10   9   1   30.50    6.00
  10   9  -1   25.80    4.20
  10   9  -1   22.60    5.80
 -10   9   1   33.50    6.40
 -10   9   1   30.50    6.70
 -10   9   1   39.60    5.80
  10   9  -1   26.20    4.80
  10   9  -1   31.10    5.10
   9  -9  -1   17.30    6.50
  -9  -9   1   28.90   11.80
  -9  -9   1   13.60    3.70
  -9  -9   1   14.60    4.00
  -9  -9   1   16.30    7.60
   9   9  -1   13.10    4.20
  -9   9   1   14.00    5.40
   9   9  -1   15.00    4.90
  -9   9   1   11.00    5.50
  -9   9   1   10.50    6.10
   9   9  -1   13.40    3.60
  -9   9   1   18.00    6.00
  -9   9   1   12.90    6.40
   9   9  -1   12.30    5.90
   9   9  -1   16.10    4.70
  -8  -9   1   23.90   10.40
   8  -9  -1   14.20    6.70
  -8  -9   1   11.80    3.90
  -8  -9   1   26.70    8.30
  -8   9   1   12.70    6.90
  -8   9   1   23.00    6.30
   8   9  -1   13.30    3.90
   8   9  -1   16.20    4.40
  -8   9   1    5.50    5.80
   8   9  -1   17.10    5.60
  -8   9   1   15.70    5.90
  -8   9   1   10.40    5.60
   8   9  -1   18.70    4.80
   8   9  -1    9.10    4.50
   8   9  -1   11.10    6.90
  -7  -9   1    3.80    3.60
  -7  -9   1    8.40    8.50
  -7  -9   1    7.10    4.20
   7  -9  -1    9.90    6.80
  -7  -9   1   -9.50    9.30
   7   9  -1    1.50    4.20
   7   9  -1   -5.90    7.50
   7   9  -1    1.80    3.50
   7   9  -1    2.70    4.20
  -7   9   1    7.10    6.50
   7   9  -1    2.30    4.90
  -7   9   1   -6.90    6.10
  -7   9   1    5.20    7.40
  -7   9   1    0.70    5.40
   7   9  -1    6.70    6.20
  -7   9   1    4.50    5.60
  -6  -9   1   41.90    6.90
  -6  -9   1   58.69   11.00
  -6  -9   1   40.10    5.70
   6  -9  -1   57.49    7.90
  -6  -9   1   45.60   10.30
  -6  -9   1   51.99   11.10
   6   9  -1   58.09    8.40
  -6   9   1   39.60    8.70
  -6   9   1   30.90    6.20
   6   9  -1   47.70    9.90
   6   9  -1   57.89   11.90
  -6   9   1   49.99   13.00
  -6   9   1   36.90    8.40
   6   9  -1   49.60    8.50
   6   9  -1   55.39    8.70
  -5  -9   1    2.60    4.10
  -5  -9   1    8.80    6.80
   5  -9  -1    6.50    7.20
  -5  -9   1    0.50    9.20
  -5  -9   1    2.80    5.10
  -5   9   1    2.80    7.20
  -5   9   1   -5.20    7.90
   5   9  -1   11.80    5.90
   5   9  -1    0.30    9.70
  -5   9   1    2.80    8.30
  -5   9   1   12.40    9.10
   5   9  -1   -1.70    5.50
   5   9  -1   -4.80    7.40
  -5   9   1   -3.60    6.50
   5   9  -1    5.80    6.00
  -5   9   1   -0.20    6.60
   5   9  -1    6.60    5.00
  -5   9   1    7.60   12.90
  -4  -9   1   62.39    9.50
  -4  -9   1   70.59   10.40
   4  -9  -1   90.19   12.90
  -4  -9   1   66.59    8.00
  -4   9   1   78.39   13.30
   4   9  -1   69.99    9.50
   4   9  -1   78.49   10.50
  -4   9   1  112.99   17.30
  -4   9   1   86.09   11.60
   4   9  -1   79.49   12.70
   4   9  -1   82.19   14.50
  -4   9   1   90.49   12.80
   4   9  -1   73.89   10.60
  -4   9   1   67.09   11.10
  -4   9   1   82.89   13.30
   4   9  -1   94.89   10.60
  -3  -9   1   90.29   11.70
   3  -9  -1   82.89    8.40
  -3  -9   1   88.09    8.50
  -3   9   1   57.59    9.20
   3   9  -1   72.09   10.20
   3   9  -1   97.49   18.50
   3   9  -1   35.80   14.40
   3   9  -1   58.19   16.10
  -3   9   1   66.59   11.20
   3   9  -1   76.89    9.40
   3   9  -1   77.89   10.90
  -3   9   1   84.39   12.00
  -3   9   1   85.79   11.50
   3   9  -1   71.39   14.40
   3   9  -1   69.19   10.60
  -2  -9   1    8.30   12.60
   2  -9  -1   -6.00    6.80
  -2  -9   1   18.10    8.70
  -2  -9   1   10.10    4.90
  -2   9   1    3.60   12.60
  -2   9   1    4.60    5.40
  -2   9   1   12.40    6.10
  -2   9   1   21.50    7.40
  -2   9   1    2.90    6.20
   2   9  -1   -0.60    8.00
   2   9  -1    9.60    5.90
   2   9  -1    5.00    6.30
   2   9  -1    6.20   11.80
   2   9  -1    3.90    6.30
  -2   9   1    9.50    7.70
   2   9  -1   15.00    5.40
  -1  -9   1   72.19    9.40
   1  -9  -1   77.09    8.20
  -1  -9   1   70.79   12.40
  -1  -9   1   56.09    9.90
  -1   9   1   65.59   10.40
  -1   9   1   79.99   11.00
  -1   9   1   53.19    9.90
   1   9  -1   63.39   10.20
   1   9  -1   65.69   11.00
   1   9  -1   60.19   13.50
  -1   9   1   84.69   10.60
   1   9  -1   64.59    9.00
   1   9  -1   63.09    9.40
   1   9  -1   65.19    8.90
  -1   9   1   79.69   14.10
  -1   9   1   77.19   10.00
   0  -9  -1   42.80   10.70
   0  -9   1   49.50    9.90
   0  -9   1   47.00    6.60
   0  -9  -1   75.09   11.30
   0   9  -1   49.00    8.40
   0   9  -1   43.50    7.60
   0   9   1   39.60    7.00
   0   9   1   35.30    6.60
   0   9  -1   41.00    8.60
   0   9   1   44.40    6.70
   0   9  -1   50.09    7.10
   0   9  -1   53.59   12.10
   0   9   1   47.90    8.00
   0   9   1   28.60   12.60
   0   9  -1   42.20    6.90
   1  -9   1   15.10   10.20
  -1  -9  -1   29.90    9.70
   1  -9   1   47.60    6.40
  -1  -9  -1   28.40    6.50
  -1   9  -1   26.30    6.90
   1   9   1   36.50    7.10
   1   9   1   46.10    7.30
  -1   9  -1   30.30   11.90
   1   9   1   49.70    9.90
  -1   9  -1   34.80    8.30
   1   9   1   69.69   14.80
  -1   9  -1   40.70    8.30
  -1   9  -1   29.00    6.50
   1   9   1   29.70    6.90
   1   9   1   28.20    6.40
  -1   9  -1   39.30    7.80
  -2  -9  -1   25.10    9.40
  -2  -9  -1   16.80    5.50
   2  -9   1   19.10    5.60
  -2   9  -1   16.90    6.50
   2   9   1   34.60    7.10
  -2   9  -1   20.30    7.00
   2   9   1   10.70    5.80
  -2   9  -1   15.60    6.30
  -2   9  -1   32.00   12.00
   2   9   1   12.90    6.00
  -2   9  -1   19.80    7.80
   2   9   1   10.60    6.00
  -2   9  -1   12.90    6.80
   2   9   1   11.60   16.10
  -3  -9  -1   21.80    9.90
  -3  -9  -1   22.40    5.60
   3  -9   1   24.10    6.00
  -3   9  -1   27.40    8.40
   3   9   1   20.30    5.60
  -3   9  -1   27.10    6.90
   3   9   1   13.90    5.30
  -3   9  -1   21.80    7.40
   3   9   1   24.50    6.70
  -3   9  -1   24.00   12.20
   3   9   1   -0.80   10.70
  -3   9  -1   29.80    8.30
  -3   9  -1   35.80    7.90
   3   9   1   27.30    6.70
   4  -9   1  140.49   11.00
  -4  -9  -1  107.39   16.70
  -4  -9  -1  116.59   12.80
  -4  -9  -1  119.49    9.30
  -4   9  -1  144.69   14.10
  -4   9  -1  180.38   21.30
   4   9   1  125.99   10.80
   4   9   1  129.99   11.40
  -4   9  -1  133.99   13.30
   4   9   1  120.69   11.70
  -4   9  -1  133.69   13.80
   4   9   1  123.39   21.40
  -4   9  -1  137.59   14.80
   4   9   1  184.58   21.40
   4   9   1  129.59   10.90
  -4   9  -1  122.29   14.20
   5  -9   1   23.10    5.80
  -5  -9  -1   21.80    6.40
  -5  -9  -1   18.50   10.00
  -5  -9  -1   16.90    4.70
  -5   9  -1    9.50    7.10
   5   9   1   12.60    5.40
  -5   9  -1    6.30    7.30
   5   9   1   18.40    5.80
   5   9   1   17.20    6.40
   5   9   1    9.60    7.40
  -5   9  -1   -0.40    7.90
   5   9   1   16.40    9.10
  -5   9  -1   23.10    9.30
   5   9   1   16.20    7.90
  -5   9  -1   19.30    8.80
  -5   9  -1   11.90    7.50
  -5   9  -1   27.40   13.60
  -6  -9  -1  141.59    9.40
  -6  -9  -1  122.19   18.10
   6  -9   1  149.79   11.80
  -6  -9  -1  146.69   11.00
  -6   9  -1  163.98   13.20
   6   9   1  150.68   11.20
  -6   9  -1  167.78   16.30
  -6   9  -1  165.78   18.70
   6   9   1  175.28   12.80
   6   9   1  159.58   12.10
  -6   9  -1  161.78   13.60
   6   9   1  143.69   15.90
  -6   9  -1  192.28   21.20
   6   9   1  138.49   16.50
   6   9   1  157.48   10.40
   7  -9   1   47.20    6.60
  -7  -9  -1   44.30    5.70
  -7   9  -1   52.69    8.50
  -7   9  -1   39.00    7.20
   7   9   1   39.30    7.10
   7   9   1   49.40    7.70
  -7   9  -1   46.30    7.20
  -7   9  -1   70.69   11.10
   7   9   1   50.49    6.40
  -7   9  -1   52.59    8.90
   7   9   1   51.59    7.60
   7   9   1   46.00    8.40
   7   9   1   40.40    6.20
  -8  -9  -1    8.40    4.00
  -8  -9  -1   -2.30   11.10
   8  -9   1   -3.40    7.70
  -8  -9  -1    7.20    4.30
  -8  -9  -1   11.70   10.00
   8   9   1   10.90    4.10
   8   9   1    2.30    4.80
  -8   9  -1    7.60    5.30
  -8   9  -1    5.30    5.70
   8   9   1    6.30    4.20
   8   9   1    0.60    4.20
   8   9   1    6.20    6.40
  -8   9  -1    9.90    6.70
   8   9   1    9.50    4.90
  -8   9  -1    7.00    6.10
  -8   9  -1   11.00    6.20
  -9  -9  -1   61.89    9.60
  -9  -9  -1   69.59    7.60
   9  -9   1   76.69    8.20
   9  -9   1   77.89    9.80
  -9  -9  -1   63.59    7.10
   9   9   1   87.49   11.20
  -9   9  -1   79.49   10.10
   9   9   1   59.99    6.80
   9   9   1   68.29    8.40
  -9   9  -1   73.79    9.10
  -9   9  -1   47.00    7.50
   9   9   1   72.89    7.60
   9   9   1   73.29    7.60
  -9   9  -1   67.59   10.50
  -9   9  -1   84.29    9.70
  10  -9   1   16.90    5.50
 -10  -9  -1   13.30    3.50
 -10  -9  -1   21.50    4.20
 -10  -9  -1   32.60    8.10
  10  -9   1   13.80    6.40
 -10   9  -1   12.60    5.20
  10   9   1   16.20    3.90
 -10   9  -1   16.40    5.50
 -10   9  -1   14.70    6.20
  10   9   1   12.30    4.40
  10   9   1   12.90    4.20
  10   9   1   14.80    4.30
 -10   9  -1   14.40    5.90
 -10   9  -1   17.50    6.50
  11  -9   1   31.20   13.20
 -11  -9  -1   17.20    4.20
 -11  -9  -1   19.50    7.30
  11  -9   1   24.00    5.30
 -11  -9  -1   18.00    3.60
  11  -9   1   21.20    6.00
 -11  -9  -1   18.60    4.00
 -11   9  -1   10.40    5.00
 -11   9  -1   12.90    4.80
  11   9   1   14.70    4.50
  11   9   1   14.70    3.90
 -11   9  -1   18.80    6.40
 -11   9  -1   11.50    6.40
  11   9   1   18.60    3.60
  11   9   1   26.40    4.80
 -11   9  -1   26.20    5.80
 -12  -9  -1    1.00    3.90
  12  -9   1    4.20    5.10
  12  -9   1    1.00   13.40
  12  -9   1   -3.00    5.40
 -12  -9  -1    0.90    3.00
 -12  -9  -1   10.60    4.10
 -12   9  -1   -5.00    4.10
  12   9   1   -5.90    5.20
 -12   9  -1    4.40    5.30
 -12   9  -1    2.00    4.30
  12   9   1    3.60    3.70
 -12   9  -1    6.00    4.70
  12   9   1    2.80    3.80
  12   9   1    2.50    2.90
 -13  -9  -1    3.10    4.60
 -13  -9  -1    7.60    6.30
 -13  -9  -1   -0.70    3.80
  13  -9   1    5.60    4.90
 -13  -9  -1    4.40    2.90
  13  -9   1    7.90    5.30
 -13   9  -1    3.40    4.20
 -13   9  -1    7.70    4.50
  13   9   1    5.70    4.00
  13   9   1   11.90    3.80
 -13   9  -1    2.60    5.00
 -14  -9  -1    5.70    4.40
 -14  -9  -1    4.00    4.30
  14  -9   1    3.20    4.50
 -14  -9  -1    9.10    6.20
 -14   9  -1   11.90    5.50
 -14   9  -1   -3.00    4.60
 -14   9  -1    2.20    4.40
  14   9   1   -2.20    4.80
 -15  -9  -1    0.10    2.70
 -15   9  -1   12.40    5.10
 -15   9  -1    2.90    6.20
  15   9   1    0.80    3.10
 -12 -10   1   55.99    7.30
 -12 -10   1   46.20    5.30
 -12  10   1   60.29    8.30
 -12  10   1   40.70    6.40
  12  10  -1   37.90    6.50
 -12  10   1   64.09    6.80
 -11 -10   1   26.40    3.40
 -11 -10   1   19.90    4.10
 -11 -10   1   20.50    4.80
 -11  10   1   21.60    4.50
 -11  10   1   19.20    4.40
  11  10  -1   33.80    5.40
 -11  10   1   13.30    4.90
 -10 -10   1   14.10    4.40
 -10 -10   1   22.40    4.50
 -10  10   1   15.40    5.20
 -10  10   1   17.50    4.50
  10  10  -1   25.10    3.90
  10  10  -1   14.70    4.80
 -10  10   1    9.30    4.10
  10  10  -1   18.00    5.00
  -9 -10   1   16.80    3.20
  -9 -10   1   17.30    4.50
   9  10  -1   12.90    3.50
   9  10  -1    1.50    7.80
   9  10  -1   26.00    4.90
  -9  10   1   18.90    5.70
  -9  10   1   14.20    5.40
  -9  10   1   18.90    4.40
  -9  10   1   18.80    4.80
   9  10  -1   16.70    3.50
  -8 -10   1   68.19    7.50
  -8 -10   1   52.19    5.70
  -8  10   1   55.19    7.80
   8  10  -1   60.29    9.00
  -8  10   1   75.89    9.20
  -8  10   1   53.59    6.70
   8  10  -1   54.99    5.60
  -8  10   1   47.00    8.30
   8  10  -1   64.19    7.10
   8  10  -1   56.79    6.10
  -7 -10   1    0.90    3.50
  -7 -10   1    6.00    5.10
   7  10  -1    3.30    3.80
  -7  10   1    3.20    5.10
  -7  10   1   -3.00    4.40
  -7  10   1   11.30    4.60
   7  10  -1    4.50    3.80
   7  10  -1   -1.20    3.00
   7  10  -1   -0.90    3.00
   7  10  -1   -3.20    6.00
  -7  10   1    0.10    3.80
  -6 -10   1   61.39    6.80
   6  10  -1   60.39    7.10
  -6  10   1   47.60    7.30
   6  10  -1   70.39   11.30
   6  10  -1   57.89    6.00
  -6  10   1   44.20    6.30
   6  10  -1   51.39    6.10
  -6  10   1   44.30    7.10
   6  10  -1   65.39    7.00
  -6  10   1   38.20    6.60
   5 -10  -1   87.19   14.10
  -5 -10   1   66.59    7.00
  -5 -10   1   90.99    8.00
  -5  10   1   70.79    9.90
  -5  10   1   84.79    8.20
  -5  10   1   74.39    8.80
   5  10  -1   80.69    6.80
   5  10  -1   88.59    7.20
   5  10  -1   69.59    7.60
  -5  10   1   75.39    8.00
   5  10  -1   75.59   10.00
   5  10  -1   83.49    7.60
  -4 -10   1  119.59    8.80
  -4 -10   1  129.99    8.90
   4 -10  -1  123.09   13.90
   4  10  -1  134.19    8.60
   4  10  -1  123.49    9.20
  -4  10   1  114.19    9.10
  -4  10   1  121.99   11.10
  -4  10   1  121.19    8.80
   4  10  -1  113.39    8.20
  -4  10   1  129.29    9.90
   4  10  -1  141.99    8.70
   3 -10  -1   98.89   12.80
  -3 -10   1  117.59    9.30
  -3 -10   1  123.09    8.90
   3  10  -1  115.19    8.70
  -3  10   1  115.29   12.30
  -3  10   1  130.19    9.60
   3  10  -1  117.19    9.60
   3  10  -1  130.19    8.70
  -3  10   1  124.49    8.70
   3  10  -1  105.99    8.40
  -3  10   1  125.59   10.60
  -3  10   1  122.99    9.40
  -2 -10   1   53.79    8.10
  -2 -10   1   49.70    5.90
   2 -10  -1   51.79    7.40
  -2 -10   1   32.40    7.10
  -2  10   1   42.60    6.10
   2  10  -1   44.20    7.80
   2  10  -1   47.40    7.00
  -2  10   1   48.80    7.80
   2  10  -1   33.90    4.80
   2  10  -1   51.19    7.10
  -2  10   1   54.29    7.20
  -2  10   1   44.00    6.90
  -2  10   1   47.60    7.80
  -1 -10   1   15.20    5.00
  -1 -10   1   20.70    5.60
   1  10  -1   10.80    4.40
   1  10  -1   10.70    3.90
   1  10  -1   12.00    4.30
  -1  10   1   13.30    4.20
  -1  10   1   17.80    7.30
  -1  10   1   11.90    4.10
   1  10  -1   12.30    4.50
  -1  10   1   10.90    5.00
  -1  10   1   18.30    5.30
   0 -10   1   31.00    6.60
   0  10   1   31.30    5.10
   0  10  -1   39.50    5.70
   0  10  -1   26.90    5.30
   0  10   1   49.60    8.20
   0  10  -1   28.80    5.30
   0  10   1   25.20    4.90
   0  10   1   48.60    7.30
   0  10  -1   32.00    5.60
   0  10   1   33.80    5.40
   0  10  -1   35.00    7.10
  -1 -10  -1   45.50    6.50
   1 -10   1   42.90    5.80
  -1  10  -1   39.00    7.10
  -1  10  -1   44.30    6.10
   1  10   1   39.70    5.30
  -1  10  -1   37.00    6.00
  -1  10  -1   43.50    6.20
   1  10   1   39.60    5.60
   1  10   1   50.59    7.80
   1  10   1   30.40    4.80
  -1  10  -1   58.39    8.20
  -2 -10  -1   10.90    5.00
   2 -10   1   25.80    5.50
   2  10   1   15.10    4.10
  -2  10  -1   18.60    5.10
  -2  10  -1   11.80    3.90
   2  10   1    8.60    3.80
  -2  10  -1    2.80    5.70
  -2  10  -1   14.10    5.00
   2  10   1   22.80    4.80
  -2  10  -1   13.00    5.70
   2  10   1   16.50    4.20
  -3 -10  -1   12.60    5.00
  -3 -10  -1   17.70    6.30
  -3  10  -1   12.20    4.50
   3  10   1   14.30    3.90
  -3  10  -1   19.00    6.10
  -3  10  -1   11.80    4.10
   3  10   1   14.90    3.80
  -3  10  -1   12.70    4.60
  -3  10  -1    9.00    5.70
   3  10   1    8.90    3.60
   3  10   1   18.10    4.90
  -4 -10  -1   25.80    5.30
   4 -10   1   27.20    6.50
  -4 -10  -1   15.50    5.40
   4  10   1   15.10    4.30
  -4  10  -1   21.30    5.40
   4  10   1   19.60    4.10
   4  10   1   17.50    3.90
  -4  10  -1   18.80    4.30
  -4  10  -1   32.00    5.80
   4  10   1   13.60    7.70
   4  10   1   18.90    4.30
  -4  10  -1   19.30    5.50
  -5 -10  -1   87.89    9.00
   5 -10   1  106.19   10.40
   5  10   1  102.79    8.00
  -5  10  -1   97.69    9.40
  -5  10  -1   81.89    9.30
  -5  10  -1   88.39    8.20
   5  10   1   92.89    7.10
   5  10   1   89.39    7.40
   5  10   1   66.59   10.90
   5  10   1   88.89    7.30
  -5  10  -1  102.99    8.50
  -6 -10  -1   65.69    9.00
  -6 -10  -1   70.59    7.40
   6 -10   1   50.19    6.70
   6  10   1   53.39    6.40
   6  10   1   47.50    6.40
  -6  10  -1   56.09    8.30
   6  10   1   60.49    9.70
  -6  10  -1   45.30    7.20
   6  10   1   62.19    6.60
  -6  10  -1   54.49    7.70
  -6  10  -1   73.79    8.80
   6  10   1   58.19    5.90
  -7 -10  -1   42.50    6.60
  -7 -10  -1   32.90    5.20
   7 -10   1   29.10    6.30
  -7  10  -1   36.10    5.40
   7  10   1   29.50    5.90
  -7  10  -1   41.30    6.20
   7  10   1   29.10    4.00
   7  10   1   38.20    6.50
   7  10   1   46.60    6.20
  -7  10  -1   21.30    5.10
  -7  10  -1   26.50    4.90
   8 -10   1   15.90    6.20
  -8 -10  -1    7.30    3.60
  -8 -10  -1    9.10    4.70
   8 -10   1   -1.20    8.20
  -8  10  -1    3.80    4.60
  -8  10  -1   11.20    4.00
  -8  10  -1    7.70    4.30
   8  10   1    6.70    3.40
   8  10   1    9.80    3.20
  -8  10  -1    5.80    5.20
   8  10   1    2.80    4.80
   8  10   1    8.50    3.70
   9 -10   1   12.10    6.90
  -9 -10  -1   19.90    4.70
   9 -10   1   18.60    6.50
  -9 -10  -1   23.40    6.00
  -9 -10  -1   15.90    5.20
   9  10   1    6.50    5.40
  -9  10  -1   15.90    5.10
   9  10   1   16.30    5.50
  -9  10  -1   15.00    4.20
  -9  10  -1   15.20    5.00
  -9  10  -1   21.70    4.30
   9  10   1   19.30    3.20
   9  10   1   19.60    3.40
 -10 -10  -1   25.00    4.70
 -10 -10  -1   11.30    4.60
 -10 -10  -1   13.10    3.70
 -10  10  -1   22.60    6.10
  10  10   1   11.00    4.50
 -10  10  -1    9.90    4.30
  10  10   1    4.30    4.70
 -10  10  -1   22.40    5.40
  10  10   1   18.20    3.40
 -10  10  -1   10.50    4.00
 -11 -10  -1   14.10    3.40
 -11 -10  -1   -0.20    6.50
  11  10   1    5.60    4.30
  11  10   1    6.20    3.40
 -11  10  -1    8.50    4.50
 -11  10  -1    3.90    4.30
  11  10   1   -0.30    3.00
 -11  10  -1    4.30    3.90
 -12 -10  -1   15.60    3.30
 -12  10  -1    3.80    3.90
 -12  10  -1   12.80    4.80
 -12  10  -1    9.70    4.60
  -8  11   1    6.00    3.80
  -8  11   1    7.50    3.70
   8  11  -1    6.40    3.10
  -7  11   1   -0.50    3.40
  -7  11   1   -0.10    3.80
   7  11  -1    5.90    3.00
   7  11  -1   11.80    3.90
  -6  11   1   22.30    4.30
   6  11  -1   33.80    4.60
  -6  11   1   38.70    5.30
   6  11  -1   29.10    3.80
   6  11  -1   31.40    4.50
  -6  11   1   28.30    6.30
  -6  11   1   26.80    4.70
  -5 -11   1   54.09    4.70
  -5  11   1   58.79    6.30
  -5  11   1   55.69    9.80
   5  11  -1   62.69    5.60
  -5  11   1   49.99    6.50
  -5  11   1   60.89    5.80
   5  11  -1   54.39    6.30
   5  11  -1   58.59    5.70
  -4 -11   1   43.10    4.70
  -4  11   1   45.90    7.50
   4  11  -1   61.89    7.70
   4  11  -1   52.29    6.00
   4  11  -1   40.80    5.30
   4  11  -1   51.19    7.10
  -4  11   1   35.70    5.90
  -3 -11   1    5.80    4.90
  -3  11   1    8.80    3.50
   3  11  -1   19.70    4.20
  -3  11   1   10.20    4.60
   3  11  -1   11.80    3.50
  -2 -11   1   12.10    5.30
  -2  11   1   12.50    3.40
   2  11  -1   20.30    3.60
  -2  11   1   17.10    4.20
  -2  11   1   16.80    3.60
   2  11  -1   22.60    3.50
   2  11  -1   23.80    5.90
   2  11  -1   18.80    3.70
  -1 -11   1   28.20    5.70
   1  11  -1   24.20    4.50
  -1  11   1   21.50    3.90
   1  11  -1   32.00    5.00
   1  11  -1   21.00    3.80
  -1  11   1   21.20    3.80
  -1  11   1   25.70    4.30
  -1  11   1   13.50    5.60
   1  11  -1   20.20    4.00
   0 -11   1   37.90    7.70
   0  11   1   38.80    4.90
   0  11   1   30.20    4.60
   0  11   1   35.00    5.40
   0  11  -1   35.20    5.00
   0  11  -1   39.70    6.00
   0  11   1   32.90    5.20
   0  11  -1   27.40    4.30
   0  11  -1   30.70    4.90
   1  11   1    3.20    3.90
   1  11   1    2.30    3.20
  -1  11  -1    6.10    3.50
  -1  11  -1   -2.60    3.40
  -1  11  -1    3.80    5.40
  -1  11  -1   -1.20    3.10
   1  11   1    1.20    3.00
   1  11   1   -3.80    3.50
   2  11   1   13.30    3.10
   2  11   1   26.10    4.50
   2  11   1   21.50    4.10
  -2  11  -1   21.00    4.40
  -2  11  -1   19.30    3.90
   2  11   1   16.10    5.60
  -2  11  -1   22.40    3.90
  -3  11  -1   12.50    4.40
   3  11   1    8.20    4.40
   3  11   1    5.10    3.70
   3  11   1   13.00    3.30
  -3  11  -1   12.30    4.40
   3  11   1    7.30    3.50
  -3  11  -1   19.50    4.10
  -4  11  -1   41.70    6.50
   4  11   1   37.50    5.60
  -4  11  -1   38.80    6.50
  -4  11  -1   26.10    6.10
   4  11   1   30.60    4.30
   4  11   1   36.10    5.90
   4  11   1   41.60    6.60
   5  11   1   39.30    5.10
   5  11   1   27.80    4.00
   5  11   1   38.30    4.70
  -5  11  -1   35.30    5.60
  -5  11  -1   34.30    5.80
  -5  11  -1   21.30    4.00
  -5  11  -1   34.40    5.70
   6  11   1   37.10    5.10
  -6  11  -1   38.70    6.20
  -6  11  -1   34.10    5.70
  -6  11  -1   42.30    5.90
   6  11   1   31.40    4.80
   6  11   1   36.70    5.80
  -6  11  -1   38.20    5.20
   7  11   1    8.70    3.30
   7  11   1    9.30    2.90
  -7  11  -1    2.60    3.80
  -7  11  -1    7.20    3.90
  -7  11  -1   -2.30    5.10
   8  11   1   13.50    4.70
  -8  11  -1   12.70    5.20
 -25   0   2    5.30    8.30
  25   0  -2    2.20    3.80
 -24   0   2    8.00    6.20
  23   0  -2   88.29    7.80
 -23   0   2   77.29    9.00
 -23   0   2   65.29    8.50
 -22   0   2   -3.70    5.70
 -22   0   2   -4.00    4.40
  22   0  -2   -2.50    3.90
  22   0  -2    5.70    4.40
  21   0  -2  116.19   12.90
 -21   0   2   97.49   11.90
  21   0  -2  118.79    9.50
 -21   0   2  105.59   10.10
  21   0  -2  107.19   14.00
  21   0  -2   93.49    6.90
  20   0  -2   -6.70    5.10
  20   0  -2    2.90    4.00
  20   0  -2   13.90   12.00
 -20   0   2    2.10    5.40
  20   0  -2    7.00    7.20
  20   0  -2    8.00    5.30
  19   0  -2  605.34   20.90
  19   0  -2  609.54   21.10
  19   0  -2  589.84   28.60
  19   0  -2  589.74   24.40
  19   0  -2  582.24   23.80
 -19   0   2  596.94   25.40
 -19   0   2  648.24   25.40
  18   0  -2   36.90    5.80
  18   0  -2   21.30    7.30
 -18   0   2   39.70    8.10
  18   0  -2   28.40    7.00
  18   0  -2   25.10   11.30
 -18   0   2   22.80   10.60
 -18   0   2   15.20    7.30
  18   0  -2   37.20    7.50
 -17   0   2  281.87   26.90
 -17   0   2  313.97   17.40
 -17   0   2  328.27   17.10
  17   0  -2  309.27   17.90
  17   0  -2  313.27   17.70
  17   0  -2  320.67   14.20
 -17   0   2  299.07   20.30
  17   0  -2  323.47   14.20
 -17   0   2  314.87   18.50
  17   0  -2  343.07   20.90
  16   0  -2  401.06   16.20
 -16   0   2  394.06   20.80
  16   0  -2  403.16   16.40
 -16   0   2  421.06   26.30
 -16   0   2  414.36   20.20
 -16   0   2  416.76   19.30
  16   0  -2  383.86   23.10
 -16   0   2  405.36   19.10
  16   0  -2  402.46   20.00
  15   0  -2    2.00   12.00
 -15   0   2   29.00   13.20
 -15   0   2    6.10    5.70
 -15   0   2    3.50    9.00
  15   0  -2    0.40    4.50
 -15   0   2    0.90    6.30
  15   0  -2   -3.60    9.70
  15   0  -2    7.10    4.10
 -14   0   2   33.90    8.10
 -14   0   2   19.80    6.10
 -14   0   2   21.20    7.40
  14   0  -2   17.40    4.40
 -14   0   2   28.20   12.60
 -14   0   2   13.70    6.90
  14   0  -2   20.30    5.30
  14   0  -2   11.20   10.70
  14   0  -2   27.20    8.20
 -14   0   2   22.60    6.50
 -13   0   2  220.58   14.40
 -13   0   2  232.08   10.80
  13   0  -2  223.78   20.40
  13   0  -2  222.38   11.80
  13   0  -2  213.88   10.30
 -13   0   2  204.28   22.40
 -13   0   2  219.58   15.30
 -13   0   2  197.08   15.10
 -13   0   2  214.78   12.80
  13   0  -2  197.18   15.40
 -12   0   2  333.97   17.80
 -12   0   2  318.87   12.20
 -12   0   2  287.77   17.20
 -12   0   2  312.87   15.60
  12   0  -2  333.27   11.70
  12   0  -2  339.07   13.00
 -12   0   2  299.47   14.90
  12   0  -2  300.77   14.90
 -12   0   2  347.67   16.90
  12   0  -2  342.87   18.50
  11   0  -2   72.89    5.20
 -11   0   2   74.39    5.00
  11   0  -2   70.49    6.10
 -11   0   2   71.29    5.40
 -11   0   2   69.09    5.00
 -10   0   2  468.05   14.80
  10   0  -2  424.26   15.40
 -10   0   2  465.05   14.00
 -10   0   2  472.25   13.90
  10   0  -2  448.46   13.90
  -9   0   2  170.08    6.30
  -9   0   2  168.68    6.40
  -9   0   2  163.88    6.90
   9   0  -2  169.28    6.20
  -8   0   2  338.67   10.50
  -8   0   2  341.67   11.20
  -8   0   2  357.06   10.50
   8   0  -2  343.67   10.30
   8   0  -2  312.67   12.30
   7   0  -2   21.40    2.10
  -7   0   2   27.70    2.40
  -7   0   2   24.70    2.80
  -7   0   2   23.70    2.20
   7   0  -2   25.90    3.80
   6   0  -2  536.65   14.80
  -6   0   2  534.05   15.10
   6   0  -2  532.05   16.70
  -6   0   2  522.45   15.60
  -6   0   2  543.85   15.00
  -5   0   2    1.80    1.20
  -5   0   2    2.00    0.90
  -5   0   2    1.50    0.80
   5   0  -2    1.90    1.50
   5   0  -2    2.80    0.80
   4   0  -2 1859.81   49.10
  -4   0   2 1847.52   48.10
  -4   0   2 1754.92   48.10
   4   0  -2 1802.62   47.70
   3   0  -2    0.50    0.60
  -3   0   2    0.40    0.50
  -3   0   2    0.90    0.90
  -3   0   2    0.70    0.90
   2   0  -2   89.59    2.90
  -2   0   2   89.89    2.80
   2   0  -2   85.29    3.00
  -2   0   2   86.79    3.10
  -2   0   2   86.99    2.90
  -2   0   2   89.89    2.80
  -1   0   2   12.90    1.10
   1   0  -2   13.00    1.00
  -1   0   2   11.90    1.00
  -1   0   2   13.40    0.90
   1   0  -2   12.90    0.90
  -1   0   2   14.50    0.80
   0   0   2 1476.85   38.00
   0   0  -2 1397.06   38.00
   0   0  -2 1432.26   37.90
  -1   0  -2   96.59    3.30
   1   0   2  104.19    3.30
   1   0   2   99.39    3.40
  -1   0  -2  100.29    3.40
   1   0   2   98.49    3.30
  -1   0  -2   96.39    3.00
  -2   0  -2   94.99    2.90
  -2   0  -2   94.39    3.40
   2   0   2   89.39    3.50
   2   0   2   97.79    3.40
  -3   0  -2  323.17    9.90
  -3   0  -2  338.87    9.20
   3   0   2  322.77   10.10
  -3   0  -2  318.77    9.70
   3   0   2  345.57    9.70
  -4   0  -2   49.80    2.90
   4   0   2   56.79    3.30
  -4   0  -2   48.30    2.80
  -4   0  -2   50.79    3.10
   4   0   2   48.70    2.80
  -4   0  -2   51.89    2.30
   5   0   2   54.69    4.00
  -5   0  -2   71.89    3.50
  -5   0  -2   56.29    3.80
  -5   0  -2   60.39    2.80
   6   0   2  101.09    5.90
  -6   0  -2  102.99    4.70
  -6   0  -2  100.29    5.10
   7   0   2   55.69    6.30
  -7   0  -2   53.09    4.10
  -7   0  -2   48.00    3.70
  -8   0  -2  151.58    7.30
  -8   0  -2  160.18    8.20
   8   0   2  150.98    7.70
   8   0   2  164.88    6.20
  -8   0  -2  150.48    6.60
   9   0   2   -0.10    3.00
  -9   0  -2   -0.40    2.40
  -9   0  -2    3.30    2.00
   9   0   2   -1.50    1.60
 -10   0  -2    9.20    3.50
  10   0   2    7.60    2.00
 -10   0  -2    9.10    4.90
  10   0   2    5.70    3.00
 -10   0  -2    8.70    2.80
 -10   0  -2    9.00    3.50
 -11   0  -2   -3.90    3.50
 -11   0  -2   -2.30    6.90
  11   0   2    2.20    3.00
 -11   0  -2    3.20    7.10
  11   0   2   -0.20    4.80
 -11   0  -2   -1.00    5.00
 -11   0  -2   10.00    4.20
  11   0   2    3.10    6.40
 -11   0  -2   -0.40    3.10
 -11   0  -2   -3.00    6.10
  11   0   2    1.40    2.20
 -12   0  -2   25.20    7.40
  12   0   2   41.70    7.10
  12   0   2   46.00    5.70
 -12   0  -2   33.70    9.20
  12   0   2   44.50    9.50
 -12   0  -2   42.00    6.30
 -12   0  -2   44.80    5.80
  12   0   2   39.60    5.80
 -12   0  -2   32.80    7.00
  12   0   2   32.60    5.40
 -12   0  -2   26.70    5.10
 -12   0  -2   32.50    6.90
  12   0   2   27.30    9.40
  13   0   2   56.69    6.50
 -13   0  -2   39.00    8.00
 -13   0  -2   54.59    8.10
 -13   0  -2   42.00    5.70
  13   0   2   61.29    9.10
 -13   0  -2   47.90    7.20
 -13   0  -2   54.49    8.00
  13   0   2   34.70    5.00
 -13   0  -2   49.90    6.80
  13   0   2   44.30    6.80
 -13   0  -2   37.80    6.90
 -13   0  -2   60.19    9.60
  13   0   2   48.60    6.80
  13   0   2   56.39    9.00
 -13   0  -2   47.30    9.00
 -14   0  -2   83.69   13.70
  14   0   2   75.19   11.10
 -14   0  -2   79.19    9.70
 -14   0  -2   82.59   11.10
 -14   0  -2   94.79   11.20
  14   0   2   76.09   10.00
  14   0   2   80.19    8.50
  14   0   2   80.59    8.60
 -14   0  -2   94.49   12.50
  14   0   2   99.69   10.60
  14   0   2   80.79    7.30
 -14   0  -2   79.19   10.10
 -15   0  -2  -15.00    7.80
  15   0   2   -3.40    7.40
 -15   0  -2    2.60    7.30
  15   0   2   -1.30    5.90
  15   0   2    6.20    5.50
 -15   0  -2    4.60    6.00
  15   0   2    0.60    8.30
 -15   0  -2   -5.30    6.10
 -15   0  -2    4.70    8.50
  15   0   2    1.30    4.00
  15   0   2    1.40    4.80
  16   0   2   51.79    9.00
  16   0   2   41.70    8.40
  16   0   2   49.90    8.10
 -16   0  -2   45.40    9.30
 -16   0  -2   64.89   11.30
  16   0   2   71.59   10.30
 -16   0  -2   40.00    9.50
 -16   0  -2   54.79    8.80
  16   0   2   60.09    7.80
  17   0   2  186.28   16.50
  17   0   2  175.58   13.60
 -17   0  -2  179.98   17.30
 -17   0  -2  189.28   17.20
 -17   0  -2  211.48   15.40
  17   0   2  192.78   11.40
  17   0   2  186.68   14.60
 -17   0  -2  197.38   17.50
  17   0   2  166.98   10.50
  18   0   2   -0.60    4.20
  18   0   2    7.40    7.30
  18   0   2   11.20    8.60
 -18   0  -2   15.60    8.80
 -18   0  -2    1.90    7.20
  18   0   2    1.10    6.50
 -18   0  -2   10.40    8.70
 -18   0  -2    5.30    9.60
  18   0   2   -3.10    5.70
  19   0   2   -3.50    7.60
  19   0   2   -4.30    9.20
 -19   0  -2    7.50    8.90
 -19   0  -2    7.80    7.40
  19   0   2    5.10    6.00
  19   0   2   -2.10    4.10
 -19   0  -2    0.40    9.00
 -19   0  -2   -3.60    8.40
  19   0   2  -15.00   10.60
  20   0   2   39.00    9.40
 -20   0  -2   26.20    7.10
  20   0   2   47.70    7.60
  20   0   2   53.49    7.70
 -20   0  -2   42.20    9.90
 -20   0  -2   41.20    9.90
  20   0   2   43.60    8.80
  21   0   2   17.10    5.90
 -21   0  -2   15.50    5.80
  21   0   2   16.30    5.00
 -21   0  -2    4.60    7.70
 -21   0  -2    7.50    9.30
  21   0   2   33.60    8.60
  22   0   2   -1.40    8.50
 -22   0  -2   13.10    8.60
  22   0   2    2.00    3.90
 -22   0  -2   -0.60    4.60
  22   0   2   -4.90    4.20
  22   0   2   -3.40    7.80
 -23   0  -2   22.50    5.00
  23   0   2   11.30    4.10
  23   0   2   25.40    4.90
  23   0   2   -8.70   10.10
  24   0   2   94.29    6.70
  24   0   2   77.69    9.50
 -24   0  -2  104.79    9.10
 -24  -1   2   37.50    7.30
  24  -1  -2   33.90    6.50
 -24  -1   2   28.50    6.60
 -24   1   2   25.20    6.10
  24   1  -2   31.10    5.40
 -24   1   2   21.00    5.50
  24   1  -2   20.10    5.00
 -23  -1   2   48.20    7.80
 -23  -1   2   51.59    6.70
  23  -1  -2   55.19    7.40
  23   1  -2   41.30    5.80
 -23   1   2   73.29    9.10
  23   1  -2   71.49   11.10
  23   1  -2   33.70    9.30
 -23   1   2   51.79    8.30
  22  -1  -2    3.80    4.40
  22  -1  -2    8.00    7.80
  22  -1  -2    3.80    3.10
 -22  -1   2   13.50    6.30
 -22  -1   2    8.80    4.20
 -22   1   2   -1.70    4.30
 -22   1   2   -6.20    5.30
  22   1  -2   -2.40    8.90
 -22   1   2    5.60    5.00
  22   1  -2    4.20    5.50
  21  -1  -2   22.10    5.10
  21  -1  -2   19.20    5.20
  21  -1  -2   15.20    3.30
 -21  -1   2   11.20    4.30
 -21  -1   2   26.10    6.60
 -21   1   2   15.70    5.20
  21   1  -2   23.60    5.20
  21   1  -2   23.10    5.90
 -21   1   2   20.40    5.90
 -21   1   2   24.50    6.70
  21   1  -2    8.50    8.20
  20  -1  -2   15.30    5.90
 -20  -1   2   11.30    7.80
 -20  -1   2   21.60    9.10
  20  -1  -2    4.30    4.20
 -20  -1   2    1.20    5.50
  20  -1  -2    7.80    4.20
  20   1  -2    5.10    4.60
 -20   1   2   10.20    7.20
  20   1  -2   11.60    8.00
  20   1  -2   20.90    6.70
  20   1  -2    4.40    5.70
 -19  -1   2  214.48   17.00
 -19  -1   2  185.78   15.50
  19  -1  -2  205.38   11.30
 -19  -1   2  205.48   14.10
  19  -1  -2  194.48   15.60
  19  -1  -2  197.78   10.40
  19  -1  -2  180.78   13.70
 -19   1   2  186.98   14.50
 -19   1   2  190.48   15.50
  19   1  -2  183.48   13.50
  19   1  -2  195.58   10.40
  19   1  -2  196.48   14.20
  19   1  -2  177.48   16.90
  19   1  -2  186.98   12.50
 -18  -1   2  379.66   19.80
 -18  -1   2  436.06   19.80
  18  -1  -2  411.66   19.80
  18  -1  -2  383.56   16.40
  18  -1  -2  403.66   19.50
 -18  -1   2  376.46   19.80
 -18  -1   2  397.06   24.90
 -18   1   2  403.86   20.90
  18   1  -2  368.96   19.00
 -18   1   2  395.56   18.80
  18   1  -2  393.56   19.20
 -18   1   2  411.06   20.40
  18   1  -2  398.16   15.60
  18   1  -2  373.66   20.90
 -17  -1   2   70.59   10.90
 -17  -1   2   38.10    8.10
 -17  -1   2   65.09   12.40
 -17  -1   2   72.29   12.00
  17  -1  -2   61.99    8.60
  17  -1  -2   61.39    8.10
  17  -1  -2   44.60    9.00
  17   1  -2   54.59    8.80
 -17   1   2   58.39    9.30
  17   1  -2   45.60    9.10
 -17   1   2   66.19    9.30
  17   1  -2   56.49    8.60
 -17   1   2   69.89   27.10
 -17   1   2   52.09    8.50
  17   1  -2   50.49    8.50
  17   1  -2   61.09    8.00
  16  -1  -2   61.69    7.80
 -16  -1   2   76.89   12.90
 -16  -1   2   72.79   10.40
  16  -1  -2   83.09   10.30
 -16  -1   2   76.09   12.40
 -16  -1   2   65.89    9.00
  16  -1  -2   80.79    9.20
  16   1  -2   73.89   10.20
 -16   1   2   52.69    7.90
 -16   1   2   62.59    8.50
  16   1  -2   81.69    8.60
 -16   1   2   86.79   14.20
  16   1  -2   70.19    8.10
 -16   1   2   84.19   11.30
 -16   1   2   84.19   13.10
  16   1  -2   85.99   11.00
  15  -1  -2   27.30    9.10
 -15  -1   2   31.20    8.00
 -15  -1   2   21.40    5.80
 -15  -1   2   16.70    6.40
 -15  -1   2   17.60    7.50
  15  -1  -2   19.40    5.90
 -15  -1   2   23.90    7.40
  15  -1  -2   18.40    4.80
 -15   1   2   44.60   12.40
 -15   1   2   13.50    6.80
 -15   1   2   21.60    7.00
 -15   1   2   20.10    6.30
 -15   1   2    8.80    6.20
  15   1  -2   18.60    4.70
 -15   1   2   16.80   12.70
  15   1  -2   25.60    5.20
 -15   1   2   19.60   12.40
  15   1  -2   15.30    7.00
 -14  -1   2  245.68   12.90
  14  -1  -2  221.58   18.20
 -14  -1   2  234.58   11.70
  14  -1  -2  242.88   13.20
 -14  -1   2  259.27   15.20
  14  -1  -2  263.17   11.80
 -14  -1   2  252.17   15.50
 -14  -1   2  229.78   16.70
  14   1  -2  251.77   11.70
 -14   1   2  253.77   15.60
  14   1  -2  248.48   15.80
 -14   1   2  226.78   21.20
 -14   1   2  262.17   15.00
 -14   1   2  254.47   12.50
  14   1  -2  239.28   12.10
 -14   1   2  241.68   21.30
 -14   1   2  209.78   22.20
 -14   1   2  253.07   14.90
  14   1  -2  240.98   17.40
  13  -1  -2    3.40    3.60
  13  -1  -2    7.70    5.70
 -13  -1   2    3.70    4.60
 -13  -1   2    5.60    6.30
 -13  -1   2    4.20    5.00
 -13  -1   2    9.50    4.90
  13  -1  -2   12.80    9.70
 -13  -1   2    2.00    6.60
 -13  -1   2    5.00    9.00
 -13  -1   2   17.70    8.40
  13   1  -2    0.10    4.30
  13   1  -2    2.40    3.50
 -13   1   2   -6.90   11.50
  13   1  -2    5.10    8.50
 -13   1   2    6.20    6.80
 -13   1   2  -17.80   10.50
 -13   1   2   -0.60    4.00
 -13   1   2    6.50    6.60
 -13   1   2   -1.70    5.40
  13   1  -2    3.50    6.90
 -13   1   2   30.60   12.80
 -13   1   2    0.90    6.60
  12  -1  -2  261.67   11.50
 -12  -1   2  276.67   11.80
 -12  -1   2  249.18   11.30
  12  -1  -2  256.07   14.60
  12  -1  -2  280.17    9.90
 -12  -1   2  265.07   13.40
 -12  -1   2  269.47   11.20
 -12  -1   2  267.57   10.30
 -12  -1   2  278.07   14.80
 -12  -1   2  242.98   15.00
  12   1  -2  225.18   18.60
 -12   1   2  264.87   15.90
  12   1  -2  258.87   16.20
 -12   1   2  260.07   11.90
 -12   1   2  260.77   14.80
  12   1  -2  271.27   12.60
  12   1  -2  279.07   11.40
 -12   1   2  264.77   15.40
 -12   1   2  247.78   14.60
  12   1  -2  276.67   10.90
  11  -1  -2   41.30    4.10
  11  -1  -2   35.20    5.60
 -11  -1   2   36.50    5.90
 -11  -1   2   47.70    8.20
 -11  -1   2   40.10    4.60
 -11  -1   2   53.39    8.50
 -11  -1   2   35.40    4.60
 -11  -1   2   34.90    5.90
  11   1  -2   37.60   14.60
  11   1  -2   41.30    6.60
  11   1  -2   35.30    5.10
  11   1  -2   48.10    5.70
 -11   1   2   45.10    8.70
 -11   1   2   48.30    5.10
 -11   1   2   42.70    8.00
 -10  -1   2  201.08    8.90
  10  -1  -2  198.68    9.50
 -10  -1   2  215.68    9.00
 -10  -1   2  213.18    9.10
 -10  -1   2  210.38    7.90
  10   1  -2  217.78    8.20
  10   1  -2  203.38    9.30
 -10   1   2  207.48    8.90
  -9  -1   2  110.09    6.10
  -9  -1   2  103.09    5.90
  -9  -1   2  112.99    4.90
   9  -1  -2  100.29    7.20
  -9   1   2  108.19    5.90
   9   1  -2  104.09    5.10
   9   1  -2   97.99    6.80
  -8  -1   2   34.70    3.70
  -8  -1   2   38.80    3.80
  -8  -1   2   38.30    3.00
   8   1  -2   35.00    3.20
   8   1  -2   43.50    5.70
  -8   1   2   38.90    3.80
   7  -1  -2   51.19    5.40
  -7  -1   2   57.39    3.80
  -7  -1   2   58.59    4.60
  -7  -1   2   62.09    3.20
  -7  -1   2   58.79    3.90
  -7   1   2   56.39    4.00
   7   1  -2   51.69    6.10
  -7   1   2   55.39    3.50
   7   1  -2   57.69    3.40
   6  -1  -2  243.68    9.00
  -6  -1   2  244.78    8.40
  -6  -1   2  232.18    8.40
  -6  -1   2  234.98    8.80
   6   1  -2  236.78    7.70
  -6   1   2  239.38    8.60
  -6   1   2  245.98    8.30
   6   1  -2  242.48    9.30
  -5  -1   2  105.19    4.50
  -5  -1   2  110.49    4.70
  -5  -1   2   94.29    4.70
   5  -1  -2   93.39    4.70
  -5  -1   2  106.49    3.80
  -5   1   2  106.09    4.70
   5   1  -2  105.09    5.20
   5   1  -2  101.09    4.10
  -5   1   2  110.69    4.60
   4  -1  -2  495.45   14.40
  -4  -1   2  451.05   13.50
  -4  -1   2  531.15   14.40
  -4  -1   2  494.85   14.40
  -4   1   2  489.15   14.30
   4   1  -2  500.85   13.80
  -4   1   2  472.45   14.40
   4   1  -2  466.35   14.50
  -3  -1   2   19.50    2.20
  -3  -1   2   22.70    2.10
  -3   1   2   21.00    1.70
  -3   1   2   21.90    2.00
  -3   1   2   22.40    2.30
   3   1  -2   24.00    1.80
   3   1  -2   23.40    2.10
  -2  -1   2  910.41   25.20
   2   1  -2  917.91   25.00
   2   1  -2  892.51   24.80
   2   1  -2  924.41   25.30
  -2   1   2  948.01   24.90
  -1  -1   2   67.99    3.00
  -1  -1   2   68.99    3.00
  -1  -1   2   70.89    3.20
  -1   1   2   72.49    2.90
  -1   1   2   71.49    2.90
  -1   1   2   72.69    3.00
   1   1  -2   75.89    3.60
   1   1  -2   70.59    2.80
   1   1  -2   74.79    3.30
   0  -1   2 1900.81   49.90
   0  -1   2 1867.41   49.80
   0  -1   2 1874.71   49.90
   0   1  -2 1845.22   50.09
   0   1  -2 1906.41   49.99
   0   1   2 1890.91   49.70
   0   1   2 1846.72   49.90
   0   1  -2 1830.12   50.09
   0   1   2 1910.61   49.70
  -1  -1  -2   78.79    3.20
   1  -1   2   75.89    3.00
   1  -1   2   80.59    3.20
   1  -1   2   80.69    3.00
   1   1   2   78.29    2.80
  -1   1  -2   77.59    3.40
   1   1   2   76.29    2.80
  -1   1  -2   80.49    2.60
   1   1   2   77.09    3.10
  -1   1  -2   74.29    3.40
   1   1   2   74.39    3.20
  -1   1  -2   82.79    3.20
   2  -1   2 1265.97   35.40
   2  -1   2 1330.47   35.50
   2  -1   2 1335.77   35.60
   2  -1   2 1341.07   35.60
   2   1   2 1302.97   35.30
  -2   1  -2 1326.37   35.40
   2   1   2 1360.76   36.00
  -2   1  -2 1346.17   35.80
  -2   1  -2 1386.46   36.00
  -2   1  -2 1316.97   36.00
   3  -1   2  182.68    5.90
  -3  -1  -2  177.68    6.40
   3  -1   2  176.18    5.60
   3  -1   2  181.88    5.70
   3  -1   2  181.48    5.60
   3   1   2  185.28    6.20
  -3   1  -2  178.58    6.40
  -3   1  -2  178.68    5.90
  -3   1  -2  183.08    6.10
  -3   1  -2  166.18    6.50
   3   1   2  175.98    5.40
   3   1   2  189.18    6.60
  -3   1  -2  183.18    5.80
   4  -1   2 4965.30  132.19
  -4  -1  -2 4839.82  131.39
   4  -1   2 5088.19  131.69
  -4  -1  -2 4951.00  132.49
  -4   1  -2 4975.00  132.49
  -4   1  -2 5008.20  131.89
   4   1   2 5086.49  132.89
  -4   1  -2 5013.30  132.09
   4   1   2 5153.38  132.19
  -4   1  -2 5034.30  132.09
   5  -1   2   20.40    2.10
  -5  -1  -2   19.20    2.10
   5  -1   2   21.20    2.80
  -5  -1  -2   23.90    3.10
  -5   1  -2   24.00    3.20
  -5   1  -2   18.30    2.90
   5   1   2   15.60    2.60
  -5   1  -2   16.40    2.70
   5   1   2   20.60    2.40
  -5   1  -2   19.60    2.30
  -5   1  -2   20.40    2.20
   6  -1   2 1012.80   28.00
   6  -1   2 1004.00   29.20
  -6  -1  -2  988.50   27.80
  -6  -1  -2 1028.30   29.30
   6   1   2 1031.80   28.60
  -6   1  -2 1057.09   28.30
  -6   1  -2  985.60   29.00
  -6   1  -2  972.80   28.60
   6   1   2 1032.20   30.10
  -6   1  -2 1055.29   28.10
   7  -1   2   21.30    3.70
  -7  -1  -2   21.70    2.90
  -7  -1  -2   15.60    2.70
  -7   1  -2   15.00    2.40
   7   1   2   20.10    2.80
  -7   1  -2   17.00    2.60
  -7   1  -2   13.50    2.20
  -7   1  -2   20.20    3.10
  -8  -1  -2  429.76   15.10
  -8  -1  -2  437.26   13.30
  -8   1  -2  435.16   14.60
  -8   1  -2  428.76   13.50
   8   1   2  445.36   14.00
  -8   1  -2  421.96   13.60
  -8   1  -2  455.95   14.70
  -9  -1  -2  108.19    5.50
  -9  -1  -2  108.09    6.30
   9  -1   2  109.89    6.80
  -9  -1  -2  112.09    7.00
   9   1   2  115.49    5.90
  -9   1  -2  105.29    6.20
  -9   1  -2  117.39    6.40
  -9   1  -2  116.89    6.80
  -9   1  -2  113.39    5.40
 -10  -1  -2   13.40    3.00
 -10  -1  -2   18.00    3.90
 -10  -1  -2    9.20    3.30
  10  -1   2   13.40    3.20
 -10   1  -2    9.70    2.80
  10   1   2   13.20    2.70
 -10   1  -2   16.10    3.70
  10   1   2    9.30    3.60
 -11  -1  -2   13.90    5.50
 -11  -1  -2   18.50    7.20
 -11  -1  -2   15.50    4.50
 -11  -1  -2   13.30    3.30
  11  -1   2    9.00    5.20
 -11  -1  -2   12.60    4.10
 -11  -1  -2   11.30    3.40
 -11   1  -2   14.40    4.30
 -11   1  -2   23.50   12.00
  11   1   2   20.60    7.50
 -11   1  -2   19.60    3.90
 -11   1  -2    8.60    9.10
 -11   1  -2   14.60    6.70
 -11   1  -2    9.80    6.70
  11   1   2   11.10    5.00
  11   1   2   20.40    4.00
  11   1   2    6.20    6.30
  11   1   2   14.30    3.40
  11   1   2    6.30    7.40
 -12  -1  -2   85.99    9.20
  12  -1   2   75.29    6.80
  12  -1   2   71.99    8.40
 -12  -1  -2   91.69    6.80
 -12  -1  -2   83.99    9.80
 -12  -1  -2   79.19    9.20
  12  -1   2   69.69   10.90
 -12  -1  -2   95.09   11.40
 -12  -1  -2   84.49   11.70
 -12  -1  -2   95.49    7.90
  12   1   2   83.59    8.40
  12   1   2   80.09   10.30
 -12   1  -2   68.99   10.30
  12   1   2   93.09   11.60
  12   1   2   89.89   10.30
 -12   1  -2   65.99   11.20
 -12   1  -2  100.09   11.30
 -12   1  -2   77.59   11.20
 -12   1  -2   74.99   11.10
 -13  -1  -2   86.19    7.70
  13  -1   2   87.69    8.30
  13  -1   2  102.59   12.70
 -13  -1  -2   84.29    7.40
 -13  -1  -2   89.59   11.50
 -13  -1  -2  106.39   16.20
 -13  -1  -2   71.09   11.20
  13  -1   2   86.59    7.30
  13  -1   2   93.79   10.90
 -13  -1  -2   78.69    9.30
  13  -1   2   85.19    7.00
 -13  -1  -2   89.89   12.30
  13   1   2   83.19   11.50
  13   1   2   84.59   11.50
 -13   1  -2   83.39   13.00
 -13   1  -2   65.09    9.80
  13   1   2   92.29    7.60
 -13   1  -2   79.69   10.70
  13   1   2   82.49    8.30
 -13   1  -2  114.19   14.40
 -13   1  -2   72.39   11.00
  13   1   2   97.49   10.60
 -13   1  -2   98.19   15.20
 -13   1  -2   88.49    9.00
  13   1   2   87.69    8.20
 -14  -1  -2   11.60    4.30
 -14  -1  -2    0.50    8.80
  14  -1   2   23.60    4.80
  14  -1   2    6.40    3.80
 -14  -1  -2   13.50    4.90
  14  -1   2   17.50   10.20
 -14  -1  -2   17.50    7.80
  14  -1   2    1.80   10.10
  14   1   2    4.00    4.30
 -14   1  -2   10.50    9.00
 -14   1  -2   10.60   15.10
  14   1   2   13.90    5.40
 -14   1  -2    6.20    8.20
  14   1   2    7.40    6.50
 -14   1  -2   14.10    5.60
 -14   1  -2   39.90    9.70
  14   1   2   10.30    5.00
  14   1   2    5.10    7.10
  15  -1   2   69.99    7.50
 -15  -1  -2   66.69   11.10
 -15  -1  -2   78.69   10.20
  15  -1   2   72.19   10.70
  15  -1   2   61.89   18.20
  15  -1   2   84.49    9.60
 -15  -1  -2   74.99   11.30
 -15  -1  -2   76.09   11.30
  15  -1   2   68.99   11.20
  15  -1   2   81.19    8.30
 -15  -1  -2   71.29    8.20
  15   1   2   58.19    6.80
 -15   1  -2   73.69   12.50
  15   1   2   87.49   11.70
  15   1   2   66.49   10.40
 -15   1  -2   74.99    8.60
 -15   1  -2   63.89   10.60
  15   1   2   49.30    7.50
 -15   1  -2   55.39   10.00
 -15   1  -2   64.99   10.30
  15   1   2   74.19    9.50
  15   1   2   61.79    8.00
  16  -1   2  117.19   17.70
  16  -1   2  118.19    9.60
 -16  -1  -2  117.59   13.80
  16  -1   2  131.49    9.30
 -16  -1  -2  113.69   12.00
 -16  -1  -2  115.69   16.80
 -16  -1  -2  130.69   10.00
 -16  -1  -2  117.19   14.50
  16  -1   2   90.09   10.90
  16  -1   2  120.89   12.40
 -16   1  -2  108.49   16.60
  16   1   2  113.99   11.10
  16   1   2  133.09   12.40
  16   1   2  127.59    9.10
  16   1   2  154.68   14.40
 -16   1  -2  135.89   16.20
 -16   1  -2  108.89   16.70
  16   1   2  106.49   12.50
 -16   1  -2  125.29   14.00
 -17  -1  -2  122.09   14.70
 -17  -1  -2  142.79   11.20
 -17  -1  -2  124.49   17.60
  17  -1   2  147.09   19.20
 -17  -1  -2  116.89   15.90
  17  -1   2  135.69    9.80
 -17  -1  -2  128.49   12.50
  17  -1   2  138.99    9.90
  17  -1   2  123.39   12.20
 -17   1  -2  144.69   17.30
  17   1   2  156.78   13.40
 -17   1  -2  122.29   14.00
  17   1   2  132.79   13.70
  17   1   2  122.09    9.50
 -17   1  -2  132.69   17.90
 -17   1  -2  145.99   17.20
  17   1   2  140.19   14.60
  18  -1   2   33.30   11.30
 -18  -1  -2   20.00    7.50
  18  -1   2   39.90    5.80
 -18  -1  -2   20.20    9.90
  18  -1   2   30.00    7.70
 -18  -1  -2   30.90    7.10
 -18  -1  -2   26.90    8.80
  18  -1   2   33.40    5.30
  18   1   2   25.10    7.00
 -18   1  -2   44.20   11.40
 -18   1  -2   36.90    9.50
 -18   1  -2   22.40    7.40
 -18   1  -2   46.60   11.00
  18   1   2   34.10    7.70
  18   1   2   40.10    9.40
  18   1   2   40.90    5.60
  19  -1   2   21.20    7.00
 -19  -1  -2    4.30    8.80
  19  -1   2   14.70    4.30
  19  -1   2   23.10   15.50
 -19  -1  -2   23.20    7.90
  19  -1   2   13.60    5.10
 -19  -1  -2   12.20    6.90
 -19   1  -2    2.90    8.70
 -19   1  -2    9.10    7.30
  19   1   2   10.00    6.30
[truncated: 3,327,503 more chars]
